# Supplementary material for: TWIST1 expression is associated with high-risk neuroblastoma and promotes primary and metastatic tumor growth
Source: Commun Biol. 2022 Jan 12;5:42. doi: 10.1038/s42003-021-02958-6 (PMC8755726; doi:10.1038/s42003-021-02958-6)
Supplement: Supplementary file 3 — Supplementary Data 1 [file 42003_2021_2958_MOESM3_ESM.xlsx]

## Sheet: All_protein_coding_genes
Ensembl_ID	Gene name	ID	General.gene.type	Counts Be_C1	Counts Be_C1_2	Counts Be_C2	Counts Be_C2_2	Counts Be_C3	Counts Be_C3_2	Counts Be_gT1	Counts Be_gT1_2	Counts Be_gT2	Counts Be_gT2_2	Counts Be_gT3	Counts T_Be_C1	Counts T_Be_C2	Counts T_Be_C3	Counts T_Be_C4	Counts T_Be_gT1	Counts T_Be_gT2	Counts T_Be_gT3	Counts T_Be_gT4	ID	rpkm Be_C1	rpkm Be_C1_2	rpkm Be_C2	rpkm Be_C2_2	rpkm Be_C3	rpkm Be_C3_2	rpkm Be_gT1	rpkm Be_gT1_2	rpkm Be_gT2	rpkm Be_gT2_2	rpkm Be_gT3	rpkm T_Be_C1	rpkm T_Be_C2	rpkm T_Be_C3	rpkm T_Be_C4	rpkm T_Be_gT1	rpkm T_Be_gT2	rpkm T_Be_gT3	rpkm T_Be_gT4	Be_C counts mean	Be_gT counts mean	T_Be_C counts mean	T_Be_gT counts mean	Be_C rpkm mean	Be_gT rpkm mean	T_Be_C rpkm mean
ENSG00000000003	TSPAN6	ENSG00000000003_TSPAN6	protein_coding	320	296	294	271	202	217	64	48	82	79	148	770	446	1029	1031	1197	372	233	605	ENSG00000000003_TSPAN6	3.03386	3.06695	2.92029	2.81967	2.774	2.95606	0.389567	0.137504	1.02857	1.07724	1.94111	3.48027	3.29866	3.35896	3.58496	3.67582	2.76553	2.45154	2.76341	266.667	84.2	819	601.75	2.92847	0.914798	3.43071
ENSG00000000419	DPM1	ENSG00000000419_DPM1	protein_coding	879	746	619	535	651	565	1086	843	920	901	963	1355	1013	1432	1765	1914	1040	577	1186	ENSG00000000419_DPM1	5.52669	5.38681	5.0148	4.86641	5.5373	5.33914	5.48382	5.36772	5.4941	5.49346	5.53761	5.2891	5.48543	4.87086	5.39985	5.37434	5.26566	4.7845	4.81558	665.833	942.6	1391.25	1179.25	5.27853	5.47534	5.26131
ENSG00000000457	SCYL3	ENSG00000000457_SCYL3	protein_coding	260	231	297	296	262	228	262	224	325	297	316	544	518	740	688	830	474	426	504	ENSG00000000457_SCYL3	2.02148	1.89142	2.12433	2.05658	2.44626	2.33342	1.58015	1.53107	2.16672	1.774	2.05311	1.95977	2.34199	1.9855	2.0321	2.06695	2.0072	2.18269	1.71809	262.333	284.8	622.5	558.5	2.14558	1.82101	2.07984
ENSG00000000460	C1orf112	ENSG00000000460_C1orf112	protein_coding	705	578	188	207	381	382	947	790	608	578	781	908	732	1295	1339	1424	707	660	1016	ENSG00000000460_C1orf112	3.53854	3.52982	1.88362	1.926	3.26454	3.34767	3.7666	3.74631	3.42358	3.52105	3.62527	3.19219	3.58496	3.18269	3.51223	3.4957	3.33485	3.40327	2.96717	406.833	740.8	1068.5	951.75	2.91503	3.61656	3.36802
ENSG00000000971	CFH	ENSG00000000971_CFH	protein_coding	46	38	185	195	44	40	3	3	9	9	8	60	67	16	33	14	31	23	1	ENSG00000000971_CFH	-0.340075	-1.39593	1.28688	1.53107	0.321928	-0.666576	-4.64386	-2.94342	-2.32193	-1.68966	-3.8365	-1.12029	-0.286304	-3.47393	-1.25154	-3.47393	-1.64386	-1	-6.64386	91.3333	6.4	44	17.25	0.122883	-3.08707	-1.53302
ENSG00000001036	FUCA2	ENSG00000001036_FUCA2	protein_coding	832	655	734	659	846	716	839	721	798	790	770	767	556	1305	1198	959	567	331	838	ENSG00000001036_FUCA2	4.35614	4.12598	4.08151	3.99005	4.78816	4.52419	4.01078	4.08746	4.12019	4.17871	4.03914	3.39094	3.60526	3.57168	3.72792	3.3147	3.37156	2.8679	3.21878	740.333	783.6	956.5	673.75	4.31101	4.08726	3.57395
ENSG00000001084	GCLC	ENSG00000001084_GCLC	protein_coding	671	615	522	556	479	532	843	752	823	792	822	1003	734	1023	1210	1680	957	706	1099	ENSG00000001084_GCLC	4.1635	4.21335	4.14649	4.27798	4.24717	4.4957	4.28983	4.53543	4.34837	4.29352	4.23419	3.92315	4.27947	3.52982	3.92695	4.29278	4.20945	4.32697	3.75809	562.5	806.4	992.5	1110.5	4.25736	4.34027	3.91485
ENSG00000001167	NFYA	ENSG00000001167_NFYA	protein_coding	577	581	489	401	445	441	845	728	606	619	662	2109	1100	3005	2977	2673	1766	1326	1911	ENSG00000001167_NFYA	3.08916	3.28983	2.89336	2.74201	3.37434	3.19849	3.28244	3.30012	3.08746	3.1375	3.0993	4.06867	3.73444	4.22882	4.32769	4.02945	4.20555	4.10518	3.74093	489	692	2297.75	1919	3.09787	3.18137	4.0899
ENSG00000001460	STPG1	ENSG00000001460_STPG1	protein_coding	74	57	100	76	48	61	27	17	33	26	28	135	145	150	155	71	81	62	32	ENSG00000001460_STPG1	1.39506	0.632268	1.30451	1.23266	0.505891	1.26903	-0.713119	-1.68966	0.555816	-0.713119	-1.152	1.05658	1.60407	0.739848	1.43829	-0.736966	0.321928	0.62293	-1.152	69.3333	26.2	146.25	61.5	1.05657	-0.742417	1.2097
ENSG00000001461	NIPAL3	ENSG00000001461_NIPAL3	protein_coding	136	112	360	375	134	139	214	162	247	252	205	294	186	275	262	540	265	280	275	ENSG00000001461_NIPAL3	1.22033	1.32769	2.31034	2.55582	1.90304	1.96347	1.28096	1.03562	1.7866	1.73552	1.20163	1.36737	1.24489	1.0635	0.895303	1.60407	1.49057	2.09761	1.0635	209.333	216	254.25	340	1.88011	1.40807	1.14277
ENSG00000001497	LAS1L	ENSG00000001497_LAS1L	protein_coding	1617	1601	1081	1073	1176	1068	1859	1504	1609	1565	1696	2323	1591	3067	2845	2821	1501	1126	2155	ENSG00000001497_LAS1L	5.16269	5.25361	4.5435	4.60229	5.12928	4.97957	5.05355	4.96116	5.0505	5.0365	5.11437	4.8846	4.90497	4.75382	4.88899	4.7339	4.51665	4.46336	4.50462	1269.33	1646.6	2456.5	1900.75	4.94516	5.04322	4.85809
ENSG00000001617	SEMA3F	ENSG00000001617_SEMA3F	protein_coding	97	85	434	353	132	137	388	316	529	559	828	370	286	500	558	560	376	226	505	ENSG00000001617_SEMA3F	0.925999	1.48027	3.25701	3.12763	1.77821	2.46467	2.65992	2.72901	3.40463	3.52482	4.05398	2.10769	2.52356	1.87971	2.26604	2.22342	2.45681	2.24793	2.14405	206.333	524	428.5	416.75	2.1723	3.27447	2.19425
ENSG00000001629	ANKIB1	ENSG00000001629_ANKIB1	protein_coding	1961	1814	2023	1809	1661	1694	2592	2187	1918	1865	2097	3689	2421	3783	4729	5394	3187	2125	3401	ENSG00000001629_ANKIB1	4.56499	4.86987	4.80116	5.0492	5.13134	5.32589	4.64847	4.96717	4.51728	4.92695	4.90207	5.17393	5.32769	4.26303	4.94673	5.09761	5.21296	5.03826	4.33414	1827	2131.8	3655.5	3526.75	4.95707	4.79239	4.92784
ENSG00000001630	CYP51A1	ENSG00000001630_CYP51A1	protein_coding	3884	3655	2259	2174	2570	2549	4015	3271	4482	4467	5298	2784	1815	3221	3589	7348	4904	2648	5178	ENSG00000001630_CYP51A1	6.23496	6.16692	5.36912	5.37295	6.04985	6.02835	5.88484	5.82171	6.22709	6.26491	6.45467	4.81455	4.80012	4.4957	4.97774	5.80581	5.99254	5.38198	5.42089	2848.5	4306.6	2852.25	5019.5	5.87036	6.13064	4.77203
ENSG00000001631	KRIT1	ENSG00000001631_KRIT1	protein_coding	1299	1233	1132	1019	1074	1018	1278	1117	1251	1220	1479	2584	1891	2781	3156	3528	1882	1425	2118	ENSG00000001631_KRIT1	4.93782	4.98596	4.8334	4.70653	4.85649	4.74093	4.44692	4.55888	4.7703	4.71699	4.86344	5.26679	5.46565	4.81096	5.08151	5.25663	4.91695	5.17911	4.6017	1129.17	1269	2603	2238.25	4.84352	4.67131	5.15623
ENSG00000002016	RAD52	ENSG00000002016_RAD52	protein_coding	312	252	432	416	261	240	175	180	135	154	218	594	410	637	565	325	187	210	288	ENSG00000002016_RAD52	3.75382	3.29572	4.16672	4.04177	3.91934	3.7137	2.0321	2.61117	1.98185	2.6893	3.09761	3.67807	4.06953	3.42761	3.32048	2.58015	2.30451	3.07382	2.44361	318.833	172.4	551.5	252.5	3.81518	2.48241	3.62392
ENSG00000002330	BAD	ENSG00000002330_BAD	protein_coding	196	223	212	218	113	130	411	355	410	408	400	368	247	809	570	692	335	246	778	ENSG00000002330_BAD	3.68032	3.96532	3.76765	3.8885	3.4957	3.5509	4.39575	4.41819	4.58195	4.64559	4.62761	3.79181	3.74739	4.35966	4.13175	4.22497	4.00988	4.30961	4.54535	182	396.8	498.5	512.75	3.72473	4.53382	4.00765
ENSG00000002549	LAP3	ENSG00000002549_LAP3	protein_coding	1226	1106	880	775	895	884	1479	1128	1105	1119	1267	1473	976	1700	1858	2350	1248	804	1800	ENSG00000002549_LAP3	5.16511	5.1375	4.69265	4.5509	5.13545	5.13134	5.07382	4.9397	4.89239	5.00495	5.05007	4.58916	4.69432	4.37921	4.63923	4.84147	4.71534	4.62234	4.59694	961	1219.6	1501.75	1550.5	4.96883	4.99219	4.57548
ENSG00000002586	CD99	ENSG00000002586_CD99	protein_coding	71	67	90	105	83	76	2	0	0	0	1	46	28	31	22	2	4	6	0	ENSG00000002586_CD99	1.88362	1.70044	2.0635	2.31325	2.41414	2.27501	-2.73697	-6.64386	-3.8365	-4.64386	-2.55639	0.344828	0.555816	-0.736966	-0.888969	-3.47393	-2	-0.915936	-6.64386	82	0.6	31.75	3	2.10833	-4.08351	-0.181322
ENSG00000002746	HECW1	ENSG00000002746_HECW1	protein_coding	19	18	8	8	13	16	8	11	13	15	17	20	131	1	48	49	75	78	3	ENSG00000002746_HECW1	-0.168123	-1.39593	-2	-2.25154	-0.915936	-2.47393	-4.64386	-3.47393	-1.47393	-0.761213	-2.05889	-1.8365	1.60881	-6.64386	-0.915936	-1.47393	0.411426	0.124328	-5.64386	13.6667	12.8	50	51.25	-1.53424	-2.48237	-1.94687
ENSG00000002822	MAD1L1	ENSG00000002822_MAD1L1	protein_coding	644	535	769	722	437	474	884	684	714	681	803	1630	1541	1975	1759	1898	1270	877	1848	ENSG00000002822_MAD1L1	4.21412	4.25626	4.35966	4.44559	4.68201	4.51223	4.39163	4.36177	4.12763	4.09761	4.43696	4.92695	5.62439	4.64328	4.60999	4.54164	4.78712	4.97361	5.03166	596.833	753.2	1726.25	1473.25	4.41165	4.28312	4.95115
ENSG00000002834	LASP1	ENSG00000002834_LASP1	protein_coding	1184	1151	1703	1586	1141	1197	1255	1089	1497	1425	1660	2704	1735	3541	3330	3467	2481	1538	2756	ENSG00000002834_LASP1	4.1416	4.14241	4.52482	4.51538	4.56133	4.50653	3.76871	3.80219	4.28836	4.23189	4.44029	4.52982	4.71149	4.30889	4.51223	4.38267	4.7126	4.42089	4.14649	1327	1385.2	2827.5	2560.5	4.39868	4.10629	4.51561
ENSG00000002919	SNX11	ENSG00000002919_SNX11	protein_coding	370	332	334	333	273	279	443	421	392	381	351	479	285	768	569	723	330	327	694	ENSG00000002919_SNX11	3.34341	3.38267	3.04614	3.39094	3.48285	3.53356	3.22959	3.40871	3.40463	3.24184	3.16027	3.13422	3.14405	2.97085	2.76765	2.99458	2.97453	3.39094	3.07382	320.167	397.6	525.25	518.5	3.36326	3.28901	3.00419
ENSG00000002933	TMEM176A	ENSG00000002933_TMEM176A	protein_coding	16	13	11	9	9	12	37	21	28	30	52	26	90	6	26	68	107	83	34	ENSG00000002933_TMEM176A	-0.454032	-0.0588937	-0.862496	-1.18442	-0.836501	-0.200913	0.321928	-0.0740006	0.443607	0.731183	1.03562	-0.251539	2.06005	-2.55639	-0.621488	0.422233	1.82375	1.65076	0.0703893	11.6667	33.6	37	73	-0.599543	0.491668	-0.342343
ENSG00000003056	M6PR	ENSG00000003056_M6PR	protein_coding	3235	2839	2998	2630	2452	2266	2415	1907	1793	1757	2037	3734	2242	4607	4723	3052	1794	1054	2165	ENSG00000003056_M6PR	6.91001	6.92244	6.9863	6.80632	7.12732	7.11072	6.27538	6.02857	6.07617	6.14975	6.43513	6.3036	6.45927	6.12433	6.30943	5.54689	5.51096	4.75542	5.22535	2736.67	1981.8	3826.5	2016.25	6.97719	6.193	6.29916
ENSG00000003096	KLHL13	ENSG00000003096_KLHL13	protein_coding	4136	3879	3387	3192	2831	2911	5359	4298	4546	4516	5005	4775	3313	6922	6716	10320	4420	3534	5669	ENSG00000003096_KLHL13	6.2077	6.18884	5.94813	5.90593	6.10685	6.17033	6.2075	6.14832	6.22709	6.21587	6.31252	5.41583	5.52231	5.52419	5.69961	6.15482	5.69599	5.78686	5.47021	3389.33	4744.8	5431.5	5985.75	6.08796	6.22226	5.54048
ENSG00000003147	ICA1	ENSG00000003147_ICA1	protein_coding	1458	1377	1556	1407	753	788	964	843	1115	1086	966	6204	4520	7813	6858	4912	3610	1980	3267	ENSG00000003147_ICA1	5.77373	5.76129	5.80684	5.70984	5.31687	5.41312	4.73227	4.75756	5.23688	5.15299	5	7.03364	7.22786	6.8009	6.80374	6.19042	6.57667	6.38785	5.7761	1223.17	994.8	6348.75	3442.25	5.63028	4.97594	6.96654
ENSG00000003249	DBNDD1	ENSG00000003249_DBNDD1	protein_coding	907	829	939	871	552	577	672	572	676	699	617	1111	815	1400	1063	1653	891	632	1327	ENSG00000003249_DBNDD1	4.60644	4.54288	4.61117	4.55582	4.30232	4.37851	3.79597	3.82171	4.07125	4.11853	3.93074	4.02237	4.15218	3.87184	3.72465	4.17393	4.10266	3.90304	3.99548	779.167	647.2	1097.25	1125.75	4.49952	3.94764	3.94276
ENSG00000003393	ALS2	ENSG00000003393_ALS2	protein_coding	982	973	970	899	915	871	1375	1166	1178	1240	1232	1770	1204	1979	1781	2620	1518	1311	1659	ENSG00000003393_ALS2	3.66107	3.45022	3.41143	3.28392	3.63343	3.60763	3.76129	3.71699	3.55582	3.67807	3.63923	3.80941	3.74308	3.04614	3.35755	3.56438	3.60644	3.89045	3.01436	935	1238.2	1683.5	1777	3.50795	3.67028	3.48905
ENSG00000003400	CASP10	ENSG00000003400_CASP10	protein_coding	37	39	62	51	35	56	25	18	11	18	33	51	124	19	38	44	102	97	13	ENSG00000003400_CASP10	0	-0.0144996	0.505891	-0.304006	0	0.464668	-0.556393	-2.05889	-2.25154	-1.88897	0.163499	-0.888969	1.18903	-2.12029	-1.12029	-1.94342	1.01436	1.1177	-3.32193	46.6667	21	58	64	0.108676	-1.31846	-0.735131
ENSG00000003402	CFLAR	ENSG00000003402_CFLAR	protein_coding	726	686	867	771	602	527	1023	820	987	972	809	1725	1375	1810	1660	2741	1984	1731	1718	ENSG00000003402_CFLAR	3.95606	3.9782	3.96993	4.01436	4.14975	4.30305	4.07553	3.90207	4.12019	4.0027	3.94017	4.04264	4.11853	3.81147	3.65764	4.41616	4.4489	4.81096	4.01792	696.5	922.2	1642.5	2043.5	4.06189	4.00813	3.90757
ENSG00000003509	NDUFAF7	ENSG00000003509_NDUFAF7	protein_coding	397	373	442	442	366	376	629	635	541	496	659	759	644	894	909	1172	779	588	851	ENSG00000003509_NDUFAF7	3.95884	3.82069	3.88655	4.02503	4.14893	4.27575	4.12019	4.37782	4.04876	3.83592	4.30378	3.81558	4.26454	3.77294	3.9514	3.97453	3.96625	4.06695	3.87676	399.333	592	801.5	847.5	4.0193	4.13729	3.95111
ENSG00000003756	RBM5	ENSG00000003756_RBM5	protein_coding	1141	1216	1260	1243	848	800	1650	1456	1590	1500	1630	2898	2365	3265	2830	3795	2214	1950	2795	ENSG00000003756_RBM5	5.23381	5.36036	5.1375	5.5043	5.44427	5.20867	5.33557	5.36597	5.47054	5.42962	5.43029	5.78372	6.31578	5.26716	5.51633	5.68482	5.54009	5.88289	5.34908	1084.67	1565.2	2839.5	2688.5	5.31482	5.4064	5.72075
ENSG00000003987	MTMR7	ENSG00000003987_MTMR7	protein_coding	165	143	189	151	123	103	94	83	84	81	53	567	402	632	602	352	110	236	148	ENSG00000003987_MTMR7	1.84398	1.4957	1.848	1.5008	1.9222	1.45943	0.344828	0.250962	0.555816	0.238787	0.378512	2.53605	3.04439	2.36737	2.4489	1.46989	0.863938	2.04264	0.176323	145.667	79	550.75	211.5	1.67835	0.353781	2.59918
ENSG00000003989	SLC7A2	ENSG00000003989_SLC7A2	protein_coding	5452	4944	6637	5999	3299	3208	3361	2689	1906	1983	2592	1974	1354	2352	3089	2338	691	1331	1516	ENSG00000003989_SLC7A2	5.34376	5.37191	5.65019	5.66732	5.06307	5.04177	4.33557	4.3505	3.75596	3.87184	4.13422	3.02148	3.03914	3.0993	3.45681	2.75916	1.91073	3.2765	2.57046	4923.17	2506.2	2192.25	1469	5.35634	4.08962	3.15418
ENSG00000004059	ARF5	ENSG00000004059_ARF5	protein_coding	1156	1079	1311	1082	840	831	1341	1129	1490	1444	1438	1817	1324	3015	2416	2785	1557	976	2558	ENSG00000004059_ARF5	5.91743	6.01145	6.08874	5.87652	5.90785	5.85025	5.78477	5.8296	6.30852	6.19101	6.15117	5.82146	5.95327	6.06437	6.0045	6.05788	5.98596	5.64818	5.98914	1049.83	1368.4	2143	1969	5.94204	6.05301	5.9609
ENSG00000004139	SARM1	ENSG00000004139_SARM1	protein_coding	1149	1085	1109	1089	617	578	1542	1174	1183	1163	1182	1672	1077	2707	1864	3183	1636	1484	2443	ENSG00000004139_SARM1	3.79805	3.98368	3.80941	3.83289	3.66221	3.35755	3.97177	3.904	3.73444	3.83895	3.65306	3.30597	3.32625	3.82579	3.31904	3.98277	3.72901	4.13504	3.91456	937.833	1248.8	1830	2186.5	3.74063	3.82045	3.44426
ENSG00000004142	POLDIP2	ENSG00000004142_POLDIP2	protein_coding	974	834	871	900	511	585	2143	1749	1564	1510	1574	1192	814	1838	1620	2311	1273	984	2046	ENSG00000004142_POLDIP2	4.6153	4.47897	4.43229	4.51602	4.12267	4.33342	5.39403	5.34341	5.19061	5.12846	5.14608	4.02768	4.10852	4.13832	4.19535	4.57228	4.47832	4.47119	4.50906	779.167	1708	1366	1653.5	4.41645	5.24052	4.11747
ENSG00000004399	PLXND1	ENSG00000004399_PLXND1	protein_coding	2212	1912	2899	2817	2016	1961	3526	2975	3277	3441	3730	3512	2248	4489	4740	7854	4602	3289	6007	ENSG00000004399_PLXND1	5.70625	5.37782	5.94556	5.99616	5.96717	5.91886	5.96371	5.89118	6.16027	6.1373	6.24222	5.2854	5.37226	5.45352	5.54967	6.17712	5.97911	6.33539	5.94673	2302.83	3389.8	3747.25	5438	5.81864	6.07894	5.41521
ENSG00000004455	AK2	ENSG00000004455_AK2	protein_coding	2276	2014	2098	1967	1541	1449	3333	2839	2674	2725	3040	2706	1986	3516	3585	4029	2032	1595	3486	ENSG00000004455_AK2	6.7021	6.61603	6.46516	6.33575	6.60763	6.50112	6.83162	6.87197	6.61897	6.75995	6.76341	6.15056	6.37156	6.07703	6.34287	6.2817	6.17971	5.96463	6.22593	1890.83	2922.2	2948.25	2785.5	6.53797	6.76919	6.23551
ENSG00000004478	FKBP4	ENSG00000004478_FKBP4	protein_coding	5420	4857	4063	3874	4030	3863	3980	3242	2888	2884	3269	7226	4108	8528	10279	5796	3068	2272	4908	ENSG00000004478_FKBP4	7.08852	7.01781	6.68524	6.66732	7.18497	7.06113	6.30542	6.24546	6.08108	6.05723	6.19751	6.66917	6.57849	6.38681	6.88582	5.88923	5.76739	5.83668	5.79805	4351.17	3252.6	7535.25	4011	6.95083	6.17734	6.63007
ENSG00000004487	KDM1A	ENSG00000004487_KDM1A	protein_coding	3750	3370	3337	3131	2745	2750	4755	4092	3986	4169	4512	6384	4537	8344	8212	9040	5035	3294	6475	ENSG00000004487_KDM1A	6.10873	6.08023	6.05137	5.90521	6.17333	6.14731	6.234	6.19219	6.13134	6.18884	6.27463	5.99005	6.12143	6.00158	6.10203	6.0766	5.97682	5.81967	5.824	3180.5	4302.8	6869.25	5961	6.0777	6.2042	6.05377
ENSG00000004534	RBM6	ENSG00000004534_RBM6	protein_coding	1110	945	1087	1027	869	862	982	907	856	825	997	2298	1806	2149	2446	1917	1194	1243	1194	ENSG00000004534_RBM6	4.36597	4.22265	4.43896	4.42358	4.40395	4.37643	3.67016	3.96717	3.82375	3.88069	4.10266	4.849	5.1918	4.23879	4.41414	3.98368	4.34412	4.80632	3.58496	983.333	913.4	2174.75	1387	4.37192	3.88888	4.67343
ENSG00000004660	CAMKK1	ENSG00000004660_CAMKK1	protein_coding	362	336	449	409	357	331	645	526	643	555	429	260	222	276	243	980	379	457	726	ENSG00000004660_CAMKK1	2.46205	2.44095	2.74846	2.6893	2.88947	2.7761	2.90497	2.89918	3.18428	2.99277	2.53605	1.10434	1.46467	0.748461	0.773996	2.62059	2.02503	2.65076	2.32481	374	559.6	250.25	635.5	2.66772	2.90345	1.02287
ENSG00000004700	RECQL	ENSG00000004700_RECQL	protein_coding	2007	1741	815	753	1450	1449	1350	1149	1190	1152	1229	2176	1439	2879	2944	2074	1130	764	1502	ENSG00000004700_RECQL	5.08958	5.11645	3.90497	3.77716	5.11478	5.2407	4.19692	4.23573	4.3067	4.2211	4.30889	4.39163	4.37156	4.32984	4.57713	3.88264	3.78555	3.58376	3.52982	1369.17	1214	2359.5	1367.5	4.70727	4.25387	4.41754
ENSG00000004766	CCDC132	ENSG00000004766_CCDC132	protein_coding	627	548	559	575	466	416	881	797	810	769	978	1146	878	1303	1459	2544	1311	1002	1472	ENSG00000004766_CCDC132	3.69711	3.46858	3.48027	3.66221	3.77505	3.99095	3.95977	3.80941	3.91361	3.96993	4.45088	3.9991	4.4957	3.78869	4.10518	4.65535	4.47184	4.87381	4.16027	531.833	847	1196.5	1582.25	3.67903	4.02072	4.09716
ENSG00000004776	HSPB6	ENSG00000004776_HSPB6	protein_coding	20	30	12	11	15	23	16	8	16	15	28	26	91	6	22	30	86	77	8	ENSG00000004776_HSPB6	-0.358454	0.286881	-0.862496	-1.18442	-0.321928	0.31034	-0.971431	-1.68966	-0.713119	-0.810966	0.0143553	-0.621488	1.64155	-3.18442	-1.35845	-1.02915	1.23879	1.42761	-2.73697	18.5	16.6	36.25	50.25	-0.355014	-0.834164	-0.880705
ENSG00000004777	ARHGAP33	ENSG00000004777_ARHGAP33	protein_coding	131	124	97	102	129	124	179	208	174	162	189	691	518	1037	634	398	260	503	340	ENSG00000004777_ARHGAP33	1.83592	1.28688	2.25701	2.02148	2.45154	2.48285	2.23879	2.93168	2.21723	1.84398	2.16993	3.54844	3.45418	3.37156	2.51602	2.41143	2.34199	3.31325	1.89142	117.833	182.4	720	375.25	2.05595	2.28032	3.22255
ENSG00000004779	NDUFAB1	ENSG00000004779_NDUFAB1	protein_coding	1272	1382	931	1024	842	900	1711	1629	1322	1448	1337	1778	1069	2955	2929	2564	1146	948	2480	ENSG00000004779_NDUFAB1	6.73159	6.93734	6.26604	6.45664	6.58301	6.66761	6.81057	6.98368	6.69836	6.81826	6.65091	6.34926	6.24031	6.58556	6.80142	6.45681	6.07082	6.15725	6.54597	1058.5	1489.4	2182.75	1784.5	6.60704	6.79236	6.49414
ENSG00000004838	ZMYND10	ENSG00000004838_ZMYND10	protein_coding	18	17	9	15	22	17	19	21	19	24	26	24	50	35	31	32	31	41	11	ENSG00000004838_ZMYND10	0.0426443	-0.473931	-1.18442	-1.35845	-0.599462	0.0840643	-1.35845	-0.395929	-0.395929	-0.0439433	-0.514573	-1.2863	0.815575	-0.621488	-0.473931	-0.68966	-0.200913	0.847997	-2.47393	16.3333	21.8	35	28.75	-0.581594	-0.541766	-0.391537
ENSG00000004864	SLC25A13	ENSG00000004864_SLC25A13	protein_coding	1977	1842	1399	1343	1414	1461	2842	2493	2418	2268	2265	2901	1871	3921	4096	4979	2417	1918	3599	ENSG00000004864_SLC25A13	5.36877	5.24831	4.75435	4.87725	5.30451	5.32121	5.46074	5.5008	5.44261	5.40054	5.37365	5.07425	5.20398	4.96347	5.16148	5.29094	5.0492	5.1815	4.94345	1572.67	2457.2	3197.25	3228.25	5.14573	5.43567	5.1008
ENSG00000004866	ST7	ENSG00000004866_ST7	protein_coding	990	918	868	827	694	740	993	838	817	827	899	1435	988	1499	1576	3000	1893	1211	2347	ENSG00000004866_ST7	4.80684	4.82222	4.63575	4.47962	4.75862	4.95373	4.5373	4.57652	4.36877	4.51728	4.46074	4.49761	4.71425	4.23955	4.42089	5.33557	5.50239	5.18626	5.03474	839.5	874.8	1374.5	2112.75	4.7428	4.49212	4.46807
ENSG00000004897	CDC27	ENSG00000004897_CDC27	protein_coding	3804	3324	2272	1995	2517	2399	5643	4627	4564	4296	4706	6155	4384	6825	8924	8849	5029	3620	5530	ENSG00000004897_CDC27	5.99526	5.85798	5.33414	5.27016	5.88655	5.94579	6.1297	6.27557	6.1821	6.15482	6.11894	5.81711	5.94228	5.54874	6.06286	5.78477	5.77663	5.99955	5.23074	2718.5	4767.2	6572	5757	5.71498	6.17222	5.84275
ENSG00000004961	HCCS	ENSG00000004961_HCCS	protein_coding	424	420	255	278	246	253	627	535	533	450	506	696	413	837	940	1068	598	458	734	ENSG00000004961_HCCS	3.93074	4.09761	3.15381	3.46336	3.66221	3.75061	4.13832	4.14323	4.24413	3.94017	4.05224	3.82375	3.58976	3.48027	3.90497	3.904	3.84499	3.8166	3.49825	312.667	530.2	721.5	714.5	3.67639	4.10362	3.69969
ENSG00000004975	DVL2	ENSG00000004975_DVL2	protein_coding	691	652	517	499	449	460	1010	865	871	800	1066	1155	855	1433	1361	1766	831	574	1501	ENSG00000004975_DVL2	4.21956	4.33985	4.16993	3.89045	4.25475	4.47444	4.59036	4.46336	4.67356	4.61941	4.89482	4.35262	4.64731	3.96255	4.22651	4.4363	4.17153	4.15218	4.38336	544.667	922.4	1201	1168	4.22483	4.6483	4.29725
ENSG00000005007	UPF1	ENSG00000005007_UPF1	protein_coding	2320	2099	2154	1984	1535	1566	2948	2439	2316	2326	3142	3740	2468	5962	5026	5236	3082	2362	4624	ENSG00000005007_UPF1	5.10308	4.87676	4.86096	4.71973	4.95745	4.92458	4.79129	5.06264	4.65878	4.86641	5.32121	4.64212	4.89724	5.02059	4.78816	4.77505	4.93263	5.00495	4.91743	1943	2634.2	4299	3826	4.90709	4.94007	4.83703
ENSG00000005020	SKAP2	ENSG00000005020_SKAP2	protein_coding	27	27	31	38	36	27	18	12	24	30	32	36	63	33	46	38	58	26	30	ENSG00000005020_SKAP2	-0.785875	-0.200913	-0.0892673	-0.120294	0.604071	-0.514573	-1.73697	-2.64386	-0.761213	-0.68966	-0.454032	-0.785875	1.04264	-1.4344	-0.200913	-1.51457	0.555816	0.176323	-1.64386	31	23.2	44.5	38	-0.184475	-1.25715	-0.344637
ENSG00000005022	SLC25A5	ENSG00000005022_SLC25A5	protein_coding	6844	6172	6252	6147	5004	5066	10848	8944	8935	8875	8540	6390	3582	9963	9507	10801	7033	3259	10101	ENSG00000005022_SLC25A5	8.33718	8.38465	8.20906	8.31954	8.32508	8.4888	8.65413	8.7066	8.63089	8.72595	8.52845	7.40122	7.25304	7.63474	7.75696	7.75896	7.88874	7.11458	7.85287	5914.17	9228.4	7360.5	7798.5	8.34405	8.6492	7.51149
ENSG00000005059	CCDC109B	ENSG00000005059_CCDC109B	protein_coding	28	16	6	10	23	17	3	1	1	12	3	63	87	158	170	3	8	10	5	ENSG00000005059_CCDC109B	-0.340075	-1.08927	-1.68966	-0.184425	0.176323	-0.434403	-3.05889	-5.05889	-3.18442	-1.08927	-3.8365	0.0426443	1.3505	0.659925	1.13093	-4.64386	-2.64386	-1.08927	-4.05889	16.6667	4	119.5	6.5	-0.593585	-3.2456	0.795999
ENSG00000005075	POLR2J	ENSG00000005075_POLR2J	protein_coding	933	928	651	648	619	646	1146	1078	1016	1096	1038	1471	1127	1758	1849	1903	846	401	1433	ENSG00000005075_POLR2J	6.04854	6.22304	5.59066	5.64789	5.89966	5.95396	5.93852	6.12908	6.0027	6.27165	6.08108	5.77294	6.11603	5.62264	5.91313	5.76686	5.36457	4.65249	5.56407	737.5	1074.8	1551.25	1145.75	5.89396	6.08461	5.85618
ENSG00000005100	DHX33	ENSG00000005100_DHX33	protein_coding	561	498	524	513	382	353	1269	1019	626	632	753	1784	1010	2146	2087	2635	1519	1304	2133	ENSG00000005100_DHX33	2.95233	2.90304	2.83794	2.79909	2.86196	2.7761	3.69265	3.67243	2.89918	2.99277	3.26754	3.6427	3.59335	3.5373	3.63923	3.80839	3.7301	3.9542	3.70819	471.833	859.8	1756.75	1897.75	2.85508	3.30491	3.60315
ENSG00000005108	THSD7A	ENSG00000005108_THSD7A	protein_coding	3749	3648	3665	3454	3040	2862	3591	3011	3032	2977	5385	12217	8123	15003	15577	14458	13255	5834	8469	ENSG00000005108_THSD7A	4.57833	4.79442	4.56621	4.84248	4.8535	4.89093	3.98003	4.36597	4.30451	4.2555	5.20984	5.78057	5.89651	5.7021	5.67807	5.26303	6.083	5.78031	4.854	3403	3599.2	12730	10504	4.75431	4.42317	5.76432
ENSG00000005156	LIG3	ENSG00000005156_LIG3	protein_coding	2914	2557	2649	2568	2351	2267	2587	2160	1947	1860	2266	5845	3850	6324	6677	6138	3604	2590	4519	ENSG00000005156_LIG3	6.14914	5.88655	5.98641	5.92481	6.35385	6.21645	5.31832	5.54226	5.20242	5.40973	5.56438	6.37086	6.79051	5.65249	6.24298	5.86369	6.3067	6.03188	5.44361	2551	2164	5674	4212.75	6.0862	5.40742	6.26421
ENSG00000005175	RPAP3	ENSG00000005175_RPAP3	protein_coding	756	737	424	382	528	514	776	563	600	583	696	1221	899	1264	1596	1324	731	632	783	ENSG00000005175_RPAP3	4.32912	4.52669	3.47638	3.43296	4.34341	4.30086	4.03122	3.80219	4.08491	3.98823	4.17871	4.33414	4.63052	3.77926	4.27501	3.91169	3.74093	4.31034	3.25399	556.833	643.6	1245	867.5	4.06824	4.01705	4.25473
ENSG00000005187	ACSM3	ENSG00000005187_ACSM3	protein_coding	6	11	13	6	4	4	14	18	25	19	34	19	29	12	14	40	74	29	35	ENSG00000005187_ACSM3	-1.4344	-0.0588937	-0.862496	-1.08927	-1.59946	-1.78588	-0.358454	-0.0892673	0.400538	0.454176	0.454176	0.263034	1.04963	-0.785875	-1	0.659925	1.66903	1.25701	-0.761213	7.33333	22	18.5	44.5	-1.1384	0.172234	-0.118303
ENSG00000005189	AC004381.6	ENSG00000005189_AC004381.6	protein_coding	167	143	126	114	155	187	327	285	224	216	231	275	180	390	361	382	186	205	374	ENSG00000005189_AC004381.6	2.37851	2.30743	2.15704	1.76129	2.69599	3.28836	2.81558	2.81147	2.78241	2.31904	2.87184	2.3505	2.65992	2.1375	2.45943	2.24489	2.16027	2.94673	2.21101	148.667	256.6	301.5	286.75	2.43144	2.72007	2.40184
ENSG00000005194	CIAPIN1	ENSG00000005194_CIAPIN1	protein_coding	2197	2022	1843	1696	1297	1365	1701	1424	1286	1253	1247	1906	1012	3474	2570	1968	916	808	1862	ENSG00000005194_CIAPIN1	6.60777	6.47492	6.27631	6.14323	6.27854	6.2765	5.8505	5.91934	5.83162	5.71507	5.58826	5.6311	5.34518	5.9241	5.47281	5.20633	5.03782	5.23036	5.17433	1736.67	1382.2	2240.5	1388.5	6.34288	5.78096	5.5933
ENSG00000005206	SPPL2B	ENSG00000005206_SPPL2B	protein_coding	737	690	1368	1304	593	628	945	831	845	867	1000	1025	1013	1382	695	1396	898	927	1380	ENSG00000005206_SPPL2B	4.64962	4.63052	5.43029	5.43363	4.83693	4.87332	4.48414	4.54102	4.62176	4.59276	4.848	4.33199	5.08066	4.12433	3.42358	4.13175	4.40803	4.87578	4.21878	886.667	897.6	1028.75	1150.25	4.97572	4.61753	4.24014
ENSG00000005238	FAM214B	ENSG00000005238_FAM214B	protein_coding	435	394	693	710	572	542	124	115	215	206	173	334	331	593	470	215	137	156	166	ENSG00000005238_FAM214B	3.07553	3.0018	3.7939	3.95884	3.96162	4.0197	0.765535	1.33342	2.02857	2.0321	1.80735	2.12763	2.48285	2.37573	2.21412	0.863938	0.799087	1.38405	0.545968	557.667	166.6	432	168.5	3.63523	1.5934	2.30009
ENSG00000005243	COPZ2	ENSG00000005243_COPZ2	protein_coding	130	118	161	158	93	104	395	356	323	344	326	68	59	88	87	275	101	112	261	ENSG00000005243_COPZ2	3.56071	3.49313	4.0027	3.87971	3.46336	3.65535	4.80993	4.83845	4.71315	4.82069	4.58256	1.58496	2.07382	1.53605	1.68706	3.17313	2.57531	3.0993	3.38267	127.333	348.8	75.5	187.25	3.67583	4.75295	1.72047
ENSG00000005249	PRKAR2B	ENSG00000005249_PRKAR2B	protein_coding	1832	1689	876	698	1375	1310	3218	2551	2620	2465	2145	1930	1476	2503	3792	3651	1804	1234	2040	ENSG00000005249_PRKAR2B	4.73985	4.66505	3.61471	3.37573	4.71864	4.68986	5.15178	5.15015	5.11228	5.02591	4.85798	4.06953	4.32553	3.9241	4.70543	4.45943	4.20789	4.1635	3.82171	1296.67	2599.8	2425.25	2182.25	4.30064	5.05962	4.25615
ENSG00000005302	MSL3	ENSG00000005302_MSL3	protein_coding	348	323	262	263	239	259	451	399	403	392	415	666	405	822	892	1071	565	515	716	ENSG00000005302_MSL3	3.38405	3.19061	2.90689	2.99639	3.04963	3.16027	3.31759	3.20163	3.32481	3.37156	3.58135	3.46597	3.51854	3.01614	3.51475	3.52732	3.36317	3.90689	3.16511	282.333	412	696.25	716.75	3.11464	3.35939	3.37885
ENSG00000005339	CREBBP	ENSG00000005339_CREBBP	protein_coding	1145	1012	760	809	621	626	1633	1329	1205	1170	1363	5559	3376	5800	6523	5348	2798	2557	3208	ENSG00000005339_CREBBP	3.26303	3.10601	2.89918	3.1375	3.43429	3.0018	3.50716	3.34341	3.39506	3.27202	3.40871	4.80581	4.88215	4.45286	4.85898	4.19061	4.20945	4.70321	3.6565	828.833	1340	5314.5	3477.75	3.1403	3.38527	4.74995
ENSG00000005379	BZRAP1	ENSG00000005379_BZRAP1	protein_coding	109	113	393	430	125	100	15	11	15	28	38	487	560	707	479	206	143	160	83	ENSG00000005379_BZRAP1	0.695994	0.669027	2.84197	3.08066	1.38405	1.15056	-1.68966	-0.810966	-1.88897	-1.55639	-0.358454	2.75489	3.42223	2.46728	2.34483	0.85599	1.31615	0.757023	-0.395929	211.667	21.4	558.25	148	1.63704	-1.26089	2.74731
ENSG00000005436	GCFC2	ENSG00000005436_GCFC2	protein_coding	548	505	433	449	419	404	784	608	709	692	724	981	740	1019	1021	1765	956	751	1147	ENSG00000005436_GCFC2	3.56316	3.82375	3.17951	3.24489	3.82375	3.83491	3.66903	3.57894	3.88069	4.12598	4.01881	3.40871	3.87873	3.14241	3.21257	3.98277	3.80632	4.10601	3.37295	459.667	703.4	940.25	1154.75	3.57833	3.85469	3.4106
ENSG00000005448	WDR54	ENSG00000005448_WDR54	protein_coding	397	308	365	367	357	291	310	257	351	385	378	592	401	973	667	491	277	284	665	ENSG00000005448_WDR54	4.29572	4.13996	4.32265	4.38128	4.61824	4.24489	3.63343	3.65764	4.17393	4.18507	4.12846	4.09592	4.08406	4.29425	3.92979	3.40599	3.32625	3.71918	4.0072	347.5	336.2	658.25	429.25	4.33379	3.95571	4.10101
ENSG00000005469	CROT	ENSG00000005469_CROT	protein_coding	139	129	178	169	110	104	334	306	346	328	231	224	172	285	281	1405	693	488	738	ENSG00000005469_CROT	2.11103	1.79909	2.09761	2.58976	2.26003	2.21723	2.59216	2.79286	3.02326	2.93546	2.30743	2.33914	2.60407	1.89918	2.09424	4.09677	3.67469	3.88557	3.26754	138.167	309	240.5	831	2.17912	2.73023	2.23416
ENSG00000005471	ABCB4	ENSG00000005471_ABCB4	protein_coding	32	40	32	31	30	43	12	10	27	24	29	54	93	31	62	71	60	58	15	ENSG00000005471_ABCB4	0	0.516015	-0.0144996	-0.304006	0.333424	0.584963	-2	-1.39593	-0.473931	-0.395929	-0.340075	-0.168123	1.52607	-1.78588	-0.168123	0.137504	0.799087	1.09085	-2.8365	34.6667	20.4	60	51	0.185983	-0.921173	-0.149013
ENSG00000005483	KMT2E	ENSG00000005483_KMT2E	protein_coding	1446	1359	1393	1298	1145	1113	1574	1413	1471	1340	1526	6073	3167	5385	6153	6732	4399	3081	4482	ENSG00000005483_KMT2E	4.48414	4.42291	4.48864	4.65764	4.63981	4.69153	4.18982	4.39232	4.36877	4.29939	4.29278	5.74201	5.31433	5.33092	5.47151	5.43396	5.44294	5.77189	5.16269	1292.33	1464.8	5194.5	4673.5	4.56411	4.30862	5.46469
ENSG00000005486	RHBDD2	ENSG00000005486_RHBDD2	protein_coding	1100	1042	1135	1048	763	708	1079	817	1121	997	981	951	671	1887	1363	1252	599	575	1106	ENSG00000005486_RHBDD2	5.35579	5.35085	5.45483	5.35085	5.47865	5.33664	5.10392	4.8485	5.2211	5.13504	5.06048	4.2765	4.36947	4.59156	4.57168	4.25323	3.89239	4.28614	4.06005	966	999	1218	883	5.38794	5.07381	4.4523
ENSG00000005700	IBTK	ENSG00000005700_IBTK	protein_coding	2328	2191	1980	1902	2022	1918	3018	2317	1894	1808	2185	2515	1567	2671	3063	4516	2544	1571	2873	ENSG00000005700_IBTK	4.50906	4.49378	4.31325	4.26529	4.70653	4.69042	4.50208	4.41616	4.07211	4.0798	4.22882	3.83794	3.74201	3.43563	3.7939	4.22265	4.14731	3.86493	3.72792	2056.83	2244.4	2454	2876	4.49639	4.25979	3.70237
ENSG00000005801	ZNF195	ENSG00000005801_ZNF195	protein_coding	1037	905	878	753	668	675	1064	819	802	666	839	1420	1147	1766	1716	1753	1074	892	1197	ENSG00000005801_ZNF195	4.99684	4.85	4.87184	4.67016	4.78555	4.89191	4.56133	4.60881	4.39094	4.13668	4.52293	4.58256	4.88704	4.42425	4.58075	4.37365	4.39917	4.70653	4.01881	819.333	838	1512.25	1229	4.84438	4.44414	4.61865
ENSG00000005810	MYCBP2	ENSG00000005810_MYCBP2	protein_coding	3782	3452	3104	2865	2994	3019	8747	7159	6189	6127	7326	8095	4158	8330	9616	20895	9029	7459	12559	ENSG00000005810_MYCBP2	4.69432	4.6427	4.43496	4.1811	4.61294	4.74631	5.62702	5.50557	5.30451	5.38232	5.43129	5.27202	5.09339	4.56621	5.13709	5.98914	5.70404	5.52168	5.24222	3202.67	7109.6	7549.75	12485.5	4.55206	5.45014	5.01718
ENSG00000005812	FBXL3	ENSG00000005812_FBXL3	protein_coding	629	596	424	365	405	424	1362	1092	1237	1205	1126	1142	767	1329	1586	3068	1507	1139	2090	ENSG00000005812_FBXL3	3.7148	3.70377	3.31325	2.80735	3.29278	3.65191	4.36597	4.27128	4.39917	4.29352	4.24108	3.58736	3.7148	3.31759	3.85898	4.59872	4.18349	4.47379	4.16993	473.833	1204.4	1206	1951	3.41398	4.3142	3.61968
ENSG00000005844	ITGAL	ENSG00000005844_ITGAL	protein_coding	9	7	13	14	9	22	10	4	14	21	20	31	83	3	22	44	56	42	10	ENSG00000005844_ITGAL	-2	-3.47393	-0.200913	-1.32193	-0.971431	0.978196	-1.18442	-3.8365	-1.18442	-0.321928	-0.0588937	-0.736966	2.02857	-4.32193	-2.05889	-0.915936	1.16993	0.992768	-2.25154	12.3333	13.8	34.75	38	-1.165	-1.31723	-1.2723
ENSG00000005882	PDK2	ENSG00000005882_PDK2	protein_coding	279	291	398	398	219	238	349	276	486	486	507	592	501	697	696	774	392	305	581	ENSG00000005882_PDK2	3.62527	3.97361	4.17632	4.06005	3.86394	3.97453	3.54597	3.65306	4.24336	4.39438	4.43029	3.83592	4.4957	3.74093	3.9279	3.66334	3.54967	3.78555	3.43162	303.833	420.8	621.5	513	3.94562	4.05341	4.00011
ENSG00000005884	ITGA3	ENSG00000005884_ITGA3	protein_coding	31	47	85	89	59	78	745	653	538	493	578	94	219	122	117	485	690	320	522	ENSG00000005884_ITGA3	0.286881	0.739848	0.757023	0.831877	1.22033	1.65076	3.31759	3.01257	2.9855	2.65306	2.81147	0.422233	2.48027	-0.736966	0.669027	1.58496	3.13093	2.67582	1.7137	64.8333	601.4	138	504.25	0.914454	2.95604	0.70864
ENSG00000005889	ZFX	ENSG00000005889_ZFX	protein_coding	1268	1220	972	911	838	737	2022	1542	1581	1513	1405	2723	1716	3230	3657	4232	2342	1699	2596	ENSG00000005889_ZFX	3.97361	3.92695	3.72574	3.52482	3.95699	3.60288	4.11353	3.99005	4.01703	3.98185	3.82477	4.28688	4.12598	4.05485	4.2555	4.19928	4.19771	4.07468	3.72901	991	1612.6	2831.5	2717.25	3.78516	3.98545	4.1808
ENSG00000005893	LAMP2	ENSG00000005893_LAMP2	protein_coding	1425	1349	1695	1523	1441	1321	2731	2193	2533	2262	2681	1673	1038	2135	2362	4454	2546	1775	3056	ENSG00000005893_LAMP2	4.89579	4.8268	5.18507	4.9982	5.31288	5.21023	5.42995	5.32517	5.62029	5.38405	5.60881	4.13422	4.02591	4.03386	4.35473	4.9991	4.98368	4.81096	4.70099	1459	2480	1802	2957.75	5.0715	5.47365	4.13718
ENSG00000005955	GGNBP2	ENSG00000005955_GGNBP2	protein_coding	1424	1231	1396	1319	1142	1068	1794	1529	1617	1640	1489	3325	2108	3105	3538	4677	3008	2385	2952	ENSG00000005955_GGNBP2	5.16511	5.03298	5.25512	5.12433	5.36807	5.1534	5.27761	5.13996	5.06178	5.24907	5.01792	5.48285	5.5549	5.02148	5.30597	5.56316	5.59574	5.74497	5.05615	1263.33	1613.8	3019	3255.5	5.18317	5.14927	5.3413
ENSG00000005961	ITGA2B	ENSG00000005961_ITGA2B	protein_coding	30	26	76	86	34	32	7	11	21	36	36	49	83	60	59	38	56	68	23	ENSG00000005961_ITGA2B	0.124328	0.201634	1.74846	2.48027	1.60881	0.948601	-1.94342	-2.47393	-0.643856	0.124328	0.495695	0.970854	1.48027	0.555816	0.275007	-0.943416	1.0072	1.03562	-1.18442	47.3333	22.2	62.75	46.25	1.18535	-0.888236	0.820485
ENSG00000006007	GDE1	ENSG00000006007_GDE1	protein_coding	1325	1236	1525	1476	1107	1088	2248	1769	1939	1837	1826	2330	1491	2379	2551	3335	1784	1139	2740	ENSG00000006007_GDE1	4.94158	5.0492	5.21684	5.26341	5.19928	5.2502	5.47606	5.39129	5.36107	5.46826	5.34376	4.8802	4.81711	4.61353	4.83693	5.10098	4.88947	4.8268	4.9905	1292.83	1923.8	2187.75	2249.5	5.15342	5.40809	4.78694
ENSG00000006015	C19orf60	ENSG00000006015_C19orf60	protein_coding	411	410	466	394	256	262	530	454	457	466	459	653	619	1216	660	698	708	400	859	ENSG00000006015_C19orf60	4.66903	4.5292	5.05441	4.81813	4.3505	4.393	4.58796	4.68482	4.68538	4.55152	4.53543	4.41549	4.93404	4.86641	4.48864	4.18587	4.916	4.58916	4.88215	366.5	473.2	787	666.25	4.63571	4.60902	4.67615
ENSG00000006016	CRLF1	ENSG00000006016_CRLF1	protein_coding	53	58	80	62	63	42	163	105	95	119	134	80	109	81	50	97	57	63	61	ENSG00000006016_CRLF1	1.76129	2.1635	2.29278	1.93357	2.56071	2.03562	3.12433	2.61353	2.4957	2.93546	2.98003	1.68257	2.68032	1.23266	0.641546	1.46989	1.47508	2	0.722466	59.6667	123.2	80	69.5	2.12458	2.82981	1.55928
ENSG00000006025	OSBPL7	ENSG00000006025_OSBPL7	protein_coding	185	178	314	292	205	203	400	299	284	281	336	250	329	350	271	572	311	437	485	ENSG00000006025_OSBPL7	1.95606	2.02148	2.81558	2.66448	2.70929	2.93923	3.03034	2.12433	2.62994	2.42492	2.86196	1.98185	2.63923	1.90689	1.8953	2.50335	2.45154	3.25096	2.54597	229.5	320	300	451.25	2.51769	2.6143	2.10582
ENSG00000006062	MAP3K14	ENSG00000006062_MAP3K14	protein_coding	108	99	129	165	79	78	153	115	130	142	156	240	195	356	218	377	257	216	342	ENSG00000006062_MAP3K14	0.748461	0.575312	0.695994	1.36177	0.757023	0.871844	0.678072	0.604071	0.871844	0.687061	0.863938	0.831877	1.35614	1.09085	0.516015	1.15056	1.19535	1.47508	1.19535	109.667	139.2	252.25	298	0.835067	0.740997	0.948722
ENSG00000006071	ABCC8	ENSG00000006071_ABCC8	protein_coding	2	4	6	6	4	2	8	6	12	6	7	40	60	18	30	164	49	62	87	ENSG00000006071_ABCC8	-2.39593	-1.18442	-0.599462	-0.888969	-1.68966	-2.64386	-2.12029	-1	-0.577767	-2.47393	-0.915936	-0.395929	1.48543	-2.25154	-1.25154	1.05658	0.0703893	1.83592	-0.68966	4	7.8	37	90.5	-1.56705	-1.41759	-0.603395
ENSG00000006114	SYNRG	ENSG00000006114_SYNRG	protein_coding	769	694	813	781	680	638	927	736	719	730	741	2452	1395	2508	2630	2812	1911	1926	1917	ENSG00000006114_SYNRG	3.20789	3.24184	3.06695	3.30743	3.55336	3.49825	3.13422	2.9241	3.12928	3.1177	2.96162	4.24184	4.34837	3.73877	4.05658	4.08661	4.21645	4.58316	3.45943	729.167	770.6	2246.25	2141.5	3.31262	3.05338	4.09639
ENSG00000006118	TMEM132A	ENSG00000006118_TMEM132A	protein_coding	1713	1650	2733	2551	1190	1063	1626	1385	1839	1831	1565	2360	2079	4584	3052	3038	1563	1474	2826	ENSG00000006118_TMEM132A	5.74416	5.74658	6.2937	6.27668	5.78346	5.73742	5.20594	5.12019	5.59156	5.68986	5.45746	5.09761	5.75569	5.61117	5.55643	5.27612	4.73444	5.0197	5.18547	1816.67	1649.2	3018.75	2225.25	5.93033	5.413	5.50523
ENSG00000006125	AP2B1	ENSG00000006125_AP2B1	protein_coding	4486	4293	5157	5020	3798	3668	7652	6207	6222	6111	6380	11677	5315	12850	12936	18491	11019	9004	14898	ENSG00000006125_AP2B1	5.52042	5.55582	5.76474	5.72274	5.69933	5.72356	5.97154	5.83466	5.81275	5.80193	5.78372	6.02945	5.52888	5.88313	5.99005	6.28836	6.3644	6.48688	6.22535	4403.67	6514.4	10694.5	13353	5.66443	5.84092	5.85788
ENSG00000006194	ZNF263	ENSG00000006194_ZNF263	protein_coding	1093	1102	1322	1148	744	759	1850	1478	1387	1454	1590	2140	1742	2749	2618	2646	1212	1289	2305	ENSG00000006194_ZNF263	4.77083	4.81301	4.98504	4.88411	4.65076	4.63459	5.15421	5.12598	5.06695	5.07253	5.04745	4.70377	4.8679	4.64904	4.72028	4.63981	4.32481	4.91313	4.76871	1028	1551.8	2312.25	1863	4.78973	5.09343	4.73525
ENSG00000006210	CX3CL1	ENSG00000006210_CX3CL1	protein_coding	787	774	1029	951	666	694	309	247	162	191	226	731	465	1252	1030	459	242	230	378	ENSG00000006210_CX3CL1	3.59335	3.69042	4.0045	3.92125	3.81044	3.8748	1.91839	2.01436	1.23879	1.47508	1.65535	2.80116	2.46728	3.43162	2.87774	1.62293	1.45418	1.64616	1.52105	816.833	227	869.5	327.25	3.81579	1.66039	2.89445
ENSG00000006282	SPATA20	ENSG00000006282_SPATA20	protein_coding	623	552	1824	1616	627	607	484	389	614	645	739	929	768	1404	1116	794	457	370	842	ENSG00000006282_SPATA20	3.97911	4.01525	5.4121	5.18547	4.37573	4.22497	3.33485	3.09255	3.7148	3.8339	3.86592	3.58256	4.09677	3.62994	3.63923	3.01257	3.0993	3.28244	3.27202	974.833	574.2	1054.25	615.75	4.53211	3.5684	3.73712
ENSG00000006283	CACNA1G	ENSG00000006283_CACNA1G	protein_coding	26	28	61	64	27	23	7	3	14	8	18	120	213	120	131	24	79	68	12	ENSG00000006283_CACNA1G	-1.88897	-1.18442	-1.18442	-0.340075	-0.577767	-0.556393	-3.64386	-4.32193	-3.05889	-3.8365	-2.8365	-0.395929	1.0635	-0.736966	-0.37707	-2.39593	-0.643856	-0.304006	-4.32193	38.1667	10	146	45.75	-0.955342	-3.53954	-0.111615
ENSG00000006327	TNFRSF12A	ENSG00000006327_TNFRSF12A	protein_coding	58	60	42	41	117	120	574	463	166	160	211	24	39	47	34	78	21	25	82	ENSG00000006327_TNFRSF12A	1.95977	1.81147	1.25701	1.14405	3.37295	3.33342	4.78346	4.77347	3.12598	3.26303	3.48027	-0.37707	0.163499	0.238787	-0.136062	1.04264	-0.395929	0.189034	0.895303	73	314.8	36	51.5	2.14645	3.88524	-0.0277114
ENSG00000006377	DLX6	ENSG00000006377_DLX6	protein_coding	235	223	253	254	182	172	311	279	386	402	361	393	310	365	486	521	357	342	261	ENSG00000006377_DLX6	2.76553	2.86196	2.92029	3.08916	2.81967	2.71809	2.81967	3.07724	3.42626	3.46074	3.21568	2.774	3.08916	2.18903	2.75489	2.64616	2.89724	3.23726	1.80735	219.833	347.8	388.5	370.25	2.86245	3.19992	2.70177
ENSG00000006432	MAP3K9	ENSG00000006432_MAP3K9	protein_coding	44	47	32	60	58	30	374	355	321	352	348	219	285	249	262	791	483	401	494	ENSG00000006432_MAP3K9	-0.785875	-1.152	-2.55639	-1.25154	-0.971431	-1.8365	0.722466	0.887525	0.62293	0.879706	1.0635	-0.234465	0.895303	-0.251539	-0.358454	0.871844	0.978196	1.40599	0.454176	45.1667	350	253.75	542.25	-1.42562	0.835226	0.0127112
ENSG00000006451	RALA	ENSG00000006451_RALA	protein_coding	873	831	783	762	596	685	1212	1007	850	884	936	2254	1532	2715	3378	3573	2047	1638	2084	ENSG00000006451_RALA	4.38267	4.63052	3.92979	4.11603	4.44029	4.77294	4.29939	4.42559	4.09001	4.12928	4.29572	4.90159	5.02636	4.34554	4.94017	4.80374	4.81813	4.90929	4.15462	755	977.8	2469.75	2335.5	4.37871	4.248	4.80341
ENSG00000006459	JHDM1D	ENSG00000006459_JHDM1D	protein_coding	528	464	678	685	575	484	427	374	409	415	543	1830	1084	1708	2081	3118	2203	1426	2051	ENSG00000006459_JHDM1D	2.68257	2.11103	2.76553	2.77821	3.01436	2.88947	1.66448	2.0072	1.32769	1.79077	1.97453	3.27798	3.17792	2.73552	3.04439	3.43829	3.80012	3.63459	3.16189	569	433.6	1675.75	2199.5	2.70686	1.75293	3.05895
ENSG00000006468	ETV1	ENSG00000006468_ETV1	protein_coding	898	741	528	473	743	702	3820	3152	3720	3530	3633	5058	4435	7360	8296	6856	4056	2241	2764	ENSG00000006468_ETV1	4.20006	3.94017	3.44626	3.26303	4.49057	4.43363	5.58706	5.62322	5.86344	5.83744	6.07874	5.57592	6.30378	5.51223	5.85499	5.27352	5.45154	5.04002	4.17073	680.833	3571	6287.25	3979.25	3.96229	5.79798	5.81173
ENSG00000006530	AGK	ENSG00000006530_AGK	protein_coding	950	873	877	854	684	668	1419	1173	1018	989	1117	1300	965	1721	1710	2355	1219	931	1715	ENSG00000006530_AGK	4.52982	4.44956	4.47638	4.3875	4.60526	4.58075	4.70155	4.65535	4.49633	4.45746	4.61353	4.30232	4.59335	4.23726	4.31252	4.62059	4.65821	4.61235	4.26078	817.667	1143.2	1424	1555	4.50488	4.58485	4.36136
ENSG00000006534	ALDH3B1	ENSG00000006534_ALDH3B1	protein_coding	75	63	457	390	161	139	163	139	284	244	224	73	158	63	101	255	165	140	203	ENSG00000006534_ALDH3B1	0.356144	0.344828	3.10434	2.97085	2.13422	1.72683	1.12433	1.40054	2.30451	1.9855	1.82782	-0.68966	0.933573	-0.643856	-0.454032	1.19535	0.757023	1.14405	1.23266	214.167	210.8	98.75	190.75	1.77287	1.72854	-0.213494
ENSG00000006576	PHTF2	ENSG00000006576_PHTF2	protein_coding	2690	2491	1496	1389	1795	1877	4672	3599	4158	3719	3876	3079	2150	3936	4800	6956	4616	2526	4552	ENSG00000006576_PHTF2	5.18468	5.31288	4.49889	4.46858	5.37573	5.28429	5.74416	5.60674	5.90905	5.79883	5.71039	4.58376	4.72465	4.59395	4.99865	5.39472	5.47768	5.06005	4.93734	1956.33	4004.8	3491.25	4662.5	5.02084	5.75383	4.72525
ENSG00000006607	FARP2	ENSG00000006607_FARP2	protein_coding	1411	1319	1207	1181	1008	990	1998	1579	1867	1950	1879	2414	1434	2885	2672	3835	2122	1626	2916	ENSG00000006607_FARP2	4.63691	4.70044	4.49761	4.64386	4.49506	4.70543	4.84348	4.7021	5.13175	5.11686	4.97131	4.41278	4.55336	4.40054	4.39643	4.69933	4.76447	5.07724	4.60644	1186	1854.6	2351.25	2624.75	4.61322	4.9531	4.44078
ENSG00000006625	GGCT	ENSG00000006625_GGCT	protein_coding	1516	1446	948	877	1024	1006	2439	1932	1762	1721	1900	3019	1977	2542	3091	3848	2703	1258	2609	ENSG00000006625_GGCT	6.31506	6.35262	5.62877	5.58976	6.20945	6.20496	6.64082	6.55551	6.42643	6.41278	6.4949	6.45401	6.46646	5.70321	6.22477	6.37643	6.63619	5.89458	5.93593	1136.17	1950.8	2657.25	2604.5	6.0501	6.50609	6.21212
ENSG00000006634	DBF4	ENSG00000006634_DBF4	protein_coding	990	937	377	392	677	603	1393	1161	1022	988	1105	1451	1180	1677	2201	2120	1145	661	1260	ENSG00000006634_DBF4	4.88313	5.12928	3.48285	3.78555	4.76977	4.67073	5.06566	5.0054	4.90159	4.96532	4.98003	4.77979	4.96347	4.56133	5.08831	4.86691	4.65478	4.33342	4.3512	662.667	1133.8	1627.25	1296.5	4.45355	4.9836	4.84822
ENSG00000006652	IFRD1	ENSG00000006652_IFRD1	protein_coding	1533	1258	1378	1193	1112	1065	1759	1564	1076	1070	1569	1815	1417	1977	2032	2832	1485	1295	2228	ENSG00000006652_IFRD1	5.52199	5.34341	5.4793	5.35755	5.54442	5.49089	5.29241	5.52513	4.83592	4.86493	5.2521	4.94673	5.40497	4.53854	4.81455	4.98231	4.92029	5.20516	4.82222	1256.5	1407.6	1810.25	1960	5.45626	5.1541	4.9262
ENSG00000006695	COX10	ENSG00000006695_COX10	protein_coding	320	256	319	379	218	211	505	448	370	330	388	477	327	451	543	769	427	342	556	ENSG00000006695_COX10	2.81147	2.59216	2.71149	2.98185	2.6893	2.61589	3.16832	3.1635	3.08916	2.87184	3.05137	2.76341	2.85	2.09424	2.49825	3.06005	2.91073	2.95233	2.59455	283.833	408.2	449.5	523.5	2.73369	3.06884	2.55147
ENSG00000006704	GTF2IRD1	ENSG00000006704_GTF2IRD1	protein_coding	779	789	1175	1094	768	734	692	592	557	583	621	1886	1172	2229	1870	2157	1250	1289	1738	ENSG00000006704_GTF2IRD1	3.74416	3.96993	4.41684	4.27202	4.27575	4.48478	3.11103	3.50716	3.30012	3.35755	3.55336	4.22497	3.94298	3.93829	3.9644	4.03474	4.04177	4.21335	3.84197	889.833	609	1789.25	1608.5	4.19392	3.36585	4.01766
ENSG00000006712	PAF1	ENSG00000006712_PAF1	protein_coding	1036	992	492	469	604	592	1240	988	1126	1048	1000	1794	1336	1226	1806	1603	825	535	933	ENSG00000006712_PAF1	4.81352	4.926	3.86987	3.79701	4.44029	4.58496	4.77768	4.74147	4.88166	4.78293	4.59932	4.89191	5.25437	3.75489	4.55582	4.20711	4.10518	4.08321	3.57894	697.5	1080.4	1540.5	974	4.40528	4.75661	4.61424
ENSG00000006715	VPS41	ENSG00000006715_VPS41	protein_coding	1272	1052	1345	1224	875	898	2481	2029	2597	2434	2561	2758	1732	2906	3275	5175	3282	2172	3288	ENSG00000006715_VPS41	4.77505	4.31252	4.80374	4.87578	4.52607	4.73606	5.20984	5.19771	5.48349	5.47184	5.48961	5.1416	5.18666	4.60703	4.90304	5.34341	5.36737	5.04483	4.64443	1111	2420.4	2667.75	3479.25	4.67154	5.3705	4.95958
ENSG00000006744	ELAC2	ENSG00000006744_ELAC2	protein_coding	1132	1102	1003	982	898	834	1787	1520	1354	1282	1537	1553	1067	2211	2076	2745	1428	979	2063	ENSG00000006744_ELAC2	4.78293	4.94111	4.96116	5.0036	5.12846	5.00764	5.33342	5.27873	5.21723	4.98914	5.28503	4.60763	4.83441	4.32048	4.66903	4.8748	5.10852	4.80064	4.45154	991.833	1496	1726.75	1803.75	4.97082	5.22071	4.60789
ENSG00000006747	SCIN	ENSG00000006747_SCIN	protein_coding	6	4	2	5	6	8	2	6	5	4	12	9	33	1	15	10	19	15	5	ENSG00000006747_SCIN	-1.35845	-1.59946	-2.8365	-1.8365	-1.73697	-0.943416	-2.55639	-2.25154	-1.55639	-2.32193	-0.120294	-1.78588	0.871844	-5.64386	-1.12029	-1.73697	0.275007	-0.0892673	-2.05889	5.16667	5.8	14.5	12.25	-1.71855	-1.76131	-1.91955
ENSG00000006756	ARSD	ENSG00000006756_ARSD	protein_coding	88	89	191	143	93	87	9	5	7	2	7	432	279	693	442	31	41	33	2	ENSG00000006756_ARSD	1.36177	1.25701	1.79494	1.78241	1.62293	1.11103	-2.47393	-2.32193	-3.32193	-5.05889	-3.47393	1.98914	2.35896	2.12102	2.08066	-2.12029	-0.810966	-0.152003	-5.64386	115.167	6	461.5	26.75	1.48835	-3.33012	2.13744
ENSG00000006831	ADIPOR2	ENSG00000006831_ADIPOR2	protein_coding	2552	2488	1767	1666	1803	1698	1791	1445	1570	1415	1721	3370	2066	4303	5039	2895	1509	1097	1801	ENSG00000006831_ADIPOR2	5.16792	5.1815	4.54844	4.54659	5.11686	5.04133	4.27947	4.2149	4.31542	4.23802	4.46532	4.76341	4.77241	4.64559	5.03518	4.05398	3.96162	4.03826	3.54226	1995.67	1588.4	3694.5	1825.5	4.93377	4.30263	4.80415
ENSG00000006837	CDKL3	ENSG00000006837_CDKL3	protein_coding	25	34	52	49	44	43	48	32	33	34	29	109	74	89	89	92	44	57	57	ENSG00000006837_CDKL3	0.516015	1.33914	1.61353	1.20789	2.01436	1.58976	0.367371	0.613532	0.15056	1.04264	0.0565835	1.31034	1.84398	0.757023	0.863938	0.464668	0.613532	1.42223	0.111031	41.1667	35.2	90.25	62.5	1.38012	0.446138	1.19382
ENSG00000007038	PRSS21	ENSG00000007038_PRSS21	protein_coding	3	3	2	2	2	4	0	2	3	3	1	2	35	0	9	5	5	9	0	ENSG00000007038_PRSS21	-1.08927	-1.51457	-2.18442	-2.39593	-1.35845	-0.599462	-6.64386	-1.94342	-1.73697	-1.94342	-3.64386	-2.73697	1.42761	-6.64386	-1	-2	-0.862496	-0.434403	-6.64386	2.66667	1.8	11.5	4.75	-1.52368	-3.1823	-2.2383
ENSG00000007047	MARK4	ENSG00000007047_MARK4	protein_coding	271	258	664	642	256	253	317	250	301	267	277	1039	676	1050	931	789	676	579	564	ENSG00000007047_MARK4	2.6017	2.66903	3.95047	4.08746	3.44493	3.27947	2.41414	2.61824	2.66903	2.9542	2.82782	4.09508	3.96993	3.8166	3.74308	3.36457	3.67356	3.98185	3.11936	390.667	282.4	924	652	3.33884	2.69668	3.90617
ENSG00000007080	CCDC124	ENSG00000007080_CCDC124	protein_coding	626	562	488	452	434	439	1075	810	873	934	1008	1633	864	1147	1404	1601	991	590	1058	ENSG00000007080_CCDC124	5.19298	5.14771	4.84599	4.74362	5.18587	5.12019	5.61559	5.44725	5.60792	5.66562	5.70819	5.90159	5.70099	4.73769	5.50875	5.46565	5.60496	5.07382	4.8515	500.167	940	1262	1060	5.03939	5.60891	5.46225
ENSG00000007168	PAFAH1B1	ENSG00000007168_PAFAH1B1	protein_coding	2685	2427	2021	1887	1665	1556	4843	3675	3634	3606	3490	4422	2726	5883	6097	8601	4749	3715	5338	ENSG00000007168_PAFAH1B1	5.86096	5.83466	5.47573	5.46761	5.78712	5.74578	6.17911	6.05463	5.9905	5.89554	5.93805	5.7761	5.83036	5.5472	5.6893	5.96509	5.85922	5.97177	5.53263	2040.17	3849.6	4782	5600.75	5.69531	6.01157	5.71074
ENSG00000007174	DNAH9	ENSG00000007174_DNAH9	protein_coding	14	5	6	6	14	7	4	7	1	7	14	16	75	1	24	30	58	43	2	ENSG00000007174_DNAH9	-1.8365	-1.94342	-1.73697	-2.39593	-0.104697	-1.47393	-4.32193	-1.25154	-6.64386	-1	-0.785875	-2.12029	0.903038	-5.64386	-1.94342	-0.862496	0.739848	0.0840643	-5.05889	8.66667	6.6	29	33.25	-1.58191	-2.80064	-2.20113
ENSG00000007202	KIAA0100	ENSG00000007202_KIAA0100	protein_coding	4635	4045	3340	3226	3139	2959	6508	5273	5204	4958	6064	6665	4505	8285	8177	9948	4871	4578	7324	ENSG00000007202_KIAA0100	5.45713	5.27202	4.95093	5.06566	5.36667	5.24108	5.5292	5.53138	5.61883	5.35403	5.60822	5.2521	5.38509	4.9486	5.0365	5.29609	5.0343	5.49697	4.97682	3557.33	5601.4	6908	6680.25	5.22558	5.52833	5.15557
ENSG00000007255	TRAPPC6A	ENSG00000007255_TRAPPC6A	protein_coding	76	66	427	429	87	79	186	150	239	279	160	164	105	216	155	438	253	162	525	ENSG00000007255_TRAPPC6A	2.75061	2.69822	5.13299	5.13299	3.2555	3.05658	3.5373	3.52607	4.12928	4.33128	3.57652	2.76341	2.81762	2.81762	2.61824	3.87873	3.82883	3.63459	4.29499	194	202.8	160	344.5	3.67115	3.82009	2.75422
ENSG00000007264	MATK	ENSG00000007264_MATK	protein_coding	6	3	4	1	2	1	4	3	6	6	8	5	49	0	8	13	44	16	0	ENSG00000007264_MATK	-0.862496	-1.88897	-2.25154	-2.94342	-1.68966	-4.32193	-2.8365	-2.55639	-1.88897	-0.810966	-1.02915	-2.32193	1.58015	-6.64386	-1.64386	-0.943416	1.18269	0.0703893	-6.64386	2.83333	5.4	15.5	18.25	-2.32633	-1.8244	-2.25737
ENSG00000007312	CD79B	ENSG00000007312_CD79B	protein_coding	6	8	4	9	9	8	126	110	204	201	235	20	29	25	29	1871	663	686	1861	ENSG00000007312_CD79B	-1.02915	-0.0588937	-2.47393	-0.358454	-0.120294	-0.473931	2.35896	2.17951	3.30451	3.11603	3.25399	-0.37707	0.831877	-1.152	-0.104697	5.24146	4.50716	4.91982	5.32984	7.33333	175.2	25.75	1270.25	-0.752442	2.8426	-0.200473
ENSG00000007314	SCN4A	ENSG00000007314_SCN4A	protein_coding	30	25	49	51	46	40	11	7	14	27	21	56	110	18	52	38	87	88	21	ENSG00000007314_SCN4A	-0.184425	-0.251539	-0.556393	-0.556393	0.659925	-0.0892673	-2.73697	-3.18442	-2.39593	-0.643856	-1.64386	-0.184425	1.20789	-2.18442	-0.785875	-2.05889	0.389567	1.28096	-3.8365	40.1667	16	59	58.5	-0.163015	-2.12101	-0.486708
ENSG00000007341	ST7L	ENSG00000007341_ST7L	protein_coding	435	433	355	299	320	281	609	435	441	510	504	831	607	946	878	1103	693	500	772	ENSG00000007341_ST7L	4.24869	4.3978	3.88069	3.60999	4.30524	4.29205	4.40599	4.22265	4.16993	4.39712	4.65421	4.31904	4.56438	3.97545	4.25399	4.37295	4.53356	4.5509	3.99005	353.833	499.8	815.5	767	4.12241	4.36998	4.27821
ENSG00000007372	PAX6	ENSG00000007372_PAX6	protein_coding	50	44	38	36	41	37	78	45	74	106	108	99	130	53	83	124	156	141	60	ENSG00000007372_PAX6	-0.0892673	-0.251539	-1.35845	-0.643856	0.0285692	0.0143553	0.0840643	-0.415037	0.422233	0.321928	0.992768	-0.577767	0.863938	-2.55639	-0.599462	-0.736966	1.15056	1.1375	-2	41	82.2	91.25	120.25	-0.383365	0.281191	-0.717421
ENSG00000007376	RPUSD1	ENSG00000007376_RPUSD1	protein_coding	767	706	702	706	338	367	1835	1483	1300	1338	1327	1035	812	1726	1409	1536	565	470	1422	ENSG00000007376_RPUSD1	4.54905	4.50906	4.42761	4.44427	3.85499	4.00988	5.38336	5.33092	5.10014	5.18785	5.14119	4.07382	4.34908	4.31034	4.29719	4.25248	3.56438	3.75489	4.22033	597.667	1456.6	1245.5	998.25	4.29914	5.22869	4.25761
ENSG00000007384	RHBDF1	ENSG00000007384_RHBDF1	protein_coding	17	11	20	23	22	24	19	28	30	23	27	42	87	21	34	37	31	42	11	ENSG00000007384_RHBDF1	-0.268817	-0.358454	-0.556393	0.422233	0.526069	0.887525	-0.915936	0.632268	0.565597	0.226509	0.659925	0.344828	1.84398	-1.4344	-0.599462	-0.251539	0.0426443	1.01436	-1.68966	19.5	25.4	46	30.25	0.108694	0.233673	0.0387369
ENSG00000007392	LUC7L	ENSG00000007392_LUC7L	protein_coding	1515	1428	1347	1334	1002	982	1583	1327	1145	1154	1410	3263	2678	4042	4336	3072	1488	1718	2413	ENSG00000007392_LUC7L	5.73145	5.74873	5.40565	5.62819	5.5659	5.64328	5.42223	5.4545	5.05832	5.24565	5.38543	6.04133	6.22535	5.91456	6.22072	5.5659	5.11312	5.62848	5.28836	1268	1323.8	3579.75	2172.75	5.62053	5.31323	6.10049
ENSG00000007402	CACNA2D2	ENSG00000007402_CACNA2D2	protein_coding	1237	1067	2534	2338	1013	910	653	568	1096	1042	1124	2433	1351	3157	2381	1802	1434	726	1640	ENSG00000007402_CACNA2D2	3.72356	3.59216	4.69098	4.62176	3.81967	3.71149	2.51602	2.70708	3.45154	3.3505	3.46728	3.98277	3.7666	3.90977	3.66789	3.07553	3.63575	3.03034	3.21412	1516.5	896.6	2330.5	1400.5	4.0266	3.09848	3.83176
ENSG00000007516	BAIAP3	ENSG00000007516_BAIAP3	protein_coding	24	16	34	31	21	36	41	28	16	27	39	31	82	28	21	37	31	33	21	ENSG00000007516_BAIAP3	-0.915936	-0.666576	0.201634	0.286881	-0.200913	0.910733	-0.358454	-0.785875	-1.94342	-0.321928	0.189034	-1.47393	1.16993	-2.12029	-1.47393	-1	-0.0892673	0.516015	-2.32193	27	30.2	40.5	30.5	-0.0640295	-0.644128	-0.974558
ENSG00000007520	TSR3	ENSG00000007520_TSR3	protein_coding	452	480	439	373	272	253	778	582	619	599	568	960	775	1461	1276	1237	533	452	994	ENSG00000007520_TSR3	4.53978	4.71699	4.29499	4.1375	4.14649	4.06091	4.90833	4.85549	4.85449	4.84699	4.71094	4.84398	5.05702	5.09339	4.96901	4.69766	4.18982	4.69377	4.65249	378.167	629.2	1118	804	4.31611	4.83525	4.99085
ENSG00000007541	PIGQ	ENSG00000007541_PIGQ	protein_coding	794	700	884	823	364	438	1076	812	1098	1035	1108	1143	891	2214	1337	1466	508	574	1252	ENSG00000007541_PIGQ	4.45746	4.31976	4.53169	4.36947	3.88557	4.2765	4.50589	4.21023	4.53419	4.58676	4.71149	3.9782	4.47703	4.34837	3.89433	3.84398	3.33914	3.82171	3.73769	667.167	1025.8	1396.25	950	4.30674	4.50971	4.17448
ENSG00000007545	CRAMP1L	ENSG00000007545_CRAMP1L	protein_coding	417	402	440	407	285	279	751	635	593	649	671	1125	808	1468	1181	1216	593	697	916	ENSG00000007545_CRAMP1L	1.89142	2.13093	2	2.25399	2.25096	1.96347	2.70266	2.68482	2.22033	2.58256	2.80529	2.49825	2.71589	2.29572	2.22651	2.17951	1.9782	2.86196	1.82375	371.667	659.8	1145.5	855.5	2.0818	2.59913	2.43409
ENSG00000007866	TEAD3	ENSG00000007866_TEAD3	protein_coding	120	94	220	237	134	138	49	42	62	53	89	484	400	743	639	111	60	76	123	ENSG00000007866_TEAD3	1.14405	0.863938	2.03562	2.14078	1.79077	1.80735	-0.395929	-0.358454	0.475085	0.389567	0.516015	2.32481	2.63923	2.44361	2.41954	-0.217591	-0.286304	0.516015	0.0143553	157.167	59	566.5	92.5	1.63042	0.125257	2.4568
ENSG00000007923	DNAJC11	ENSG00000007923_DNAJC11	protein_coding	1369	1236	1165	1098	756	821	2426	2089	1834	1764	1964	1838	1375	1939	2111	2427	1286	1182	1920	ENSG00000007923_DNAJC11	4.9241	4.72901	4.59096	4.66221	4.77189	4.77873	5.27836	5.32841	5.17273	5.13586	5.25512	4.74792	4.81096	4.12846	4.5509	4.65478	4.55213	4.67525	4.3799	1074.17	2015.4	1815.75	1703.75	4.74282	5.2341	4.55956
ENSG00000007944	MYLIP	ENSG00000007944_MYLIP	protein_coding	263	259	407	342	310	311	321	291	233	252	341	630	448	764	826	1000	1359	874	1288	ENSG00000007944_MYLIP	2.60881	2.62059	3.20477	2.9855	3.20477	3.30012	2.4957	2.62761	2.23879	2.43829	2.83592	3.01436	3.16027	2.75489	3.10434	3.18745	4.40667	4.18269	3.68257	315.333	287.6	667	1130.25	2.98743	2.52726	3.00846
ENSG00000007968	E2F2	ENSG00000007968_E2F2	protein_coding	1107	1081	260	276	663	608	2505	2039	2120	2001	1730	1204	928	1886	1548	2338	1069	853	1591	ENSG00000007968_E2F2	3.7761	3.75061	1.65535	1.60881	3.41954	3.17792	4.41143	4.35966	4.31397	4.25701	4.14078	2.98185	3.15218	2.95606	2.91839	3.39094	3.03562	3.19692	2.90881	665.833	2079	1391.5	1462.75	2.89805	4.29657	3.00212
ENSG00000008018	PSMB1	ENSG00000008018_PSMB1	protein_coding	3225	2973	2154	2046	2299	2211	3043	2534	2446	2468	2530	3767	2141	6255	5785	4431	2225	1656	4169	ENSG00000008018_PSMB1	7.61302	7.5947	6.99413	6.98083	7.55811	7.51822	7.19081	7.16812	7.1234	7.13402	7.11322	6.92707	6.70805	7.20026	7.30469	6.78097	6.54272	6.42593	6.83479	2484.67	2604.2	4487	3120.25	7.3765	7.14591	7.03502
ENSG00000008056	SYN1	ENSG00000008056_SYN1	protein_coding	187	162	257	208	129	123	174	129	221	211	227	493	271	577	482	485	466	391	450	ENSG00000008056_SYN1	1.63691	1.52607	2.08406	1.848	1.56071	1.48543	1.19535	1.0072	1.7866	1.7137	1.76553	2.17951	1.92979	1.91073	1.87971	1.73985	2.45418	2.56803	1.774	177.667	192.4	455.75	448	1.6902	1.49367	1.97494
ENSG00000008083	JARID2	ENSG00000008083_JARID2	protein_coding	1217	1213	1016	965	970	919	959	830	1086	1045	1223	2670	2008	2985	3268	4011	2466	2410	2733	ENSG00000008083_JARID2	3.61824	3.69153	3.33914	3.36036	3.67694	3.59813	2.87971	2.99458	3.41819	3.33628	3.47119	3.8679	4.05572	3.54597	3.86888	4.0321	4.01436	4.45812	3.69488	1050	1028.6	2732.75	2905	3.54739	3.21999	3.83462
ENSG00000008086	CDKL5	ENSG00000008086_CDKL5	protein_coding	231	183	245	247	147	170	209	184	141	148	185	552	422	766	837	672	458	361	501	ENSG00000008086_CDKL5	2.19535	2.15704	2.20477	2.38681	1.83188	2.26003	1.79077	1.61824	1.33342	1.774	1.89918	2.57046	2.80116	2.33056	2.73769	2.30159	2.56071	2.63459	1.92979	203.833	173.4	644.25	498	2.17265	1.68312	2.60997
ENSG00000008128	CDK11A	ENSG00000008128_CDK11A	protein_coding	385	388	374	373	343	348	335	340	294	294	400	954	706	505	571	402	282	299	205	ENSG00000008128_CDK11A	4.19535	4.38128	4.31976	4.39232	4.69321	4.5656	3.66903	3.71918	3.58616	3.79077	3.92695	4.50843	4.9542	3.55336	3.79805	3.07553	3.43962	4.30743	2.56803	368.5	332.6	684	297	4.42459	3.73842	4.20351
ENSG00000008130	NADK	ENSG00000008130_NADK	protein_coding	1640	1503	1979	1993	1281	1235	2148	1736	2028	2033	2047	1970	1644	3315	2633	3080	1584	1479	2613	ENSG00000008130_NADK	5.49474	5.29682	5.68622	5.65421	5.55919	5.42492	5.42492	5.30232	5.47314	5.57894	5.53356	4.98094	5.42526	5.18547	4.97545	5.01123	4.79701	5.20046	5.01614	1605.17	1998.4	2390.5	2189	5.51935	5.46258	5.14178
ENSG00000008196	TFAP2B	ENSG00000008196_TFAP2B	protein_coding	2260	2043	2666	2584	1683	1701	1126	998	869	857	907	5340	3067	5804	5840	3820	2440	1792	2273	ENSG00000008196_TFAP2B	5.0027	4.89433	5.15015	5.32553	4.90641	5.08704	3.43962	3.43563	3.48929	3.61471	3.52732	5.21451	5.06953	4.73444	5.01033	4.21023	4.35473	4.14486	3.59216	2156.17	951.4	5012.75	2581.25	5.06103	3.50131	5.0072
ENSG00000008256	CYTH3	ENSG00000008256_CYTH3	protein_coding	744	706	793	769	560	568	539	472	581	565	543	3382	2155	2450	2683	3388	1767	1618	2290	ENSG00000008256_CYTH3	3.67129	3.79181	3.61589	3.6017	3.79494	3.53605	2.79286	2.82579	3.01078	3.0018	3.24184	4.97177	5.22959	4.08661	4.2426	4.50208	4.50398	4.94205	4.24413	690	540	2667.5	2265.75	3.66861	2.97461	4.63264
ENSG00000008277	ADAM22	ENSG00000008277_ADAM22	protein_coding	1284	1202	1477	1249	932	887	2346	1899	1874	1823	1739	1956	1278	2374	2381	3367	2021	1232	1436	ENSG00000008277_ADAM22	3.77294	3.74416	3.76235	3.75916	3.71699	3.77926	4.21101	4.16752	4.14893	4.07639	4.1416	3.83491	3.93829	3.50208	3.83592	4.06523	3.83289	3.56194	2.79909	1171.83	1936.2	1997.25	2014	3.75581	4.14909	3.7778
ENSG00000008282	SYPL1	ENSG00000008282_SYPL1	protein_coding	821	664	601	509	741	700	1638	1342	1330	1301	1447	1334	704	1670	2022	3522	2595	1554	2607	ENSG00000008282_SYPL1	4.48736	4.32553	4.11686	3.94111	4.80941	4.77558	5.21335	5.10936	5.0635	5.08534	5.10182	4.38405	4.32625	4.21101	4.64386	5.29389	5.765	5.3565	5.12143	672.667	1411.6	1432.5	2569.5	4.40931	5.11467	4.39129
ENSG00000008283	CYB561	ENSG00000008283_CYB561	protein_coding	18154	16936	10465	9679	7830	7989	7520	6241	5941	6007	6402	16778	12108	28691	21610	11827	7031	5301	11358	ENSG00000008283_CYB561	8.64368	8.62622	7.87633	7.80986	7.94052	7.94351	7.12959	7.04045	7.06867	7.06059	7.14486	7.67539	7.85025	8.12598	7.74086	6.90364	6.85686	6.91325	7.09329	11842.2	6422.2	19796.8	8879.25	8.14002	7.08883	7.84812
ENSG00000008294	SPAG9	ENSG00000008294_SPAG9	protein_coding	5785	5186	5890	5658	4877	4740	4876	4060	4462	4274	4630	9948	6167	11326	11710	13245	7084	4896	8281	ENSG00000008294_SPAG9	6.32625	6.1467	6.38957	6.34891	6.66107	6.52215	5.74228	5.56864	5.67864	5.64587	5.75007	6.37903	6.49442	5.84649	6.06415	5.99164	6.02303	5.87995	5.42861	5356	4460.4	9787.75	8376.5	6.39911	5.6771	6.19602
ENSG00000008300	CELSR3	ENSG00000008300_CELSR3	protein_coding	1919	1791	2508	2342	1584	1448	2136	1849	2086	2062	2327	3609	2387	5725	3884	5246	3032	2710	4444	ENSG00000008300_CELSR3	3.35191	3.15866	3.774	3.65306	3.37712	3.59096	3.14405	3.0635	3.45286	3.38267	3.37851	3.50335	3.52105	3.51475	3.00899	3.49442	3.47508	3.71699	3.32048	1932	2092	3901.25	3858	3.48429	3.28432	3.38704
ENSG00000008324	SS18L2	ENSG00000008324_SS18L2	protein_coding	151	144	93	120	87	101	204	172	193	177	174	198	118	248	243	272	149	98	222	ENSG00000008324_SS18L2	3.46467	3.51349	2.75916	3.17153	3.09424	3.30597	3.49697	3.51854	3.65764	3.58616	3.49697	2.98368	2.82171	2.82171	3.0072	3.0036	2.90881	2.71149	2.84599	116	184	201.75	185.25	3.21817	3.55126	2.90857
ENSG00000008382	MPND	ENSG00000008382_MPND	protein_coding	186	199	167	154	109	111	243	207	195	216	257	343	257	516	438	550	295	254	474	ENSG00000008382_MPND	3.69265	3.53356	3.23419	2.84197	3.04439	3.6565	3.40463	3.62761	3.27352	3.47119	3.70598	3.72465	3.70598	3.51096	3.75702	3.80735	3.93074	4.01346	3.85798	154.333	223.6	388.5	393.25	3.33388	3.49658	3.67465
ENSG00000008394	MGST1	ENSG00000008394_MGST1	protein_coding	4	6	9	10	6	5	3	4	3	3	7	10	52	1	6	8	24	13	2	ENSG00000008394_MGST1	-2.55639	-1.64386	-1.152	-1.02915	-1.12029	-1.152	-1.55639	-2.18442	-3.18442	-2.47393	-0.915936	-2.25154	1.22033	-5.64386	-2.94342	-1.68966	0.214125	-1.55639	-3.8365	6.66667	4	17.25	11.75	-1.44228	-2.06302	-2.40462
ENSG00000008405	CRY1	ENSG00000008405_CRY1	protein_coding	568	437	377	327	460	471	729	578	531	481	685	964	740	1381	1387	1120	591	521	665	ENSG00000008405_CRY1	3.22805	3.10769	2.61589	2.76341	3.46728	3.49442	3.28983	3.19535	3.1811	3.03738	3.65076	3.39094	3.82883	3.29866	3.48285	2.99095	2.83996	3.39643	2.38128	440	600.8	1118	724.25	3.11279	3.27089	3.50032
ENSG00000008441	NFIX	ENSG00000008441_NFIX	protein_coding	348	299	825	838	385	386	1500	1152	1303	1285	1438	1237	740	1323	1030	3925	3206	2538	4009	ENSG00000008441_NFIX	2.52356	2.37295	3.848	3.852	3.32769	3.27053	4.46205	4.29352	4.52105	4.43829	4.54226	3.58376	3.26454	3.44493	3.03914	4.93829	5.17871	5.22304	5.24031	513.5	1335.6	1082.5	3419.5	3.19912	4.45143	3.33309
ENSG00000008513	ST3GAL1	ENSG00000008513_ST3GAL1	protein_coding	27	20	20	20	24	32	66	57	84	105	175	52	139	19	43	80	177	103	43	ENSG00000008513_ST3GAL1	-0.340075	-0.915936	-1.02915	-0.68966	-0.666576	-0.836501	0.555816	0.275007	-0.340075	0.137504	1.1635	-1.08927	1.37295	-3.05889	-0.666576	-0.713119	1.70929	1.02857	-2.32193	23.8333	97.4	63.25	100.75	-0.746316	0.35835	-0.860446
ENSG00000008710	PKD1	ENSG00000008710_PKD1	protein_coding	2084	1961	4319	4202	1625	1642	3147	2518	3175	3176	2865	6924	5119	8115	5214	5252	2899	4648	5685	ENSG00000008710_PKD1	4.749	4.57773	5.49378	5.30342	5.13175	5.2149	4.83794	4.77821	5.11562	4.88947	4.82731	5.50176	5.83061	5.07425	4.75542	4.58736	4.46009	5.81327	4.69042	2638.83	2976.2	6343	4621	5.07843	4.88971	5.29051
ENSG00000008735	MAPK8IP2	ENSG00000008735_MAPK8IP2	protein_coding	1526	1458	1590	1527	952	903	1973	1685	1718	1691	1768	3000	2145	4140	3053	3191	1777	1838	2550	ENSG00000008735_MAPK8IP2	4.83693	4.91121	4.90641	4.84046	4.66164	4.58256	4.87676	4.87184	4.83693	4.854	4.84398	4.80374	4.86888	4.85997	4.75435	4.61648	4.35826	4.87332	4.40463	1326	1767	3084.5	2339	4.78987	4.8567	4.82174
ENSG00000008838	MED24	ENSG00000008838_MED24	protein_coding	1357	1306	1755	1641	996	1016	2469	2020	2095	2110	2231	2515	1629	3730	3211	4593	2021	2180	3699	ENSG00000008838_MED24	5.01748	5.29499	5.49953	5.50811	5.47281	5.50653	5.50335	5.55152	5.46565	5.74631	5.59962	5.3837	5.48317	5.28392	5.39678	5.69544	5.40122	6.02945	5.5738	1345.17	2185	2771.25	3123.25	5.38324	5.57329	5.38689
ENSG00000008853	RHOBTB2	ENSG00000008853_RHOBTB2	protein_coding	1125	1120	1099	1089	760	776	1211	1118	1138	1228	1205	2695	1796	3242	3157	2569	1050	1174	1917	ENSG00000008853_RHOBTB2	3.78869	3.82782	3.84699	3.86691	3.64847	3.82273	3.4957	3.61706	3.61941	3.77821	3.80632	4.11603	4.19692	3.87086	4.14649	3.63923	3.03738	3.8339	3.39917	994.833	1180	2722.5	1677.5	3.80027	3.66334	4.08258
ENSG00000008869	HEATR5B	ENSG00000008869_HEATR5B	protein_coding	1189	1033	1413	1331	1090	1007	1675	1300	1436	1354	1657	2515	1523	2670	2614	4290	2528	1910	2941	ENSG00000008869_HEATR5B	3.48414	3.20477	3.52982	3.55459	3.81762	3.72465	3.46858	3.37156	3.55459	3.42223	3.67469	3.71809	3.67469	3.29572	3.30597	3.99729	4.0072	4.17632	3.60288	1177.17	1484.4	2330.5	2917.25	3.5526	3.49833	3.49862
ENSG00000008952	SEC62	ENSG00000008952_SEC62	protein_coding	3250	3054	2611	2459	2279	2348	4032	3355	3676	3423	3627	5281	3034	4428	5875	7294	3886	2968	3907	ENSG00000008952_SEC62	6.01145	6.08364	5.73633	5.75622	5.90521	5.98117	5.87652	5.80038	5.94462	5.988	6.0072	6.0955	6.06178	4.80064	5.68004	5.62322	5.48414	5.47444	4.64616	2666.83	3622.6	4654.5	4513.75	5.91234	5.92334	5.65949
ENSG00000008988	RPS20	ENSG00000008988_RPS20	protein_coding	12772	12327	13370	12800	9306	9302	11497	9610	9290	9663	9838	28206	17812	36335	34708	25139	17670	11424	24783	ENSG00000008988_RPS20	10.3473	10.3029	10.394	10.3061	10.3295	10.2613	9.85108	9.76951	9.76774	9.76074	9.75611	10.5445	10.5588	10.4093	10.5726	9.9807	10.2645	10.0083	10.0767	11646.2	9979.6	29265.2	19754	10.3235	9.78103	10.5213
ENSG00000009307	CSDE1	ENSG00000009307_CSDE1	protein_coding	17650	16171	16076	14919	13598	13161	23599	18941	19966	18931	20266	32832	22102	36919	44830	44591	27102	16036	27775	ENSG00000009307_CSDE1	8.10061	8.06242	7.98971	7.91797	8.18577	8.13699	8.16159	8.10926	8.14522	8.0797	8.13612	8.32859	8.42773	8.05398	8.38603	8.21849	8.42042	8.19333	7.84354	15262.5	20340.6	34170.8	28876	8.06558	8.12638	8.29908
ENSG00000009335	UBE3C	ENSG00000009335_UBE3C	protein_coding	3615	3459	3321	3257	2671	2609	4953	4312	3910	3826	3600	4648	2963	5895	5427	6718	4268	2611	5230	ENSG00000009335_UBE3C	5.73525	5.5509	5.46238	5.55796	5.71864	5.72629	5.6744	5.67638	5.77768	5.66534	5.33628	5.42995	5.30561	5.27612	5.30561	5.41041	5.64645	5.48446	5.11103	3155.33	4120.2	4733.25	4706.75	5.62524	5.62602	5.32932
ENSG00000009413	REV3L	ENSG00000009413_REV3L	protein_coding	1726	1583	1500	1404	1173	1170	2675	2076	2157	2087	2566	5350	3389	6015	6382	7348	4237	3235	4599	ENSG00000009413_REV3L	4.22882	3.94017	3.56071	3.8125	3.87873	3.86888	4.14405	3.65878	3.93829	4.14078	4.1235	4.95931	5.01436	4.49761	4.69377	4.71425	4.80839	4.92172	4.12928	1426	2312.2	5284	4854.75	3.88163	4.00108	4.79126
ENSG00000009724	MASP2	ENSG00000009724_MASP2	protein_coding	26	18	25	13	8	11	78	53	48	42	49	64	72	74	53	154	93	83	64	ENSG00000009724_MASP2	-0.713119	-1.18442	-0.810966	-1.68966	-1.88897	-1.51457	0.594549	0.15056	0.15056	-0.152003	-0.0144996	-0.321928	0.584963	-0.621488	-0.862496	0.495695	0.823749	0.748461	-0.494109	16.8333	54	65.75	98.5	-1.30029	0.145833	-0.305238
ENSG00000009780	FAM76A	ENSG00000009780_FAM76A	protein_coding	213	215	165	151	111	128	216	196	220	218	215	237	173	311	289	409	242	202	289	ENSG00000009780_FAM76A	2.57046	2.43829	1.70044	1.81147	1.9222	2.5656	2.40054	2.18269	2.63691	2.26604	2.14078	1.95977	2.1177	1.69599	1.61353	2.14405	2.45418	2.34767	1.98185	163.833	213	252.5	285.5	2.16808	2.32539	1.84675
ENSG00000009790	TRAF3IP3	ENSG00000009790_TRAF3IP3	protein_coding	118	78	87	77	100	102	85	75	86	109	93	124	176	79	131	180	142	112	67	ENSG00000009790_TRAF3IP3	2.32193	1.54102	1.52607	1.81967	2.21412	2.19219	1.60407	1.48027	1.54102	1.72247	1.45943	1.774	2.19849	0.321928	1.1635	1.43829	1.848	2.0635	0.137504	93.6667	89.6	127.5	125.25	1.93583	1.56145	1.36448
ENSG00000009830	POMT2	ENSG00000009830_POMT2	protein_coding	731	607	534	475	465	462	790	644	659	605	723	874	761	1470	1213	1239	544	471	949	ENSG00000009830_POMT2	4.8679	4.9607	4.03298	3.85	4.74201	4.62117	4.57833	4.86344	4.27501	4.40667	4.58496	4.40054	4.7866	4.16591	4.32697	4.29793	3.89821	3.79805	3.97269	545.667	684.2	1079.5	800.75	4.51246	4.54168	4.42
ENSG00000009844	VTA1	ENSG00000009844_VTA1	protein_coding	1017	904	815	689	664	650	968	796	810	800	859	1507	983	1703	1973	1773	915	603	1152	ENSG00000009844_VTA1	4.70321	4.56803	4.31325	4.09761	4.46009	4.36036	4.25172	4.11103	4.28614	4.04614	4.31034	4.17153	4.32625	4.0054	4.45483	4.05224	3.83794	3.6427	3.57773	789.833	846.6	1541.5	1110.75	4.41709	4.20107	4.2395
ENSG00000009950	MLXIPL	ENSG00000009950_MLXIPL	protein_coding	20	18	16	11	13	10	9	6	16	9	18	18	82	2	26	11	59	42	4	ENSG00000009950_MLXIPL	-0.535332	-0.713119	-0.785875	-1.94342	-0.971431	-0.862496	-1.88897	-1.8365	-1.32193	-1.73697	-0.358454	-1.21759	1.22651	-5.05889	-1.59946	-2.94342	0.62293	0.400538	-4.05889	14.6667	11.6	32	29	-0.968612	-1.42856	-1.66236
ENSG00000009954	BAZ1B	ENSG00000009954_BAZ1B	protein_coding	10574	9953	6149	5653	6314	6261	12631	10565	9702	9431	10550	18041	11373	17808	22232	21407	11626	8789	12062	ENSG00000009954_BAZ1B	6.61102	6.63575	5.83845	5.76951	6.33163	6.35103	6.52435	6.539	6.37121	6.37191	6.45845	6.52309	6.48462	6.0365	6.55582	6.35702	6.23783	6.33217	5.68145	7484	10575.8	17363.5	13471	6.25623	6.45298	6.40001
ENSG00000010017	RANBP9	ENSG00000010017_RANBP9	protein_coding	808	735	631	632	668	599	1337	1098	1002	1026	973	1342	938	1668	1772	2525	1725	996	1643	ENSG00000010017_RANBP9	4.1334	4.10769	3.70266	3.76447	4.22728	4.19219	4.43563	4.43429	4.26754	4.32697	4.14975	3.9241	4.07382	3.80116	4.0781	4.39369	4.66334	4.32841	3.95233	678.833	1087.2	1430	1722.25	4.02128	4.32283	3.96929
ENSG00000010072	SPRTN	ENSG00000010072_SPRTN	protein_coding	672	624	560	524	511	491	1172	950	905	943	942	971	804	1320	1414	1976	962	829	1207	ENSG00000010072_SPRTN	4.06005	4.10098	3.89336	3.64386	4.1914	4.07895	4.30451	4.56316	4.17393	4.53294	4.21878	3.87381	4.33771	3.62527	3.76871	4.16511	4.14893	4.12516	3.69933	563.667	982.4	1127.25	1243.5	3.99477	4.35866	3.90138
ENSG00000010165	METTL13	ENSG00000010165_METTL13	protein_coding	1182	1192	933	904	836	830	2158	1742	1342	1246	1545	1814	1022	2668	2539	2512	1322	1211	2045	ENSG00000010165_METTL13	4.60644	4.78084	4.32625	4.40803	4.70044	4.74308	5.28577	5.10182	4.72955	4.77768	4.99774	4.38405	4.40054	4.50716	4.73173	4.60703	4.4121	4.72356	4.38957	979.5	1606.6	2010.75	1772.5	4.59418	4.97851	4.50587
ENSG00000010219	DYRK4	ENSG00000010219_DYRK4	protein_coding	254	261	393	391	236	265	108	98	92	94	94	482	392	688	667	255	129	106	216	ENSG00000010219_DYRK4	4.57592	4.65935	5.19259	5.20984	4.91839	5.06566	3.08066	3.10936	3.13093	3.01614	3.05137	4.60288	5.02945	4.6565	4.81096	3.22805	3.0054	3.13422	3.18745	300	97.2	557.25	176.5	4.93696	3.07769	4.77495
ENSG00000010244	ZNF207	ENSG00000010244_ZNF207	protein_coding	3575	3252	2719	2587	2361	2267	4966	3954	4085	3859	4069	6223	4584	7720	7680	9057	4767	4000	6405	ENSG00000010244_ZNF207	6.37069	6.38991	5.97865	5.94579	6.21839	6.20692	6.49554	6.41464	6.31868	6.27408	6.34643	6.26978	6.43829	6.09381	6.20006	6.2447	6.0063	6.23151	5.95745	2793.5	4186.6	6551.75	6057.25	6.18506	6.36987	6.25049
ENSG00000010256	UQCRC1	ENSG00000010256_UQCRC1	protein_coding	2127	1872	2161	2001	1571	1568	3399	2872	2851	2800	2649	2174	1304	3748	3087	4355	2113	1474	4289	ENSG00000010256_UQCRC1	6.90135	6.89688	7.08012	6.88007	7.04832	6.93216	7.34127	7.23458	7.20006	7.24926	7.07927	5.93286	5.90521	6.50016	6.29333	6.7271	6.2817	6.23649	6.85499	1883.33	2914.2	2578.25	3057.75	6.95648	7.22089	6.15789
ENSG00000010270	STARD3NL	ENSG00000010270_STARD3NL	protein_coding	862	801	605	541	634	689	1069	819	842	835	973	1481	1054	2127	2401	2311	1356	996	1665	ENSG00000010270_STARD3NL	4.93263	4.94626	4.42626	4.27202	4.91934	5.12928	4.97223	4.76288	4.74792	4.84248	4.93026	4.83542	5.02192	4.90545	5.3505	5.06523	5.09592	4.93782	4.6865	688.667	907.6	1765.75	1582	4.77097	4.85116	5.02832
ENSG00000010278	CD9	ENSG00000010278_CD9	protein_coding	755	706	804	769	559	548	462	330	440	417	294	595	460	845	436	1526	771	579	1531	ENSG00000010278_CD9	5.26716	5.26529	5.37539	5.36632	5.30706	5.28836	4.24869	4.01792	4.43095	4.36877	3.76765	4.10601	4.29057	4.09761	3.31904	5.02901	4.74578	4.7666	5.21529	690.167	388.6	584	1101.75	5.3116	4.1668	3.95331
ENSG00000010292	NCAPD2	ENSG00000010292_NCAPD2	protein_coding	6791	6393	3574	3238	5784	5851	4302	3503	3485	3467	4170	12814	7691	16227	17109	7302	4098	3326	5395	ENSG00000010292_NCAPD2	6.53745	6.4801	5.60348	5.52105	6.71301	6.65392	5.53419	5.36457	5.34447	5.40667	5.61589	6.54967	6.43162	6.44758	6.61618	5.26266	5.25361	5.55766	4.96947	5271.83	3785.4	13460.2	5030.25	6.2515	5.45316	6.51126
ENSG00000010295	IFFO1	ENSG00000010295_IFFO1	protein_coding	539	505	846	782	370	440	481	349	442	371	458	652	667	828	697	518	340	332	490	ENSG00000010295_IFFO1	3.40735	3.41954	4.16993	4.04701	3.37156	3.68594	3.03738	2.80941	3.13422	2.85798	3.12267	2.87381	3.49313	2.69599	2.62994	2.08406	2.26604	2.59694	2.16672	580.333	420.2	711	420	3.68356	2.99233	2.92322
ENSG00000010310	GIPR	ENSG00000010310_GIPR	protein_coding	17	24	136	142	49	43	45	48	86	67	80	28	111	9	21	106	103	130	92	ENSG00000010310_GIPR	-0.286304	0.0840643	1.87971	1.95606	1.38957	1.01436	0.124328	0.321928	1.20163	1.18903	1.16993	-1	1.83592	-2.64386	-1.08927	0.526069	1.36737	1.95233	0.0976108	68.5	65.2	42.25	107.75	1.00624	0.80137	-0.7243
ENSG00000010318	PHF7	ENSG00000010318_PHF7	protein_coding	23	25	48	30	30	34	99	91	79	93	74	48	64	38	39	166	146	78	103	ENSG00000010318_PHF7	-0.0588937	0.505891	1.7137	0.678072	1.23266	1.52105	2.12763	2.37016	2.24793	2.49057	1.91456	0.31034	0.970854	-0.234465	-0.286304	1.94111	2.1177	1.66903	1.17632	31.6667	87.2	47.25	123.25	0.932079	2.23017	0.190106
ENSG00000010322	NISCH	ENSG00000010322_NISCH	protein_coding	794	691	1308	1306	679	632	890	722	871	905	1009	1632	1284	2046	1542	2176	1378	1352	1916	ENSG00000010322_NISCH	3.82579	3.71918	4.39369	4.49506	4.17313	4.24108	3.70266	3.59694	3.85499	3.80632	3.98641	4.01792	4.33485	3.76553	3.65421	3.93357	4.07039	4.60407	3.82985	901.667	879.4	1626	1705.5	4.14132	3.78946	3.94313
ENSG00000010327	STAB1	ENSG00000010327_STAB1	protein_coding	19	20	48	47	24	27	8	13	10	9	18	31	57	30	35	61	58	81	40	ENSG00000010327_STAB1	-0.643856	-0.862496	0.555816	0.62293	0.0840643	-0.0740006	-1.73697	-0.836501	-1.55639	-1.78588	-1.05889	-0.200913	0.443607	-0.971431	-0.358454	-0.454032	0.356144	1.25701	-1.2863	30.8333	11.6	38.25	60	-0.0529237	-1.39493	-0.271798
ENSG00000010361	FUZ	ENSG00000010361_FUZ	protein_coding	391	365	515	437	237	252	598	534	689	680	583	547	328	922	674	888	412	335	812	ENSG00000010361_FUZ	4.05832	4.0018	4.58316	4.50208	4.06695	4.09761	4.31179	4.53667	4.88118	4.93734	4.56133	3.87184	3.95233	4.01614	4.01167	4.17073	4.0197	3.91456	4.03034	366.167	616.8	617.75	611.75	4.21832	4.64566	3.963
ENSG00000010379	SLC6A13	ENSG00000010379_SLC6A13	protein_coding	6	6	6	5	4	4	4	1	1	8	5	16	35	6	23	12	17	14	3	ENSG00000010379_SLC6A13	-1.88897	-0.621488	-0.836501	-1.2863	-1.02915	-0.915936	-2.18442	-4.05889	-4.05889	-0.535332	-1.73697	-0.666576	1.23266	-2.73697	-0.200913	-1.18442	-0.286304	-0.104697	-2.47393	5.16667	3.8	20	11.5	-1.09639	-2.5149	-0.592948
ENSG00000010404	IDS	ENSG00000010404_IDS	protein_coding	4373	4060	3993	3505	3449	3210	4577	3460	3491	3285	3297	7033	3878	8408	8159	7324	6241	4227	6436	ENSG00000010404_IDS	6.38405	6.37138	6.31723	6.10957	6.54442	6.29425	6.0881	5.93239	5.8953	5.70929	5.77268	6.20516	6.00158	6.24317	6.30524	5.70349	6.31904	6.08683	5.99503	3765	3622	6869.5	6057	6.33682	5.87955	6.18879
ENSG00000010438	PRSS3	ENSG00000010438_PRSS3	protein_coding	1444	1397	988	860	1001	1021	936	835	663	656	695	964	652	2043	1378	1401	782	563	1654	ENSG00000010438_PRSS3	6.76354	6.81134	6.21315	6.05137	6.69335	6.70888	5.80116	5.86146	5.53636	5.53294	5.57682	5.35826	5.4192	5.91241	5.59842	5.47638	5.41177	5.27165	5.83895	1118.5	757	1259.25	1100	6.54027	5.66175	5.57207
ENSG00000010539	ZNF200	ENSG00000010539_ZNF200	protein_coding	355	352	317	288	217	260	561	406	481	467	590	627	537	826	927	1034	499	465	711	ENSG00000010539_ZNF200	2.8339	3.07211	2.87971	2.81762	2.45154	3.05485	3.16993	3.1127	3.3505	3.38681	3.70377	2.85	3.36597	2.70708	3.11603	3.18745	2.9222	3.10769	2.76341	298.167	501	729.25	677.25	2.85162	3.34474	3.00977
ENSG00000010610	CD4	ENSG00000010610_CD4	protein_coding	57	39	93	79	62	67	36	39	34	32	37	57	118	30	62	35	68	63	29	ENSG00000010610_CD4	0.847997	0.226509	1.72247	1.38957	1.49057	1.7866	0.432959	0.669027	0.15056	0.0976108	0.286881	0.189034	2.0036	-1.64386	0.214125	-0.810966	0.799087	1.13093	-0.785875	66.1667	35.6	66.75	48.75	1.24395	0.327408	0.190726
ENSG00000010626	LRRC23	ENSG00000010626_LRRC23	protein_coding	57	49	137	112	73	57	35	28	27	44	41	96	105	81	108	70	62	39	69	ENSG00000010626_LRRC23	1.54597	1.73118	2.96532	2.75702	2.37016	1.91839	0.669027	0.475085	0.432959	1.02857	1.53605	1.65076	2.47508	0.863938	1.33914	0.678072	1.07039	1.29866	0.641546	80.8333	35	97.5	60	2.21467	0.828339	1.58223
ENSG00000010671	BTK	ENSG00000010671_BTK	protein_coding	6	8	9	8	8	9	5	6	5	4	6	8	31	4	12	12	19	23	4	ENSG00000010671_BTK	-1.4344	0.0703893	-0.836501	-0.943416	-0.577767	0.378512	-1.08927	-1.47393	-0.810966	-2.05889	-0.713119	-1.73697	0.879706	-4.32193	-1.4344	-1.2863	0.321928	1.43296	-4.32193	8	5.2	13.75	14.5	-0.557198	-1.22924	-1.6534
ENSG00000010803	SCMH1	ENSG00000010803_SCMH1	protein_coding	737	626	610	563	478	468	1110	868	861	822	888	1108	790	1339	1325	1856	990	839	1368	ENSG00000010803_SCMH1	3.90977	3.89627	3.7148	3.43563	3.72247	3.70266	4.18824	4.01436	4.04352	3.93263	4.0268	3.76447	3.83289	3.46597	3.69599	3.91361	3.9241	4.15623	3.75168	580.333	909.8	1140.5	1263.25	3.73027	4.04111	3.68983
ENSG00000010810	FYN	ENSG00000010810_FYN	protein_coding	1274	1212	1570	1454	1135	1093	2293	1886	2103	2229	1782	1863	1363	2164	2207	3847	2022	1580	2247	ENSG00000010810_FYN	5.5345	5.53201	5.98391	5.88215	5.83441	5.87357	5.88947	5.95327	6.16792	6.21199	5.95606	5.53419	5.46303	5.19022	5.30816	5.86864	5.63052	5.89069	5.33521	1289.67	2058.6	1899.25	2424	5.77342	6.03574	5.3739
ENSG00000010818	HIVEP2	ENSG00000010818_HIVEP2	protein_coding	47	47	92	87	66	76	988	746	733	758	877	180	246	251	276	3395	1695	1282	2332	ENSG00000010818_HIVEP2	-1.94342	-1.8365	-0.577767	-1.02915	-1	-0.810966	2.30451	1.91456	1.88362	1.94486	2.09085	-0.862496	0.189034	-0.888969	-0.535332	2.97085	2.68257	2.77189	2.51349	69.1667	820.4	238.25	2176	-1.19963	2.02768	-0.524441
ENSG00000011007	TCEB3	ENSG00000011007_TCEB3	protein_coding	2048	1774	949	1002	1134	1099	2617	2005	2095	2161	2211	2509	1591	2396	2859	2601	1432	1095	1805	ENSG00000011007_TCEB3	4.89385	4.82477	3.74739	3.80839	4.45088	4.47962	4.91982	4.78031	4.80529	4.8748	4.89385	4.26379	4.28244	3.69933	4.11437	3.89627	3.79077	3.78241	3.54844	1334.33	2217.8	2338.75	1733.25	4.36748	4.85481	4.08998
ENSG00000011009	LYPLA2	ENSG00000011009_LYPLA2	protein_coding	619	498	539	466	374	339	695	484	536	452	642	638	461	1267	933	932	415	401	848	ENSG00000011009_LYPLA2	4.72683	4.51602	4.42828	4.43962	4.36597	4.28762	4.48671	4.37226	4.38059	4.30232	4.6565	4.00988	4.13422	4.45878	4.33985	4.0365	3.64155	4.14812	4.05311	472.5	561.8	824.75	649	4.46072	4.43968	4.23568
ENSG00000011021	CLCN6	ENSG00000011021_CLCN6	protein_coding	231	241	271	241	225	243	254	207	247	264	297	523	322	507	524	597	325	427	443	ENSG00000011021_CLCN6	1.75702	1.93357	1.45418	1.87184	2.10769	1.98185	1.88362	1.55582	1.97453	1.97085	1.73552	1.98185	1.93357	1.37851	1.74846	1.87971	1.70487	2.48285	1.69153	242	253.8	469	448	1.85103	1.82407	1.7606
ENSG00000011028	MRC2	ENSG00000011028_MRC2	protein_coding	312	289	1978	1825	530	565	5	10	16	14	20	1744	1253	2214	1795	389	305	99	275	ENSG00000011028_MRC2	1.83592	2.09085	4.393	4.34341	3.20006	3.1635	-4.32193	-2.12029	-0.643856	-1.64386	-0.535332	3.53605	3.90207	3.27947	3.14893	1.3505	1.72683	0.62293	0.948601	916.5	13	1751.5	267	3.17113	-1.85305	3.46663
ENSG00000011052	NME2	ENSG00000011052_NME2	protein_coding	242	414	403	615	262	491	129	234	172	235	79	338	166	622	515	267	109	167	268	ENSG00000011052_NME2	3.87676	4.67525	4.5373	5.20672	4.42291	5.25437	2.62761	3.70929	3.31034	3.7126	2.22651	3.46336	3.17153	3.84499	3.81558	2.72247	2.26303	3.15866	2.91265	404.5	169.8	410.25	202.75	4.66222	3.11727	3.57386
ENSG00000011083	SLC6A7	ENSG00000011083_SLC6A7	protein_coding	6	15	5	7	8	4	5	0	11	12	9	16	75	0	9	18	49	37	1	ENSG00000011083_SLC6A7	-2.32193	-0.556393	-1.51457	-2.25154	-2.47393	-2.25154	-2.8365	-6.64386	-0.577767	-1.21759	-2.94342	-1.47393	1.01436	-6.64386	-2.73697	-1.39593	0.263034	-0.286304	-5.64386	7.5	7.4	25	26.25	-1.89498	-2.84383	-2.4601
ENSG00000011105	TSPAN9	ENSG00000011105_TSPAN9	protein_coding	1043	990	1446	1333	930	855	189	185	201	258	323	5666	3194	7168	5950	808	761	493	939	ENSG00000011105_TSPAN9	3.99729	3.87676	4.32121	4.20633	4.47444	4.16108	1.12433	1.65076	1.41684	1.70929	2.07724	5.45187	5.38509	5.24793	5.26341	2.42761	3.07724	2.95233	2.61824	1099.5	231.2	5494.5	750.25	4.17285	1.59569	5.33707
ENSG00000011114	BTBD7	ENSG00000011114_BTBD7	protein_coding	1036	977	904	894	717	621	1557	1303	1432	1339	1546	2131	1394	2647	2956	3235	1906	1229	2140	ENSG00000011114_BTBD7	3.29278	3.47119	3.08236	3.12433	3.19377	3.23113	3.67582	3.58736	3.67129	3.53232	3.63343	3.70819	3.79494	3.22651	3.59335	3.57652	3.71589	3.52857	3.15704	858.167	1435.4	2282	2127.5	3.23259	3.62004	3.58075
ENSG00000011132	APBA3	ENSG00000011132_APBA3	protein_coding	203	180	282	260	161	147	340	242	293	272	359	342	283	516	332	533	354	353	554	ENSG00000011132_APBA3	3.37295	3.03914	3.49697	3.40735	3.2555	3.37712	3.78136	3.48929	3.60644	3.71699	4.02059	3.0321	3.25701	3.37156	2.94486	3.34341	3.32048	3.8748	3.48414	205.5	301.2	368.25	448.5	3.32484	3.72293	3.15138
ENSG00000011143	MKS1	ENSG00000011143_MKS1	protein_coding	340	288	447	458	292	276	371	331	305	290	357	511	345	710	581	573	223	251	460	ENSG00000011143_MKS1	3.49953	3.51979	3.92695	4.05137	3.79286	3.84398	3.19377	3.36737	3.3147	3.14731	3.55704	3.46467	3.73552	3.32193	3.31325	3.11437	2.67807	3.08746	2.67582	350.167	330.8	536.75	376.75	3.77241	3.31604	3.45884
ENSG00000011198	ABHD5	ENSG00000011198_ABHD5	protein_coding	134	131	63	46	72	77	736	568	406	417	537	136	100	223	192	429	248	176	316	ENSG00000011198_ABHD5	2.22033	2.40599	1.07039	1.0072	2.01436	2.1635	4.34483	4.16269	3.67807	3.82171	4.11686	1.51602	1.87184	1.83592	1.7137	2.66676	2.73335	2.60881	2.80116	87.1667	532.8	162.75	292.25	1.81363	4.02483	1.73437
ENSG00000011243	AKAP8L	ENSG00000011243_AKAP8L	protein_coding	1139	1065	1885	1722	1015	1014	1896	1546	1561	1627	1643	2014	1683	2125	1962	2696	1705	1208	2119	ENSG00000011243_AKAP8L	5.36036	5.45779	6.18864	6.23668	5.83036	6.03892	5.88338	5.77479	5.74308	5.89093	5.82349	5.53201	5.77795	5.08364	5.11562	5.46728	5.48671	5.52888	5.1914	1306.67	1654.6	1946	1932	5.85213	5.82314	5.3773
ENSG00000011258	MBTD1	ENSG00000011258_MBTD1	protein_coding	661	582	1159	1076	610	612	660	557	732	724	788	2805	1587	3028	3173	3040	1940	1483	1938	ENSG00000011258_MBTD1	2.94298	2.97269	3.88362	3.79181	3.45549	3.67582	2.83996	2.77821	3.03914	3.08576	3.08746	4.22419	3.9855	3.81967	4.09677	3.91648	3.95977	4.09677	3.3799	783.333	692.2	2648.25	2100.25	3.45374	2.96611	4.03153
ENSG00000011260	UTP18	ENSG00000011260_UTP18	protein_coding	1728	1647	1258	1127	1132	1200	2265	1726	1602	1460	1733	2674	1662	2969	3194	3545	1720	1352	2369	ENSG00000011260_UTP18	5.86146	5.82629	5.3978	5.08874	5.93829	5.88582	5.99548	5.86518	5.59335	5.47184	5.67214	5.47249	5.48575	5.14282	5.49089	5.49442	5.19653	5.39815	5.04963	1348.67	1757.2	2624.75	2246.5	5.6664	5.7196	5.39799
ENSG00000011275	RNF216	ENSG00000011275_RNF216	protein_coding	1730	1681	1888	1762	1377	1320	2535	2053	2108	1932	2219	3121	2125	3349	3414	4749	2863	2361	3374	ENSG00000011275_RNF216	4.3512	4.41752	4.47962	4.46597	4.65134	4.49953	4.55704	4.5435	4.5373	4.34341	4.60288	4.51033	4.67299	4.07211	4.31252	4.57289	4.79077	4.96116	4.26153	1626.33	2169.4	3002.25	3336.75	4.47753	4.51683	4.39199
ENSG00000011295	TTC19	ENSG00000011295_TTC19	protein_coding	551	533	772	746	429	402	994	861	921	916	869	1273	789	1345	1271	2639	1496	1086	1705	ENSG00000011295_TTC19	3.49825	3.64962	4.0781	4.08236	3.62527	3.53107	4.05224	4.14323	4.16108	4.23573	4.01167	3.94017	4.04089	3.51602	3.66221	4.58015	4.55643	4.48349	4.0635	572.167	912.2	1169.5	1731.5	3.74411	4.12079	3.78982
ENSG00000011304	PTBP1	ENSG00000011304_PTBP1	protein_coding	6686	6352	4228	4029	4447	4323	8637	7446	6857	6825	6914	11597	7684	14120	11730	13039	7795	4891	9903	ENSG00000011304_PTBP1	7.77683	7.74255	7.18239	7.13062	7.68671	7.72424	7.73213	7.83504	7.61294	7.67228	7.66249	7.42794	7.64111	7.34065	7.15987	7.20056	7.10538	7.02525	7.07146	5010.83	7335.8	11282.8	8907	7.54056	7.70298	7.39239
ENSG00000011332	DPF1	ENSG00000011332_DPF1	protein_coding	475	497	111	106	219	216	274	185	189	206	194	721	657	775	894	194	136	177	157	ENSG00000011332_DPF1	4.13504	4.27724	1.50589	2.10434	3.50208	3.19535	2.85798	2.76341	2.43029	2.86196	2.46989	3.99639	4.51096	3.36036	3.93074	1.4489	1.75275	2.46205	1.67356	270.667	209.6	761.75	166	3.11999	2.6767	3.94961
ENSG00000011347	SYT7	ENSG00000011347_SYT7	protein_coding	201	147	544	502	161	197	453	344	492	559	566	713	521	962	1049	2748	898	1244	1733	ENSG00000011347_SYT7	1.31034	0.933573	2.80529	2.67582	1.87578	1.64155	2.28983	2.31615	2.72247	2.65535	2.67129	2.43029	2.44361	2.49057	2.79494	3.90014	3.07211	4.0917	3.52607	292	482.8	811.25	1655.75	1.87372	2.53102	2.53985
ENSG00000011376	LARS2	ENSG00000011376_LARS2	protein_coding	622	533	573	504	481	447	883	757	564	639	661	826	561	1156	1208	1467	603	514	1113	ENSG00000011376_LARS2	3.06867	3.14241	2.8679	3.11936	3.31759	3.12102	3.23113	3.27352	3.0993	2.99639	2.88362	2.848	3.33914	2.59216	2.95606	2.91456	2.56071	3.35896	2.82782	526.667	700.8	937.75	924.25	3.10616	3.09679	2.93384
ENSG00000011405	PIK3C2A	ENSG00000011405_PIK3C2A	protein_coding	1314	1130	1241	1130	938	932	2178	1720	1840	1859	2017	2469	1551	2469	3117	4603	2492	1823	2851	ENSG00000011405_PIK3C2A	3.55459	3.49825	3.65306	3.45154	3.848	3.61235	4.0268	3.90497	4.16752	4.09001	4.28983	3.70155	3.8846	3.30159	3.89724	4.21645	4.0365	3.98094	3.77083	1114.17	1922.8	2401.5	2942.25	3.60296	4.09583	3.69624
ENSG00000011422	PLAUR	ENSG00000011422_PLAUR	protein_coding	34	34	37	21	41	34	55	53	54	61	86	52	125	51	70	58	74	85	15	ENSG00000011422_PLAUR	1.54102	1.51096	1.39506	0.584963	2.02857	1.66448	1.15056	1.38957	1.55582	2.07724	2.21723	1.0635	3.13914	0.0426443	1.16993	0.918386	2.14731	2.58736	-0.736966	33.5	61.8	74.5	58	1.45418	1.67808	1.3538
ENSG00000011426	ANLN	ENSG00000011426_ANLN	protein_coding	4589	3838	1107	976	3014	2833	6595	5328	4210	3951	4797	5629	4354	6716	8599	7940	4533	3181	4742	ENSG00000011426_ANLN	6.04701	5.77241	4.19061	4.26228	5.78215	5.70984	6.14466	6.16611	5.67243	5.72819	6.07553	5.4614	6.08874	5.22651	5.67751	5.46074	5.55796	5.29609	4.85898	2726.17	4976.2	6324.5	5099	5.29405	5.95738	5.61354
ENSG00000011451	WIZ	ENSG00000011451_WIZ	protein_coding	1026	944	1038	950	628	618	2050	1694	1757	1838	1753	2511	1735	2639	2135	3431	2070	1822	2602	ENSG00000011451_WIZ	3.79181	3.75596	3.80323	3.79597	3.59335	3.53481	4.47703	4.47897	4.53543	4.60526	4.4489	4.22651	4.38474	3.83592	3.70487	4.25399	4.36667	4.44294	4.0036	867.333	1818.4	2255	2481.25	3.71252	4.50912	4.03801
ENSG00000011454	RABGAP1	ENSG00000011454_RABGAP1	protein_coding	1259	1106	1529	1443	1022	1023	1416	1266	1181	1140	1432	2785	1710	2981	3361	3370	1815	1729	2204	ENSG00000011454_RABGAP1	3.99367	4.14812	4.30451	4.38888	4.23343	4.25927	4.20789	3.91839	3.99367	3.68818	3.93734	4.52857	4.5601	4.23113	4.47703	4.33128	4.25701	4.56864	3.78241	1230.33	1287	2709.25	2279.5	4.22131	3.9491	4.44921
ENSG00000011465	DCN	ENSG00000011465_DCN	protein_coding	192	133	558	448	177	156	2957	2424	4178	4018	4133	147	103	55	58	1207	1720	435	749	ENSG00000011465_DCN	2.79494	2.40871	4.28244	4.19692	3.33914	3.06005	6.45088	6.5404	7.25049	7.22853	7.18497	1.58496	1.99277	-0.434403	0.286881	4.17393	5.3302	4.07468	3.71039	277.333	3542	90.75	1027.75	3.34703	6.93105	0.857552
ENSG00000011478	QPCTL	ENSG00000011478_QPCTL	protein_coding	181	163	223	209	205	186	331	275	280	300	267	162	101	269	206	310	172	148	329	ENSG00000011478_QPCTL	2.35896	2.20789	2.61353	2.50843	2.78241	2.70044	3.04614	2.96901	3.06523	2.97636	2.88557	1.37295	1.27501	1.53107	1.58015	2.07039	1.68706	2	2.36737	194.5	290.6	184.5	239.75	2.52861	2.98846	1.43979
ENSG00000011485	PPP5C	ENSG00000011485_PPP5C	protein_coding	1962	1863	1329	1354	1412	1381	3221	2666	2332	2350	2196	3146	1999	3895	3704	3976	2377	1636	3054	ENSG00000011485_PPP5C	6.0054	6.0468	5.3906	5.47832	5.96255	5.93192	6.30779	6.26903	6.14547	6.23611	6.11832	5.81686	5.94251	5.58826	5.83365	5.69905	6.08979	6.06803	5.42291	1550.17	2553	3186	2760.75	5.8026	6.21535	5.79532
ENSG00000011523	CEP68	ENSG00000011523_CEP68	protein_coding	484	423	575	586	336	311	708	594	619	628	622	1350	1001	1874	1787	2410	1308	1006	1473	ENSG00000011523_CEP68	2.39232	2.17313	2.50335	2.64847	2.21723	2.08746	2.61589	2.53605	2.68032	2.73769	2.60407	2.87381	3.08236	2.88947	2.94673	3.21568	3.12102	3.16189	2.66448	452.5	634.2	1503	1549.25	2.33699	2.6348	2.94809
ENSG00000011566	MAP4K3	ENSG00000011566_MAP4K3	protein_coding	752	659	620	566	562	543	1029	861	903	840	885	1442	1140	1696	1991	2354	1390	946	1444	ENSG00000011566_MAP4K3	4.29352	3.90111	3.78031	3.37712	4.30305	3.57289	4.43429	3.95513	3.72574	3.69711	3.97636	4.23189	4.38405	3.86493	4.38198	4.31542	4.47832	4.66505	3.91648	617	903.6	1567.25	1533.5	3.87133	3.95773	4.21571
ENSG00000011590	ZBTB32	ENSG00000011590_ZBTB32	protein_coding	6	7	16	28	9	8	8	17	10	13	14	30	43	29	25	21	35	37	23	ENSG00000011590_ZBTB32	-1.4344	-1.73697	-0.0588937	0.678072	-0.556393	-1	-2.25154	-0.200913	-1.12029	-1	-1.2863	-0.415037	1	-0.888969	-0.68966	-1.59946	0.650765	0.604071	-0.736966	12.3333	12.4	31.75	29	-0.684764	-1.17181	-0.248417
ENSG00000011638	TMEM159	ENSG00000011638_TMEM159	protein_coding	1	5	16	6	10	4	61	54	80	57	85	5	26	1	4	103	82	35	51	ENSG00000011638_TMEM159	-3.05889	-2.39593	-0.621488	-1.21759	-1.152	-2.64386	0.613532	1.14405	1.53107	1.08406	1.41684	-3.64386	-0.713119	-5.64386	-4.05889	0.516015	0.85599	-0.120294	-0.340075	7	67.4	9	67.75	-1.84829	1.15791	-3.51493
ENSG00000012048	BRCA1	ENSG00000012048_BRCA1	protein_coding	2303	2185	538	485	1402	1322	3785	2829	2236	2097	2658	4267	2761	4315	5417	4659	2620	2191	2540	ENSG00000012048_BRCA1	4.72574	4.8953	3.22497	2.67807	4.848	4.56803	5.09255	4.91695	4.6605	4.69153	4.91025	4.70708	4.89045	4.29057	4.96023	4.39643	4.34908	4.50906	3.89239	1372.5	2721	4190	3002.5	4.15669	4.85436	4.71208
ENSG00000012061	ERCC1	ENSG00000012061_ERCC1	protein_coding	1193	1095	1004	964	738	770	1473	1327	1237	1284	987	1561	1164	2373	2227	2584	1668	1040	2450	ENSG00000012061_ERCC1	5.77215	5.88411	5.64731	5.67553	5.56773	5.57743	5.8802	5.95047	5.74335	5.89093	5.49057	5.40395	5.56712	5.6017	5.68818	5.73145	5.81941	5.66021	5.87234	960.667	1261.6	1831.25	1935.5	5.68738	5.7911	5.56524
ENSG00000012124	CD22	ENSG00000012124_CD22	protein_coding	12	13	12	5	6	9	15	19	26	21	18	16	53	0	22	35	59	44	13	ENSG00000012124_CD22	-0.888969	-0.395929	-0.836501	-1.51457	-1.32193	-0.68966	-0.761213	-0.810966	0.176323	-0.152003	-0.268817	-1.05889	1.14405	-6.64386	-1.32193	-0.535332	1.01436	1.17632	-2.8365	9.5	19.8	22.75	37.75	-0.94126	-0.363335	-1.97016
ENSG00000012171	SEMA3B	ENSG00000012171_SEMA3B	protein_coding	15	11	39	36	15	7	18	14	41	36	19	27	74	18	18	61	79	66	29	ENSG00000012171_SEMA3B	-1.35845	-1.73697	0.62293	-0.217591	-0.577767	-2	-1.68966	-1.2863	0	0.238787	-1.2863	-1.2863	0.575312	-2.12029	-2.12029	-0.599462	0.214125	0.933573	-1.32193	20.5	25.6	34.25	58.75	-0.877975	-0.804696	-1.2379
ENSG00000012174	MBTPS2	ENSG00000012174_MBTPS2	protein_coding	565	522	482	389	370	434	965	828	577	636	661	1465	671	2033	2005	2859	1432	1244	1964	ENSG00000012174_MBTPS2	2.73769	2.72465	2.50589	2.25096	2.57773	2.81352	3.18745	3.20945	2.67129	2.83592	2.8679	3.26003	2.74846	3.23266	3.44095	3.80529	3.57531	3.74631	3.4019	460.333	733.4	1543.5	1874.75	2.60174	2.9544	3.17052
ENSG00000012232	EXTL3	ENSG00000012232_EXTL3	protein_coding	3263	2959	3424	3131	3053	3027	3560	2909	2864	2813	3119	3846	2516	5730	5201	4757	1983	2729	3885	ENSG00000012232_EXTL3	4.7703	4.83592	4.87922	4.80064	5.13134	5.15543	4.60703	4.6153	4.56986	4.63052	4.57471	4.21335	4.19298	4.3978	4.4363	4.08066	3.58616	4.4019	3.96993	3142.83	3053	4323.25	3338.5	4.92881	4.59948	4.31011
ENSG00000012504	NR1H4	ENSG00000012504_NR1H4	protein_coding	4	8	9	4	2	12	1	1	8	5	11	7	29	0	15	8	19	14	2	ENSG00000012504_NR1H4	-1.51457	-0.0740006	-0.556393	-0.217591	-1.21759	1.57531	-2.18442	-4.64386	0.400538	-0.340075	0.632268	-1.94342	1.21412	-6.64386	-0.713119	-1.4344	0.163499	0.176323	-5.05889	6.5	5.2	12.75	10.75	-0.33414	-1.22711	-2.02157
ENSG00000012660	ELOVL5	ENSG00000012660_ELOVL5	protein_coding	3646	3279	3431	3268	3179	3090	3300	2807	3054	2972	3439	4196	2980	4811	6181	5882	3393	1877	3364	ENSG00000012660_ELOVL5	6.16511	6.1297	6.11478	6.13278	6.44394	6.40803	5.73823	5.71946	5.84449	5.8382	5.95257	5.57682	5.65707	5.28207	5.82807	5.63807	5.59096	5.15866	5.07296	3315.5	3114.4	4542	3629	6.23239	5.81859	5.58601
ENSG00000012779	ALOX5	ENSG00000012779_ALOX5	protein_coding	11	5	6	3	8	10	8	6	8	8	7	13	66	14	16	7	43	19	4	ENSG00000012779_ALOX5	0	-0.915936	-0.68966	-1.47393	-0.37707	0.678072	-1.39593	-2.32193	-0.888969	-0.514573	-1.152	-1.78588	2.39506	-0.836501	-0.434403	-1.88897	1.29866	0.704872	-2.32193	7.16667	7.4	27.25	18.25	-0.463087	-1.25468	-0.165429
ENSG00000012822	CALCOCO1	ENSG00000012822_CALCOCO1	protein_coding	254	280	742	701	268	292	268	245	416	396	426	764	691	809	655	829	542	488	640	ENSG00000012822_CALCOCO1	2.774	3.06523	4.27575	4.11103	3.22651	3.40871	2.68257	2.78031	3.15704	3.22805	3.30597	3.70155	4.0635	3.04089	3.0635	3.12598	3.37712	3.53605	2.90111	422.833	350.2	729.75	624.75	3.47687	3.03079	3.46736
ENSG00000012963	UBR7	ENSG00000012963_UBR7	protein_coding	1692	1601	650	614	938	896	2845	2310	2220	2185	2370	2206	1436	3050	3392	4240	2262	1154	2774	ENSG00000012963_UBR7	4.77347	4.82375	3.71809	3.28836	4.34696	4.65363	5.1631	5.06264	4.93026	4.95838	5.06953	4.17792	4.5552	4.34625	4.72028	4.77979	4.8515	4.24717	4.29866	1065.17	2386	2521	2607.5	4.26738	5.03678	4.44991
ENSG00000012983	MAP4K5	ENSG00000012983_MAP4K5	protein_coding	1400	1261	1186	1028	1018	1029	1682	1438	1375	1335	1629	2900	2161	2759	3484	3987	2466	1140	2408	ENSG00000012983_MAP4K5	4.39025	4.32337	4.31759	3.91839	4.30889	4.36457	4.3875	4.31325	4.30743	4.22728	4.57954	4.84348	5.24031	4.40054	4.64212	4.58856	4.7761	4.22342	4.06609	1153.67	1491.8	2826	2500.25	4.27051	4.363	4.78161
ENSG00000013016	EHD3	ENSG00000013016_EHD3	protein_coding	256	267	547	509	248	239	543	446	450	437	418	402	340	543	743	825	523	439	715	ENSG00000013016_EHD3	1.64155	1.7866	2.72247	2.68706	2.03914	2	2.31904	2.36737	2.28392	2.29278	2.12102	1.42223	1.85997	1.36177	2.03562	2.02503	2.13422	2.28096	1.96347	344.333	458.8	507	625.5	2.14613	2.27683	1.6699
ENSG00000013275	PSMC4	ENSG00000013275_PSMC4	protein_coding	1942	1808	1036	993	1069	1118	3138	2620	2220	2136	1901	2018	1437	3235	2898	3365	1608	1092	2836	ENSG00000013275_PSMC4	6.20359	6.20203	5.30779	5.31325	5.81429	5.83996	6.54257	6.54102	6.26435	6.2294	6.05897	5.44394	5.58886	5.62732	5.65535	5.74228	5.43663	5.27016	5.62264	1327.67	2403	2397	2225.25	5.78015	6.32726	5.57887
ENSG00000013288	MAN2B2	ENSG00000013288_MAN2B2	protein_coding	65	59	175	165	53	74	282	255	292	299	318	159	185	195	161	604	326	273	406	ENSG00000013288_MAN2B2	-0.888969	-0.836501	0.863938	0.584963	0.263034	-0.200913	1.1177	1.23266	1.41143	1.59932	1.51602	-0.340075	0.389567	-0.251539	-0.514573	1.31034	0.956057	1.17632	0.748461	98.5	289.2	175	402.25	-0.0357412	1.37542	-0.179155
ENSG00000013293	SLC7A14	ENSG00000013293_SLC7A14	protein_coding	1338	1245	2003	1981	1127	1152	177	141	199	186	142	1765	1236	1802	1888	625	208	427	311	ENSG00000013293_SLC7A14	2.85599	2.9486	3.42626	3.42761	3.01078	3.01436	-0.286304	-0.535332	-0.0588937	0.0426443	-0.358454	2.54102	2.88166	2.18903	2.31034	0.823749	-0.0439433	1.41143	-0.340075	1474.33	169	1672.75	392.75	3.11393	-0.239268	2.48051
ENSG00000013297	CLDN11	ENSG00000013297_CLDN11	protein_coding	49	25	26	27	41	36	20	9	25	15	34	36	92	41	67	36	60	33	3	ENSG00000013297_CLDN11	0.650765	-0.0740006	0.0426443	0.0840643	0.641546	0.575312	-0.514573	-1.88897	-0.234465	-1.25154	0.286881	-0.434403	1.67807	-0.577767	0.15056	-0.494109	0.9855	0.713696	-3.8365	34	20.6	59	33	0.320055	-0.720533	0.204115
ENSG00000013306	SLC25A39	ENSG00000013306_SLC25A39	protein_coding	4521	4171	4769	4721	3314	3275	7235	5850	6276	6206	6897	5377	3740	6979	6123	10110	4644	3453	8704	ENSG00000013306_SLC25A39	7.42072	7.32256	7.43087	7.47379	7.36912	7.33744	7.7086	7.65435	7.77814	7.74207	7.83283	6.80697	6.89445	6.7086	6.68018	7.23793	6.86183	6.92564	7.14985	4128.5	6492.8	5554.75	6727.75	7.39242	7.7432	6.77255
ENSG00000013364	MVP	ENSG00000013364_MVP	protein_coding	16	18	201	188	32	31	81	61	57	56	116	36	95	45	46	95	81	91	91	ENSG00000013364_MVP	-0.0291463	-0.0740006	2.34199	2.45681	0.83996	1.12433	1.09761	1.03562	0.687061	0.925999	1.69153	-0.120294	2.02148	-0.943416	-0.494109	0.356144	1.64616	2.34199	-0.184425	81	74.2	55.5	89.5	1.10999	1.08757	0.115915
ENSG00000013374	NUB1	ENSG00000013374_NUB1	protein_coding	744	698	945	938	676	673	1421	1146	1262	1170	1338	1463	1125	1493	1628	2729	1621	1025	1826	ENSG00000013374_NUB1	4.59395	4.41549	4.73173	4.74039	4.80219	4.79442	5.05137	5.04963	5.24298	5.07468	5.24641	4.78555	5.16471	3.97361	4.52732	5.11645	5.20203	4.92172	4.47054	779	1267.4	1427.25	1800.25	4.67969	5.13301	4.6128
ENSG00000013375	PGM3	ENSG00000013375_PGM3	protein_coding	1555	1415	1761	1578	1331	1325	1624	1285	1273	1297	1454	1820	1357	2352	2402	3128	1810	1202	2141	ENSG00000013375_PGM3	4.68482	4.52105	4.89821	4.72955	5.06867	4.8953	4.32912	4.24336	4.18587	4.28836	4.32697	3.9241	3.91073	3.9486	4.11936	4.14893	3.95699	4.14405	4.01257	1494.17	1386.6	1982.75	2070.25	4.7996	4.27474	3.9757
ENSG00000013392	RWDD2A	ENSG00000013392_RWDD2A	protein_coding	119	136	148	177	141	155	103	86	153	144	157	171	189	257	228	314	180	175	206	ENSG00000013392_RWDD2A	1.17632	1.33914	1.47508	1.72683	1.73552	2.05311	0.389567	0.604071	1.19535	1.22033	1.37295	0.748461	1.56071	0.879706	0.9855	1.28688	1.15704	1.40599	0.739848	146	128.6	211.25	218.75	1.58433	0.956454	1.0436
ENSG00000013441	CLK1	ENSG00000013441_CLK1	protein_coding	986	926	980	955	769	731	1300	1115	1216	1192	1375	3301	2918	3431	3305	4008	2513	2196	3719	ENSG00000013441_CLK1	5.08534	5.0148	5.1914	5.29572	5.0993	5.04045	5.0648	5.07895	5.14486	5.1334	5.28577	5.84373	6.17173	5.40122	5.62498	5.73877	5.80941	5.904	5.67073	891.167	1239.6	3238.75	3109	5.12117	5.14156	5.76041
ENSG00000013503	POLR3B	ENSG00000013503_POLR3B	protein_coding	468	438	317	329	311	323	597	525	405	391	452	1031	571	1183	1325	1216	751	457	695	ENSG00000013503_POLR3B	2.56071	2.56071	1.95606	2.72247	2.5509	2.68257	2.64155	2.7845	2.22342	2.19219	2.38957	2.86394	3.29572	2.55336	3.10936	2.69599	2.99095	2.56803	1.95977	364.333	474	1027.5	779.75	2.50557	2.44625	2.9556
ENSG00000013523	ANGEL1	ENSG00000013523_ANGEL1	protein_coding	521	468	621	592	562	541	730	573	810	662	800	1094	602	1618	1375	2032	907	760	1618	ENSG00000013523_ANGEL1	3.13914	2.93546	3.21101	3.15381	3.53481	3.49057	3.07382	3.04789	3.53481	3.24184	3.40327	3.41007	3.34341	3.43029	3.41549	3.76341	3.41414	3.73335	3.53978	550.833	715	1172.25	1329.25	3.24413	3.26032	3.39981
ENSG00000013561	RNF14	ENSG00000013561_RNF14	protein_coding	1461	1416	1318	1223	1230	1169	2629	1997	1958	1984	1758	1402	920	1930	2018	4085	2122	1558	2822	ENSG00000013561_RNF14	5.02945	4.98277	4.90689	4.87627	5.34589	5.29682	5.50653	5.33521	5.46369	5.374	5.13217	4.02857	4.15218	4.02591	4.29278	5.0027	5.05311	4.94486	4.79961	1302.83	2065.2	1567.5	2646.75	5.07302	5.36232	4.12486
ENSG00000013563	DNASE1L1	ENSG00000013563_DNASE1L1	protein_coding	267	212	569	519	229	192	505	350	555	502	497	243	170	445	327	741	336	278	621	ENSG00000013563_DNASE1L1	2.69822	2.76553	3.97177	3.87086	3.10601	2.86394	3.43696	3.15218	3.91073	3.774	3.50589	1.81558	2.01792	2.18587	2	2.98185	2.45943	2.76977	3.0197	331.333	481.8	296.25	494	3.21272	3.55595	2.00484
ENSG00000013573	DDX11	ENSG00000013573_DDX11	protein_coding	1589	1446	934	845	1179	1127	1182	908	853	900	1162	2421	2195	2668	2302	1560	822	972	1129	ENSG00000013573_DDX11	5.56224	5.54319	4.85599	4.55766	5.59276	5.50779	4.7126	4.49633	4.40803	4.72465	4.7761	5.42995	5.91385	4.96532	4.93499	4.41075	4.33056	4.9782	4.02148	1186.67	1001	2396.5	1120.75	5.26994	4.62354	5.31103
ENSG00000013583	HEBP1	ENSG00000013583_HEBP1	protein_coding	30	29	32	34	19	24	33	23	24	24	27	131	77	117	89	108	94	63	103	ENSG00000013583_HEBP1	0.485427	0.948601	0.505891	0.505891	0.201634	1.11103	0.475085	-0.0439433	-0.0291463	0.333424	0.344828	1.75702	1.73552	0.992768	0.83996	1.1375	1.68706	1.76129	1.09761	28	26.2	103.5	92	0.626412	0.216049	1.33132
ENSG00000013588	GPRC5A	ENSG00000013588_GPRC5A	protein_coding	36	35	29	18	27	30	18	14	29	31	88	76	183	48	94	117	193	78	94	ENSG00000013588_GPRC5A	-1.47393	-0.556393	-1.51457	-1.88897	-0.395929	-1.02915	-1.08927	-0.713119	-1.68966	-0.454032	-0.286304	-0.915936	1.1375	-1.25154	-0.68966	-1.21759	1.17632	-0.0291463	-0.0588937	29.1667	36	100.25	120.5	-1.14316	-0.846476	-0.429908
ENSG00000013725	CD6	ENSG00000013725_CD6	protein_coding	7	12	3	4	5	14	2	7	12	13	15	18	60	0	16	23	66	30	11	ENSG00000013725_CD6	-1.64386	-0.473931	-2.73697	-3.64386	-0.943416	-0.136062	-2.39593	-1.4344	-0.943416	-1.12029	-1.35845	-0.810966	1.44361	-6.64386	-1.55639	-1.05889	1.1375	-0.0588937	-2.73697	7.5	9.8	23.5	32.5	-1.59635	-1.4505	-1.8919
ENSG00000013810	TACC3	ENSG00000013810_TACC3	protein_coding	1457	1392	393	380	1036	1010	1952	1624	1469	1411	1390	3414	1830	4355	4111	2586	1729	1320	1808	ENSG00000013810_TACC3	4.98459	4.96162	3.17951	3.22497	5.00944	5.13955	4.98003	5.0751	4.94673	4.87627	4.78973	5.32229	5.32769	5.38681	5.40463	4.5741	4.73606	4.70099	4.24717	944.667	1569.2	3427.5	1860.75	4.41661	4.93357	5.36035
ENSG00000014123	UFL1	ENSG00000014123_UFL1	protein_coding	625	568	781	684	615	652	948	725	970	824	1014	1169	729	1032	1193	1930	1138	686	1185	ENSG00000014123_UFL1	2.9542	2.91648	3.27053	3.17792	3.3799	3.46989	3.22342	3.16027	3.5373	3.34199	3.56438	3.04439	2.9782	2.32481	2.7761	3.33342	3.35473	2.98003	2.75702	654.167	896.2	1030.75	1234.75	3.19482	3.36547	2.78088
ENSG00000014138	POLA2	ENSG00000014138_POLA2	protein_coding	803	697	215	186	494	466	1315	1033	816	733	890	1040	636	1554	1294	1479	649	621	1132	ENSG00000014138_POLA2	4.8125	4.58316	2.54597	2.49057	4.63285	4.55152	5.07852	5.02901	4.60288	4.58256	4.77294	4.17153	4.18745	4.18587	4.36387	4.34199	3.8679	4.07296	3.94205	476.833	957.4	1131	970.25	3.93609	4.81318	4.22718
ENSG00000014164	ZC3H3	ENSG00000014164_ZC3H3	protein_coding	194	186	180	182	168	168	316	226	243	196	247	517	287	650	481	448	320	278	434	ENSG00000014164_ZC3H3	1.69153	1.81967	1.58015	1.73985	1.98914	1.99277	2.08066	1.81147	1.90689	1.78241	2.07724	2.28688	2.16993	2.04963	1.89918	1.7137	2.13422	2.21101	1.69153	179.667	245.6	483.75	370	1.80218	1.93173	2.1014
ENSG00000014216	CAPN1	ENSG00000014216_CAPN1	protein_coding	642	623	859	754	506	522	1398	1215	1537	1563	1532	763	466	1050	863	2059	903	787	1620	ENSG00000014216_CAPN1	3.84197	3.94111	4.33342	4.36737	3.9855	4.2817	4.61353	4.85549	4.91073	5.0054	4.98185	3.62644	3.6017	3.67016	3.4957	4.54597	3.89433	4.38474	4.46793	651	1449	785.5	1342.25	4.12518	4.8734	3.5985
ENSG00000014641	MDH1	ENSG00000014641_MDH1	protein_coding	1963	1815	1475	1272	1534	1464	3527	2785	2702	2746	2602	1820	955	2590	2509	3673	1853	1487	3337	ENSG00000014641_MDH1	6.57501	6.58691	6.13812	6.00809	6.65707	6.63561	7.06695	6.98105	6.95617	6.98641	6.85012	5.66107	5.32661	5.69098	5.8339	6.25077	6.02901	6.09614	6.26341	1587.17	2872.4	1968.5	2587.5	6.43347	6.96814	5.62814
ENSG00000014824	SLC30A9	ENSG00000014824_SLC30A9	protein_coding	2244	1941	2140	1951	1737	1490	3760	3100	3841	3549	3695	3816	2529	3992	4930	8393	4412	2841	4847	ENSG00000014824_SLC30A9	5.5435	5.25588	5.15259	5.23036	5.52982	5.35262	5.69794	5.74551	5.96139	5.96486	5.97957	5.35931	5.43829	5.1206	5.3837	6.04941	5.88972	5.47703	5.33163	1917.17	3589	3816.75	5123.25	5.34413	5.86985	5.32548
ENSG00000014914	MTMR11	ENSG00000014914_MTMR11	protein_coding	35	40	73	87	48	49	59	51	50	34	63	72	124	56	86	138	123	122	62	ENSG00000014914_MTMR11	-0.415037	0.263034	0.963474	1.36177	1.03562	1.40599	0.604071	0.773996	0.704872	0.31034	1.12433	0.485427	1.92979	-0.556393	0.238787	0.565597	1.40599	1.99639	-0.643856	55.3333	51.4	84.5	111.25	0.769143	0.703522	0.524403
ENSG00000014919	COX15	ENSG00000014919_COX15	protein_coding	968	987	1252	1187	846	796	1305	1092	1150	1184	1238	1813	1096	1817	1829	2369	1271	1033	1883	ENSG00000014919_COX15	4.37226	4.50716	4.75809	4.7137	4.59216	4.56133	4.46858	4.42291	4.48864	4.59036	4.57773	4.48091	4.41346	4	4.2032	4.44758	4.30086	4.48349	4.18269	1006	1193.8	1638.75	1639	4.58411	4.50965	4.27439
ENSG00000015133	CCDC88C	ENSG00000015133_CCDC88C	protein_coding	314	296	366	329	314	293	1168	950	1030	1056	1532	833	610	844	672	2883	2168	800	1952	ENSG00000015133_CCDC88C	2.08066	1.81558	2.01436	2.26303	2.81967	2.86394	3.09085	3.04264	3.52356	3.43829	4.04701	2.82171	3.24945	1.95233	2.16672	3.66903	4.22419	3.41684	3.3505	318.667	1147.2	739.75	1950.75	2.30954	3.42847	2.54755
ENSG00000015153	YAF2	ENSG00000015153_YAF2	protein_coding	486	416	437	347	382	396	530	480	457	427	459	1577	1058	1827	1911	1997	1138	1061	1253	ENSG00000015153_YAF2	3.73985	3.73444	3.80735	3.52231	3.9855	4.00899	3.69042	3.69822	3.25096	3.67694	3.51096	4.848	4.89482	4.24184	4.69321	4.51033	4.58676	4.65363	3.9364	410.667	470.6	1593.25	1362.25	3.79974	3.5655	4.66947
ENSG00000015171	ZMYND11	ENSG00000015171_ZMYND11	protein_coding	1705	1634	1294	1249	1068	1151	2138	1732	1702	1758	1610	3319	2435	3254	3553	4423	2801	1598	2511	ENSG00000015171_ZMYND11	4.80271	4.89191	4.32337	4.47379	4.69321	4.78607	4.86047	4.65764	4.73498	4.8485	4.52669	5.06307	5.23764	4.49825	4.8125	4.87381	4.98959	4.82171	4.26379	1350.17	1788	3140.25	2833.25	4.66184	4.72566	4.90287
ENSG00000015475	BID	ENSG00000015475_BID	protein_coding	1054	957	1130	973	707	730	1901	1530	1532	1532	1397	1951	1287	3224	2945	4208	2144	1182	3504	ENSG00000015475_BID	5.44128	5.33521	5.43396	5.21607	5.23074	5.49506	5.86617	5.84298	5.82883	5.8107	5.71918	5.43962	5.44228	5.81455	5.7811	6.05159	5.897	5.42358	6.13586	925.167	1578.4	2351.75	2759.5	5.35872	5.81357	5.61939
ENSG00000015479	MATR3	ENSG00000015479_MATR3	protein_coding	13027	11529	8294	7654	8950	8418	16900	14045	13477	12929	12319	25510	18195	29323	36146	36212	21623	13382	22460	ENSG00000015479_MATR3	8.28517	8.21607	7.59865	7.51191	8.20657	8.15952	8.28868	8.31116	8.21815	8.22212	8.10024	8.38685	8.59257	8.05772	8.58939	8.4348	8.51467	8.18095	7.8573	9645.33	13934	27293.5	23419.2	7.99631	8.22807	8.40663
ENSG00000015532	XYLT2	ENSG00000015532_XYLT2	protein_coding	456	437	751	663	519	527	336	283	329	328	444	891	687	1038	924	639	426	310	499	ENSG00000015532_XYLT2	3.13258	3.0321	3.73444	3.57652	3.6311	3.81455	2.19219	2.28392	2.42223	2.4489	2.95606	3.11936	3.60526	2.8679	2.99095	2.22033	2.59694	2.57289	2	558.833	344	885	468.5	3.48688	2.46066	3.14587
ENSG00000015568	RGPD5	ENSG00000015568_RGPD5	protein_coding	13	167	48	143	15	160	14	185	27	174	20	275	309	297	397	529	295	341	279	ENSG00000015568_RGPD5	-0.785875	0.799087	0.669027	1.17632	0.201634	0.978196	-0.761213	0.411426	-0.286304	0.757023	-0.321928	0.978196	2.01792	0.659925	1.09761	1.4957	1.07724	1.79077	0.495695	91	84	319.5	361	0.506399	-0.0401992	1.18841
ENSG00000015592	STMN4	ENSG00000015592_STMN4	protein_coding	16	21	27	15	13	26	4	2	6	7	2	175	153	198	167	15	23	108	16	ENSG00000015592_STMN4	-0.556393	-0.217591	0	-0.713119	-0.434403	0.495695	-3.64386	-2.94342	-1.94342	-1.59946	-3.47393	2.07039	2.33628	1.72247	1.75275	-2.32193	-0.454032	2.02857	-1.68966	19.6667	4.2	173.25	40.5	-0.237635	-2.72082	1.97047
ENSG00000015676	NUDCD3	ENSG00000015676_NUDCD3	protein_coding	1957	1786	1918	1865	1360	1421	3648	3155	2800	2732	3173	2937	1914	4211	3778	5143	2651	2250	4166	ENSG00000015676_NUDCD3	5.65134	5.50653	5.46923	5.57592	5.55121	5.60615	6.06264	6.18349	6.00518	5.93286	6.15927	5.32841	5.33949	5.38853	5.45845	5.74819	5.58556	5.48768	5.5549	1717.83	3101.6	3210	3552.5	5.56006	6.06869	5.37872
ENSG00000016082	ISL1	ENSG00000016082_ISL1	protein_coding	1279	1112	987	885	1026	1037	1272	1015	1127	1084	843	2855	2080	4105	3803	4688	1920	1556	2514	ENSG00000016082_ISL1	4.90977	4.77452	4.49506	4.36947	5.05398	5.05137	4.54411	4.43363	4.65191	4.48543	4.01881	5.28651	5.24565	5.58436	5.4165	5.59036	5.00675	5.0917	4.97085	1054.33	1068.2	3210.75	2669.5	4.7757	4.42678	5.38326
ENSG00000016402	IL20RA	ENSG00000016402_IL20RA	protein_coding	35	30	13	20	24	22	10	9	16	15	18	56	61	36	41	41	83	37	47	ENSG00000016402_IL20RA	0.443607	0.378512	-0.785875	-0.666576	-0.599462	-0.217591	-2.64386	-2.39593	-1.59946	-1.73697	-1.25154	0.422233	0.970854	-1.47393	-0.915936	-1.35845	0.963474	0.201634	-0.621488	24	13.6	48.5	52	-0.241231	-1.92555	-0.249195
ENSG00000016864	GLT8D1	ENSG00000016864_GLT8D1	protein_coding	513	479	748	700	477	443	721	632	713	674	652	681	494	861	811	1328	655	540	1017	ENSG00000016864_GLT8D1	4.37086	4.45022	4.80478	4.79025	4.6017	4.52356	4.35826	4.57652	4.72028	4.65764	4.3875	3.81762	3.91839	3.71039	3.9542	4.47314	4.31976	4.64155	4.21956	560	678.4	711.75	885	4.59023	4.54004	3.85015
ENSG00000017260	ATP2C1	ENSG00000017260_ATP2C1	protein_coding	3813	3365	3981	3666	2707	2689	7146	5772	5858	5617	5708	6791	3594	7111	7590	18281	10850	6450	11988	ENSG00000017260_ATP2C1	6.19928	6.14364	6.20633	6.30797	6.30998	6.21062	6.77952	6.76354	6.59126	6.66732	6.60585	6.4019	6.31252	5.8885	6.16912	7.2804	7.40378	6.87024	6.80245	3370.17	6020.2	6271.5	11892.2	6.22964	6.6815	6.19301
ENSG00000017373	SRCIN1	ENSG00000017373_SRCIN1	protein_coding	145	119	280	354	126	157	260	257	359	286	299	367	446	326	344	664	509	601	357	ENSG00000017373_SRCIN1	0.948601	0.887525	1.99277	2.73118	1.74416	1.42761	1.63691	1.78241	2.24489	1.9222	2.12102	1.60407	2.31904	1.01436	1.09085	1.78241	2.23879	2.91456	1.25096	196.833	292.2	370.75	532.75	1.62197	1.94148	1.50708
ENSG00000017797	RALBP1	ENSG00000017797_RALBP1	protein_coding	1117	990	762	777	830	858	1485	1306	1396	1355	1336	2249	1513	1923	2462	3048	2099	1402	1905	ENSG00000017797_RALBP1	3.80426	3.71809	3.2555	3.31904	3.83086	3.86691	3.85499	3.92695	4.01525	4.1643	3.91361	4.05745	4.03386	3.22188	3.81865	3.97269	4.20945	4.05572	3.45943	889	1375.6	2036.75	2113.5	3.63244	3.97502	3.78296
ENSG00000018189	RUFY3	ENSG00000018189_RUFY3	protein_coding	1316	1188	2176	2019	1165	1147	1006	839	987	931	994	3540	2428	3748	3731	3014	1923	2090	2110	ENSG00000018189_RUFY3	4.75435	4.848	5.44062	5.40667	5.10811	5.22458	4.20555	4.12019	4.22265	4.22959	4.30012	5.36772	5.45187	4.96717	5.08321	4.61176	4.73606	5.14486	4.34483	1501.83	951.4	3361.75	2284.25	5.13039	4.21562	5.21749
ENSG00000018236	CNTN1	ENSG00000018236_CNTN1	protein_coding	4946	4422	7758	7458	4529	4443	8734	7139	9420	9302	8238	3467	1721	2835	2817	28738	12985	4822	11245	ENSG00000018236_CNTN1	6.00518	5.96855	6.62659	6.64976	6.27557	6.26209	6.42828	6.4099	6.79935	6.79168	6.55857	4.62819	4.19692	3.78973	4.0072	7.17433	6.80361	5.84071	5.97154	5592.67	8566.6	2710	14447.5	6.29796	6.59756	4.15551
ENSG00000018280	SLC11A1	ENSG00000018280_SLC11A1	protein_coding	30	23	12	17	29	23	14	9	15	24	18	35	162	11	65	51	90	64	16	ENSG00000018280_SLC11A1	0.111031	-0.415037	-2.39593	-0.971431	-0.577767	0.0426443	-2.32193	-3.05889	-1.12029	-0.943416	-1.88897	-1	1.94111	-3.18442	-0.68966	-0.454032	1.15704	0.678072	-2.39593	22.3333	16	68.25	55.25	-0.701081	-1.8667	-0.733245
ENSG00000018408	WWTR1	ENSG00000018408_WWTR1	protein_coding	19	21	33	38	34	45	73	41	72	53	96	55	85	32	44	56	176	71	44	ENSG00000018408_WWTR1	-0.621488	0.111031	0.111031	0.516015	0.704872	1.38405	0.275007	-0.0588937	-0.184425	0.903038	0.678072	0.31034	1.92979	-2	-0.785875	-1.02915	1.87971	0.918386	-1.05889	31.6667	67	54	86.75	0.367585	0.32256	-0.136436
ENSG00000018510	AGPS	ENSG00000018510_AGPS	protein_coding	1622	1379	1114	1095	982	986	3272	2670	2276	2210	2793	2522	1625	2753	3437	3783	2417	1318	2131	ENSG00000018510_AGPS	3.68145	3.35614	3.23419	3.19061	3.50462	3.45286	4.21956	4.12763	3.94579	3.97177	4.24489	3.77926	4.03562	3.16511	3.5741	3.64386	3.82782	3.40735	2.81352	1196.33	2644.2	2584.25	2412.25	3.40331	4.10193	3.63852
ENSG00000018610	CXorf56	ENSG00000018610_CXorf56	protein_coding	629	534	477	438	392	401	835	761	653	644	711	833	512	1114	1121	1335	737	669	959	ENSG00000018610_CXorf56	4.08916	4.02857	3.63227	3.63807	3.80012	3.9241	4.13093	4.22033	3.95606	3.96717	4.1635	3.55827	3.79494	3.40599	3.58976	3.72465	3.80941	3.87381	3.43962	478.5	720.8	895	925	3.85205	4.0876	3.58724
ENSG00000018625	ATP1A2	ENSG00000018625_ATP1A2	protein_coding	12	15	11	10	11	16	19	4	18	10	13	22	87	0	26	34	54	56	4	ENSG00000018625_ATP1A2	-1.02915	-0.168123	-0.514573	-1.02915	-0.473931	0.575312	-0.395929	-2.55639	-0.888969	-0.862496	-1.68966	-1.35845	1.5008	-6.64386	-1.05889	-0.888969	0.815575	1.52607	-3.8365	12.5	12.8	33.75	37	-0.439935	-1.27869	-1.8901
ENSG00000018699	TTC27	ENSG00000018699_TTC27	protein_coding	358	361	455	442	380	428	624	578	439	426	520	798	437	841	887	1356	724	496	1011	ENSG00000018699_TTC27	3.09761	2.95047	3.18745	3.26754	3.35473	3.64155	3.19692	3.49697	3.14078	2.88753	3.11437	3.02503	2.90881	2.75275	3.15866	3.63343	3.23266	3.12102	3.08406	404	517.4	740.75	896.75	3.24989	3.16731	2.96131
ENSG00000018869	ZNF582	ENSG00000018869_ZNF582	protein_coding	45	38	56	37	19	28	213	187	138	170	143	146	83	172	153	423	263	184	289	ENSG00000018869_ZNF582	0.0565835	0.526069	1.18269	-0.104697	-0.643856	0.545968	2.32481	2.12763	1.74416	1.81147	2.1177	0.879706	0.669027	1.20163	0.641546	1.91839	2.14405	2.16672	1.89918	37.1667	170.2	138.5	289.75	0.26046	2.02515	0.847978
ENSG00000019102	VSIG2	ENSG00000019102_VSIG2	protein_coding	15	11	5	10	15	8	74	74	69	94	80	6	32	9	8	64	79	36	50	ENSG00000019102_VSIG2	-0.473931	-0.810966	-2.05889	-1	-0.0291463	-0.943416	1.46467	1.7137	1.62761	2.07039	1.774	-2.47393	0.356144	-2.47393	-2.47393	0.333424	1.41143	0.641546	0.124328	10.6667	78.2	13.75	57.25	-0.886059	1.73007	-1.76641
ENSG00000019144	PHLDB1	ENSG00000019144_PHLDB1	protein_coding	1085	936	1808	1625	1147	1234	1269	1040	1250	1410	1742	2285	1973	2378	2389	4161	2892	1932	3229	ENSG00000019144_PHLDB1	4.0798	3.68032	4.53667	4.5472	4.41752	4.49506	3.6017	3.66562	4.06091	4.12433	4.53978	4.23419	4.76447	3.78031	3.96993	4.63575	5.02945	5.03562	4.39849	1305.83	1342.2	2256.25	3053.5	4.29276	3.99847	4.18723
ENSG00000019485	PRDM11	ENSG00000019485_PRDM11	protein_coding	53	59	42	46	34	31	196	135	170	130	169	143	144	192	159	295	186	166	211	ENSG00000019485_PRDM11	0.250962	0.526069	0.0285692	0.748461	0.176323	0.15056	2.12433	1.68257	2.11103	1.67356	1.61353	1.37851	1.56071	1.32193	1.10434	1.9486	2.06005	2.22959	1.69599	44.1667	160	159.5	214.5	0.313491	1.841	1.34137
ENSG00000019505	SYT13	ENSG00000019505_SYT13	protein_coding	3	8	5	11	4	8	700	557	951	939	927	26	67	38	96	4541	3073	2407	2680	ENSG00000019505_SYT13	-4.64386	-3.32193	-4.05889	-2.05889	-3.8365	-3.05889	2.82579	2.43563	3.27798	3.35191	3.33199	-2.55639	-0.761213	-2.25154	-1.12029	4.25248	4.45615	4.47768	3.70819	6.5	814.8	56.75	3175.25	-3.49649	3.04466	-1.67236
ENSG00000019549	SNAI2	ENSG00000019549_SNAI2	protein_coding	79	72	40	25	50	46	234	183	147	156	161	46	68	49	90	101	158	39	107	ENSG00000019549_SNAI2	1.02857	0.992768	-0.0291463	-0.577767	0.823749	0.704872	2.23879	2.14405	1.82375	1.9222	1.90689	-0.599462	0.545968	-1	0.0976108	0.111031	1.5008	-0.152003	0.31034	52	176.2	63.25	101.25	0.490508	2.00713	-0.238971
ENSG00000019582	CD74	ENSG00000019582_CD74	protein_coding	18	16	60	55	24	24	10	8	13	14	20	218	225	250	361	28	39	67	20	ENSG00000019582_CD74	-0.152003	-0.321928	1.54102	1.19535	0.83996	0.815575	-0.836501	-1.152	-1.18442	-0.556393	-0.104697	2.44626	3.18903	2.18269	2.91265	-0.577767	0.594549	1.42223	-0.810966	32.8333	13	263.5	38.5	0.652995	-0.766804	2.68266
ENSG00000019991	HGF	ENSG00000019991_HGF	protein_coding	709	664	511	503	687	654	86	80	49	41	123	1217	1009	1744	3204	35	38	58	15	ENSG00000019991_HGF	3.52982	3.58976	2.98368	3.01614	3.7366	3.96717	0.62293	0.790772	-0.200913	0	0.731183	3.61117	4.06178	3.57652	4.59515	-2	-0.286304	0.176323	-3.18442	621.333	75.8	1793.5	36.5	3.47053	0.388795	3.96115
ENSG00000019995	ZRANB1	ENSG00000019995_ZRANB1	protein_coding	1155	1120	1192	1092	924	916	1947	1548	1527	1636	1658	2033	1534	2778	2777	3983	2173	1626	2602	ENSG00000019995_ZRANB1	3.45418	3.57531	3.47768	3.51475	3.52857	3.58376	3.80529	3.76871	3.72792	3.853	3.86196	3.46467	3.74739	3.35191	3.67694	3.95513	3.84097	3.88362	3.5741	1066.5	1663.2	2280.5	2596	3.52238	3.80338	3.56023
ENSG00000020129	NCDN	ENSG00000020129_NCDN	protein_coding	727	678	643	604	335	340	1251	992	1025	957	989	792	518	1376	1014	1157	550	540	966	ENSG00000020129_NCDN	3.849	3.81967	3.66903	3.55336	3.26604	3.23726	4.25701	4.18031	4.1375	4.14405	4.05918	3.10936	3.19849	3.41278	3.15218	3.22342	2.90111	3.32193	3.03914	554.5	1042.8	925	803.25	3.56572	4.15561	3.2182
ENSG00000020181	GPR124	ENSG00000020181_GPR124	protein_coding	342	347	995	930	411	383	63	56	106	75	154	3727	2891	4869	4168	113	101	202	132	ENSG00000020181_GPR124	1.65992	1.77821	3.19219	3.14893	2.38681	2.27202	-1.152	-1	-0.136062	0.0976108	0.739848	4.23726	4.49889	4.12516	4.13504	-1.18442	-0.37707	0.83996	-0.810966	568	90.8	3913.75	137	2.40635	-0.290121	4.24909
ENSG00000020256	ZFP64	ENSG00000020256_ZFP64	protein_coding	452	427	504	415	447	399	590	402	470	456	491	1073	733	1338	1295	1086	624	514	799	ENSG00000020256_ZFP64	3.23573	3.17473	3.43563	3.13586	3.89627	3.40054	3.19219	3.02503	3.2032	3.16511	3.0635	3.47638	3.57652	3.31904	3.52356	3.12598	3.04264	3.2854	2.75275	440.667	481.8	1109.75	755.75	3.37979	3.12981	3.47388
ENSG00000020426	MNAT1	ENSG00000020426_MNAT1	protein_coding	522	463	449	407	405	367	514	358	386	371	493	741	609	897	964	1000	573	326	666	ENSG00000020426_MNAT1	4.90785	4.93923	4.82629	4.72574	5.14241	4.95327	4.61824	4.35403	4.48736	4.33342	4.70321	4.58736	4.85499	4.34341	4.64674	4.49442	4.53294	4.26003	4.1819	435.5	424.4	802.75	641.25	4.9158	4.49925	4.60813
ENSG00000020577	SAMD4A	ENSG00000020577_SAMD4A	protein_coding	393	385	439	415	385	413	382	303	282	277	488	901	753	965	949	771	776	260	314	ENSG00000020577_SAMD4A	2.17632	2.16993	2.69599	2.25701	2.59932	2.848	1.5509	1.92979	1.59932	1.42223	2.0036	2.82782	3.08066	2.28392	2.51854	2.06695	2.86987	1.52105	0.887525	405	346.4	892	530.25	2.45776	1.70117	2.67773
ENSG00000020922	MRE11A	ENSG00000020922_MRE11A	protein_coding	1108	1020	831	764	846	826	1084	832	1031	984	1106	2526	1604	2481	3063	2714	1548	1202	1624	ENSG00000020922_MRE11A	4.54905	4.48027	4.19061	4.11103	4.65249	4.55459	4.14078	4.04963	4.32912	4.29425	4.51979	4.89385	4.95093	4.44956	4.87431	4.55213	4.50016	4.55397	4.0036	899.167	1007.4	2418.5	1772	4.42301	4.26672	4.79216
ENSG00000021300	PLEKHB1	ENSG00000021300_PLEKHB1	protein_coding	20	32	44	33	37	38	24	14	24	33	19	72	128	30	57	66	57	89	7	ENSG00000021300_PLEKHB1	-0.514573	0.871844	0.748461	0.238787	1.30451	1.15704	0.85599	-1.05889	0.333424	0.941106	0.124328	0.847997	2.33342	-0.713119	0.163499	0.748461	0.815575	1.93734	-3.18442	34	22.8	71.75	54.75	0.634346	0.239191	0.65795
ENSG00000021574	SPAST	ENSG00000021574_SPAST	protein_coding	1028	930	814	688	701	709	2022	1622	1815	1710	1753	1743	1248	2306	2778	4926	2976	2131	2771	ENSG00000021574_SPAST	3.38819	3.34483	3.04789	2.85997	3.28688	3.30889	4.01614	3.95513	4.11103	4.03826	4.01167	3.29866	3.43029	3.20163	3.69822	4.37782	4.41752	4.30961	3.68482	811.667	1784.4	2018.75	3201	3.20611	4.02645	3.4072
ENSG00000021762	OSBPL5	ENSG00000021762_OSBPL5	protein_coding	83	86	449	395	132	146	307	244	367	334	323	370	314	419	387	556	447	227	459	ENSG00000021762_OSBPL5	1.41684	1.37295	3.21412	3.43029	2.62527	2.54844	2.60407	2.67129	3.33485	3.02326	2.9241	2.5008	3.43563	2.12763	2.31904	2.54102	3.11103	2.9982	2.62761	215.167	315	372.5	422.25	2.43465	2.91151	2.59578
ENSG00000021776	AQR	ENSG00000021776_AQR	protein_coding	2547	2286	2051	1847	1865	1739	2598	2073	2113	1974	2505	5043	3172	6003	6447	5843	3195	2225	3925	ENSG00000021776_AQR	4.59156	4.64212	4.33414	4.27053	4.63807	4.75168	4.48864	4.21023	4.17871	4.13914	4.60644	4.87578	5.04308	4.45878	4.85549	4.64443	4.75489	4.58496	4.08151	2055.83	2252.6	5166.25	3797	4.53802	4.32464	4.80828
ENSG00000021826	CPS1	ENSG00000021826_CPS1	protein_coding	22	21	54	65	29	44	41	31	36	37	40	42	109	16	44	64	73	70	29	ENSG00000021826_CPS1	-0.971431	0.111031	0.176323	0	-1.2863	0.978196	-1.4344	-1.25154	-0.0291463	0.536053	-1.05889	-0.599462	1.40054	-3.18442	-0.761213	-0.37707	0.807355	0.925999	-1.35845	39.1667	37	52.75	59	-0.165364	-0.647586	-0.78614
ENSG00000022267	FHL1	ENSG00000022267_FHL1	protein_coding	2085	1861	2215	2040	1653	1713	3897	3283	2663	2479	2441	2628	1625	3503	3333	3601	2927	2537	3859	ENSG00000022267_FHL1	5.61029	5.4957	5.67638	5.6011	5.71864	5.77373	6.15543	6.13566	5.83314	5.72955	5.65907	5.18269	4.99594	5.22959	5.12433	5.08874	5.57107	5.75515	5.56803	1927.83	2952.6	2772.25	3231	5.64597	5.90257	5.13314
ENSG00000022277	RTFDC1	ENSG00000022277_RTFDC1	protein_coding	1582	1445	1567	1464	1089	1061	1617	1409	1318	1318	1399	2404	1641	3010	2888	2356	1259	922	2177	ENSG00000022277_RTFDC1	5.86096	5.76155	5.78999	5.7658	5.74497	5.81198	5.43429	5.50875	5.40803	5.41143	5.45746	5.63169	5.73742	5.41481	5.53947	5.09845	4.96532	4.94205	5.09001	1368	1412.2	2485.75	1678.5	5.78921	5.44399	5.58085
ENSG00000022355	GABRA1	ENSG00000022355_GABRA1	protein_coding	140	109	189	168	140	154	798	672	604	583	373	37	25	22	47	14	13	15	1	ENSG00000022355_GABRA1	1.56071	0.9855	2.0635	1.58496	1.85997	1.76129	3.65421	3.39643	3.16832	3.24641	2.33056	-1.02915	-0.862496	-1.94342	-1.08927	-2.32193	-2	-0.761213	-5.64386	150	606	32.75	10.75	1.63599	3.15919	-1.23108
ENSG00000022556	NLRP2	ENSG00000022556_NLRP2	protein_coding	4	9	4	4	5	3	4	0	10	4	9	11	41	0	16	18	38	18	1	ENSG00000022556_NLRP2	-2	-1.21759	-1.8365	-2.73697	-1.05889	-1.25154	-2.8365	-6.64386	-0.915936	-3.18442	-1.47393	-1.64386	0.910733	-6.64386	-1.21759	-1.2863	-0.304006	-0.494109	-5.64386	4.83333	5.4	17	18.75	-1.68358	-3.01093	-2.14864
ENSG00000022567	SLC45A4	ENSG00000022567_SLC45A4	protein_coding	195	156	213	234	143	129	313	274	227	217	290	444	435	696	647	695	419	275	492	ENSG00000022567_SLC45A4	1.70929	1.42761	1.42761	2.20163	1.99639	1.42761	2.14731	2.20789	1.77821	1.82375	2.0635	2.12433	2.48027	2.22959	2.42761	2.08406	2.33914	2.20477	1.95606	178.333	264.2	555.5	470.25	1.69836	2.00413	2.31545
ENSG00000022840	RNF10	ENSG00000022840_RNF10	protein_coding	2401	2220	1941	1811	1898	1866	2846	2308	2328	2307	2450	3676	2690	4415	4350	4299	2867	2582	3570	ENSG00000022840_RNF10	6.26416	6.11312	5.84046	5.79597	6.47703	6.24413	6.06717	6.2294	6.17273	6.03144	6.23515	6.15826	6.42593	6.08746	6.17812	5.9357	6.48832	6.84411	6.10852	2022.83	2447.8	3782.75	3329.5	6.12248	6.14718	6.21244
ENSG00000022976	ZNF839	ENSG00000022976_ZNF839	protein_coding	185	135	251	223	162	155	326	305	348	308	344	344	275	373	333	528	317	161	411	ENSG00000022976_ZNF839	1.852	1.55582	2.24489	2.22342	2.09424	1.96347	2.38681	2.6893	2.76765	2.5509	2.69377	1.9222	2.16993	1.59932	1.76553	2.15381	2.22033	1.58976	1.91839	185.167	326.2	331.25	354.25	1.98897	2.61769	1.86424
ENSG00000023041	ZDHHC6	ENSG00000023041_ZDHHC6	protein_coding	791	751	403	365	470	509	1106	823	741	797	967	1281	876	1503	1716	1934	1075	721	1268	ENSG00000023041_ZDHHC6	4.38819	4.53356	3.52482	3.45943	4.337	4.19692	4.69321	4.29205	4.27053	4.26454	4.58316	4.53232	4.69766	3.95699	4.42021	4.42425	4.33342	4.05572	3.91934	548.167	886.8	1344	1249.5	4.07332	4.4207	4.40179
ENSG00000023171	GRAMD1B	ENSG00000023171_GRAMD1B	protein_coding	1465	1325	1250	1191	1296	1337	3804	3283	2454	2401	2476	1017	795	1265	1211	2351	1255	1162	1472	ENSG00000023171_GRAMD1B	3.76977	3.93829	3.61353	3.59813	4.1235	4.14893	4.69265	4.8125	4.2426	4.24489	4.30305	2.6893	2.9855	2.56803	2.55336	3.19849	2.99639	3.30305	2.63691	1310.67	2883.6	1072	1560	3.86536	4.45914	2.69905
ENSG00000023191	RNH1	ENSG00000023191_RNH1	protein_coding	659	646	991	1021	541	541	1478	1143	1135	1146	1231	981	685	1468	1190	2160	1310	892	2435	ENSG00000023191_RNH1	4.37226	4.46205	4.8748	4.90593	4.56071	4.48027	5.05398	4.98868	4.92742	5.02813	5.10308	3.9991	4.10014	4.07553	3.97911	4.7126	4.78503	4.62234	5.06221	733.167	1226.6	1081	1699.25	4.60934	5.02026	4.03847
ENSG00000023228	NDUFS1	ENSG00000023228_NDUFS1	protein_coding	5828	5852	5121	4991	4055	3909	10626	8921	9318	9252	8232	7040	4400	8902	9188	15882	8282	6576	10239	ENSG00000023228_NDUFS1	6.47379	6.57531	6.15886	6.23381	6.48623	6.41532	6.87541	6.8515	6.79559	6.84361	6.65507	5.73145	5.57924	5.70901	5.85125	6.43763	6.08895	6.04963	6.02636	4959.33	9269.8	7382.5	10244.8	6.39055	6.80423	5.71774
ENSG00000023287	RB1CC1	ENSG00000023287_RB1CC1	protein_coding	6355	5701	5773	5389	4329	4052	3361	2594	3088	2865	3313	7369	4643	7961	9046	6779	4235	3013	4181	ENSG00000023287_RB1CC1	6.02015	5.89045	5.91576	5.8674	5.98937	5.86691	4.75809	4.67016	4.9241	4.81044	4.96209	5.39917	5.41549	5.00315	5.36177	4.79597	4.88509	4.88606	4.22959	5266.5	3044.2	7254.75	4552	5.925	4.82498	5.2949
ENSG00000023318	ERP44	ENSG00000023318_ERP44	protein_coding	1040	1031	1315	1159	875	890	1010	837	970	910	955	1679	1072	1812	1991	2417	1587	1023	1580	ENSG00000023318_ERP44	3.48285	3.57046	3.8166	3.6893	3.6837	3.7137	3.09424	3.07895	3.2854	3.20633	3.21412	3.32193	3.28836	2.93168	3.29572	3.42895	3.58856	3.32912	2.95233	1051.67	936.4	1638.5	1651.75	3.65943	3.17581	3.20942
ENSG00000023330	ALAS1	ENSG00000023330_ALAS1	protein_coding	423	366	439	449	359	324	707	618	622	546	532	638	480	943	985	1233	632	499	914	ENSG00000023330_ALAS1	3.38543	3.20945	3.43029	3.47249	3.54102	3.41143	3.78973	3.80735	3.8679	3.74093	3.63923	3.19849	3.37851	3.15218	3.47119	3.69488	3.45549	3.51979	3.3505	393.333	605	761.5	819.5	3.40835	3.76903	3.30009
ENSG00000023516	AKAP11	ENSG00000023516_AKAP11	protein_coding	2377	2258	1614	1502	1551	1546	4851	3865	3209	3101	2788	5053	2597	6249	6767	11648	5471	5567	7178	ENSG00000023516_AKAP11	3.62877	3.6565	3.06695	3.01792	3.46336	3.46467	4.31034	4.24031	3.9644	3.92884	3.7126	3.86493	3.51979	3.67243	4.01525	4.65134	4.32841	4.72683	4.09001	1808	3562.8	5166.5	7466	3.38303	4.0313	3.7681
ENSG00000023572	GLRX2	ENSG00000023572_GLRX2	protein_coding	267	259	102	95	134	138	589	461	396	406	410	234	168	319	394	665	426	211	440	ENSG00000023572_GLRX2	4.51286	4.55643	3.12102	3.05832	3.96625	3.9991	5.29719	5.19928	4.98368	5.02104	4.98277	3.41684	3.48027	3.40599	3.92315	4.53792	4.6605	4.0072	4.0781	165.833	452.4	278.75	435.5	3.86899	5.09679	3.55656
ENSG00000023608	SNAPC1	ENSG00000023608_SNAPC1	protein_coding	424	356	412	384	407	389	641	511	445	411	586	1763	1131	1342	1975	1336	829	435	1012	ENSG00000023608_SNAPC1	3.08746	2.93546	3.04089	2.99277	3.47897	3.41819	3.33628	3.26454	3.06178	2.95606	3.40599	4.28688	4.26003	3.39369	4.17951	3.46858	3.54844	2.99277	3.20633	395.333	518.8	1552.75	903	3.15896	3.20493	4.03003
ENSG00000023697	DERA	ENSG00000023697_DERA	protein_coding	768	705	518	470	578	555	330	260	286	305	329	716	516	1119	1092	780	393	271	552	ENSG00000023697_DERA	5.0268	5.15906	4.59216	4.59515	5.19101	5.16229	3.62527	3.40735	3.4957	3.69377	3.80735	4.11187	4.27277	4.27426	4.36527	3.83289	3.73118	3.42223	3.45022	599	302	860.75	499	4.95441	3.60589	4.25604
ENSG00000023734	STRAP	ENSG00000023734_STRAP	protein_coding	3958	3866	3511	3318	3183	3342	2155	1795	1668	1705	1857	7178	3908	7709	9010	4106	2340	1910	2963	ENSG00000023734_STRAP	6.87578	6.93534	6.68608	6.65048	7.00135	7.06846	5.6879	5.6311	5.52638	5.57592	5.62	6.88972	6.68271	6.49713	6.9431	5.72928	5.62205	5.68426	5.36107	3529.67	1836	6951.25	2829.75	6.86958	5.60826	6.75317
ENSG00000023902	PLEKHO1	ENSG00000023902_PLEKHO1	protein_coding	770	793	503	493	491	415	931	752	702	753	754	1882	1461	3072	2586	1848	1186	1055	1664	ENSG00000023902_PLEKHO1	4.65992	4.91121	4.21568	4.27501	4.54905	4.28392	4.58616	4.67356	4.51916	4.68426	4.46009	5.08874	5.32625	5.55919	5.36597	4.54102	4.71809	5.03342	4.76022	577.5	778.4	2250.25	1438.25	4.48247	4.58465	5.33504
ENSG00000023909	GCLM	ENSG00000023909_GCLM	protein_coding	686	686	267	181	454	415	1222	1069	816	814	853	385	252	378	504	909	567	345	600	ENSG00000023909_GCLM	3.45943	3.87184	2.27798	1.35614	3.33342	3.15866	3.85997	4.04002	3.65076	3.53107	3.58256	1.31615	1.64616	1.65535	1.38957	2.15381	2.21412	2.26903	1.86394	448.167	954.8	379.75	605.25	2.90958	3.73288	1.50181
ENSG00000024048	UBR2	ENSG00000024048_UBR2	protein_coding	1050	954	1182	1061	841	841	1284	1067	1086	1062	1276	2139	1219	2277	2763	3280	1738	1386	2191	ENSG00000024048_UBR2	2.90689	2.9542	3.07039	2.96717	3.02326	3.15704	2.84398	2.90881	2.86196	2.88557	3.0268	3.17313	2.88753	2.74201	3.19219	3.32337	3.15381	3.40735	2.89336	988.167	1155	2099.5	2148.75	3.01316	2.90543	2.99871
ENSG00000024422	EHD2	ENSG00000024422_EHD2	protein_coding	266	217	533	446	298	305	297	275	306	300	321	372	280	348	290	677	541	614	692	ENSG00000024422_EHD2	1.96717	1.88362	2.99639	2.75916	2.58015	2.81352	1.81147	1.9782	2.27798	2.15704	2.30159	2.18587	2.52607	1.48027	1.5656	2.58256	3.20789	3.70377	2.73335	344.167	299.8	322.5	631	2.5	2.10526	1.93945
ENSG00000024526	DEPDC1	ENSG00000024526_DEPDC1	protein_coding	1156	1100	322	277	708	673	2723	2124	1915	1808	1947	1796	1419	2183	3078	2760	1656	1047	1665	ENSG00000024526_DEPDC1	3.91743	4.1416	2.22033	2.35896	3.47508	3.72901	4.916	4.76924	4.75596	4.64212	4.76871	4.04177	4.1635	3.50589	4.29278	4.22265	4.29278	4.11853	3.52231	706	2103.4	2119	1782	3.30707	4.77041	4.00099
ENSG00000024862	CCDC28A	ENSG00000024862_CCDC28A	protein_coding	101	84	124	112	103	98	85	56	105	89	108	236	111	272	331	254	105	95	167	ENSG00000024862_CCDC28A	1.89142	1.72247	2.18269	2.08746	2.37016	2.29866	1.29866	0.948601	1.852	1.62293	1.84398	2.26003	1.7866	1.96347	2.47508	1.9486	1.44361	1.66903	1.48027	103.667	88.6	237.5	155.25	2.09214	1.51323	2.1213
ENSG00000025039	RRAGD	ENSG00000025039_RRAGD	protein_coding	779	672	933	812	697	661	1142	842	968	966	487	1603	974	1521	1848	2463	1354	1281	1783	ENSG00000025039_RRAGD	4.2891	4.32697	4.54905	4.24108	4.69877	4.51538	4.28836	4.08491	4.24869	4.1375	3.31034	4.24869	4.05485	3.58015	4.35332	4.43429	4.31687	4.47962	4.09508	759	881	1486.5	1720.25	4.43673	4.01396	4.05925
ENSG00000025156	HSF2	ENSG00000025156_HSF2	protein_coding	700	615	739	623	632	605	614	474	554	501	597	1350	1039	1632	1785	1369	782	603	964	ENSG00000025156_HSF2	4.3512	4.01257	4.4363	4.02414	4.50716	4.52356	3.78346	3.33485	3.66221	3.60881	3.97177	4.32841	4.33985	4.1635	4.40803	3.80116	3.78031	3.76235	3.42895	652.333	548	1451.5	929.5	4.30916	3.67222	4.30995
ENSG00000025293	PHF20	ENSG00000025293_PHF20	protein_coding	1234	1151	1522	1433	1023	1055	1367	1111	1094	1141	1086	2470	1492	2920	3157	3162	1941	1714	2060	ENSG00000025293_PHF20	4.12681	4.28614	4.44758	4.30961	4.62117	4.47703	3.88753	3.80839	3.99548	4.01078	3.8748	4.29499	4.45681	4.0917	4.33342	4.1375	4.55766	4.97223	3.61824	1236.33	1159.8	2509.75	2219.25	4.37806	3.91539	4.29423
ENSG00000025423	HSD17B6	ENSG00000025423_HSD17B6	protein_coding	21	23	89	95	37	39	55	32	42	44	38	38	33	48	31	68	38	42	45	ENSG00000025423_HSD17B6	-0.37707	0.422233	1.60407	2.31034	1.59455	1.29866	0.903038	0.505891	0.887525	1.43829	0.226509	-0.152003	0.831877	-0.0439433	-0.810966	0.594549	0.650765	0.823749	-0.0740006	50.6667	42.2	37.5	48.25	1.14213	0.792251	-0.0437588
ENSG00000025434	NR1H3	ENSG00000025434_NR1H3	protein_coding	60	59	105	84	66	52	92	62	80	84	90	73	92	120	107	116	84	80	110	ENSG00000025434_NR1H3	1.22651	1.33342	2.33628	2.10098	2.32481	1.83592	1.81967	1.77821	2.08746	2.29572	1.93357	1.11103	2.46728	1.3505	1.69153	1.37295	1.61824	2.22959	1.8679	71	81.6	98	97.5	1.85965	1.98293	1.65509
ENSG00000025708	TYMP	ENSG00000025708_TYMP	protein_coding	48	31	67	57	51	50	39	42	45	64	78	49	130	62	34	64	55	72	52	ENSG00000025708_TYMP	0.432959	-0.136062	0.85599	0.704872	0.895303	0.895303	-0.217591	0.15056	0.238787	0.722466	0.9855	-0.415037	1.64616	-0.514573	-1.18442	-0.454032	0.214125	0.83996	-0.434403	50.6667	53.6	68.75	60.75	0.608061	0.375944	-0.116968
ENSG00000025770	NCAPH2	ENSG00000025770_NCAPH2	protein_coding	1385	1331	584	574	786	793	2875	2390	1971	1919	1722	2128	1372	4106	2931	3862	1692	1712	3715	ENSG00000025770_NCAPH2	5.56438	5.50938	4.19219	4.39643	5.10182	5.13134	6.01569	6.0766	5.74012	5.804	5.52826	5.19653	5.20555	5.66676	5.3512	5.55336	5.10811	5.6011	5.70957	908.833	2175.4	2634.25	2745.25	4.98259	5.83293	5.35501
ENSG00000025772	TOMM34	ENSG00000025772_TOMM34	protein_coding	1469	1326	1664	1531	1217	1116	2058	1667	1539	1400	1749	1386	906	1672	1563	2354	1058	935	1968	ENSG00000025772_TOMM34	5.2589	5.20906	5.43463	5.36632	5.43729	5.31578	5.39746	5.34837	5.22882	5.10308	5.36387	4.32048	4.32121	4.0917	4.22265	4.66619	4.27947	4.47508	4.54535	1387.17	1682.6	1381.75	1578.75	5.337	5.28832	4.23901
ENSG00000025796	SEC63	ENSG00000025796_SEC63	protein_coding	1098	1007	1046	1023	851	763	1573	1237	1169	1141	1232	4341	2084	4211	5277	7411	4616	3248	4373	ENSG00000025796_SEC63	4.38543	4.62234	4.6893	4.45878	5.05094	4.65935	4.749	4.67356	4.57228	4.49313	4.57168	5.61677	5.18388	5.14527	5.73904	5.79442	5.87332	6.32319	5.19653	964.667	1270.4	3978.25	4912	4.64436	4.61193	5.42124
ENSG00000025800	KPNA6	ENSG00000025800_KPNA6	protein_coding	2451	2345	2248	2204	1856	1927	3378	2744	2799	2668	2931	3369	1943	4314	4271	5036	2789	2443	3685	ENSG00000025800_KPNA6	4.34767	4.34979	4.11853	4.23113	4.21956	4.40395	4.61648	4.52544	4.39438	4.43829	4.44824	3.87971	3.63459	4.16189	4.10434	4.16189	4.00899	4.07211	4.04614	2171.83	2904	3474.25	3488.25	4.27844	4.48457	3.94513
ENSG00000026025	VIM	ENSG00000026025_VIM	protein_coding	2237	2083	2400	2233	2644	2473	34195	27627	17660	17644	20044	609	486	333	236	19378	20576	10350	23208	ENSG00000026025_VIM	6.02148	6.01948	6.13319	6.06695	6.71452	6.6153	9.60973	9.55603	8.90698	8.91821	9.037	3.30159	3.60288	1.89918	1.61824	7.86388	8.71493	8.09566	8.25526	2345	23434	416	18378	6.26182	9.20559	2.60547
ENSG00000026036	RTEL1-TNFRSF6B	ENSG00000026036_RTEL1-TNFRSF6B	protein_coding	258	230	304	293	158	141	372	294	312	353	385	457	556	723	368	504	346	335	472	ENSG00000026036_RTEL1-TNFRSF6B	1.26903	1.23879	1.51602	1.48543	1.04264	0.85599	1.45418	1.35614	1.46467	1.65992	1.70929	1.25701	2.18587	1.42761	0.687061	1.02857	1.26903	1.53605	1.02857	230.667	343.2	526	414.25	1.23465	1.52884	1.38939
ENSG00000026103	FAS	ENSG00000026103_FAS	protein_coding	10	14	14	15	12	21	20	21	10	6	12	13	36	18	56	70	41	64	44	ENSG00000026103_FAS	-0.971431	-0.643856	-0.785875	-0.494109	-1.25154	-0.395929	-1.25154	-0.577767	-1.35845	-2.94342	-1.55639	-1.35845	-0.340075	-2	-0.0892673	-0.168123	0.0840643	0.887525	-0.68966	14.3333	13.8	30.75	54.75	-0.757123	-1.53751	-0.946949
ENSG00000026297	RNASET2	ENSG00000026297_RNASET2	protein_coding	117	100	442	435	116	133	210	170	231	220	229	294	290	326	265	1007	836	421	962	ENSG00000026297_RNASET2	2.52607	2.51349	4.52419	4.44095	3.11103	3.23726	3.19692	3.12102	3.43829	3.41007	3.43962	2.59694	2.87184	2.44095	2.55336	4.38474	4.81096	4.05485	4.35473	223.833	212	293.75	806.5	3.39216	3.32118	2.61577
ENSG00000026508	CD44	ENSG00000026508_CD44	protein_coding	9	9	6	6	9	11	246	226	271	248	315	11	53	18	18	20	37	44	4	ENSG00000026508_CD44	-0.577767	-1.2863	-1.73697	-0.943416	-0.454032	-0.535332	2.01436	2.22033	2.74846	2.21723	2.81352	-2.94342	0.992768	-2.25154	-2.18442	-0.577767	-0.0144996	0.432959	-4.32193	8.33333	261.2	25	26.25	-0.922303	2.40278	-1.59665
ENSG00000026559	KCNG1	ENSG00000026559_KCNG1	protein_coding	21	21	33	33	35	28	2624	2102	2078	2085	2242	301	420	255	371	4549	4304	1711	3749	ENSG00000026559_KCNG1	-0.577767	-0.915936	0.0143553	0	0.0285692	-0.395929	5.90135	5.84599	5.75702	5.74147	5.82883	2.30451	3.51979	1.56071	2.17951	5.78999	6.7021	5.53636	5.62439	28.5	2226.2	336.75	3578.25	-0.307784	5.81493	2.39113
ENSG00000026652	AGPAT4	ENSG00000026652_AGPAT4	protein_coding	414	402	728	666	488	465	404	371	447	375	424	1630	1160	1559	1517	1467	1039	976	1116	ENSG00000026652_AGPAT4	2.27202	2.34767	3.68482	3.72792	3.43563	3.43429	2.07039	1.9222	2.28392	2.14405	2.5435	3.63691	3.71809	3.0268	3.19377	2.97453	3.1375	3.74739	3.2765	527.167	404.2	1466.5	1149.5	3.15039	2.19281	3.39389
ENSG00000026950	BTN3A1	ENSG00000026950_BTN3A1	protein_coding	145	165	360	344	270	306	302	236	242	271	360	217	237	225	251	567	386	328	520	ENSG00000026950_BTN3A1	1.56071	1.89918	2.94486	2.87578	3.10936	3.24793	2.40599	2.28983	2.14405	2.35896	2.6893	1.41143	2.15056	1	1.57046	2.46989	2.62293	2.77821	2.43029	265	282.2	232.5	450.25	2.6063	2.37763	1.53311
ENSG00000027001	MIPEP	ENSG00000027001_MIPEP	protein_coding	347	305	295	246	231	265	685	605	519	480	437	403	236	495	510	1015	390	398	759	ENSG00000027001_MIPEP	3.13422	3.10769	2.7845	2.58256	2.86394	3.28096	3.77189	3.86888	3.50208	3.43962	3.19377	2.48027	2.35614	2.42223	2.68257	3.33342	2.95791	3.18269	3.12598	281.5	545.2	411	640.5	2.95898	3.55525	2.4853
ENSG00000027075	PRKCH	ENSG00000027075_PRKCH	protein_coding	69	76	40	29	36	37	32	29	53	47	51	328	411	514	571	154	164	89	74	ENSG00000027075_PRKCH	1.81967	1.848	1.29866	0.176323	0.970854	1.18903	-0.0439433	0.0976108	1.42223	0.807355	0.863938	2.55336	3.71589	2.96532	3.07382	1.41684	2.12102	1.39506	0.432959	47.8333	42.4	456	120.25	1.21709	0.629439	3.0771
ENSG00000027644	INSRR	ENSG00000027644_INSRR	protein_coding	43	44	306	322	31	55	214	187	210	226	196	65	140	136	80	147	133	95	95	ENSG00000027644_INSRR	-1.152	-1.02915	1.64616	1.76977	-1.18442	-0.358454	0.790772	0.847997	1.0072	1.13093	0.863938	-1.39593	0.286881	-0.862496	-1.39593	-0.666576	-0.0439433	-0.152003	-1.152	133.5	206.6	105.25	117.5	-0.0513489	0.928167	-0.841868
ENSG00000027697	IFNGR1	ENSG00000027697_IFNGR1	protein_coding	491	357	456	398	352	342	704	571	535	505	482	626	395	854	886	1385	681	534	874	ENSG00000027697_IFNGR1	3.84398	3.51349	3.7845	3.58856	3.79597	3.849	4.02857	3.97269	3.87971	3.85898	3.73118	3.41414	3.36036	3.32048	3.61235	4.09001	3.81762	3.94767	3.57773	399.333	559.4	690.25	868.5	3.72925	3.89423	3.42683
ENSG00000027847	B4GALT7	ENSG00000027847_B4GALT7	protein_coding	230	154	291	271	171	173	382	304	270	303	289	346	311	629	491	681	447	343	726	ENSG00000027847_B4GALT7	2.80735	2.37295	3.15543	3.14731	2.97636	2.88166	3.26604	3.2854	3.0036	3.24793	3.03914	2.67129	3.07553	3.06005	2.86592	3.14405	3.44758	3.68818	3.46597	215	309.6	444.25	549.25	2.89018	3.16842	2.9182
ENSG00000027869	SH2D2A	ENSG00000027869_SH2D2A	protein_coding	21	19	28	33	24	20	15	5	12	13	10	32	75	23	43	24	65	31	31	ENSG00000027869_SH2D2A	0.0976108	0.124328	0.807355	1.03562	0.823749	0.214125	-0.514573	-1.8365	-0.321928	-0.535332	-0.785875	-0.184425	2.02857	-1.59946	-0.104697	-1.02915	1.46989	0.356144	-0.473931	24.1667	11	43.25	37.75	0.517132	-0.798842	0.0349963
ENSG00000028137	TNFRSF1B	ENSG00000028137_TNFRSF1B	protein_coding	63	51	104	103	96	107	547	463	492	487	690	461	382	652	698	2223	1113	926	1493	ENSG00000028137_TNFRSF1B	0.201634	0.526069	0.604071	0.62293	0.910733	1.08406	2.67582	2.65306	2.74201	2.75489	3.16832	1.8679	2.38405	1.91456	2.19219	3.73227	3.58256	3.63807	3.30305	87.3333	535.8	548.25	1438.75	0.65825	2.79882	2.08968
ENSG00000028203	VEZT	ENSG00000028203_VEZT	protein_coding	2532	2316	2045	1864	1771	1641	2364	1989	1999	1964	1968	4133	2921	4799	4666	4965	3072	2303	3266	ENSG00000028203_VEZT	5.75195	5.80529	5.36877	5.34021	5.64933	5.60792	5.29425	5.29976	5.32625	5.2891	5.27202	5.61206	5.77505	5.34234	5.39129	5.34483	5.54195	5.47962	4.9607	2028.17	2056.8	4129.75	3401.5	5.58724	5.29628	5.53018
ENSG00000028277	POU2F2	ENSG00000028277_POU2F2	protein_coding	38	30	20	25	25	29	22	13	21	20	30	148	213	91	166	304	192	340	108	ENSG00000028277_POU2F2	0.111031	-0.556393	-1.18442	-0.785875	0.555816	-0.454032	-0.713119	-0.713119	-0.0144996	-1.32193	-1.2863	0.678072	2.14405	-0.666576	0.356144	0.895303	1.63227	2.56803	-0.251539	27.8333	21.2	154.5	236	-0.385646	-0.809794	0.627921
ENSG00000028310	BRD9	ENSG00000028310_BRD9	protein_coding	945	944	1047	962	709	701	1780	1405	1543	1511	1811	2229	1739	2588	2227	3404	1964	2020	2391	ENSG00000028310_BRD9	4.46793	4.53792	4.5741	4.44559	4.44493	4.35614	4.93734	4.90977	4.99774	5.01703	5.17353	4.8089	5.16511	4.59216	4.57289	5.0054	5.0072	5.46041	4.70155	884.667	1610	2195.75	2444.75	4.4711	5.00708	4.78476
ENSG00000028528	SNX1	ENSG00000028528_SNX1	protein_coding	1564	1432	1701	1681	1202	1257	2034	1650	1788	1750	1966	3403	2115	3965	3837	5122	3144	2501	3811	ENSG00000028528_SNX1	5.29425	5.21956	5.16471	5.2384	5.24108	5.36842	5.29609	5.15421	5.24336	5.24679	5.29352	5.33878	5.23611	5.33771	5.31904	5.36142	5.37886	5.63169	5.41278	1472.83	1837.6	3330	3644.5	5.2544	5.24679	5.30791
ENSG00000028839	TBPL1	ENSG00000028839_TBPL1	protein_coding	847	695	780	674	569	543	688	561	520	575	497	1092	713	1393	1566	912	497	328	624	ENSG00000028839_TBPL1	5.76341	5.53512	5.49121	5.31615	5.50048	5.49025	5.03958	4.97361	4.64616	4.79649	4.6094	5.10936	5.17273	5.11853	5.53605	4.43429	4.38198	4.1152	4.07039	684.667	568.2	1191	590.25	5.5161	4.81305	5.23417
ENSG00000029363	BCLAF1	ENSG00000029363_BCLAF1	protein_coding	7193	6616	3616	3338	3816	3747	8136	6557	6141	5819	6137	15778	10818	16002	20354	17730	10071	6146	9719	ENSG00000029363_BCLAF1	6.91217	6.91576	5.97223	5.83744	6.60155	6.4002	6.7666	6.67934	6.61427	6.4596	6.57198	7.38024	7.5643	6.60363	7.31225	6.90063	6.88801	6.40752	5.9991	4721	6558	15738	10916.5	6.43989	6.61836	7.21511
ENSG00000029364	SLC39A9	ENSG00000029364_SLC39A9	protein_coding	2621	2259	2318	2234	1842	1794	3556	2858	3256	3125	3295	3196	2193	4793	4482	5489	2956	1686	3850	ENSG00000029364_SLC39A9	5.28836	5.12557	5.0268	5.0343	5.17473	5.09761	5.29866	5.26303	5.43296	5.43429	5.45121	4.62877	4.69321	4.82731	4.91504	4.96809	4.87086	4.44493	4.7366	2178	3218	3666	3495.25	5.12456	5.37603	4.76608
ENSG00000029534	ANK1	ENSG00000029534_ANK1	protein_coding	571	507	506	511	299	340	619	544	929	857	679	1123	827	1196	1115	2785	1159	1136	1597	ENSG00000029534_ANK1	2.69822	2.54844	2.52857	2.29572	1.95606	2.43029	2.10434	2.35332	2.9241	2.88362	2.39232	2.44626	2.80941	2.02503	2.18587	3.35191	2.67356	3.23419	2.57531	455.667	725.6	1065.25	1669.25	2.40955	2.53154	2.36664
ENSG00000029639	TFB1M	ENSG00000029639_TFB1M	protein_coding	326	307	423	429	350	348	232	163	184	178	175	389	243	496	447	535	305	286	418	ENSG00000029639_TFB1M	4.20398	4.07296	4.46923	4.51538	4.57228	4.68482	3.38267	2.926	3.20477	3.39369	3.24945	3.94017	3.87184	3.73118	3.81762	3.89433	3.61941	4.20477	3.59813	363.833	186.4	393.75	386	4.41978	3.23131	3.8402
ENSG00000029725	RABEP1	ENSG00000029725_RABEP1	protein_coding	1503	1413	1084	1085	1040	1064	2470	2064	2196	2002	2325	2429	1613	2652	3047	4538	2569	2031	2936	ENSG00000029725_RABEP1	4.61353	4.6427	4.2032	4.09424	4.48929	4.6837	4.69877	4.89724	4.9486	4.68986	4.98868	4.32193	4.58135	4.04527	4.39643	4.81096	4.77663	4.74739	4.18745	1198.17	2211.4	2435.25	3018.5	4.45444	4.84463	4.33625
ENSG00000029993	HMGB3	ENSG00000029993_HMGB3	protein_coding	1549	1378	443	410	844	835	1744	1479	1776	1777	1627	2713	2144	3526	4057	2681	1787	736	1353	ENSG00000029993_HMGB3	5.97865	5.99095	4.09085	3.93168	5.69516	5.71039	5.63894	5.5292	5.81019	5.86394	5.70929	5.85275	6.07446	5.77321	6.16169	5.23993	5.33414	4.75114	4.41684	909.833	1680.6	3110	1639.25	5.23295	5.71031	5.96553
ENSG00000030066	NUP160	ENSG00000030066_NUP160	protein_coding	1244	1072	786	806	864	850	1426	1200	1000	968	1223	3391	1584	4352	4228	3484	1864	1616	2676	ENSG00000030066_NUP160	3.90497	3.7761	3.30743	3.49057	3.94111	3.94205	3.8679	3.90111	3.5435	3.56925	3.83289	4.69655	4.49761	4.51033	4.67129	4.23266	4.33485	4.70598	4.0505	937	1163.4	3388.75	2410	3.72704	3.74293	4.59395
ENSG00000030110	BAK1	ENSG00000030110_BAK1	protein_coding	553	552	430	452	391	381	766	642	634	635	687	521	295	1128	822	879	439	432	980	ENSG00000030110_BAK1	3.80323	3.90689	3.45286	3.56194	3.7761	3.71589	3.94017	3.9222	3.89918	3.92029	3.9644	2.86196	2.66221	3.47249	3.24641	3.20477	3.0036	3.31325	3.50589	459.833	672.8	691.5	682.5	3.70282	3.92925	3.06076
ENSG00000030419	IKZF2	ENSG00000030419_IKZF2	protein_coding	26	30	54	52	23	20	12	11	5	19	26	64	124	31	42	41	51	48	15	ENSG00000030419_IKZF2	-1.18442	-1.39593	-0.514573	-0.785875	-1.2863	-0.666576	-2.25154	-3.18442	-4.32193	-1.88897	-0.666576	-1.18442	1.46467	-1.8365	-1.8365	-1.64386	-0.577767	-0.286304	-3.64386	34.1667	14.6	65.25	38.75	-0.97228	-2.46269	-0.84819
ENSG00000030582	GRN	ENSG00000030582_GRN	protein_coding	1443	1333	2249	2212	1117	1133	1674	1321	2077	2189	2221	1505	869	2411	2096	3025	1556	1240	2850	ENSG00000030582_GRN	5.36737	5.48478	6.0864	6.08895	5.63894	5.54813	5.27612	5.1815	5.82528	5.93946	5.89893	4.75382	4.59156	4.97545	4.91169	5.32121	5.15097	5.26791	5.40633	1581.17	1896.4	1720.25	2167.75	5.70243	5.62426	4.80813
ENSG00000031003	FAM13B	ENSG00000031003_FAM13B	protein_coding	514	513	397	399	246	209	1150	888	721	680	634	1856	1088	2117	1976	2784	1754	1420	1736	ENSG00000031003_FAM13B	2.78241	2.76765	2.37295	2.52857	2.79077	2.04264	3.3978	3.29425	3.15543	2.88166	2.99095	3.75809	3.65191	3.52105	3.56438	3.92695	4.03034	4.36807	3.39094	379.667	814.6	1759.25	1923.5	2.5475	3.14402	3.62386
ENSG00000031081	ARHGAP31	ENSG00000031081_ARHGAP31	protein_coding	317	316	402	385	292	330	638	551	656	589	990	2973	1689	3776	3281	5547	4396	1968	3858	ENSG00000031081_ARHGAP31	0.823749	1.28096	1.19535	1.15056	1.57046	1.48543	1.69599	1.52607	1.76977	1.62761	2.3978	3.39506	2.98914	3.33628	3.06178	3.68257	4.11936	3.53232	3.49697	340.333	684.8	2929.75	3942.25	1.25108	1.80345	3.19557
ENSG00000031691	CENPQ	ENSG00000031691_CENPQ	protein_coding	204	175	84	108	144	142	265	241	236	245	235	283	213	365	479	558	304	154	331	ENSG00000031691_CENPQ	2.67807	2.55336	1.39506	1.80735	2.62527	2.60881	2.70708	2.82375	2.79077	2.854	2.73552	2.29572	2.49825	2.1635	2.78241	2.85599	2.74631	2.14078	2.24184	142.833	244.4	335	336.75	2.27799	2.78222	2.43497
ENSG00000031698	SARS	ENSG00000031698_SARS	protein_coding	6316	5738	7956	7346	5166	5304	6211	4904	6855	6389	6102	6412	4331	7795	7945	9787	6199	4257	7888	ENSG00000031698_SARS	7.60888	7.55957	7.95733	7.90929	7.78234	7.82845	7.25068	7.16501	7.64523	7.55136	7.4297	6.80735	6.86047	6.57077	6.82094	6.96798	7.08406	6.93086	6.80258	6304.33	6092.2	6620.75	7032.75	7.77431	7.40839	6.76488
ENSG00000031823	RANBP3	ENSG00000031823_RANBP3	protein_coding	1194	1184	829	755	825	806	2068	1676	1750	1736	1885	1831	1301	2325	2390	3087	1694	1322	2316	ENSG00000031823_RANBP3	4.98322	5.23074	4.65764	4.91456	5.11603	5.25475	5.53512	5.22959	5.53947	5.72219	5.69599	4.98596	5.2521	4.71425	5.07296	5.27761	5.3726	5.3572	4.9331	932.167	1823	1961.75	2104.75	5.02616	5.54447	5.00632
ENSG00000032219	ARID4A	ENSG00000032219_ARID4A	protein_coding	553	468	511	411	427	424	475	382	483	465	559	1633	1119	1267	1657	1707	1070	580	965	ENSG00000032219_ARID4A	3.0268	2.82375	3.16832	2.72028	3.49953	3.31904	2.59455	2.45154	3.13258	2.42223	3.16672	4.03738	4.25927	2.9279	3.49442	3.27947	3.37156	3.36877	2.73552	465.667	472.8	1419	1080.5	3.09295	2.75352	3.67974
ENSG00000032389	TSSC1	ENSG00000032389_TSSC1	protein_coding	709	675	570	521	447	422	1347	1072	1022	946	1093	1092	632	1715	1371	1906	935	722	1683	ENSG00000032389_TSSC1	4.6094	4.78346	4.46205	4.37921	4.65134	4.4522	5.28983	5.14527	5.1014	4.99548	5.15178	4.67016	4.35685	4.68032	4.58015	4.85649	4.5552	4.70155	4.75007	557.333	1096	1202.5	1311.5	4.55628	5.13675	4.57187
ENSG00000032444	PNPLA6	ENSG00000032444_PNPLA6	protein_coding	508	518	1237	1153	569	550	907	752	868	880	1071	990	665	1230	981	1795	1088	896	1835	ENSG00000032444_PNPLA6	3.77926	3.77505	5.09719	4.96717	4.6427	4.48027	4.02945	4.12267	4.47573	4.45418	4.63691	3.76022	4.19849	3.49057	3.30743	4.05224	4.29278	4.65878	4.21956	755.833	895.6	966.5	1403.5	4.45694	4.34379	3.68918
ENSG00000032742	IFT88	ENSG00000032742_IFT88	protein_coding	232	236	194	186	249	189	494	392	394	367	393	543	404	522	569	1301	593	486	816	ENSG00000032742_IFT88	2.64847	2.90497	2.27798	2.08746	3.13914	2.79701	3.5097	3.24184	3.23113	3.08576	3.18745	2.93923	3.26153	2.63691	2.83996	3.67469	3.42223	3.83491	3.21412	214.333	408	509.5	799	2.64251	3.25118	2.91941
ENSG00000033011	ALG1	ENSG00000033011_ALG1	protein_coding	462	415	407	366	227	240	771	629	633	670	668	591	405	945	829	858	412	477	690	ENSG00000033011_ALG1	3.86493	3.84499	3.77821	3.52982	3.46858	3.55582	4.26303	4.34625	4.20006	4.41886	4.42223	3.25852	3.68032	3.43829	3.82477	3.46074	3.31904	3.83693	3.39917	352.833	674.2	692.5	609.25	3.67372	4.33009	3.55048
ENSG00000033030	ZCCHC8	ENSG00000033030_ZCCHC8	protein_coding	657	586	614	543	442	404	886	720	690	692	734	1359	1051	1479	1417	1978	1198	833	1361	ENSG00000033030_ZCCHC8	3.87283	3.69488	3.60288	3.68257	3.69265	3.67356	3.86196	3.77189	3.76765	3.76553	3.76447	4.12681	4.42694	3.69599	3.848	4.09424	4.12763	4.07553	3.71039	541	744.4	1326.5	1342.5	3.70323	3.7863	4.02443
ENSG00000033050	ABCF2	ENSG00000033050_ABCF2	protein_coding	2855	2714	1888	1851	1749	1619	4068	3649	2962	2942	3130	3270	2198	4867	4664	4489	2291	1828	3482	ENSG00000033050_ABCF2	5.72683	5.73498	5.1469	5.24527	5.47249	5.39712	5.8475	5.96509	5.62761	5.67158	5.67044	5.17353	5.40156	5.1639	5.31397	5.19771	5.08916	5.11645	4.92458	2112.67	3350.2	3749.75	3022.5	5.45393	5.75644	5.26324
ENSG00000033100	CHPF2	ENSG00000033100_CHPF2	protein_coding	1793	1658	1698	1583	1149	1180	2949	2384	2274	2222	2526	1479	1207	2922	2118	3443	1909	1558	3334	ENSG00000033100_CHPF2	4.71864	4.67243	4.62819	4.64328	4.56621	4.60348	5.07425	5.01212	4.9331	4.89142	5.07852	3.58736	4.09339	4.01614	3.77926	4.33557	4.30743	4.4363	4.44626	1510.17	2471	1931.5	2561	4.6387	4.99788	3.86904
ENSG00000033122	LRRC7	ENSG00000033122_LRRC7	protein_coding	208	178	219	236	175	142	20	20	26	23	20	431	291	378	248	87	66	58	25	ENSG00000033122_LRRC7	1.89918	1.76553	1.69153	2.02503	2.30159	1.87184	-0.217591	-0.415037	-0.251539	-1	-0.943416	2.10769	2.4489	1.26303	0.887525	0.594549	0.298658	1.14405	-1.35845	193	21.8	337	59	1.92578	-0.565517	1.67679
ENSG00000033170	FUT8	ENSG00000033170_FUT8	protein_coding	362	345	416	425	335	362	1126	854	802	726	834	905	550	1151	1128	3153	2079	761	1776	ENSG00000033170_FUT8	2.7845	2.97636	2.89142	3.01436	3.15543	3.15866	4.08661	3.96162	3.8679	3.65764	3.86394	3.20163	3.32337	3.14078	3.23726	4.71589	4.852	3.93357	3.96532	374.167	868.4	933.5	1942.25	2.99679	3.88754	3.22576
ENSG00000033178	UBA6	ENSG00000033178_UBA6	protein_coding	1789	1682	1273	1225	1486	1411	1543	1257	1342	1244	1560	2440	1699	2762	3199	3069	1684	1315	1993	ENSG00000033178_UBA6	5.11645	4.88655	4.73335	4.64386	5.05745	5.30561	4.66278	4.50016	4.50016	4.34696	4.7761	4.46205	4.63401	4.32121	4.83188	4.48156	4.25172	4.41414	4.12433	1477.67	1389.2	2525	2015.25	4.95721	4.55723	4.56229
ENSG00000033327	GAB2	ENSG00000033327_GAB2	protein_coding	2456	2154	2866	2681	1801	1840	1556	1260	1531	1554	1226	3704	2566	3201	2935	5083	2665	2192	2874	ENSG00000033327_GAB2	4.42694	4.3067	4.62644	4.62527	4.42895	4.47573	3.41954	3.37573	3.62761	3.69153	3.24336	4.24184	4.3427	3.56682	3.62994	4.22497	4.04876	4.16832	3.62293	2299.67	1425.4	3101.5	3203.5	4.48167	3.47156	3.94532
ENSG00000033627	ATP6V0A1	ENSG00000033627_ATP6V0A1	protein_coding	1677	1484	1484	1372	1279	1237	2651	2254	2392	2489	2648	2382	1515	3252	2849	4792	2733	2932	3679	ENSG00000033627_ATP6V0A1	4.76394	4.79025	4.76394	4.83996	5.03694	5.15137	5.24603	5.31759	5.4165	5.30049	5.35826	5.06609	5.17632	4.90111	5.02326	5.48736	5.42358	6.38836	5.26866	1422.17	2486.8	2499.5	3534	4.89107	5.32777	5.04169
ENSG00000033800	PIAS1	ENSG00000033800_PIAS1	protein_coding	693	682	630	567	581	557	751	598	679	629	759	1506	1120	1673	1854	1648	962	747	1087	ENSG00000033800_PIAS1	4.19771	4.33557	4.06867	3.9607	4.48736	4.38474	4.0365	3.81147	4.07895	4.04002	4.19219	4.60407	4.90641	4.14241	4.52356	4.24793	4.20085	4.4822	3.76235	618.333	683.2	1538.25	1111	4.23912	4.03183	4.54411
ENSG00000033867	SLC4A7	ENSG00000033867_SLC4A7	protein_coding	1211	1065	1095	1024	1218	1215	1146	916	879	784	1131	1720	1340	2206	2438	1865	1341	932	1308	ENSG00000033867_SLC4A7	4.21878	3.7366	3.848	3.58015	4.34412	4.53667	3.50843	3.39232	3.28244	3.20789	3.56925	3.79701	4.07382	3.51475	3.86295	3.38957	3.71809	3.7761	3.10936	1138	971.2	1926	1361.5	4.04405	3.39207	3.81213
ENSG00000034053	APBA2	ENSG00000034053_APBA2	protein_coding	1751	1684	2086	1903	1136	1047	3377	2725	2899	2849	3033	4591	3911	6036	5800	5070	3984	1523	3786	ENSG00000034053_APBA2	4.9486	4.94486	5.21062	5.20163	4.83946	4.74792	5.57592	5.42928	5.48478	5.48671	5.5509	5.6097	5.87283	5.49249	5.68398	5.29939	5.67158	4.90304	5.01614	1601.17	2976.6	5084.5	3590.75	4.98218	5.50552	5.66475
ENSG00000034063	UHRF1	ENSG00000034063_UHRF1	protein_coding	4286	3833	913	836	2009	1971	5736	4670	4581	4541	4381	7251	5215	9999	10749	9177	4753	3015	6012	ENSG00000034063_UHRF1	5.85773	5.79546	3.63807	3.59455	5.21451	5.18626	5.92053	5.89288	5.85499	5.8846	5.7866	5.76713	5.8846	5.72219	6.05289	5.67864	5.48671	5.20711	5.20163	2308	4781.8	8303.5	5739.25	4.8811	5.86792	5.8567
ENSG00000034152	MAP2K3	ENSG00000034152_MAP2K3	protein_coding	130	117	146	160	114	105	270	209	167	146	182	384	159	540	508	394	228	239	407	ENSG00000034152_MAP2K3	1.87578	2.16993	2.14078	2.63227	2.20163	2.50335	2.66221	2.52105	2.12763	2.07039	2.31904	2.61353	2.10098	2.62761	2.73552	2.20789	2.36177	2.80529	2.30743	128.667	194.8	397.75	317	2.25396	2.34006	2.51941
ENSG00000034239	EFCAB1	ENSG00000034239_EFCAB1	protein_coding	31	34	29	19	55	38	6	3	10	11	9	28	68	20	42	18	44	28	2	ENSG00000034239_EFCAB1	0.565597	0.799087	0.422233	-0.494109	1.64155	1.70487	-2.73697	-2.64386	-1.25154	-1.8365	-2.18442	-0.473931	1.07039	-1.21759	-0.234465	-2.05889	0.0703893	-0.556393	-4.05889	34.3333	7.8	39.5	23	0.773204	-2.13066	-0.2139
ENSG00000034510	TMSB10	ENSG00000034510_TMSB10	protein_coding	2743	2672	2551	2509	2185	2330	3331	3020	2725	2766	2487	6028	4366	10634	8334	9181	7217	4236	7656	ENSG00000034510_TMSB10	8.49454	8.54001	8.38586	8.39904	8.61666	8.69784	8.42731	8.52579	8.38806	8.40552	8.20677	8.76122	8.90971	9.08023	8.95704	8.9498	9.36942	8.97459	8.82483	2498.33	2865.8	7340.5	7072.5	8.52232	8.39069	8.92705
ENSG00000034533	ASTE1	ENSG00000034533_ASTE1	protein_coding	233	235	144	153	158	181	325	225	243	232	298	334	297	509	580	577	311	281	359	ENSG00000034533_ASTE1	2.56803	2.61117	1.90304	2.05658	2.38405	2.58496	2.59694	2.26604	2.35614	2.50335	2.78031	2.17951	2.57773	2.21723	2.59216	2.46989	2.59216	2.62761	1.96717	184	264.6	430	382	2.35131	2.50055	2.39166
ENSG00000034677	RNF19A	ENSG00000034677_RNF19A	protein_coding	797	763	924	848	617	676	1188	1062	1153	1042	881	1438	1082	1672	1694	4123	2457	1837	2367	ENSG00000034677_RNF19A	3.90593	3.94953	4.13422	4.19849	4.11103	4.22574	4.18745	4.37016	4.51223	4.23573	4.15704	3.96347	4.60348	3.75061	3.77505	4.85748	4.78764	4.99005	4.38128	770.833	1065.2	1471.5	2696	4.08749	4.29252	4.02315
ENSG00000034693	PEX3	ENSG00000034693_PEX3	protein_coding	273	231	186	142	238	229	295	265	242	241	291	355	248	463	449	544	251	208	372	ENSG00000034693_PEX3	3.29131	3.24489	2.75702	2.60644	3.34199	3.62877	2.926	3.42761	3.12433	3.25701	3.47119	2.97453	3.34341	2.87184	3.05485	3.1375	2.85	2.99277	2.43563	216.5	266.8	378.75	343.75	3.14507	3.24123	3.06116
ENSG00000034713	GABARAPL2	ENSG00000034713_GABARAPL2	protein_coding	1013	891	952	992	795	731	821	629	841	827	831	1677	1110	2048	2115	1724	1199	962	1365	ENSG00000034713_GABARAPL2	5.804	5.74201	5.71534	5.86592	5.89093	5.81788	5.16752	5.06609	5.45286	5.47638	5.39746	5.69293	5.63575	5.47865	5.74524	5.32012	5.59156	5.59515	5.11936	895.667	789.8	1737.5	1312.5	5.80601	5.31206	5.63814
ENSG00000035115	SH3YL1	ENSG00000035115_SH3YL1	protein_coding	115	123	203	207	122	115	123	101	160	161	151	698	459	663	642	555	408	432	345	ENSG00000035115_SH3YL1	2.04614	1.74416	3.06523	3.0993	2.49313	2.45681	1.85599	1.43829	2.33056	2.35614	2.03562	3.36036	3.65076	2.93168	2.94298	2.9222	3.14893	3.62877	2.07382	147.5	139.2	615.5	435	2.48413	2.00332	3.22145
ENSG00000035141	FAM136A	ENSG00000035141_FAM136A	protein_coding	563	530	300	335	355	304	1063	934	874	851	893	1057	703	1126	1308	2229	1347	712	1422	ENSG00000035141_FAM136A	4.06953	4.11187	3.16027	3.40054	3.83996	3.7137	4.65821	4.71039	4.62352	4.58496	4.60526	4.17473	4.24184	3.73985	4.18824	4.79077	4.87086	4.30597	4.28762	397.833	923	1048.5	1427.5	3.71598	4.63647	4.08616
ENSG00000035403	VCL	ENSG00000035403_VCL	protein_coding	1555	1416	2049	2040	1400	1416	2628	2194	2083	2090	2350	1938	1272	2302	2414	4565	2238	1652	3259	ENSG00000035403_VCL	4.04876	3.91456	4.39643	4.45812	4.31397	4.45352	4.42223	4.41684	4.31759	4.41481	4.42962	3.74846	3.65764	3.47379	3.59455	4.41752	4.18666	4.30012	3.98914	1646	2269	1981.5	2928.5	4.26423	4.40022	3.61861
ENSG00000035499	DEPDC1B	ENSG00000035499_DEPDC1B	protein_coding	673	582	207	188	479	446	1408	1188	1014	983	1168	898	594	1221	1288	1957	1195	859	1365	ENSG00000035499_DEPDC1B	4.03298	3.95699	2.30159	2.38128	4.0635	3.8846	4.75756	4.74147	4.52293	4.51538	4.65191	3.68706	3.81147	3.55582	3.81865	4.29278	4.35685	4.36317	3.95047	429.167	1152.2	1000.25	1344	3.43682	4.63785	3.71825
ENSG00000035664	DAPK2	ENSG00000035664_DAPK2	protein_coding	12	17	16	13	12	8	14	13	17	11	22	25	73	30	47	48	70	52	18	ENSG00000035664_DAPK2	-0.643856	-1.21759	-0.888969	-2.39593	-0.599462	-2.32193	-0.943416	-1.2863	-0.862496	-1.8365	-1.8365	-1.21759	0.604071	-1.18442	-1.59946	-1.21759	0.189034	0.963474	-1.73697	13	15.4	43.75	47	-1.34462	-1.35304	-0.849352
ENSG00000035681	NSMAF	ENSG00000035681_NSMAF	protein_coding	1035	935	852	771	755	784	1506	1143	1014	1037	1084	1935	1457	2144	2235	3373	1934	1359	2264	ENSG00000035681_NSMAF	4.75168	4.8125	4.56255	4.34483	4.48607	4.84699	4.76924	4.95466	4.54288	4.67073	4.70819	4.79857	5.15381	4.38888	4.69822	5.14649	5.19967	5.25701	4.6427	855.333	1156.8	1942.75	2232.5	4.6341	4.72914	4.75987
ENSG00000035687	ADSS	ENSG00000035687_ADSS	protein_coding	1835	1600	1339	1181	1255	1161	2837	2350	2109	2163	2498	3163	2014	3071	3825	5183	3128	2103	3216	ENSG00000035687_ADSS	5.20555	5.15137	4.851	4.66562	5.33342	5.18864	5.51538	5.49697	5.34376	5.40871	5.54226	5.32193	5.31179	4.71699	5.22535	5.53045	5.51349	5.42962	4.93357	1395.17	2391.4	3018.25	3407.5	5.06593	5.46142	5.14402
ENSG00000035862	TIMP2	ENSG00000035862_TIMP2	protein_coding	2744	2543	4699	4502	2247	2281	989	884	1264	1255	1261	6271	3630	8214	7579	5464	4475	5154	4499	ENSG00000035862_TIMP2	5.42291	5.39951	6.19456	6.17991	5.58466	5.60822	3.60288	3.6792	4.20163	4.2032	4.14568	5.74255	5.57773	5.64068	5.75702	5.13914	5.60555	6.18884	4.99322	3169.33	1130.6	6423.5	4898	5.73163	3.96652	5.67949
ENSG00000035928	RFC1	ENSG00000035928_RFC1	protein_coding	2479	2256	1839	1643	1852	1829	2938	2473	2645	2576	3015	4338	2918	4841	5279	5131	2878	2042	3381	ENSG00000035928_RFC1	4.95373	5.0751	4.68874	4.71809	5.33163	5.16027	4.96255	5.19574	5.26941	5.23993	5.37608	5.29352	5.78999	4.8212	5.27761	5.14119	5.12557	4.90785	4.52105	1983	2729.4	4344	3358	4.98793	5.20874	5.29558
ENSG00000036054	TBC1D23	ENSG00000036054_TBC1D23	protein_coding	709	684	736	690	593	533	541	500	566	481	509	1374	970	1791	2002	1420	710	450	795	ENSG00000036054_TBC1D23	3.52982	3.46858	3.65535	3.44228	3.79181	3.48543	2.65306	2.88947	3.14893	2.76341	2.86196	3.76765	3.77083	3.50589	3.87774	3.09761	3.01078	2.85997	2.43829	657.5	519.4	1534.25	843.75	3.56221	2.86337	3.73053
ENSG00000036257	CUL3	ENSG00000036257_CUL3	protein_coding	2551	2400	1687	1467	1743	1756	2915	2427	2297	2208	2338	4559	3365	5506	6590	6234	3418	2512	3463	ENSG00000036257_CUL3	5.68285	5.67327	5.08321	4.83895	5.52857	5.50239	5.54813	5.4793	5.41752	5.24413	5.32769	5.63285	5.88166	5.58886	5.90857	5.64674	5.47411	5.68622	5.07168	1934	2437	5005	3906.75	5.38488	5.40335	5.75299
ENSG00000036448	MYOM2	ENSG00000036448_MYOM2	protein_coding	31	30	36	40	21	25	121	73	125	116	125	85	93	63	90	488	387	520	298	ENSG00000036448_MYOM2	0.978196	1.01436	1.02148	1.22033	1.0072	1.01436	1.852	1.48543	2.04614	1.91839	1.92979	1.65076	2.15056	0.250962	1.07724	2.09424	2.89724	3.15381	1.32769	30.5	112	82.75	423.25	1.04265	1.84635	1.28238
ENSG00000036549	ZZZ3	ENSG00000036549_ZZZ3	protein_coding	912	851	981	863	678	672	1193	965	919	863	1042	1839	1401	1986	2338	2337	1375	958	1622	ENSG00000036549_ZZZ3	3.73552	3.59096	3.74739	3.68482	3.70044	3.7666	3.70819	3.76977	3.69822	3.54473	3.91456	4.06953	4.42425	3.83592	4.06437	4.02148	4.04789	4.15947	3.64731	826.167	996.4	1891	1573	3.70429	3.72709	4.09852
ENSG00000036565	SLC18A1	ENSG00000036565_SLC18A1	protein_coding	1496	1354	1387	1341	820	793	2700	2225	2480	2461	2320	4847	2811	3749	3154	2608	1031	642	2558	ENSG00000036565_SLC18A1	5.13996	5.15947	5.03386	5.11228	4.72137	4.77716	5.60644	5.62176	5.7845	5.74819	5.6372	6.14425	6.0955	5.16912	5.22072	4.70487	4.16672	3.9486	4.80064	1198.5	2437.2	3640.25	1709.75	4.99068	5.67962	5.6574
ENSG00000036672	USP2	ENSG00000036672_USP2	protein_coding	123	136	153	155	174	178	602	473	376	379	475	172	160	156	225	461	299	216	336	ENSG00000036672_USP2	1.28688	1.28688	2.04264	1.66903	2.49825	2.12433	3.17792	2.86592	2.60881	2.72683	2.774	1.20163	1.41684	0.526069	1.02148	1.88753	2.05311	2.29866	1.50589	153.167	461	178.25	328	1.818	2.83069	1.04151
ENSG00000037042	TUBG2	ENSG00000037042_TUBG2	protein_coding	233	206	489	438	307	249	384	329	328	355	359	345	372	373	265	587	276	303	526	ENSG00000037042_TUBG2	3.05137	2.98368	4.07039	3.98003	3.96347	3.69599	3.38681	3.42895	3.37156	3.56316	3.5373	2.81558	3.67129	2.44361	2.20163	3.14078	2.89724	3.5741	3.08746	320.333	351	338.75	423	3.62416	3.45755	2.78303
ENSG00000037241	RPL26L1	ENSG00000037241_RPL26L1	protein_coding	319	371	297	269	264	275	526	365	357	362	345	512	389	677	742	808	404	248	546	ENSG00000037241_RPL26L1	4.83996	5.16269	4.71973	4.60999	4.93452	5.02989	5.19061	4.94813	4.85798	4.93593	4.8535	4.65764	4.82883	4.57107	4.89627	4.86394	4.67016	4.28318	4.43696	299.167	391	580	501.5	4.8828	4.95723	4.73845
ENSG00000037280	FLT4	ENSG00000037280_FLT4	protein_coding	29	19	40	27	13	15	12	10	17	6	9	84	181	106	114	44	73	96	15	ENSG00000037280_FLT4	0.0840643	-1.12029	0.226509	0.464668	-0.643856	-0.713119	-2.64386	-2.73697	-1.152	-1.68966	-2.64386	-0.0892673	1.8953	0.263034	0.454176	-1.78588	0.575312	1.10434	-1.152	23.8333	10.8	121.25	57	-0.283671	-2.17327	0.630811
ENSG00000037474	NSUN2	ENSG00000037474_NSUN2	protein_coding	2302	2128	1528	1430	1452	1462	4550	3862	3520	3285	4256	3173	2201	3541	3779	5519	3254	2343	3928	ENSG00000037474_NSUN2	5.49217	5.44923	5.01881	4.9528	5.25776	5.29976	6.08958	6.16892	5.94087	5.85574	6.16832	5.10936	5.14893	4.851	5.05398	5.49025	5.46467	5.51854	5.17473	1717	3894.6	3173.5	3761	5.24509	6.04469	5.04082
ENSG00000037637	FBXO42	ENSG00000037637_FBXO42	protein_coding	685	565	680	620	417	422	1028	892	903	902	772	1198	699	1520	1184	1669	1126	999	1375	ENSG00000037637_FBXO42	2.92029	3.08066	2.94111	2.78031	2.98185	2.75489	3.4019	3.22651	3.31759	3.38819	3.2555	2.8339	2.66448	2.85798	2.78241	2.80735	3.0018	3.69042	3.07382	564.833	899.4	1150.25	1292.25	2.90985	3.31794	2.78469
ENSG00000037749	MFAP3	ENSG00000037749_MFAP3	protein_coding	2023	1838	1797	1683	1468	1417	2429	1896	2148	2003	2074	3014	1851	3965	4156	4626	2362	1949	3035	ENSG00000037749_MFAP3	4.86691	4.8089	4.8339	4.64559	4.75114	4.83592	4.79286	4.63981	4.97957	4.72247	4.765	4.57168	4.65019	4.61941	4.73118	4.82018	4.60585	4.62293	4.32625	1704.33	2110	3246.5	2993	4.79039	4.77994	4.64312
ENSG00000037757	MRI1	ENSG00000037757_MRI1	protein_coding	447	390	479	464	303	368	851	697	773	780	874	748	566	1157	898	1698	981	895	1401	ENSG00000037757_MRI1	3.67016	3.59216	3.74953	3.76765	3.5472	3.82579	4.12681	4.18507	4.37226	4.34412	4.48349	3.59574	3.81762	3.66789	3.40735	4.20085	4.15785	4.27724	4.08661	408.5	795	842.25	1243.75	3.69208	4.30235	3.62215
ENSG00000037897	METTL1	ENSG00000037897_METTL1	protein_coding	388	338	266	252	268	277	534	443	304	334	407	590	314	580	558	552	244	341	407	ENSG00000037897_METTL1	4.63865	4.56071	4.16912	4.08661	4.56194	4.69766	4.72846	4.81967	4.26828	4.39712	4.58015	4.42021	4.21723	3.80219	3.94017	3.85898	3.41278	4.29278	3.54226	298.167	404.4	510.5	386	4.45245	4.55874	4.09495
ENSG00000037965	HOXC8	ENSG00000037965_HOXC8	protein_coding	260	250	192	173	190	180	425	371	281	317	336	427	369	365	447	326	216	236	232	ENSG00000037965_HOXC8	2.02503	2.06695	1.58496	1.49057	2.02148	1.9486	2.38681	2.44626	2.03914	2.22651	2.24793	1.88753	2.28983	1.1635	1.68257	1.08406	1.25701	1.75702	0.731183	207.5	346	402	252.5	1.85627	2.26933	1.75586
ENSG00000038002	AGA	ENSG00000038002_AGA	protein_coding	261	238	172	181	194	154	94	109	120	87	128	364	206	477	389	252	173	100	171	ENSG00000038002_AGA	3.86096	3.90881	3.14568	3.25701	3.68482	3.35191	1.58015	2.28688	2.47768	2.13422	2.39232	3.37434	3.21412	3.25701	3.12102	2.30743	2.56071	1.77821	1.56071	200	107.6	359	174	3.53487	2.17425	3.24162
ENSG00000038210	PI4K2B	ENSG00000038210_PI4K2B	protein_coding	527	471	342	294	337	326	1059	755	1041	1038	865	680	563	923	1001	2239	1306	882	1379	ENSG00000038210_PI4K2B	3.39917	3.31179	2.66903	2.51602	2.97636	3.15381	3.81865	3.70708	4.08746	4.19613	3.76341	2.58015	2.88362	2.51854	2.8339	3.80632	3.81558	3.6241	3.38681	382.833	951.6	791.75	1451.5	3.00436	3.91455	2.70405
ENSG00000038219	BOD1L1	ENSG00000038219_BOD1L1	protein_coding	1669	1554	1744	1639	1232	1243	1218	977	1260	1283	1320	5832	3612	4448	5218	3100	2026	1738	1881	ENSG00000038219_BOD1L1	3.39094	3.46597	3.44626	3.43162	3.43563	3.46467	2.50843	2.51602	2.80116	3.0268	2.83996	4.37573	4.37365	3.54844	3.83188	3.04614	3.1127	3.30597	2.46728	1513.5	1211.6	4777.5	2186.25	3.43918	2.73847	4.03242
ENSG00000038274	MAT2B	ENSG00000038274_MAT2B	protein_coding	715	611	520	482	482	447	1070	851	851	854	918	1057	723	1385	1632	1914	993	679	1354	ENSG00000038274_MAT2B	4.27277	4.06178	3.70929	3.58496	3.94579	3.92979	4.46074	4.3147	4.32193	4.40259	4.37573	3.849	3.8339	3.79805	4.27426	4.34483	4.22959	3.86196	3.96347	542.833	908.8	1199.25	1235	3.9174	4.37514	3.9388
ENSG00000038358	EDC4	ENSG00000038358_EDC4	protein_coding	2360	2200	1852	1750	1484	1474	2110	1779	1600	1528	1691	2937	2149	4534	3604	2694	1379	1105	2447	ENSG00000038358_EDC4	5.76368	5.79286	5.56803	5.53947	5.69125	5.77979	5.16912	5.2502	4.96486	5.01167	5.24336	5.36667	5.75409	5.25285	5.37121	4.65821	4.71973	4.83693	4.55888	1853.33	1741.6	3306	1906.25	5.68918	5.12785	5.43621
ENSG00000038382	TRIO	ENSG00000038382_TRIO	protein_coding	5010	4518	4286	3812	3412	3377	10428	8724	7836	7774	8360	8886	6215	11767	10297	13461	9341	7528	11191	ENSG00000038382_TRIO	6.20711	6.11395	5.78842	5.80426	6.18488	6.02945	6.89567	6.92362	6.79246	6.75382	6.83794	5.88166	6.09212	5.8846	5.60555	5.78372	5.98982	6.32894	5.81147	4069.17	8624.4	9291.25	10380.2	6.02135	6.8407	5.86598
ENSG00000038427	VCAN	ENSG00000038427_VCAN	protein_coding	375	322	573	540	475	422	10	5	12	11	27	8098	5899	9510	9187	74	95	119	44	ENSG00000038427_VCAN	1.12433	1.20163	2.25399	1.76129	2.0321	2.16027	-3.47393	-3.47393	-2.55639	-1.64386	-2.47393	4.98094	5.01881	4.85848	4.91025	-2.05889	-0.836501	-0.136062	-2.25154	451.167	13	8173.5	83	1.7556	-2.72441	4.94212
ENSG00000038532	CLEC16A	ENSG00000038532_CLEC16A	protein_coding	660	581	547	506	454	452	1259	1028	959	943	1026	1442	1058	1590	1649	1831	876	949	1230	ENSG00000038532_CLEC16A	3.23573	3.07039	3.06523	3.03738	3.40054	3.21101	3.82375	3.85798	3.89045	3.60763	3.83693	3.59096	3.86196	3.17153	3.7301	3.39369	3.04614	3.88557	3.17153	533.333	1043	1434.75	1221.5	3.17005	3.80335	3.58864
ENSG00000038945	MSR1	ENSG00000038945_MSR1	protein_coding	13	3	10	15	9	6	3	0	7	3	8	23	51	12	23	9	13	25	2	ENSG00000038945_MSR1	0.0285692	-2.32193	-1.4344	-0.358454	-1.05889	-0.184425	-4.32193	-6.64386	-2	-2	-2.39593	-1	0.978196	-2.73697	-1.21759	-2.73697	-0.200913	0.176323	-5.05889	9.33333	4.2	27.25	12.25	-0.888256	-3.47234	-0.99409
ENSG00000039068	CDH1	ENSG00000039068_CDH1	protein_coding	6	9	8	8	8	13	2	2	6	3	8	18	51	0	21	14	25	15	4	ENSG00000039068_CDH1	-2.55639	-1.64386	-0.666576	-2.64386	-2.64386	-1.73697	-5.05889	-1.78588	-3.8365	-3.18442	-3.18442	-0.621488	0.807355	-6.64386	-1.21759	-2.25154	-0.943416	-1.18442	-3.8365	8.66667	4.2	22.5	14.5	-1.98192	-3.41002	-1.9189
ENSG00000039123	SKIV2L2	ENSG00000039123_SKIV2L2	protein_coding	3327	2857	2829	2691	2365	2291	3897	3126	3130	3067	2825	5197	3193	4924	5870	7001	3795	2479	4402	ENSG00000039123_SKIV2L2	6.06393	6.02857	5.85624	5.91624	6.06307	6.00113	6.08576	5.87135	5.88509	5.9982	5.8339	6.01992	6.03232	5.20163	5.80632	5.90328	5.78057	5.5659	5.18587	2726.67	3209	4796	4419.25	5.9882	5.93486	5.76505
ENSG00000039319	ZFYVE16	ENSG00000039319_ZFYVE16	protein_coding	2986	2659	1698	1587	2312	2085	2518	2065	2153	1962	1806	3115	2220	3314	3851	5352	2844	1950	3040	ENSG00000039319_ZFYVE16	5.20398	5.17193	4.76288	4.26454	5.41988	5.13463	4.68426	4.34625	4.31107	4.43363	4.39917	4.28096	4.60822	4.0321	4.44427	4.53294	4.72683	4.75649	4.03122	2221.17	2100.8	3125	3296.5	4.99297	4.43487	4.34139
ENSG00000039523	FAM65A	ENSG00000039523_FAM65A	protein_coding	378	390	492	465	356	346	528	379	330	349	400	1484	742	2122	1333	1238	772	751	934	ENSG00000039523_FAM65A	3.55459	3.59335	3.73118	3.3799	3.88557	3.63691	3.82985	3.26903	3.34908	2.75702	3.38267	4.852	3.98277	5.05181	4.59694	4.11936	4.24489	4.86641	4.09845	404.5	397.2	1420.25	923.75	3.63025	3.31753	4.62088
ENSG00000039537	C6	ENSG00000039537_C6	protein_coding	107	72	46	30	69	38	97	66	96	88	140	11	29	6	12	435	284	232	358	ENSG00000039537_C6	0.659925	0.321928	-0.535332	-1.08927	0.918386	-0.120294	1.52607	0.782409	1.67807	1.62293	2.51349	-3.32193	-0.434403	-4.05889	-2.94342	2.22959	2.42223	2.33914	2.32193	60.3333	97.4	14.5	327.25	0.0258909	1.62459	-2.68966
ENSG00000039560	RAI14	ENSG00000039560_RAI14	protein_coding	32	27	38	35	31	30	4	10	12	15	27	248	193	298	367	22	35	37	0	ENSG00000039560_RAI14	-0.395929	-0.862496	-0.971431	0.0703893	0.321928	0.163499	-3.32193	-1.18442	-1.05889	-1.73697	-0.810966	1.15704	1.65076	0.863938	2.28392	-1.4344	0.367371	0.516015	-6.64386	32.1667	13.6	276.5	23.5	-0.279007	-1.62264	1.48892
ENSG00000039650	PNKP	ENSG00000039650_PNKP	protein_coding	514	477	503	528	372	379	754	633	632	589	576	937	746	1310	1038	1019	610	520	952	ENSG00000039650_PNKP	4.40463	4.36247	4.38474	4.46923	4.26454	4.47508	4.63459	4.62176	4.71094	4.47054	4.44294	4.44029	4.98641	4.35826	4.25852	4.02857	4.18507	4.36737	4.08916	462.167	636.8	1007.75	775.25	4.39345	4.57616	4.51087
ENSG00000040199	PHLPP2	ENSG00000040199_PHLPP2	protein_coding	449	412	320	305	299	285	376	307	281	275	293	656	457	823	739	582	338	403	389	ENSG00000040199_PHLPP2	1.93734	1.75275	1.16993	1.16993	2.03914	1.4957	1.15704	1.41684	1.15056	1.45418	1.1635	1.62761	1.53605	1.30451	1.73118	1.1375	1.10434	1.86394	0.389567	345	306.4	668.75	428	1.59413	1.26842	1.54984
ENSG00000040275	SPDL1	ENSG00000040275_SPDL1	protein_coding	929	851	300	297	498	471	1519	1143	1017	1034	1131	1249	936	1432	1750	2012	1308	896	1240	ENSG00000040275_SPDL1	4.72192	4.79857	3.0321	3.24945	4.07211	4.0917	4.99141	4.8089	4.91743	4.70653	4.94813	4.30743	4.56316	3.92695	4.36667	4.49442	4.75969	4.62761	3.88753	557.667	1168.8	1341.75	1364	3.99431	4.87448	4.29105
ENSG00000040341	STAU2	ENSG00000040341_STAU2	protein_coding	1154	1023	1221	1115	935	934	1046	862	1006	959	980	2296	1769	2638	3571	2906	1747	1210	1735	ENSG00000040341_STAU2	4.85947	4.89191	5.10476	5.07339	5.14119	5.142	4.51854	4.25096	4.70764	4.59156	4.59753	5.13914	5.39094	4.79649	5.36527	4.93074	5.13914	4.82934	4.31832	1063.67	970.6	2568.5	1899.5	5.03545	4.53324	5.17296
ENSG00000040487	PQLC2	ENSG00000040487_PQLC2	protein_coding	171	176	133	130	103	111	260	196	227	193	216	235	186	355	277	336	202	146	302	ENSG00000040487_PQLC2	2.62527	2.75061	2.12433	2.23879	2.38957	2.52857	2.87381	2.58976	2.93923	2.75489	2.86592	2.26003	2.37573	2.35614	2.13093	2.23266	2.34483	2.25399	2.20163	137.333	218.4	263.25	246.5	2.44286	2.80472	2.28071
ENSG00000040531	CTNS	ENSG00000040531_CTNS	protein_coding	139	145	137	129	97	104	188	175	221	180	181	258	174	373	331	359	156	144	222	ENSG00000040531_CTNS	1.774	1.72683	1.83592	1.74846	1.7137	1.97085	1.89918	1.852	2.44361	1.774	1.79909	1.7866	1.77821	1.87578	2.0072	1.93357	1.43829	1.78241	1.45418	125.167	189	284	220.25	1.79496	1.95357	1.86195
ENSG00000040608	RTN4R	ENSG00000040608_RTN4R	protein_coding	65	73	160	147	65	79	259	251	384	354	383	527	351	554	417	861	566	372	717	ENSG00000040608_RTN4R	1.38405	1.51602	2.26604	2.25701	1.55582	1.70929	2.58015	2.76765	3.38405	3.31325	3.35473	3.15543	3.17792	2.72901	2.50589	3.42895	3.5509	3.35755	3.25701	98.1667	326.2	462.25	629	1.78137	3.07997	2.89206
ENSG00000040633	PHF23	ENSG00000040633_PHF23	protein_coding	577	524	403	355	335	345	787	629	701	664	699	768	565	1098	1036	916	505	387	813	ENSG00000040633_PHF23	4.17233	4.25701	3.78973	3.63807	3.82883	3.88362	4.29352	4.34696	4.43496	4.35685	4.36667	3.85699	4.08406	3.78136	3.94111	3.68594	3.40599	3.52105	3.55213	423.167	696	866.75	655.25	3.92827	4.35979	3.91588
ENSG00000040731	CDH10	ENSG00000040731_CDH10	protein_coding	124	126	175	147	105	92	2246	1824	1807	1760	828	635	401	292	398	304	58	233	63	ENSG00000040731_CDH10	1.0072	1.05658	1.64155	1.52105	1.58496	1.25096	4.79286	4.82579	4.765	4.73931	3.56438	2.58976	2.60407	0.903038	1.57531	0.970854	-0.415037	1.87971	-0.971431	128.167	1693	431.5	164.5	1.34372	4.53747	1.91805
ENSG00000040933	INPP4A	ENSG00000040933_INPP4A	protein_coding	787	643	980	865	648	617	1691	1394	1777	1676	1507	1287	922	1526	1572	4067	2664	1771	3206	ENSG00000040933_INPP4A	3.11603	3.11603	3.41819	3.21878	3.24336	3.34056	3.85699	3.80941	4.1819	4.08066	3.8748	3.15056	3.15543	2.79701	2.98914	4.08916	4.21645	4.12102	4.01703	756.667	1609	1326.75	2927	3.24216	3.96075	3.02303
ENSG00000041353	RAB27B	ENSG00000041353_RAB27B	protein_coding	1141	1033	991	928	739	749	2142	1768	1744	1645	1504	1109	587	2065	1428	288	148	105	159	ENSG00000041353_RAB27B	3.52231	3.34341	3.07895	3.23113	3.08066	3.21723	3.94579	4.04876	4.10014	3.97269	3.78869	2.49313	2.24184	3.09424	2.54102	0.176323	0.214125	-0.234465	-0.0144996	930.167	1760.6	1297.25	175	3.24561	3.97121	2.59256
ENSG00000041357	PSMA4	ENSG00000041357_PSMA4	protein_coding	3760	3509	2019	1957	2616	2619	5834	5008	4428	4221	4695	4139	3220	5104	6591	8843	4382	2469	5544	ENSG00000041357_PSMA4	7.57395	7.60199	6.60318	6.64487	7.4945	7.53815	7.86851	7.91839	7.72989	7.68096	7.76295	6.93864	7.1815	6.65076	7.33637	7.59798	7.36781	6.85462	7.01044	2746.67	4837.2	4763.5	5309.5	7.24277	7.79214	7.02682
ENSG00000041802	LSG1	ENSG00000041802_LSG1	protein_coding	2213	2049	1821	1687	1624	1659	2914	2342	1901	1996	2772	3844	2669	4353	4428	4500	2210	2166	3109	ENSG00000041802_LSG1	5.78005	5.78188	5.35014	5.31361	5.68061	5.86468	5.61235	5.58135	5.43763	5.49538	5.79675	5.76818	5.83466	5.39197	5.60437	5.37851	5.12391	5.42257	4.93593	1842.17	2385	3823.5	2996.25	5.6285	5.58469	5.6498
ENSG00000041880	PARP3	ENSG00000041880_PARP3	protein_coding	81	71	137	138	66	56	145	136	169	160	181	124	98	118	104	242	104	106	186	ENSG00000041880_PARP3	1.3505	1.55582	2.13422	2.11103	1.65992	1.25701	1.74846	1.85599	2.34199	2.17313	2.17313	1.02857	1.85599	0.31034	0.400538	1.80323	1.81147	1.60407	1.30451	91.5	158.2	111	159.5	1.67808	2.05854	0.898859
ENSG00000041982	TNC	ENSG00000041982_TNC	protein_coding	13	22	5	3	13	14	511	439	184	187	310	15	50	6	30	2932	660	1524	879	ENSG00000041982_TNC	-1.12029	-0.454032	-1.64386	-3.32193	-2.94342	-1.47393	1.87578	2.10434	0.799087	1.15704	1.46467	-2.32193	-0.0144996	-2.47393	-1.05889	3.53356	2.44361	3.84398	1.97085	11.6667	326.2	25.25	1498.75	-1.82624	1.48018	-1.46731
ENSG00000041988	THAP3	ENSG00000041988_THAP3	protein_coding	155	137	173	171	176	146	215	208	229	213	222	277	202	445	354	445	248	206	543	ENSG00000041988_THAP3	2.77821	2.64847	2.9855	3.10601	3.38543	3.23726	2.86987	3.05137	3.26454	3.1127	3.18587	2.86592	2.99277	2.9222	2.71809	2.97269	3.07382	3.2765	3.51475	159.667	217.4	319.5	360.5	3.02348	3.09687	2.87474
ENSG00000042062	FAM65C	ENSG00000042062_FAM65C	protein_coding	72	60	112	121	51	51	23	16	26	24	69	272	198	325	225	51	51	50	54	ENSG00000042062_FAM65C	0.389567	0.475085	1.20789	1.32193	0.62293	0.659925	-1.18442	-0.836501	-0.836501	-0.494109	0.555816	1.52607	2.14405	1.07724	1.02148	-0.68966	0	0.333424	-0.761213	77.8333	31.6	255	51.5	0.779555	-0.559144	1.44221
ENSG00000042088	TDP1	ENSG00000042088_TDP1	protein_coding	453	474	422	425	459	478	834	664	615	605	756	1051	904	1505	1403	1221	831	510	936	ENSG00000042088_TDP1	3.63343	4.01703	3.6017	3.56803	4.07639	4.24641	3.97636	3.97361	3.88947	3.85898	4.29278	3.98732	4.55949	3.94392	4.10852	3.79077	4.05485	3.7301	3.41007	451.833	694.8	1215.75	874.5	3.85716	3.99824	4.14981
ENSG00000042286	AIFM2	ENSG00000042286_AIFM2	protein_coding	300	265	178	161	178	192	294	239	293	279	247	288	249	421	378	279	189	159	186	ENSG00000042286_AIFM2	2.46205	2.36457	1.57046	1.63691	2.20477	2.31615	2.13422	2.01792	2.28983	2.30159	2.04614	1.61824	2.08746	1.66448	1.66448	1.07724	1.25096	1.53107	0.594549	212.333	270.4	334	203.25	2.09249	2.15794	1.75867
ENSG00000042317	SPATA7	ENSG00000042317_SPATA7	protein_coding	142	87	234	213	148	125	264	230	302	251	248	400	333	391	395	817	574	253	543	ENSG00000042317_SPATA7	2.20163	1.41684	2.78241	2.60644	2.48285	2.43829	2.51096	2.76977	3.14405	2.90111	2.94111	2.96347	3.10266	2.35332	2.60407	3.41549	3.74308	3.03386	3.04963	158.167	259	379.75	546.75	2.32141	2.8534	2.75588
ENSG00000042429	MED17	ENSG00000042429_MED17	protein_coding	1459	1294	1112	1000	947	844	1415	1130	980	1003	1102	2355	1735	3040	3154	2430	1518	1132	1790	ENSG00000042429_MED17	5.78398	5.61765	5.23458	5.14649	5.59723	5.55305	5.3505	5.35191	5.13873	5.13627	5.02945	5.47671	5.79129	5.31397	5.61383	5.04352	5.12598	5.18943	4.65992	1109.33	1126	2571	1717.5	5.48883	5.20137	5.54895
ENSG00000042445	RETSAT	ENSG00000042445_RETSAT	protein_coding	380	350	509	487	307	298	394	306	464	443	458	321	205	505	394	666	333	277	524	ENSG00000042445_RETSAT	3.14405	3.07211	3.34908	3.41549	3.32625	3.13586	2.75275	2.68482	3.19849	3.15381	3.23266	1.9486	2.43829	2.20163	2.01078	2.59216	2.43029	2.43563	2.33628	388.5	413	356.25	450	3.24047	3.00451	2.14983
ENSG00000042753	AP2S1	ENSG00000042753_AP2S1	protein_coding	775	765	609	654	566	607	1048	900	870	933	784	869	485	1899	1462	1387	744	760	1586	ENSG00000042753_AP2S1	5.87307	5.98914	5.61353	5.77979	5.98117	6.04592	6.09887	6.06221	5.98823	6.11956	5.88533	5.26191	5.04308	5.89627	5.75515	5.51538	5.30961	5.76075	5.82248	662.667	907	1178.75	1119.25	5.88044	6.03084	5.4891
ENSG00000042832	TG	ENSG00000042832_TG	protein_coding	5	16	6	9	15	15	8	2	6	9	7	34	94	22	39	68	54	69	30	ENSG00000042832_TG	-1.73697	-0.943416	-0.713119	-0.836501	-0.577767	-0.251539	-1.59946	-3.32193	-2.94342	-0.888969	-2.47393	-0.514573	1.76553	-0.943416	-0.888969	0.831877	0.400538	0.632268	-0.535332	11	6.4	47.25	55.25	-0.843218	-2.24554	-0.145356
ENSG00000042980	ADAM28	ENSG00000042980_ADAM28	protein_coding	17	15	14	20	9	9	12	12	20	24	31	21	64	7	26	66	31	35	6	ENSG00000042980_ADAM28	-0.120294	-1.47393	-1.18442	-0.120294	-2.47393	-1.64386	-2.18442	-1.47393	0.0143553	-0.0588937	-0.713119	-1.08927	0.495695	-3.64386	-1.94342	-0.785875	-0.971431	0.85599	-3.32193	14	19.8	29.5	34.5	-1.16946	-0.883203	-1.54521
ENSG00000043093	DCUN1D1	ENSG00000043093_DCUN1D1	protein_coding	1497	1429	1166	1170	1093	1070	1921	1600	1748	1719	1939	2527	1684	3115	3709	4524	2565	1964	2625	ENSG00000043093_DCUN1D1	4.7845	4.7703	4.32265	4.32481	4.55949	4.61706	4.58436	4.60229	4.75168	4.63981	4.86542	4.67751	4.72846	4.20163	4.80374	4.81301	4.79597	4.67864	3.96532	1237.5	1785.4	2758.75	2919.5	4.56314	4.68871	4.60284
ENSG00000043143	PHF15	ENSG00000043143_PHF15	protein_coding	300	314	402	315	277	289	1171	1084	833	849	818	379	314	460	535	1512	944	577	1105	ENSG00000043143_PHF15	2.0635	2.40871	2.56071	2.40327	2.52607	2.40599	3.59813	3.80012	3.39917	3.18587	3.50843	1.94111	2.55336	1.3505	1.73985	3.09085	3.29866	3.46728	2.9241	316.167	951	422	1034.5	2.39471	3.49834	1.8962
ENSG00000043462	LCP2	ENSG00000043462_LCP2	protein_coding	15	16	9	3	14	16	7	6	7	10	13	21	76	0	31	28	60	60	5	ENSG00000043462_LCP2	-0.761213	-0.0740006	-0.217591	-2.25154	-0.915936	0.704872	-1.08927	-1.64386	-1.94342	-0.915936	-1.21759	-0.971431	1.66448	-6.64386	-0.0144996	-0.37707	1.32193	1.64155	-2.32193	12.1667	8.6	32	38.25	-0.585901	-1.36201	-1.49133
ENSG00000043514	TRIT1	ENSG00000043514_TRIT1	protein_coding	374	349	451	375	336	323	404	320	349	341	376	640	437	749	725	731	372	372	602	ENSG00000043514_TRIT1	3.83794	3.76022	4.14486	4.0009	4.02503	4.13832	3.54597	3.41819	3.48671	3.59694	3.78031	3.71039	4.22805	3.50843	3.72137	3.54597	3.50716	3.90304	3.35473	368	358	637.75	519.25	3.98455	3.56562	3.79206
ENSG00000044090	CUL7	ENSG00000044090_CUL7	protein_coding	575	531	1356	1258	492	522	667	527	701	691	781	965	683	1531	1078	1684	851	865	1540	ENSG00000044090_CUL7	2.4957	2.59932	3.77294	3.73335	2.80323	2.80941	2.37016	2.33342	2.66903	2.73335	2.8953	2.38128	2.49313	2.55336	2.27202	2.82579	2.54844	2.93923	2.7845	789	673.4	1064.25	1235	3.03566	2.60025	2.42495
ENSG00000044115	CTNNA1	ENSG00000044115_CTNNA1	protein_coding	2369	2153	2316	2175	2436	2228	2860	2367	3164	3258	3685	3451	2435	5112	4782	6097	4113	3111	5082	ENSG00000044115_CTNNA1	5.83188	5.74389	5.75969	5.81532	6.48253	6.38922	5.77056	5.84499	6.10643	6.12784	6.38457	5.53263	5.85674	5.374	5.69516	6.03056	6.16993	6.62936	5.74578	2279.5	3066.8	3945	4600.75	6.00375	6.04688	5.61463
ENSG00000044446	PHKA2	ENSG00000044446_PHKA2	protein_coding	1844	1799	867	881	1130	1138	2176	1766	1129	1204	1590	3370	2315	3759	3078	2908	1728	1640	2909	ENSG00000044446_PHKA2	5.19692	5.2502	4.31976	4.22497	4.9982	4.9982	5.08449	5.0321	4.43696	4.48414	4.82069	5.19613	5.24641	4.95699	4.8802	4.52795	4.57289	4.852	4.70984	1276.5	1573	3130.5	2296.25	4.83137	4.77168	5.06993
ENSG00000044459	CNTLN	ENSG00000044459_CNTLN	protein_coding	404	375	279	304	263	286	506	421	402	380	463	1620	1311	1447	1816	1523	863	621	811	ENSG00000044459_CNTLN	2.12763	2.18903	1.66903	1.83188	2.01792	2.13422	2.14405	2.18587	2.23266	2.05311	2.26003	3.37434	3.61824	2.71809	3.23573	2.82375	2.72465	2.70266	2.07724	318.5	434.4	1548.5	954.5	1.99495	2.17514	3.2366
ENSG00000044574	HSPA5	ENSG00000044574_HSPA5	protein_coding	7821	7008	6630	6361	7256	7039	6472	5327	4595	4574	5990	16699	7096	19096	27994	16807	12708	9525	13649	ENSG00000044574_HSPA5	6.71301	6.65464	6.4707	6.4645	7.05507	7.01625	6.09255	6.06824	5.84875	5.85474	6.1819	6.95455	6.33378	6.64818	7.42836	6.54551	6.90893	6.86691	6.38232	7019.17	5391.6	17721.2	13172.2	6.72903	6.00924	6.84122
ENSG00000046647	GEMIN8	ENSG00000046647_GEMIN8	protein_coding	133	150	201	182	130	132	114	95	87	84	115	279	190	359	357	211	153	123	210	ENSG00000046647_GEMIN8	2.83188	3.03034	3.21723	3.15866	3.15866	3.34908	2.0635	2.30159	2.11103	2.03562	2.28983	2.95791	2.87184	2.78241	2.95047	2.04963	2.46467	2.35614	2.27798	154.667	99	296.25	174.25	3.12431	2.16032	2.89066
ENSG00000046651	OFD1	ENSG00000046651_OFD1	protein_coding	359	395	496	479	326	331	709	551	535	542	519	1028	750	1094	1050	1496	956	726	1028	ENSG00000046651_OFD1	2.78869	3.17951	3.07553	3.16511	3.0072	2.93357	3.30305	3.30597	3.3978	3.22651	3.15866	3.4957	3.7666	3.01078	3.27501	3.52607	3.6241	3.62176	3.22188	397.667	571.2	980.5	1051.5	3.02493	3.2784	3.38702
ENSG00000046653	GPM6B	ENSG00000046653_GPM6B	protein_coding	1535	1445	1196	1120	1099	1015	5752	4722	5099	5144	4639	2293	1961	3592	4535	3069	1745	1777	3022	ENSG00000046653_GPM6B	4.64731	4.87774	4.58616	4.41414	4.82018	4.5552	6.23055	6.26866	6.29957	6.33414	6.07189	4.44824	4.68762	4.91839	5.16631	4.24565	4.32697	4.57652	4.94111	1235	5071.2	3095.25	2403.25	4.65012	6.24096	4.80514
ENSG00000047056	WDR37	ENSG00000047056_WDR37	protein_coding	436	398	438	437	324	294	427	405	426	401	419	823	472	1053	766	882	542	477	595	ENSG00000047056_WDR37	2.78031	2.88947	2.46205	2.56316	2.66903	2.62994	2.18269	2.3978	2.79077	2.44626	2.36737	2.78241	2.82171	2.68706	2.37851	2.45681	2.3978	2.75489	1.82782	387.833	415.6	778.5	624	2.66566	2.43698	2.66742
ENSG00000047188	YTHDC2	ENSG00000047188_YTHDC2	protein_coding	1403	1265	1101	988	1303	1269	1761	1423	1424	1437	1437	2566	1649	3083	3155	3369	1856	1946	2388	ENSG00000047188_YTHDC2	3.91743	3.77294	3.64039	3.65306	4.20163	4.38198	4.05572	3.74201	3.90111	3.82579	3.80529	4.1334	4.01703	3.88753	4.08916	3.92315	3.84499	4.44361	3.66903	1221.5	1496.4	2613.25	2389.75	3.92791	3.86598	4.03178
ENSG00000047230	CTPS2	ENSG00000047230_CTPS2	protein_coding	760	633	850	846	509	529	889	619	762	711	798	1670	1024	2084	2085	2876	1492	915	1781	ENSG00000047230_CTPS2	3.45022	3.40735	3.63923	3.66448	3.3505	3.41954	3.42761	3.17313	3.31904	3.32769	3.34199	3.95791	3.81762	3.74953	3.95233	4.22882	4.1635	3.91839	3.76129	687.833	755.8	1715.75	1766	3.48855	3.31789	3.86935
ENSG00000047249	ATP6V1H	ENSG00000047249_ATP6V1H	protein_coding	876	764	769	774	596	619	1309	1130	1139	1164	1179	1271	698	1726	1518	2248	1027	943	1704	ENSG00000047249_ATP6V1H	4.57833	4.65764	4.47832	4.69098	4.46532	4.65992	4.92458	5.0237	4.87135	5.17951	5.01167	4.51033	4.3875	4.37156	4.35473	4.87431	4.43363	4.70377	4.5735	733	1184.2	1303.25	1480.5	4.58842	5.00216	4.40603
ENSG00000047315	POLR2B	ENSG00000047315_POLR2B	protein_coding	4717	4282	3580	3309	3268	3231	4845	4084	3990	3790	4506	5748	4001	8245	8946	6122	3603	2494	4841	ENSG00000047315_POLR2B	6.24812	6.3733	5.92813	6.00966	6.14934	6.34021	6.00158	6.11187	5.97934	5.92267	6.08576	6.0027	6.36755	5.82655	6.29352	5.56651	5.82375	5.6985	5.30012	3731.17	4243	6735	4265	6.17479	6.02024	6.12258
ENSG00000047346	FAM214A	ENSG00000047346_FAM214A	protein_coding	376	347	431	411	312	290	565	467	533	520	458	1372	879	1693	1560	2562	1500	1114	1551	ENSG00000047346_FAM214A	2.98368	2.96347	3.02857	3.19061	2.90497	3.11603	3.22651	3.02326	3.33628	3.2032	3.29131	3.94953	4.12846	3.64847	3.93452	4.35544	4.35826	4.46532	3.7866	361.167	508.6	1376	1681.75	3.03122	3.21611	3.91524
ENSG00000047410	TPR	ENSG00000047410_TPR	protein_coding	7414	6718	5762	5434	5406	4927	11175	8852	10338	9756	11393	14353	10488	13499	17735	25023	14443	9217	14951	ENSG00000047410_TPR	6.06803	6.15644	5.63372	5.72192	5.93192	6.00248	6.06501	6.28133	6.22651	6.35984	6.42004	6.34802	6.6632	5.81609	6.36737	6.7389	6.848	6.62732	6.22786	5943.5	10302.8	14018.8	15908.5	5.91908	6.27055	6.29867
ENSG00000047457	CP	ENSG00000047457_CP	protein_coding	23	8	12	9	16	10	6	9	24	15	17	28	56	16	37	51	69	62	25	ENSG00000047457_CP	0.111031	-1.73697	-0.535332	-1.32193	-0.0588937	-0.761213	-1.32193	-0.888969	0.0426443	-0.736966	-0.577767	0.111031	1.05658	-1.73697	-0.454032	0.0840643	1.55582	1.82782	-0.434403	13	14.2	34.25	51.75	-0.717217	-0.696597	-0.255846
ENSG00000047578	KIAA0556	ENSG00000047578_KIAA0556	protein_coding	289	259	365	372	267	236	343	306	359	345	361	832	566	889	810	835	391	442	587	ENSG00000047578_KIAA0556	2.1177	2.26303	1.79494	2.35614	2.21723	2.04614	1.52607	2.27202	2.23266	2.22342	2.62527	2.60407	3.18428	2.49313	2.70929	2.39506	2.11103	2.82782	1.97453	298	342.8	774.25	563.75	2.13253	2.17589	2.74769
ENSG00000047579	DTNBP1	ENSG00000047579_DTNBP1	protein_coding	65	54	43	49	54	55	85	83	73	74	87	253	172	348	315	299	217	216	202	ENSG00000047579_DTNBP1	1.35614	1.22651	0.757023	1.21412	1.70044	1.58976	1.72247	1.774	1.55582	1.81147	2.1177	2.61824	2.774	2.75702	2.72901	2.32769	2.65535	2.89336	1.93734	53.3333	80.4	272	233.5	1.30733	1.79629	2.71957
ENSG00000047597	XK	ENSG00000047597_XK	protein_coding	59	48	74	50	61	61	338	230	322	307	137	319	235	449	391	4958	4996	2150	3739	ENSG00000047597_XK	-0.736966	-0.943416	-0.415037	-0.915936	-0.251539	-0.234465	1.41684	1.1177	1.59455	1.54102	0.321928	0.831877	1	0.823749	0.847997	4.36177	5.13914	4.29719	4.0917	58.8333	266.8	348.5	3960.75	-0.582893	1.19841	0.875906
ENSG00000047617	ANO2	ENSG00000047617_ANO2	protein_coding	6	4	13	4	4	4	1	1	3	5	9	15	55	1	21	14	27	25	6	ENSG00000047617_ANO2	-1	-1.4344	-0.304006	-2.64386	-2.8365	-2.12029	-2.8365	-5.64386	-1.88897	-1	-0.358454	-0.915936	1.15704	-5.64386	-0.556393	-1.73697	0.495695	0.815575	-3.64386	5.83333	3.8	23	18	-1.72318	-2.34556	-1.48979
ENSG00000047621	C12orf4	ENSG00000047621_C12orf4	protein_coding	1045	917	605	585	539	519	964	838	742	723	764	1449	906	1493	1610	1312	779	513	834	ENSG00000047621_C12orf4	4.20789	4.15704	3.46597	3.58616	3.87774	3.66221	3.70487	3.79597	3.75382	3.47249	3.4957	4.10098	4.09255	3.73118	3.94579	3.36877	3.40871	3.39506	3.12928	701.667	806.2	1364.5	859.5	3.82617	3.64457	3.96763
ENSG00000047634	SCML1	ENSG00000047634_SCML1	protein_coding	461	390	353	276	419	408	904	808	631	596	736	625	495	754	718	1041	620	458	779	ENSG00000047634_SCML1	3.24031	3.0268	2.78031	2.46467	3.48414	3.2854	3.85699	3.86592	3.60288	3.43563	3.72465	2.63227	2.9279	2.43829	2.61589	3.01436	2.97085	2.88362	2.73552	384.5	735	648	724.5	3.04694	3.69721	2.65359
ENSG00000047849	MAP4	ENSG00000047849_MAP4	protein_coding	2379	2252	3247	3118	2044	1989	2904	2481	2661	2609	2462	4368	2556	5255	4779	7164	4554	3942	5334	ENSG00000047849_MAP4	4.80581	4.61883	5.1375	5.14853	4.96809	5.03782	4.75702	4.77926	4.75168	4.70099	4.53481	4.6605	4.4957	4.42223	4.63691	5.17991	5.20672	5.67158	4.82782	2504.83	2623.4	4239.5	5248.5	4.95276	4.70475	4.55383
ENSG00000047932	GOPC	ENSG00000047932_GOPC	protein_coding	1489	1287	1465	1355	1064	1140	2459	1909	1976	1894	2162	2545	1820	2614	3439	4523	2571	1661	2840	ENSG00000047932_GOPC	4.09085	3.98823	4.07895	4.01703	4.06523	4.16752	4.47249	4.3799	4.40939	4.36597	4.48543	4.01792	4.15623	3.55336	4.17871	4.42559	4.38819	4.12433	3.89336	1300	2080	2604.5	2898.75	4.06797	4.42264	3.97656
ENSG00000048028	USP28	ENSG00000048028_USP28	protein_coding	1045	963	862	850	820	856	971	872	851	802	1070	2124	1422	2158	2960	1960	1068	907	1492	ENSG00000048028_USP28	4.13422	4.16027	3.84499	4.02059	4.19535	4.32121	3.87283	3.81352	3.74201	3.78031	3.94486	4.57592	4.51916	4.07553	4.39917	3.87381	3.53232	4.04177	3.5373	899.333	913.2	2166	1356.75	4.11277	3.83071	4.39245
ENSG00000048052	HDAC9	ENSG00000048052_HDAC9	protein_coding	2208	2050	2478	2373	1996	2006	3449	2661	2427	2458	1713	4120	2960	4860	5158	8158	3526	2617	4601	ENSG00000048052_HDAC9	5.31542	5.33771	5.35966	5.30305	5.60851	5.69042	5.44195	5.41346	5.37643	5.36877	4.80478	5.30159	5.48768	5.05658	5.27314	5.69683	5.15947	5.44659	5.05007	2185.17	2541.6	4274.5	4725.5	5.4358	5.28108	5.27975
ENSG00000048140	TSPAN17	ENSG00000048140_TSPAN17	protein_coding	304	282	402	403	318	371	815	666	826	818	617	450	430	908	647	1238	653	502	948	ENSG00000048140_TSPAN17	2.88362	2.93357	3.26604	3.26903	3.52982	3.5373	4.12102	3.98094	4.37226	4.39232	3.74953	2.88947	3.03914	3.07382	2.87971	3.74524	3.44361	3.32912	3.42492	346.667	748.4	608.75	835.25	3.23656	4.12321	2.97053
ENSG00000048162	NOP16	ENSG00000048162_NOP16	protein_coding	956	911	844	798	744	736	1434	1242	958	966	1005	1124	678	1281	1317	1570	774	677	1232	ENSG00000048162_NOP16	5.62965	5.66534	5.43896	5.43429	5.76022	5.6893	5.87209	5.92576	5.58135	5.59634	5.59723	5.01346	5.14445	4.77083	4.94205	5.08874	4.86888	5.10308	4.84599	831.5	1121	1100	1063.25	5.60296	5.71456	4.9677
ENSG00000048342	CC2D2A	ENSG00000048342_CC2D2A	protein_coding	531	479	391	347	298	311	503	427	330	317	349	960	758	1110	1062	896	451	322	467	ENSG00000048342_CC2D2A	2.9542	3.17632	2.71149	2.75275	2.85798	2.45418	2.5509	2.75275	2.44095	2.18903	2.31034	3.33628	3.82477	3.04963	3.38128	2.9279	2.93734	3.07039	2.39506	392.833	385.2	972.5	534	2.81782	2.4488	3.39799
ENSG00000048392	RRM2B	ENSG00000048392_RRM2B	protein_coding	392	382	397	379	392	383	773	624	866	762	795	540	394	598	769	1148	728	443	723	ENSG00000048392_RRM2B	2.58256	3.848	3.09255	2.78241	2.85798	3.04439	3.11936	3.26454	3.48027	3.24184	3.08576	2.04614	2.42492	1.93734	2.48285	3.28983	2.7761	2.49825	2.28096	387.5	764	575.25	760.5	3.03465	3.23835	2.22281
ENSG00000048405	ZNF800	ENSG00000048405_ZNF800	protein_coding	936	821	811	742	648	640	1188	1030	881	827	905	1608	1162	1854	2177	2804	1879	1350	2030	ENSG00000048405_ZNF800	4.05485	4.0063	3.90014	3.926	4.01703	3.99458	3.98094	4.09592	3.85499	3.85499	3.81455	4.03562	4.18349	3.64501	4.21023	4.36107	4.63401	4.59634	4.02768	766.333	966.2	1700.25	2015.75	3.98315	3.92028	4.01859
ENSG00000048471	SNX29	ENSG00000048471_SNX29	protein_coding	308	284	363	345	184	202	291	274	298	324	313	668	464	760	828	746	408	395	555	ENSG00000048471_SNX29	1.75275	1.774	1.57046	2.16993	1.23266	1.91073	1.29278	1.76553	1.926	1.80323	1.5656	2.18269	2.38681	2.12763	2.25701	1.91073	1.53107	2.26903	1.8679	281	300	680	526	1.73509	1.67063	2.23854
ENSG00000048540	LMO3	ENSG00000048540_LMO3	protein_coding	585	558	333	279	383	409	12	6	9	7	13	1075	689	1154	1149	20	47	39	4	ENSG00000048540_LMO3	3.56438	3.71149	2.774	2.75702	3.29572	3.54226	-1.88897	-3.18442	-0.888969	-1.08927	-1.21759	3.50335	3.64386	3.12433	3.38681	-1.12029	0.918386	0.847997	-2.94342	424.5	9.4	1016.75	27.5	3.27415	-1.65384	3.41459
ENSG00000048544	MRPS10	ENSG00000048544_MRPS10	protein_coding	1051	907	779	703	734	759	1124	894	874	923	948	1322	845	1519	1685	1701	971	605	1080	ENSG00000048544_MRPS10	4.74093	4.62644	4.30524	4.20867	4.67299	4.72465	4.49057	4.41481	4.37782	4.46728	4.44559	4.21878	4.18587	3.91839	4.29719	4.1635	4.12102	3.8125	3.64501	822.167	952.6	1342.75	1089.25	4.54649	4.43921	4.15506
ENSG00000048545	GUCA1A	ENSG00000048545_GUCA1A	protein_coding	17	17	70	59	38	34	0	1	2	3	5	76	83	88	113	15	8	22	7	ENSG00000048545_GUCA1A	-0.943416	-0.643856	1.17632	1.0635	0.739848	0.516015	-6.64386	-4.64386	-3.64386	-2.18442	-2.55639	0.344828	1.22651	0.214125	0.678072	-2.32193	-2.25154	-0.556393	-2.8365	39.1667	2.2	90	13	0.318069	-3.93448	0.615883
ENSG00000048649	RSF1	ENSG00000048649_RSF1	protein_coding	2083	1884	2237	2104	1701	1783	2070	1513	1639	1512	1853	8543	4379	7030	8590	7813	5101	3707	4096	ENSG00000048649_RSF1	4.72356	4.62585	4.58256	4.87774	4.86146	4.84599	4.12433	4.14323	4.25248	3.89142	4.43563	5.92861	5.65735	5.01436	5.56102	5.0197	5.33485	5.46728	4.3512	1965.33	1717.4	7135.5	5179.25	4.75286	4.16942	5.54033
ENSG00000048707	VPS13D	ENSG00000048707_VPS13D	protein_coding	842	761	1048	1035	811	751	1163	933	948	943	1175	2296	1323	2657	2723	3118	1651	1641	2169	ENSG00000048707_VPS13D	2.09424	1.53605	2.51602	2.55582	2.50843	2.31325	2.0635	2.28096	2.22651	1.78241	2.58496	2.82782	3.01614	2.14731	2.33342	2.70487	2.3505	2.87381	1.95977	874.667	1032.4	2249.75	2144.75	2.25397	2.18767	2.58117
ENSG00000048828	FAM120A	ENSG00000048828_FAM120A	protein_coding	5265	4855	4410	4118	3846	3906	6457	5596	4452	4288	5128	7062	4379	7666	8159	9155	5164	3754	6605	ENSG00000048828_FAM120A	6.07339	6.09381	5.90038	5.76792	6.05311	6.14832	5.99209	5.98755	5.69794	5.6091	5.85425	5.75862	5.83668	5.23917	5.54381	5.45746	5.65105	5.63372	5.17193	4400	5184.2	6816.5	6169.5	6.00616	5.82819	5.59457
ENSG00000048991	R3HDM1	ENSG00000048991_R3HDM1	protein_coding	481	448	411	350	391	355	961	821	717	710	860	1603	906	1369	1672	2175	1501	1182	1414	ENSG00000048991_R3HDM1	3.16832	2.98732	2.74846	2.81147	3.35755	2.9222	3.79077	3.69042	3.47508	3.28983	3.57894	4.2032	3.91456	3.23573	4.09592	4.05398	4.53045	4.58856	3.46336	406	813.8	1387.5	1568	2.99922	3.56501	3.86235
ENSG00000049089	COL9A2	ENSG00000049089_COL9A2	protein_coding	92	110	304	309	91	101	67	72	131	126	211	178	151	266	201	102	123	85	124	ENSG00000049089_COL9A2	0.879706	1.53107	2.76341	2.99095	1.32193	1.75702	0.0976108	0.687061	1.71809	1.40599	2.31615	1.26903	1.68257	1.53605	1.15056	0.356144	0.948601	0.970854	0.584963	167.833	121.4	199	108.5	1.87402	1.24498	1.40955
ENSG00000049167	ERCC8	ENSG00000049167_ERCC8	protein_coding	447	334	385	372	274	257	856	755	761	685	714	591	432	893	864	1669	903	687	1326	ENSG00000049167_ERCC8	3.89821	3.48027	3.5741	3.64731	3.72901	3.90111	4.45418	4.48864	4.43095	4.34341	4.25399	3.50716	3.56194	3.56682	3.67016	4.42559	4.34341	4.34625	4.36807	344.833	754.2	695	1146.25	3.705	4.39423	3.57652
ENSG00000049239	H6PD	ENSG00000049239_H6PD	protein_coding	166	141	517	487	251	242	386	295	532	514	455	506	393	747	578	860	491	446	671	ENSG00000049239_H6PD	0.0976108	-0.152003	1.66903	1.51602	1.02148	0.910733	0.925999	0.790772	1.5509	1.62761	1.22033	0.669027	0.918386	0.773996	0.695994	1.05658	1.04264	1.37295	0.871844	300.667	436.4	556	617	0.84381	1.22312	0.764351
ENSG00000049245	VAMP3	ENSG00000049245_VAMP3	protein_coding	1007	1025	1175	1046	825	816	1580	1353	1299	1424	1339	1226	793	1430	1581	2470	1499	1081	1944	ENSG00000049245_VAMP3	4.72465	4.96209	5.04133	4.96855	4.87381	5.05485	5.02503	5.02857	4.94813	5.13955	5.00764	4.37016	4.6792	4.13832	4.60288	4.87725	4.94486	4.73769	4.63865	982.333	1399	1257.5	1748.5	4.93755	5.02979	4.44764
ENSG00000049246	PER3	ENSG00000049246_PER3	protein_coding	46	20	93	74	31	34	236	193	268	275	283	87	81	66	80	367	246	224	267	ENSG00000049246_PER3	-0.713119	-2.12029	0.286881	0.0285692	-1.2863	-0.395929	0.903038	1.0072	1.4489	1.32193	1.5008	-0.836501	0.15056	-1.51457	-0.643856	0.678072	1.14405	1.51096	0.189034	49.6667	251	78.5	276	-0.700033	1.23637	-0.711093
ENSG00000049249	TNFRSF9	ENSG00000049249_TNFRSF9	protein_coding	0	2	0	4	5	0	217	175	80	80	59	1	8	1	6	19	16	21	21	ENSG00000049249_TNFRSF9	-6.64386	-3.8365	-6.64386	-2.12029	-0.915936	-6.64386	2.45418	2.20477	1.07724	1.08406	0.594549	-5.05889	-2.32193	-5.64386	-3.47393	-2.12029	-1.59946	-0.862496	-1.8365	1.83333	122.2	4	19.25	-4.46738	1.48296	-4.12465
ENSG00000049323	LTBP1	ENSG00000049323_LTBP1	protein_coding	15	17	16	9	26	28	1654	1304	1294	1196	2677	142	145	170	155	2711	4727	991	3142	ENSG00000049323_LTBP1	-1.51457	-2.18442	-2.64386	-2.64386	-1.152	-0.862496	3.72028	3.71809	3.64616	3.58616	4.66846	-0.340075	0.214125	-0.535332	0.0976108	3.76977	5.1014	3.34767	4.03474	18.5	1625	153	2892.75	-1.83353	3.86783	-0.140918
ENSG00000049449	RCN1	ENSG00000049449_RCN1	protein_coding	800	747	1178	965	718	662	890	702	791	802	819	1703	1150	1829	2140	2439	1967	878	1481	ENSG00000049449_RCN1	4.6893	4.73444	5.13463	4.96717	4.59515	4.60466	4.19219	4.11103	4.11437	4.67299	4.52042	4.51916	4.7252	4.24945	4.47444	4.63691	5.09297	4.54535	4.29425	845	800.8	1705.5	1691.25	4.78756	4.3222	4.49206
ENSG00000049540	ELN	ENSG00000049540_ELN	protein_coding	390	373	686	618	371	420	30	20	42	42	94	932	754	1934	1761	643	514	300	658	ENSG00000049540_ELN	3.51728	3.48929	4.22728	4.25096	4.0917	4.33985	-0.473931	0.250962	1.04963	0.669027	1.58015	3.92029	4.37016	4.28614	4.36947	2.99458	3.64731	3.52231	2.926	476.333	45.6	1345.25	528.75	3.98606	0.615167	4.23652
ENSG00000049541	RFC2	ENSG00000049541_RFC2	protein_coding	1609	1532	519	457	876	980	2473	1894	1808	1814	1772	2226	1523	3082	3164	3283	1728	1117	2639	ENSG00000049541_RFC2	5.9404	5.89748	4.28836	4.1177	5.46761	5.53013	6.18329	6.09592	5.90063	5.94228	5.8125	5.52669	5.57259	5.47865	5.71589	5.61324	5.41819	5.28281	5.46663	995.5	1952.2	2498.75	2191.75	5.20695	5.98692	5.57346
ENSG00000049618	ARID1B	ENSG00000049618_ARID1B	protein_coding	1662	1460	1369	1168	1085	1077	1905	1576	1361	1341	1418	5165	3025	5433	5183	4751	2993	2346	3303	ENSG00000049618_ARID1B	3.90207	3.8166	3.72137	3.43829	3.9607	3.87971	3.69822	3.73118	3.55582	3.45943	3.53481	4.64328	4.53356	4.29352	4.41549	4.12516	4.24945	4.3427	3.70266	1303.5	1520.2	4701.5	3348.25	3.78646	3.59589	4.47146
ENSG00000049656	CLPTM1L	ENSG00000049656_CLPTM1L	protein_coding	1928	1877	1341	1201	1348	1366	3770	3085	2897	2936	3407	2700	1735	3868	3755	5704	3086	2702	4534	ENSG00000049656_CLPTM1L	6.33628	6.33163	5.77742	5.72738	6.49426	6.34678	7.03859	6.8913	6.83276	6.88996	7.12547	6.04221	6.00585	6.0177	6.22091	6.67666	6.63648	6.92434	6.42475	1510.17	3219	3014.5	4006.5	6.16896	6.95562	6.07167
ENSG00000049759	NEDD4L	ENSG00000049759_NEDD4L	protein_coding	269	306	410	407	284	276	1137	880	764	696	507	593	428	566	766	1349	893	558	874	ENSG00000049759_NEDD4L	2.11437	2.65764	2.9222	2.76341	2.82782	2.96347	4.13504	3.68706	3.44095	3.20945	3.1127	2.57773	3.0268	1.85997	2.36737	3.12598	3.61824	3.35755	2.59932	325.333	796.8	588.25	918.5	2.70815	3.51704	2.45797
ENSG00000049769	PPP1R3F	ENSG00000049769_PPP1R3F	protein_coding	127	133	121	115	72	80	597	459	323	380	326	237	242	358	325	462	265	209	338	ENSG00000049769_PPP1R3F	1.66448	1.64616	1.73118	2.0635	1.12433	1.80735	3.59216	3.35614	2.82985	2.85	2.62994	1.58496	2.46205	1.84398	1.74846	2.28983	2.02857	1.98185	1.62761	108	417	290.5	318.5	1.67284	3.05162	1.90986
ENSG00000049860	HEXB	ENSG00000049860_HEXB	protein_coding	775	669	928	875	695	652	1244	1031	1196	1146	1241	657	551	944	976	1881	1331	760	1484	ENSG00000049860_HEXB	4.88655	4.59634	5.09761	5.1534	5.01792	5.10643	5.19574	5.15259	5.29829	5.2075	5.26529	3.6565	4.19456	3.71589	3.95327	4.79338	5.08576	4.7241	4.54102	765.667	1171.6	782	1364	4.97638	5.22388	3.88005
ENSG00000049883	PTCD2	ENSG00000049883_PTCD2	protein_coding	205	179	301	249	205	235	319	270	256	220	281	347	188	258	326	453	284	244	305	ENSG00000049883_PTCD2	2.75275	2.26303	2.9855	2.80529	2.94111	3.30451	2.70044	2.81967	2.65076	2.62293	2.78241	2.48285	1.9486	1.52105	2.10769	2.48543	2.72028	2.51096	1.848	229	269.2	279.75	321.5	2.84203	2.71524	2.01505
ENSG00000050130	JKAMP	ENSG00000050130_JKAMP	protein_coding	950	834	770	666	658	673	1196	1037	1059	1023	1137	994	747	1352	1427	2170	1318	676	1290	ENSG00000050130_JKAMP	4.96209	4.99367	4.84197	4.59694	4.9782	5.17113	4.97636	5.0648	5.06566	5.05572	5.19692	4.13093	4.42492	4.14568	4.50526	4.8525	4.88313	4.36387	4.29278	758.5	1090.4	1130	1363.5	4.924	5.07189	4.3017
ENSG00000050165	DKK3	ENSG00000050165_DKK3	protein_coding	539	501	934	900	510	412	89	90	204	227	221	409	288	629	561	436	290	246	416	ENSG00000050165_DKK3	3.69377	3.62293	4.37295	4.34056	4.02326	3.89627	0.9855	1.02148	2.43296	2.35332	2.55827	2.51854	2.95977	2.62293	2.82375	2.21101	2.57289	2.5509	2.18903	632.667	166.2	471.75	347	3.99162	1.87031	2.73125
ENSG00000050344	NFE2L3	ENSG00000050344_NFE2L3	protein_coding	53	52	102	94	55	43	184	132	103	105	102	335	311	511	447	491	255	345	360	ENSG00000050344_NFE2L3	0.536053	0.594549	0.956057	0.956057	0.565597	0.137504	1.88753	1.41684	1.0635	1.46989	0.863938	2.01436	2.67582	2.19535	2.12433	2.33056	1.8679	2.72465	1.79077	66.5	125.2	401	362.75	0.624303	1.34034	2.25246
ENSG00000050393	MCUR1	ENSG00000050393_MCUR1	protein_coding	579	551	462	393	476	418	939	812	841	878	888	747	627	845	980	1540	986	660	999	ENSG00000050393_MCUR1	3.75702	3.78346	3.42358	3.2854	3.99186	3.87381	4.17473	4.1635	3.98823	3.90014	4.14731	3.24945	3.52607	2.65764	3.34625	3.75916	3.95233	3.61117	3.26153	479.833	871.6	799.75	1046.25	3.68586	4.07478	3.19485
ENSG00000050405	LIMA1	ENSG00000050405_LIMA1	protein_coding	5089	4628	3993	3748	3180	3070	1956	1591	1546	1583	1584	4507	2891	5644	6040	5204	3392	2165	4214	ENSG00000050405_LIMA1	6.40361	6.50319	6.29425	6.22786	6.33664	6.20614	4.71699	4.67694	4.86641	4.74039	4.71205	5.43563	5.54442	5.33235	5.58946	5.17233	5.29572	5.18587	5.0045	3951.33	1652	4770.5	3743.75	6.32861	4.74256	5.47547
ENSG00000050426	LETMD1	ENSG00000050426_LETMD1	protein_coding	827	684	1961	1879	720	768	1064	886	902	805	884	1480	864	1676	1212	2275	1399	1083	2003	ENSG00000050426_LETMD1	5.1014	4.91217	6.13258	6.20105	5.21335	5.30049	4.97223	4.89045	4.99458	4.90977	4.91169	5.13996	5.04396	4.67864	4.59096	5.12681	5.19338	5.31904	5.1102	1139.83	908.2	1308	1690	5.47684	4.93574	4.86338
ENSG00000050438	SLC4A8	ENSG00000050438_SLC4A8	protein_coding	1149	1071	610	585	608	644	827	676	662	674	674	2487	1632	2998	3084	1745	1319	1263	1242	ENSG00000050438_SLC4A8	4.56682	4.51538	3.46728	4.00809	4.02768	4.36877	3.45681	3.55213	3.67582	3.62994	3.54473	5.03386	5.22342	4.66278	5.08406	3.91648	4.29425	4.53356	3.52482	777.833	702.6	2550.25	1392.25	4.159	3.57189	5.00103
ENSG00000050555	LAMC3	ENSG00000050555_LAMC3	protein_coding	12	16	27	34	23	15	36	25	57	68	118	53	119	28	49	342	426	135	269	ENSG00000050555_LAMC3	-2.55639	-2.18442	-1.152	-1.39593	-1.55639	-1.94342	-1.88897	-1.55639	-0.736966	-0.761213	-0.0439433	-1.59946	0.575312	-2.32193	-1.73697	0.356144	1.42223	0.85599	0.344828	21.1667	60.8	62.25	293	-1.79809	-0.997497	-1.27076
ENSG00000050628	PTGER3	ENSG00000050628_PTGER3	protein_coding	201	186	216	270	144	148	72	55	81	82	41	29	57	7	32	1036	1281	229	526	ENSG00000050628_PTGER3	1.1177	0.992768	1.09761	1.38957	1.04963	0.948601	-1	-0.943416	-0.251539	-0.454032	-1.4344	-2.32193	-0.200913	-5.05889	-2.12029	2.0072	3.13093	1.07724	1.11103	194.167	66.2	31.25	768	1.09931	-0.816678	-2.42551
ENSG00000050748	MAPK9	ENSG00000050748_MAPK9	protein_coding	1446	1256	842	752	891	936	986	854	901	860	712	1687	1234	2425	2169	2488	1461	1007	1588	ENSG00000050748_MAPK9	5.07339	4.98003	4.30451	4.18745	4.8674	4.83693	4.04614	4.09508	4.14812	4.23113	3.90111	4.43563	4.57289	4.41549	4.59455	4.44956	4.42828	4.22033	3.89336	1020.5	862.6	1878.75	1636	4.70829	4.08432	4.50464
ENSG00000050767	COL23A1	ENSG00000050767_COL23A1	protein_coding	15	16	107	119	22	22	32	34	62	64	77	1473	1035	1203	1313	1390	1736	795	2160	ENSG00000050767_COL23A1	-1.88897	-1.68966	0.887525	1.25701	-0.599462	-0.915936	-1.18442	-0.454032	0.111031	0.189034	0.344828	3.97085	4.1177	3.1375	3.45681	3.39506	4.47379	3.7845	4.12019	50.1667	53.8	1256	1520.25	-0.491582	-0.198713	3.67071
ENSG00000050820	BCAR1	ENSG00000050820_BCAR1	protein_coding	751	712	635	619	495	430	960	819	782	820	929	1445	1182	1933	1535	1570	1004	677	1425	ENSG00000050820_BCAR1	4.07553	4.15704	3.68594	3.71809	3.73444	3.80839	3.85599	3.98368	4.09761	3.85997	4.1035	3.94579	4.92837	3.85898	3.72683	3.59096	3.81558	3.69933	3.55213	607	862	1523.75	1169	3.86324	3.98015	4.11499
ENSG00000051009	FAM160A2	ENSG00000051009_FAM160A2	protein_coding	169	127	138	166	122	100	213	207	239	220	211	325	226	392	278	481	240	268	478	ENSG00000051009_FAM160A2	1.43296	1.25096	1.70487	2.1635	1.63691	1.58976	1.76129	1.926	2.32481	1.75275	2.16672	1.91456	1.83188	1.51602	1.22651	1.9855	1.65535	2.23573	2.19535	137	218	305.25	366.75	1.62983	1.98631	1.62224
ENSG00000051108	HERPUD1	ENSG00000051108_HERPUD1	protein_coding	1047	964	1766	1773	787	801	679	577	710	628	770	1412	929	2041	2113	1146	713	555	1157	ENSG00000051108_HERPUD1	5.7666	5.63227	6.56925	6.66789	5.84071	5.78816	4.57833	4.76818	5.06264	4.57652	5.02148	5.23496	5.49153	5.13996	5.42223	4.3067	4.65992	4.488	4.33628	1189.67	672.8	1623.75	892.75	6.04415	4.80143	5.32217
ENSG00000051128	HOMER3	ENSG00000051128_HOMER3	protein_coding	21	14	71	64	26	10	34	16	38	21	35	61	97	107	80	45	70	35	30	ENSG00000051128_HOMER3	0.344828	-0.556393	1.94111	1.61353	0.831877	-0.152003	0.536053	-0.0588937	0.956057	0.464668	0.731183	0.790772	1.852	1.08406	0.815575	-0.251539	1.25701	0.594549	-0.395929	34.3333	28.8	86.25	45	0.670491	0.525813	1.1356
ENSG00000051180	RAD51	ENSG00000051180_RAD51	protein_coding	518	499	144	124	300	335	737	595	514	533	551	978	624	970	1070	1252	783	664	884	ENSG00000051180_RAD51	4.30378	4.41278	2.42223	2.26003	3.98823	4.02768	4.46271	4.51916	4.1235	4.32912	4.15299	4.4957	4.12019	4.0027	4.08321	4.15218	4.43162	4.82629	3.854	320	586	910.5	895.75	3.56912	4.3175	4.17545
ENSG00000051341	POLQ	ENSG00000051341_POLQ	protein_coding	1531	1380	411	346	922	935	2150	1651	1399	1441	1646	2590	1881	3258	3483	3574	1640	1867	2153	ENSG00000051341_POLQ	3.41414	3.19692	1.38405	1.65535	2.94673	3.07553	3.5008	3.2555	3.1635	3.26153	3.24031	3.3147	3.42089	3.22342	3.33199	3.22651	2.96901	3.6565	2.73552	920.833	1657.4	2803	2308.5	2.61212	3.28433	3.32275
ENSG00000051382	PIK3CB	ENSG00000051382_PIK3CB	protein_coding	215	212	235	165	204	181	834	689	467	407	536	707	325	814	994	2241	1339	979	1481	ENSG00000051382_PIK3CB	2.0072	1.69153	2.22342	1.27501	2.18903	1.73118	3.21878	3.28836	2.5656	2.68032	2.92979	2.65764	2.71589	2.19219	2.76129	3.79286	3.77821	4.18666	3.31179	202	586.6	710	1510	1.8529	2.93657	2.58175
ENSG00000051523	CYBA	ENSG00000051523_CYBA	protein_coding	497	440	1259	1159	445	436	392	330	612	589	609	1651	951	2225	1738	1493	1323	549	1763	ENSG00000051523_CYBA	5.41819	5.32589	6.70915	6.5935	5.88679	5.84021	4.83643	4.75061	5.56864	5.57622	5.53605	6.08789	5.84624	6.04483	6.10413	5.77479	6.12122	5.4363	6.02614	706	506.4	1641.25	1282	5.96229	5.25359	6.02077
ENSG00000051596	THOC3	ENSG00000051596_THOC3	protein_coding	1094	927	761	750	641	619	1169	1066	1140	1043	1050	1556	803	2191	1617	2168	1193	1010	2214	ENSG00000051596_THOC3	5.73769	5.58195	5.00225	5.17233	5.65621	5.65306	5.3837	5.50176	5.73688	5.47151	5.63633	5.09508	4.81455	5.03958	5.09719	5.30889	5.01346	5.6879	5.51254	798.667	1093.6	1541.75	1646.25	5.46725	5.54604	5.0116
ENSG00000051620	HEBP2	ENSG00000051620_HEBP2	protein_coding	408	378	447	426	314	332	362	276	351	317	327	791	678	1058	976	1351	805	514	842	ENSG00000051620_HEBP2	4.03122	4.08576	3.81865	3.92505	3.87774	4.10518	3.38819	3.48671	3.46989	3.52356	3.54473	3.99277	4.34908	3.83188	4.12846	4.36597	4.393	4.3147	3.85997	384.167	326.6	875.75	878	3.97393	3.48262	4.07555
ENSG00000051825	MPHOSPH9	ENSG00000051825_MPHOSPH9	protein_coding	3170	2857	2411	2286	2312	2249	3836	3218	2894	2770	2980	6016	4388	6656	7905	6068	3527	3054	3718	ENSG00000051825_MPHOSPH9	6.04811	6.10978	5.77795	5.84649	6.19987	6.22593	5.86641	5.97407	5.67016	5.76818	5.80116	6.36807	6.42861	6.02126	6.35826	5.81352	5.75302	6.08151	5.26641	2547.5	3139.6	6241.25	4091.75	6.03469	5.816	6.29405
ENSG00000052126	PLEKHA5	ENSG00000052126_PLEKHA5	protein_coding	606	574	628	650	579	588	989	873	670	662	774	1191	1012	1115	1258	826	682	569	421	ENSG00000052126_PLEKHA5	3.33056	3.30159	3.45022	3.5008	3.56682	3.90497	3.62877	3.64616	3.36877	3.3147	3.44095	3.66334	4.13504	3.17951	3.45154	2.60881	3.31179	3.5472	1.98914	604.167	793.6	1144	624.5	3.50916	3.47987	3.60736
ENSG00000052344	PRSS8	ENSG00000052344_PRSS8	protein_coding	25	24	135	113	48	73	275	256	525	503	305	22	40	21	19	842	177	260	565	ENSG00000052344_PRSS8	-0.268817	0.0285692	2.01436	1.79909	1.05658	1.65076	2.79286	2.82375	3.87184	3.79077	3.0993	-1.35845	0.31034	-1.94342	-1.88897	3.35755	1.9855	2.90497	3.10098	69.6667	372.8	25.5	461	1.04676	3.2757	-1.22012
ENSG00000052723	SIKE1	ENSG00000052723_SIKE1	protein_coding	1914	1624	2278	2034	1419	1457	3073	2524	2723	2674	2741	3263	2282	3676	4267	6158	3454	2484	4024	ENSG00000052723_SIKE1	5.27984	5.0237	5.50208	5.49953	5.06652	5.33092	5.57894	5.63778	5.52388	5.69181	5.69961	5.29389	5.48543	5.21956	5.4941	5.65306	5.73281	5.72274	5.51979	1787.67	2747	3372	4030	5.28376	5.6264	5.37324
ENSG00000052749	RRP12	ENSG00000052749_RRP12	protein_coding	1251	1129	1193	1135	865	769	2373	1969	1267	1240	1802	1745	1219	2152	2006	2768	1182	1365	2241	ENSG00000052749_RRP12	4.11936	4.1235	4.03034	4.05485	4.04876	4.07895	4.63459	4.95373	4.19613	3.88166	4.46923	3.93829	4.24641	3.49313	3.74631	3.98641	3.73335	4.20633	3.93829	1057	1730.2	1780.5	1889	4.07596	4.42707	3.85604
ENSG00000052795	FNIP2	ENSG00000052795_FNIP2	protein_coding	813	796	509	517	549	502	902	712	781	739	846	2506	1733	3184	3342	2641	1664	1209	1761	ENSG00000052795_FNIP2	3.04439	3.22033	2.57289	2.85798	3.24945	3.10266	2.91456	2.95047	2.63923	2.70929	3.10601	4.05398	4.15462	3.90497	4.19928	3.56925	3.53978	3.66676	3.10936	614.333	796	2691.25	1818.75	3.00795	2.86391	4.07821
ENSG00000052802	MSMO1	ENSG00000052802_MSMO1	protein_coding	2359	2188	1740	1667	2154	2084	802	637	989	881	1118	1102	767	1616	1699	1021	534	473	722	ENSG00000052802_MSMO1	5.91433	5.92624	5.45648	5.478	6.28707	6.18468	4.02237	3.89045	4.58436	4.41549	4.68538	4.19456	4.40395	4.0505	4.41278	3.43696	3.29866	3.64616	3.06005	2032	885.4	1296	687.5	5.87446	4.31961	4.26545
ENSG00000052841	TTC17	ENSG00000052841_TTC17	protein_coding	1098	1053	2155	1895	918	936	1642	1387	1159	1152	1435	2844	1957	2900	3047	3230	2110	1469	2320	ENSG00000052841_TTC17	4.43029	4.24108	5.17033	5.06437	4.67582	4.80116	4.43029	4.50208	4.23726	4.08066	4.55582	5.03342	5.18785	4.49953	4.75382	4.6893	4.81301	4.95838	4.40259	1342.5	1355	2687	2282.25	4.7305	4.36122	4.86865
ENSG00000053108	FSTL4	ENSG00000053108_FSTL4	protein_coding	37	44	68	52	55	69	6	7	12	8	9	154	127	105	127	58	76	66	25	ENSG00000053108_FSTL4	-0.340075	0.137504	0.250962	0.333424	1.0072	1.61353	-3.8365	-1.51457	-2	-3.64386	-1.55639	0.918386	0.933573	-0.0740006	0.356144	-0.915936	-0.434403	-0.200913	-1.47393	54.1667	8.4	128.25	56.25	0.500423	-2.51026	0.533526
ENSG00000053254	FOXN3	ENSG00000053254_FOXN3	protein_coding	1714	1489	2086	1834	1462	1390	1821	1532	2214	2181	1997	5472	3027	4629	5533	9833	5178	3272	6212	ENSG00000053254_FOXN3	4.22882	4.09085	4.5472	4.2817	4.26903	4.26903	3.75382	4.0027	4.43829	4.51033	4.27575	4.97453	4.97545	4.28614	4.61471	5.24489	5.15218	5.09592	4.8505	1662.5	1949	4665.25	6123.75	4.28111	4.19618	4.71271
ENSG00000053371	AKR7A2	ENSG00000053371_AKR7A2	protein_coding	316	270	349	339	194	216	454	369	429	449	493	462	275	699	559	684	357	260	630	ENSG00000053371_AKR7A2	3.7866	3.73877	3.82477	3.89821	3.5656	3.59932	4.02945	3.89433	4.19298	4.17712	4.23419	3.52105	3.60407	3.6565	3.5509	3.57289	3.43429	3.37712	3.6241	280.667	438.8	498.75	482.75	3.73554	4.10562	3.58313
ENSG00000053372	MRTO4	ENSG00000053372_MRTO4	protein_coding	1165	1083	695	615	767	676	1806	1473	1098	1116	1255	1547	1096	1977	2109	2019	1013	924	1689	ENSG00000053372_MRTO4	5.02989	5.09803	4.22265	4.37851	4.86691	4.8475	5.18824	5.41109	4.6605	5.0054	4.98322	4.45812	4.75489	4.52105	4.7126	4.51854	4.16752	4.53916	4.48607	833.5	1349.6	1682.25	1411.25	4.74058	5.04969	4.61166
ENSG00000053438	NNAT	ENSG00000053438_NNAT	protein_coding	31	19	19	17	22	26	13	25	20	15	16	77	109	107	86	41	36	43	27	ENSG00000053438_NNAT	0.526069	-0.0740006	-0.184425	-0.286304	0.485427	0.722466	-1.05889	0.124328	-0.200913	-0.599462	-0.556393	0.978196	2.07724	0.925999	0.871844	-0.340075	0.201634	0.863938	-0.836501	22.3333	17.8	94.75	36.75	0.198205	-0.458267	1.21332
ENSG00000053501	USE1	ENSG00000053501_USE1	protein_coding	102	96	140	137	79	75	289	281	240	250	290	241	206	221	237	615	359	265	495	ENSG00000053501_USE1	2.68032	2.62761	3.02857	3.04963	2.60407	2.7866	3.92315	4.14405	3.84197	3.89142	4.1102	3.03034	3.35332	2.45681	2.63691	4.04089	4.06091	3.8679	3.87184	104.833	270	226.25	433.5	2.79613	3.98216	2.86935
ENSG00000053524	MCF2L2	ENSG00000053524_MCF2L2	protein_coding	101	103	195	188	152	134	838	690	765	754	718	321	500	268	318	2821	1997	1320	1492	ENSG00000053524_MCF2L2	0.356144	1.54102	2.08406	1.44361	2.16993	1.46989	3.56316	3.29425	3.60407	3.59694	3.48414	1.75275	2.66448	1	1.43296	4.39369	4.48414	4.29131	3.46989	145.5	753	351.75	1907.5	1.51077	3.50851	1.71255
ENSG00000053702	NRIP2	ENSG00000053702_NRIP2	protein_coding	54	56	60	82	49	54	41	22	48	51	42	180	203	136	134	108	81	102	82	ENSG00000053702_NRIP2	0.0840643	0.238787	0.226509	0.731183	0.400538	0.526069	-0.666576	-1.25154	-0.184425	-0.0892673	-0.415037	0.948601	1.73985	0.0565835	0.263034	-0.184425	0.176323	0.85599	-0.454032	59.1667	40.8	163.25	93.25	0.367858	-0.521369	0.752017
ENSG00000053747	LAMA3	ENSG00000053747_LAMA3	protein_coding	16	13	25	25	15	18	12	13	10	17	10	331	197	249	218	14	19	16	4	ENSG00000053747_LAMA3	-0.785875	-2.73697	-0.37707	-0.621488	0.536053	-0.577767	-2.73697	-0.915936	-1.55639	-1.47393	-1.78588	0.948601	1.22651	0.124328	0.286881	-3.05889	-0.862496	-0.621488	-5.64386	18.6667	12.4	248.75	13.25	-0.760519	-1.69382	0.64658
ENSG00000053770	AP5M1	ENSG00000053770_AP5M1	protein_coding	926	824	730	649	648	604	1614	1371	1271	1193	1228	1059	780	1461	1651	2784	1326	630	1458	ENSG00000053770_AP5M1	4.39643	4.17313	4.07468	3.99186	4.26379	4.05311	4.90063	4.72629	4.5741	4.55213	4.55704	3.72028	4.06437	3.75916	4.11437	4.5373	4.34341	4.21956	3.82477	730.167	1335.4	1237.75	1549.5	4.15883	4.66204	3.91454
ENSG00000053900	ANAPC4	ENSG00000053900_ANAPC4	protein_coding	289	290	289	232	209	186	295	274	225	281	316	594	489	623	589	763	386	369	514	ENSG00000053900_ANAPC4	2.9486	2.82375	2.72683	2.82782	3.19377	2.3505	2.33628	2.90111	2.58015	2.774	2.98368	3.08406	3.54967	2.82579	2.90689	3.11103	3.02857	3.20633	2.79909	249.167	278.2	573.75	508	2.81188	2.71504	3.0916
ENSG00000054116	TRAPPC3	ENSG00000054116_TRAPPC3	protein_coding	389	439	478	404	373	386	748	687	698	677	703	537	412	837	789	1124	584	417	822	ENSG00000054116_TRAPPC3	4.12681	4.39712	4.41954	4.19613	4.45681	4.61412	4.72465	4.85649	4.88899	4.85898	4.83946	3.85499	3.97361	3.91839	4.02326	4.40871	4.15462	4.03826	4.05311	411.5	702.6	643.75	736.75	4.36842	4.83371	3.94256
ENSG00000054118	THRAP3	ENSG00000054118_THRAP3	protein_coding	3434	3114	2458	2377	2196	2261	4265	3506	3978	3857	4083	6660	4522	7055	8223	8766	4843	3045	5553	ENSG00000054118_THRAP3	5.50016	5.47832	4.97499	5.09339	5.40156	5.38405	5.48188	5.42995	5.62176	5.58135	5.63923	5.61853	5.76633	5.16752	5.65421	5.59186	5.5373	5.22072	5.03474	2640	3937.8	6615	5551.75	5.30541	5.55083	5.55165
ENSG00000054148	PHPT1	ENSG00000054148_PHPT1	protein_coding	1093	1000	1241	1250	741	828	759	655	814	852	683	1800	1340	3312	2480	1573	837	545	1759	ENSG00000054148_PHPT1	6.43346	6.42509	6.5735	6.63358	6.31034	6.43346	5.65392	5.6605	5.89893	5.99367	5.55643	6.30852	6.48913	6.79403	6.6057	5.81121	5.56285	5.29499	6.06867	1025.5	752.6	2233	1178.5	6.46824	5.75269	6.54934
ENSG00000054267	ARID4B	ENSG00000054267_ARID4B	protein_coding	1740	1608	1506	1390	1182	1255	1600	1369	1651	1498	1832	4973	3475	4930	5839	4233	2938	2070	2706	ENSG00000054267_ARID4B	4.37016	4.35685	4.36107	4.22959	4.37504	4.46074	3.89821	4.09845	4.30524	3.99729	4.25248	5.28207	5.33771	4.86839	5.1102	4.3875	4.79494	4.92932	4.02414	1446.83	1590	4804.25	2986.75	4.35891	4.11033	5.14959
ENSG00000054277	OPN3	ENSG00000054277_OPN3	protein_coding	69	64	51	61	76	59	114	104	102	120	115	87	100	181	164	423	218	136	227	ENSG00000054277_OPN3	1.34483	1.26903	1.16993	1.31034	1.46467	1.17632	1.23879	1.42761	1.36177	1.63227	1.59932	1.21412	1.87578	1.82375	1.67356	2.21723	2.18903	1.9855	1.60407	63.3333	111	133	251	1.28919	1.45195	1.6468
ENSG00000054282	SDCCAG8	ENSG00000054282_SDCCAG8	protein_coding	439	432	532	443	319	319	620	518	464	509	590	1270	975	1205	1403	1657	854	652	983	ENSG00000054282_SDCCAG8	3.82375	3.77294	4.25852	3.98823	3.95606	3.67356	3.93263	4.50779	3.99639	4.16832	4.08576	4.62293	4.75061	4.09845	4.5601	4.89288	4.76553	4.78921	4.42895	414	540.2	1213.25	1036.5	3.91218	4.13818	4.50802
ENSG00000054356	PTPRN	ENSG00000054356_PTPRN	protein_coding	3128	2937	5197	4893	3201	3121	4011	3199	2870	2742	2714	2380	1630	2747	2279	3053	1822	1759	3223	ENSG00000054356_PTPRN	6.07232	6.04549	6.67666	6.58271	6.54117	6.40956	6.19889	5.88899	5.77847	5.55428	5.72137	4.43962	4.78293	4.30597	4.19849	4.48929	4.42089	5.04789	4.80219	3746.17	3107.2	2259	2464.25	6.38799	5.8284	4.43176
ENSG00000054392	HHAT	ENSG00000054392_HHAT	protein_coding	198	186	526	498	247	219	380	289	369	347	406	783	511	1059	891	1524	754	651	1176	ENSG00000054392_HHAT	1.64155	1.62293	3.31034	3.03738	2.87381	2.22959	2.32193	2.17632	2.4957	2.46989	2.61353	2.848	2.848	2.99277	2.71149	3.39369	3.23266	3.44095	3.37295	312.333	358.2	811	1026.25	2.4526	2.41547	2.85006
ENSG00000054523	KIF1B	ENSG00000054523_KIF1B	protein_coding	2584	2277	1903	1856	1900	1802	4242	3543	3175	3038	3215	6143	3307	6940	7165	9893	5984	4837	6744	ENSG00000054523_KIF1B	4.20555	4.11187	3.79805	3.79909	4.22419	4.21723	4.56621	4.57894	4.51159	4.33557	4.34341	4.76447	4.49697	4.44559	4.58316	4.91504	5.05572	5.16068	4.52042	2053.67	3442.6	5888.75	6864.5	4.05933	4.46714	4.57255
ENSG00000054598	FOXC1	ENSG00000054598_FOXC1	protein_coding	99	94	65	74	103	105	531	473	292	345	437	780	740	777	792	531	1120	242	387	ENSG00000054598_FOXC1	0.604071	0.632268	0	0.238787	1.11103	1.14405	2.67356	2.76341	2.0635	2.31325	2.59455	2.72247	3.26003	2.21723	2.47249	1.75275	3.59216	1.75702	1.43296	90	415.6	772.25	570	0.621701	2.48165	2.66805
ENSG00000054611	TBC1D22A	ENSG00000054611_TBC1D22A	protein_coding	264	204	301	302	184	200	326	292	321	297	340	648	407	659	541	769	479	471	660	ENSG00000054611_TBC1D22A	2.46467	2.19849	2.89336	2.80116	2.69377	2.52356	2.47508	2.55336	2.77189	2.72247	2.76553	2.96162	2.81352	2.56071	2.36737	2.68032	2.73552	2.95606	2.64616	242.5	315.2	563.75	594.75	2.59584	2.65767	2.67581
ENSG00000054654	SYNE2	ENSG00000054654_SYNE2	protein_coding	3303	2833	2001	1870	2257	2211	1108	946	1102	1027	782	11146	6837	12233	14069	10596	7704	3089	5678	ENSG00000054654_SYNE2	3.46597	3.6017	2.78869	3.59694	3.47119	3.52732	2.81558	3.02326	3.10434	3.14405	3.05658	4.50843	4.43962	4.37504	4.39369	4.2817	4.22728	3.76022	3.93168	2412.5	993	11071.2	6766.75	3.40863	3.02876	4.4292
ENSG00000054690	PLEKHH1	ENSG00000054690_PLEKHH1	protein_coding	58	51	112	93	51	38	420	372	391	361	485	205	247	224	198	1263	646	516	750	ENSG00000054690_PLEKHH1	0.678072	0.356144	1.23266	0.83996	0.669027	0.124328	2.22033	2.65306	2.31325	2.57046	2.95047	0.613532	2.24489	0.815575	0.389567	2.96532	2.89142	3.01078	2.41414	67.1667	405.8	218.5	793.75	0.650032	2.54151	1.01589
ENSG00000054793	ATP9A	ENSG00000054793_ATP9A	protein_coding	55	57	45	52	35	45	199	143	224	175	263	1142	551	1400	647	555	617	511	399	ENSG00000054793_ATP9A	-1.21759	-1.25154	-1.73697	-1.47393	-1.55639	-1.25154	0.0143553	-0.120294	0.632268	0.214125	0.659925	2.09761	1.61824	1.91073	1.0072	0.613532	1.56071	1.68706	0.31034	48.1667	200.8	935	520.5	-1.41466	0.280076	1.65844
ENSG00000054965	FAM168A	ENSG00000054965_FAM168A	protein_coding	1742	1643	1618	1559	1101	1126	1882	1641	1732	1749	1899	3995	2572	5357	5104	3973	2307	1921	2889	ENSG00000054965_FAM168A	3.91169	4.06264	3.80012	3.74201	3.78973	3.71149	3.66334	3.66676	3.88264	3.91361	3.96162	4.33128	4.45812	4.09001	4.29278	3.76341	3.84599	3.95233	3.41007	1464.83	1780.6	4257	2772.5	3.83628	3.8176	4.29305
ENSG00000054967	RELT	ENSG00000054967_RELT	protein_coding	505	464	177	211	278	250	402	350	267	257	363	642	633	1149	852	369	247	216	317	ENSG00000054967_RELT	3.26903	3.11437	1.70487	1.9222	2.7137	2.54102	2.58976	2.58496	2.10434	2.07382	2.56316	2.57289	3.20633	3	2.80323	1.42223	1.65535	1.68257	1.46989	314.167	327.8	819	287.25	2.5442	2.38321	2.89561
ENSG00000054983	GALC	ENSG00000054983_GALC	protein_coding	365	350	452	426	294	280	962	828	1190	1146	1089	625	464	848	899	1753	1186	490	1023	ENSG00000054983_GALC	2.60644	3.04789	2.95606	2.89918	3.01614	2.96901	3.65992	3.7126	4.34056	4.23955	4.34056	2.64155	3.24641	2.34767	2.926	3.55949	3.96809	3.02503	3.04614	361.167	1043	709	1113	2.91579	4.05864	2.7904
ENSG00000055044	NOP58	ENSG00000055044_NOP58	protein_coding	2845	2558	1944	1852	1759	1578	3370	2878	2689	2572	3157	5468	3741	4806	5917	6188	3650	2374	4205	ENSG00000055044_NOP58	6.5815	6.45302	6.02104	6.06199	6.44758	6.34554	6.38249	6.49346	6.37051	6.28651	6.56682	6.69836	6.88631	5.97751	6.43196	6.42744	6.5552	6.55459	6.07382	2089.33	2933.2	4983	4104.25	6.31845	6.41996	6.49853
ENSG00000055070	SZRD1	ENSG00000055070_SZRD1	protein_coding	1899	1749	1374	1316	1414	1432	2471	2007	1906	1948	1928	3076	1646	3621	3590	3401	1702	1835	2763	ENSG00000055070_SZRD1	5.14486	5.09339	4.64616	4.57168	5.04045	4.95466	5.17871	5.0072	4.91839	5.02192	5.0009	4.99594	4.72846	4.62352	4.82934	4.53356	4.34483	4.76235	4.35191	1530.67	2052	2983.25	2425.25	4.90853	5.02542	4.79431
ENSG00000055118	KCNH2	ENSG00000055118_KCNH2	protein_coding	4458	4041	4284	4210	3547	3259	13761	11403	10481	10065	10803	5501	3728	6654	6312	14931	7946	6077	12457	ENSG00000055118_KCNH2	6.24298	6.20574	6.12763	6.17033	6.37138	6.24869	7.55643	7.54017	7.43488	7.39481	7.42139	5.67129	5.73823	5.48059	5.65335	6.68328	6.52716	6.48172	6.60244	3966.5	11302.6	5548.75	10352.8	6.22779	7.46953	5.63586
ENSG00000055130	CUL1	ENSG00000055130_CUL1	protein_coding	2023	1911	1288	1177	1375	1348	3151	2405	2410	2242	2378	3413	2141	3740	4759	5938	3439	2222	3621	ENSG00000055130_CUL1	5.12433	5.14445	4.47119	4.40054	5.02636	4.99729	5.42021	5.2854	5.28392	5.19061	5.21529	5.02857	4.96993	4.6605	5.23458	5.40973	5.38543	5.1297	4.83289	1520.33	2517.2	3513.25	3805	4.86069	5.27909	4.97339
ENSG00000055147	FAM114A2	ENSG00000055147_FAM114A2	protein_coding	477	455	484	393	371	331	479	348	408	392	397	756	472	704	727	776	500	405	511	ENSG00000055147_FAM114A2	3.78136	3.89627	3.80839	3.56682	3.79286	3.7845	3.52982	3.03386	3.23113	3.08916	3.37712	3.48156	3.64155	3.20945	3.23266	3.02326	3.0054	3.44228	2.78031	418.5	404.8	664.75	548	3.7717	3.25222	3.3913
ENSG00000055163	CYFIP2	ENSG00000055163_CYFIP2	protein_coding	162	138	251	212	107	91	56	49	81	82	41	871	717	1427	1303	686	416	410	545	ENSG00000055163_CYFIP2	1.99639	1.24489	2.38957	1.62761	1.47508	1.09085	0.344828	0.378512	0.0285692	0.604071	-0.454032	3.06178	3.48671	3.13093	3.26003	2.08066	2.37295	2.91648	1.91456	160.167	61.8	1079.5	514.25	1.6374	0.18039	3.23486
ENSG00000055208	TAB2	ENSG00000055208_TAB2	protein_coding	1026	895	863	778	680	651	921	666	655	590	632	2713	1641	2930	3336	2428	1515	1190	1539	ENSG00000055208_TAB2	3.79909	3.8339	3.65306	3.60881	3.78346	3.75596	3.22033	3.02503	3.03738	3.08406	3.08916	4.37782	4.47444	3.99458	4.34625	3.78346	3.83895	3.94111	3.26454	815.5	692.8	2655	1668	3.73905	3.09119	4.29827
ENSG00000055211	GINM1	ENSG00000055211_GINM1	protein_coding	449	395	455	446	411	357	399	346	407	376	404	547	373	586	703	731	591	305	480	ENSG00000055211_GINM1	3.57773	3.49057	3.6837	3.66562	3.90014	3.74093	3.06005	3.1635	3.45812	3.35332	3.41549	3.07553	3.16672	2.68482	3.0993	3.03034	3.50335	2.88753	2.53854	418.833	386.4	552.25	526.75	3.67645	3.2901	3.00659
ENSG00000055332	EIF2AK2	ENSG00000055332_EIF2AK2	protein_coding	2312	2142	2123	2113	1834	1767	3688	3024	3033	2865	3271	5498	3330	4955	6633	10731	6929	4806	6072	ENSG00000055332_EIF2AK2	4.49121	4.42761	4.07296	4.23649	4.65249	4.52482	4.69265	4.71425	4.4957	4.42761	4.65992	4.90207	4.68313	3.92125	4.71094	5.11811	5.31361	5.04089	4.41481	2048.5	3176.2	5104	7134.5	4.40093	4.59802	4.55435
ENSG00000055483	USP36	ENSG00000055483_USP36	protein_coding	1252	1148	1372	1256	922	940	1514	1286	1006	1037	1123	3366	2025	3352	2871	2423	1692	1784	2283	ENSG00000055483_USP36	4.49185	4.41616	4.70653	4.51728	4.59991	4.5741	4.32337	4.47054	3.89918	4.04089	4.27053	5.17113	4.89336	4.95606	4.7126	4.34908	4.32553	5.12681	4.65421	1148.33	1193.2	2903.5	2045.5	4.55097	4.2009	4.93329
ENSG00000055609	KMT2C	ENSG00000055609_KMT2C	protein_coding	3800	3542	3230	3066	2747	2753	5508	4347	4169	3869	5105	13737	7052	13036	14520	18641	11863	9783	12676	ENSG00000055609_KMT2C	4.33342	4.20477	3.92315	4.29425	4.32409	4.17792	4.39712	4.23879	4.00809	4.15381	4.39163	5.52513	5.40837	4.84097	5.2384	5.29168	5.44294	5.57652	4.9607	3189.67	4599.6	12086.2	13240.8	4.2096	4.23789	5.25322
ENSG00000055917	PUM2	ENSG00000055917_PUM2	protein_coding	3176	2756	2514	2199	2242	2288	6314	5136	4741	4608	5192	8993	4746	11152	11863	15364	8615	7016	10960	ENSG00000055917_PUM2	5.488	5.36457	5.13258	5.01436	5.43796	5.39266	5.95559	5.95629	5.76049	5.87848	5.92362	6.05853	5.6453	5.85997	6.13504	6.41464	6.3087	6.77202	5.99684	2529.17	5198.2	9188.5	10488.8	5.30502	5.89489	5.92471
ENSG00000055950	MRPL43	ENSG00000055950_MRPL43	protein_coding	715	636	688	686	557	519	923	720	752	809	797	1085	724	1530	1380	1499	882	556	1319	ENSG00000055950_MRPL43	5.49249	5.42694	5.41041	5.47573	5.53294	5.48091	5.44029	5.37504	5.40735	5.54319	5.46205	5.17513	5.2604	5.15056	5.27984	5.23534	5.26529	4.9364	5.18745	633.5	800.2	1179.75	1064	5.4699	5.44558	5.21648
ENSG00000055955	ITIH4	ENSG00000055955_ITIH4	protein_coding	6	6	2	8	4	4	13	15	25	15	17	5	7	9	12	10	13	26	19	ENSG00000055955_ITIH4	-0.888969	-0.643856	-1.4344	-0.104697	-0.666576	-0.0588937	-0.535332	0.0703893	-0.168123	-0.340075	-0.37707	-1.73697	-0.556393	-2.32193	-0.321928	-1.78588	0.495695	1.13093	-0.395929	5	17	8.25	17	-0.632899	-0.270042	-1.2343
ENSG00000056050	C4orf27	ENSG00000056050_C4orf27	protein_coding	408	362	245	262	317	282	372	316	277	296	313	597	397	609	787	694	392	308	471	ENSG00000056050_C4orf27	4.2817	4.2502	3.46989	3.61589	4.43696	4.26303	3.75489	3.853	3.63343	3.69042	3.72247	3.98459	4.0027	3.70155	4.19377	3.89045	3.75061	3.79909	3.42761	312.667	314.8	597.5	466.25	4.05295	3.73084	3.97065
ENSG00000056097	ZFR	ENSG00000056097_ZFR	protein_coding	3956	3505	3556	3210	2497	2633	5417	4306	4724	4492	5192	7367	5131	7664	9458	13361	7747	4091	8686	ENSG00000056097_ZFR	5.73633	5.70349	5.64847	5.47249	5.59216	5.67497	5.94977	5.84825	5.92742	5.86567	6.01056	5.81019	5.95536	5.3345	5.98687	6.3025	6.33539	5.90424	5.69432	3226.17	4826.2	7405	8471.25	5.63798	5.92033	5.77173
ENSG00000056277	ZNF280C	ENSG00000056277_ZNF280C	protein_coding	438	427	315	245	338	324	345	343	352	299	458	1076	800	1191	1240	1250	762	525	787	ENSG00000056277_ZNF280C	2.62293	2.63227	2.0635	1.84398	2.62527	2.53605	1.61353	2.0321	2.03562	1.82375	2.51854	3.07039	3.25701	2.4957	2.87184	2.78241	2.73335	2.65992	2.19535	347.833	359.4	1076.75	831	2.38733	2.00471	2.92373
ENSG00000056487	PHF21B	ENSG00000056487_PHF21B	protein_coding	1237	1104	1442	1465	858	777	755	663	749	785	695	2439	1819	2646	2659	2288	1378	987	1546	ENSG00000056487_PHF21B	4.42492	4.35191	4.60644	4.68313	4.38198	4.19377	3.45022	3.41684	3.58856	3.59216	3.41954	4.82222	5.24793	4.33056	4.41007	4.04439	4.28466	4.08321	3.62527	1147.17	729.4	2390.75	1549.75	4.44036	3.49346	4.70269
ENSG00000056558	TRAF1	ENSG00000056558_TRAF1	protein_coding	95	53	219	167	111	92	95	64	89	81	135	195	218	172	182	302	178	239	153	ENSG00000056558_TRAF1	-0.340075	-1.05889	0.847997	0.516015	0.321928	0.111031	-0.68966	-1	-0.535332	-0.643856	0.0143553	-0.152003	0.613532	-0.785875	-0.514573	0.0565835	0.0565835	0.847997	-0.785875	122.833	92.8	191.75	218	0.0663337	-0.570899	-0.20973
ENSG00000056586	RC3H2	ENSG00000056586_RC3H2	protein_coding	2986	2713	2160	1941	1877	1898	6033	4884	4821	4463	5165	5496	3335	6967	7477	10542	5801	4113	6925	ENSG00000056586_RC3H2	4.69432	4.69711	4.15137	4.26978	4.53356	4.52356	5.34944	5.22304	5.22882	5.13175	5.32048	4.74255	4.62469	4.75596	4.91504	5.08194	5.07767	5.00315	4.81916	2262.5	5073.2	5818.75	6845.25	4.47828	5.25071	4.75956
ENSG00000056661	PCGF2	ENSG00000056661_PCGF2	protein_coding	353	313	350	303	263	280	330	282	221	272	321	1743	796	1893	1554	980	745	858	823	ENSG00000056661_PCGF2	3.27501	3.11103	3.24641	3.0036	3.16672	3.48027	2.81762	2.93734	2.50843	2.91073	3.03562	4.74739	4.06005	4.31832	3.96532	3.15218	3.71809	4.337	3.0993	310.333	285.2	1496.5	851.5	3.21384	2.84195	4.27277
ENSG00000056736	IL17RB	ENSG00000056736_IL17RB	protein_coding	33	43	25	18	24	22	51	30	59	54	43	82	67	83	123	155	110	78	118	ENSG00000056736_IL17RB	-0.184425	0.298658	-0.599462	-0.971431	-0.286304	-0.37707	0.0840643	-0.395929	0.575312	0.454176	0.0285692	0.275007	0.545968	-0.286304	0.565597	0.757023	1.02857	0.933573	0.505891	27.5	47.4	88.75	115.25	-0.353339	0.149239	0.275067
ENSG00000056972	TRAF3IP2	ENSG00000056972_TRAF3IP2	protein_coding	159	142	101	108	82	98	114	102	138	121	149	333	327	573	513	252	198	221	181	ENSG00000056972_TRAF3IP2	3.57046	3.46858	2.98003	2.87184	2.98732	3.10769	2.70487	2.86196	3.14241	2.93168	3.0018	3.10434	3.76129	3.72792	3.77926	2.19535	2.56071	2.54597	2.19535	115	124.8	436.5	213	3.16432	2.92855	3.5932
ENSG00000057019	DCBLD2	ENSG00000057019_DCBLD2	protein_coding	1712	1662	1025	961	1317	1224	1128	962	994	982	981	5736	3668	6026	6543	3455	1740	1389	2024	ENSG00000057019_DCBLD2	4.40259	4.51475	3.68482	3.47508	4.57107	4.38819	3.46858	3.32625	3.51728	3.65076	3.71039	5.3799	5.52982	4.82629	5.20711	4.03738	3.91648	3.92029	3.34199	1316.83	1009.4	5493.25	2152	4.17275	3.53465	5.23578
ENSG00000057252	SOAT1	ENSG00000057252_SOAT1	protein_coding	1117	1082	620	560	832	720	2732	2247	2320	2110	2790	1270	881	1673	2075	3913	2040	1535	2414	ENSG00000057252_SOAT1	4.28021	4.21878	3.29866	3.19535	4.08321	4.05485	5.01703	5.00764	4.92647	4.79805	5.36632	3.55213	3.20163	3.52982	4.03034	4.59574	4.46793	4.12928	4.1235	821.833	2439.8	1474.75	2475.5	3.85518	5.0231	3.57848
ENSG00000057294	PKP2	ENSG00000057294_PKP2	protein_coding	21	20	19	13	18	15	1	4	5	4	2	225	206	291	291	8	16	15	6	ENSG00000057294_PKP2	-0.0144996	-0.321928	-1	-1.47393	-0.473931	-0.810966	-3.47393	-1.8365	-2.25154	-2.32193	-2.64386	0.887525	2.1375	0.604071	1.42761	-3.32193	-1.2863	-1.4344	-4.64386	17.6667	3.2	253.25	11.25	-0.682543	-2.50555	1.26418
ENSG00000057593	F7	ENSG00000057593_F7	protein_coding	12	19	15	18	6	6	9	7	23	27	9	7	56	0	4	65	36	65	32	ENSG00000057593_F7	-2	-0.836501	-1.35845	-0.943416	-1.8365	-2.39593	-1.73697	-2.94342	-1.08927	-0.836501	-2.39593	-3.64386	0.910733	-6.64386	-4.05889	-0.556393	-0.68966	0.604071	-1.02915	12.6667	15	16.75	49.5	-1.5618	-1.80042	-3.35897
ENSG00000057608	GDI2	ENSG00000057608_GDI2	protein_coding	5584	5044	4874	4499	3784	3612	7942	6597	6293	5938	6397	10343	6583	12419	13833	17398	11326	6068	12708	ENSG00000057608_GDI2	7.31161	7.20212	6.99232	6.94216	7.2294	7.06534	7.37356	7.40088	7.28374	7.24146	7.34501	7.22564	7.37669	6.88874	7.40003	7.58188	7.80813	7.41718	7.17951	4566.17	6633.4	10794.5	11875	7.12382	7.32893	7.22277
ENSG00000057657	PRDM1	ENSG00000057657_PRDM1	protein_coding	195	170	70	81	86	57	9	4	12	6	16	58	115	9	27	25	43	54	4	ENSG00000057657_PRDM1	1.85599	1.55582	1.13093	0.344828	1.84398	0.765535	-2.18442	-4.32193	-1.05889	-2.32193	-1.59946	-0.785875	1.25701	-4.32193	-1.78588	-1.59946	0.526069	0.925999	-4.05889	109.833	9.4	52.25	31.5	1.24951	-2.29733	-1.40917
ENSG00000057663	ATG5	ENSG00000057663_ATG5	protein_coding	783	649	604	613	485	480	948	709	786	697	785	893	613	1273	1343	1350	754	516	987	ENSG00000057663_ATG5	3.86888	3.71699	3.63807	3.42089	3.59813	3.71039	3.82171	3.7126	3.74524	3.47119	3.64501	3.22342	3.23879	3.27202	3.5472	3.38128	3.32337	3.31325	2.9982	602.333	785	1030.5	901.75	3.65889	3.67915	3.32036
ENSG00000057757	PITHD1	ENSG00000057757_PITHD1	protein_coding	428	381	341	339	290	285	905	787	597	628	656	652	442	738	732	1057	622	501	775	ENSG00000057757_PITHD1	4.03122	3.94673	3.76871	3.80219	3.99095	3.95606	4.76818	4.76447	4.41481	4.53854	4.47508	3.77926	3.69599	3.45812	3.72683	4.09424	3.94017	4.20006	3.79805	344	714.6	641	738.75	3.91598	4.59222	3.66505
ENSG00000057935	MTA3	ENSG00000057935_MTA3	protein_coding	843	724	1280	1145	648	716	548	518	575	626	720	2231	1415	2278	2457	2361	1862	1266	1842	ENSG00000057935_MTA3	4.55213	4.41549	4.80632	4.59753	4.64904	4.63169	3.44626	3.45154	3.43563	3.89239	3.99548	4.99639	5.16068	4.28614	4.7866	4.56316	5.0063	4.71039	4.15381	892.667	597.4	2095.25	1832.75	4.6087	3.64426	4.80745
ENSG00000058056	USP13	ENSG00000058056_USP13	protein_coding	1071	954	870	778	776	714	2413	1985	1584	1431	1578	2092	1063	2264	2601	4804	2668	1943	3367	ENSG00000058056_USP13	3.41414	3.47508	3.10434	3.02503	3.71809	3.40463	4.2032	4.08066	3.8125	3.60288	3.86394	3.60288	2.96532	2.80735	3.35896	4.0018	3.9782	4.04089	3.79181	860.5	1798.2	2005	3195.5	3.35688	3.91264	3.18363
ENSG00000058063	ATP11B	ENSG00000058063_ATP11B	protein_coding	1301	1176	1161	1024	1188	1139	1825	1482	1781	1619	1694	2239	1418	2509	3123	4415	2719	2053	3073	ENSG00000058063_ATP11B	4.24565	4.07553	4.12184	3.83592	4.72137	4.64443	4.36317	4.33485	4.64674	4.33485	4.36387	4.16993	4.29131	3.81865	4.22033	4.60348	4.63865	4.79077	4.14405	1164.83	1680.2	2322.25	3065	4.27413	4.4087	4.12505
ENSG00000058085	LAMC2	ENSG00000058085_LAMC2	protein_coding	11	26	25	27	16	22	25	18	21	23	24	34	90	8	35	51	89	49	18	ENSG00000058085_LAMC2	-1.94342	-1.05889	-1.32193	-1	-0.971431	-0.217591	-1.08927	-1.55639	-1.4344	-1	-0.621488	-0.862496	0.807355	-3.05889	-1.59946	-1	0.0840643	-0.473931	-2.47393	21.1667	22.2	41.75	51.75	-1.08554	-1.14031	-1.17837
ENSG00000058091	CDK14	ENSG00000058091_CDK14	protein_coding	16	10	4	10	14	11	15	3	18	8	14	29	50	17	17	25	46	41	5	ENSG00000058091_CDK14	0.0565835	-1.59946	-2.94342	-1.32193	0.238787	-0.535332	-0.473931	-4.64386	-1.8365	-2.73697	-1.88897	-1.25154	1.33342	-2.55639	-1.94342	-1.152	0.432959	0.594549	-3.64386	10.8333	11.6	28.25	29.25	-1.01746	-2.31604	-1.10448
ENSG00000058262	SEC61A1	ENSG00000058262_SEC61A1	protein_coding	6581	6207	4896	4623	3957	3863	10705	8770	7306	7314	7934	8281	4580	14161	11941	14751	7745	5813	11971	ENSG00000058262_SEC61A1	6.67299	6.73471	6.22863	6.26416	6.40054	6.4707	6.96093	6.98459	6.67228	6.71932	6.73593	6.14751	5.9521	6.42626	6.40837	6.5452	6.45746	6.6595	6.38905	5021.17	8405.8	9740.75	10070	6.46195	6.81461	6.23356
ENSG00000058272	PPP1R12A	ENSG00000058272_PPP1R12A	protein_coding	2026	1917	1837	1822	1511	1468	2170	1792	1786	1667	2015	4592	3603	4361	5189	5272	3081	1825	2869	ENSG00000058272_PPP1R12A	5.11603	5.31034	5.07639	5.23113	5.10978	5.2604	4.91265	5.07253	4.9528	4.88753	5.07168	5.83466	6.37034	5.04483	5.46336	5.49665	5.49729	5.26115	4.29866	1763.5	1886	4436.25	3261.75	5.18401	4.97944	5.6783
ENSG00000058404	CAMK2B	ENSG00000058404_CAMK2B	protein_coding	31	22	18	31	23	16	17	26	28	14	37	100	158	102	109	135	137	167	135	ENSG00000058404_CAMK2B	0.0426443	-0.0740006	-1.73697	0.250962	-0.136062	-1.18442	-2.12029	-1.2863	-1.02915	-1.8365	-0.454032	0.250962	1.65535	-0.0740006	0.411426	0.238787	1.14405	2.02503	0.163499	23.5	24.4	117.25	143.5	-0.472974	-1.34526	0.560935
ENSG00000058453	CROCC	ENSG00000058453_CROCC	protein_coding	163	181	299	277	155	159	177	129	199	219	265	713	678	563	515	528	373	342	368	ENSG00000058453_CROCC	1.80735	2.11437	2.18587	2.54102	1.96717	2.62293	1.926	0.748461	2.0072	2.21723	2.34767	2.9542	3.27202	1.77821	1.926	2.38128	2.1635	2.35332	1.95977	205.667	197.8	617.25	402.75	2.20645	1.84931	2.48261
ENSG00000058600	POLR3E	ENSG00000058600_POLR3E	protein_coding	1099	947	1225	1139	870	856	1611	1282	1083	1029	1363	1908	1608	2426	2528	2134	871	991	1652	ENSG00000058600_POLR3E	5.03694	4.92837	5.02813	5.14731	5.21412	5.19022	5.32229	5.19928	4.95931	4.77083	5.14323	4.93923	5.32301	4.86047	5.1206	4.59156	4.08321	4.80168	4.45681	1022.67	1273.6	2117.5	1412	5.09085	5.07899	5.06083
ENSG00000058668	ATP2B4	ENSG00000058668_ATP2B4	protein_coding	156	117	350	310	235	239	1280	994	866	908	1117	451	364	622	607	1923	1206	1221	1229	ENSG00000058668_ATP2B4	0.933573	0.918386	1.87971	1.79909	2.20163	2.0321	3.02503	2.75061	2.61353	2.67356	3.04264	1.39506	1.70929	1.20163	1.33914	2.69599	2.75275	3.19377	2.15704	234.5	1033	511	1394.75	1.62741	2.82107	1.41128
ENSG00000058673	ZC3H11A	ENSG00000058673_ZC3H11A	protein_coding	4970	4161	6146	5349	3731	3417	5950	4691	5814	5234	6152	10901	7356	11891	14897	13893	8552	5856	8701	ENSG00000058673_ZC3H11A	5.90448	5.82883	6.28077	6.11353	6.02037	5.96717	5.91815	5.86419	6.09128	5.97682	6.03782	6.12701	6.26134	5.84273	6.26266	5.99526	6.02104	5.93097	5.56071	4629	5568.2	11261.2	9250.5	6.01919	5.97765	6.12344
ENSG00000058729	RIOK2	ENSG00000058729_RIOK2	protein_coding	474	427	388	390	376	339	806	592	655	606	631	978	666	1134	1296	1734	861	570	1108	ENSG00000058729_RIOK2	4.1334	4.0635	3.96162	4.14078	4.7366	4.1819	4.50653	4.36597	4.62117	4.29278	4.27501	4.66676	4.8679	4.11437	4.59096	4.71149	4.59872	4.46336	4.10936	399	658	1018.5	1068.25	4.20297	4.41229	4.56
ENSG00000058799	YIPF1	ENSG00000058799_YIPF1	protein_coding	103	96	146	144	94	109	199	182	212	152	179	192	105	203	213	489	220	207	286	ENSG00000058799_YIPF1	1.95977	1.98185	2.33914	2.32193	2.21412	2.58736	2.56803	2.68257	2.79077	2.23266	2.49057	1.95977	1.69153	1.5008	1.81558	2.9279	2.60881	2.72683	2.22651	115.333	184.8	178.25	300.5	2.23403	2.55292	1.74192
ENSG00000058804	NDC1	ENSG00000058804_NDC1	protein_coding	1758	1655	780	687	1216	1191	2709	2246	2014	2043	2575	2335	1474	2998	3492	4163	2331	1507	2866	ENSG00000058804_NDC1	4.62176	4.76022	3.50843	3.32625	4.59574	4.67073	4.8748	4.90014	4.76871	4.79286	5.02192	4.06609	3.96532	4.03562	4.37365	4.48607	4.3067	4.08151	4.18507	1214.5	2317.4	2574.75	2716.75	4.24719	4.87169	4.11017
ENSG00000058866	DGKG	ENSG00000058866_DGKG	protein_coding	802	767	290	293	508	506	2161	1734	1225	1169	1127	696	572	796	685	1031	664	456	735	ENSG00000058866_DGKG	4.15543	4.43563	2.99458	3.05485	3.98732	4.07895	4.93734	4.78084	4.68145	4.55397	4.39025	3.16993	3.57531	2.60407	2.72465	3.30597	3.32193	3.30012	3.07039	527.667	1483.2	687.25	721.5	3.78446	4.66877	3.01849
ENSG00000059122	FLYWCH1	ENSG00000059122_FLYWCH1	protein_coding	423	370	485	490	300	266	572	468	479	460	629	720	523	1080	849	665	336	419	573	ENSG00000059122_FLYWCH1	2.85599	3.10098	3.28392	3.12433	3.36036	2.93357	3.21412	3.33485	3.32769	3.2765	3.74739	3.41278	3.81147	3.14893	3.32625	2.80941	2.25701	3.28983	2.55827	389	521.6	793	498.25	3.10986	3.38011	3.42486
ENSG00000059145	UNKL	ENSG00000059145_UNKL	protein_coding	785	649	324	362	402	401	991	813	756	811	875	854	635	905	922	872	398	432	701	ENSG00000059145_UNKL	4.38612	3.91743	3.06005	3.35332	4.10182	3.81147	3.90497	3.849	3.68706	4.43563	4.18666	3.75702	4.26078	3.12433	3.47897	2.96532	2.81762	3.49313	2.90689	487.167	849.2	829	600.75	3.7717	4.01266	3.65528
ENSG00000059377	TBXAS1	ENSG00000059377_TBXAS1	protein_coding	11	19	15	13	11	12	4	3	9	10	16	70	104	55	64	75	78	63	27	ENSG00000059377_TBXAS1	-0.761213	0.176323	0.0285692	-0.286304	-0.321928	-0.0892673	-2.55639	-2.25154	-0.395929	-1.25154	-0.286304	1.7137	2.46467	1.13093	1.0072	0.9855	1.55582	1.49057	0.0426443	13.5	8.4	73.25	60.75	-0.20897	-1.34834	1.57912
ENSG00000059378	PARP12	ENSG00000059378_PARP12	protein_coding	177	133	253	236	129	151	387	336	318	292	397	261	228	293	216	1249	1019	647	1077	ENSG00000059378_PARP12	2.42492	1.9855	2.75061	2.87971	2.52356	2.73335	3.03034	2.9279	2.98003	2.72247	3.31759	2.32769	2.76129	1.7137	1.60407	3.94392	4.38267	4.60763	3.93168	179.833	346	249.5	998	2.54961	2.99566	2.10168
ENSG00000059573	ALDH18A1	ENSG00000059573_ALDH18A1	protein_coding	2864	2656	2988	2994	2258	2219	3462	2698	3036	3059	3532	4447	2487	5954	6059	7415	3570	2635	5458	ENSG00000059573_ALDH18A1	5.50811	5.6153	5.57168	5.73498	5.64357	5.77952	5.57046	5.43596	5.49506	5.50398	5.76022	5.35931	5.09424	5.2426	5.49089	5.65507	5.34873	5.34696	5.31179	2663.17	3157.4	4736.75	4769.5	5.64219	5.55314	5.29676
ENSG00000059588	TARBP1	ENSG00000059588_TARBP1	protein_coding	1033	963	1450	1366	912	940	1664	1449	1410	1399	1538	2624	1893	3021	3206	3591	1793	1547	2460	ENSG00000059588_TARBP1	3.75702	3.66221	4.55397	4.56377	4.31976	4.56377	4.0072	4.35473	4.1643	4.29205	4.38957	4.49697	4.72028	4.32048	4.55336	4.57592	4.29646	4.71864	4.12681	1110.67	1492	2686	2347.75	4.23675	4.24157	4.52277
ENSG00000059691	PET112	ENSG00000059691_PET112	protein_coding	374	394	489	469	309	345	608	488	486	448	550	695	548	904	845	891	406	330	644	ENSG00000059691_PET112	3.45681	3.5656	3.79181	3.74631	3.7666	4.0063	3.98823	3.97361	3.84298	3.6017	4.04264	3.41684	3.68594	3.41143	3.68032	3.49185	3.06178	3.22188	3.11437	396.667	516	748	567.75	3.72224	3.88983	3.54863
ENSG00000059728	MXD1	ENSG00000059728_MXD1	protein_coding	270	253	258	229	172	164	614	506	569	511	460	557	312	530	484	1326	814	541	955	ENSG00000059728_MXD1	1.85599	1.73985	2.07724	2.04264	1.90304	1.81147	2.50589	2.44095	2.55827	2.28392	2.10769	1.89142	1.48027	1.64616	1.51096	2.55827	2.7866	2.55582	2.488	224.333	532	470.75	909	1.90504	2.37934	1.6322
ENSG00000059758	CDK17	ENSG00000059758_CDK17	protein_coding	607	532	447	489	439	393	544	385	428	399	438	1864	1335	1901	2037	1623	927	674	1161	ENSG00000059758_CDK17	3.37016	3.51979	2.926	3.47768	3.87283	3.85798	3.03738	2.73552	3.13258	3.16672	3.33342	4.37921	4.53978	3.86888	4.1635	3.60763	3.85499	3.82375	3.4957	484.5	438.8	1784.25	1096.25	3.50407	3.08112	4.23784
ENSG00000059769	DNAJC25	ENSG00000059769_DNAJC25	protein_coding	633	510	652	523	545	501	590	510	539	480	652	828	688	695	1044	1216	848	595	867	ENSG00000059769_DNAJC25	4.35614	4.1035	4.24184	3.97545	4.55888	4.43363	3.79077	3.84398	4.0036	3.81967	4.20711	3.8125	4.20633	3.04963	3.9607	3.98094	4.29278	4.16752	3.67243	560.667	554.2	813.75	881.5	4.27824	3.93303	3.75729
ENSG00000059804	SLC2A3	ENSG00000059804_SLC2A3	protein_coding	154	161	241	231	223	225	597	484	387	366	682	1247	933	719	854	1051	1059	847	1640	ENSG00000059804_SLC2A3	1.5509	1.81967	2.10769	2.18269	2.28392	2.36737	2.89336	2.76553	2.46205	2.61117	3.24184	3.75382	4.18428	2.37851	2.774	2.75061	3.73552	3.88753	3.78555	205.833	503.2	938.25	1149.25	2.05204	2.79479	3.27265
ENSG00000059915	PSD	ENSG00000059915_PSD	protein_coding	573	445	796	723	389	390	1026	825	887	822	722	1196	919	1547	1264	1520	854	789	1449	ENSG00000059915_PSD	3.39506	3.37016	3.93829	3.81147	3.58736	3.71039	4.04352	3.97177	4.06091	4.08066	3.76765	3.82171	4.39163	3.60407	3.50208	3.60526	3.7666	3.98185	3.76765	552.667	856.4	1231.5	1153	3.63546	3.9849	3.82987
ENSG00000060069	CTDP1	ENSG00000060069_CTDP1	protein_coding	346	312	246	237	194	222	615	571	567	599	546	654	513	720	658	980	568	413	777	ENSG00000060069_CTDP1	2.48543	2.43296	2.22959	2.14405	2.03914	2.39506	3.01792	3.0993	3.05658	3.23266	3.07895	2.55827	2.76765	2.14405	2.29866	2.69377	2.66903	2.95233	2.50843	259.5	579.6	636.25	684.5	2.2877	3.09708	2.44216
ENSG00000060138	YBX3	ENSG00000060138_YBX3	protein_coding	11	12	8	12	6	9	2	4	6	7	12	24	70	1	20	13	37	27	1	ENSG00000060138_YBX3	-0.666576	-2.39593	-1.51457	-0.68966	-1.47393	-0.251539	-2.94342	-2.05889	-3.47393	-1.25154	-0.736966	-1	1.22651	-4.64386	-1.2863	-1.47393	0.389567	-0.0291463	-4.64386	9.66667	6.2	28.75	19.5	-1.16537	-2.09295	-1.42591
ENSG00000060237	WNK1	ENSG00000060237_WNK1	protein_coding	4273	3767	3415	3127	2863	2675	3989	3365	2749	2498	3131	11477	6489	12276	13248	9684	6686	4926	7042	ENSG00000060237_WNK1	5.52231	5.53169	5.01078	4.93687	5.45121	5.36317	5.24907	5.1635	4.84097	4.65535	4.78084	6.224	6.1177	5.99118	6.1532	5.50144	5.8301	5.87431	5.16189	3353.33	3146.4	10872.5	7084.5	5.30267	4.93794	6.12152
ENSG00000060339	CCAR1	ENSG00000060339_CCAR1	protein_coding	2305	2165	1484	1307	1090	1050	3018	2431	2987	2801	2982	4654	3663	4514	5559	4898	2447	1941	2601	ENSG00000060339_CCAR1	5.28466	5.63169	4.83845	4.62527	4.81506	4.98641	5.46369	5.53481	5.61559	5.65449	5.66278	5.67243	5.99955	5.43296	5.51507	5.28688	5.04264	5.46336	4.54659	1566.83	2843.8	4597.5	2971.75	5.03026	5.58627	5.655
ENSG00000060491	OGFR	ENSG00000060491_OGFR	protein_coding	1011	938	934	893	708	680	1213	1117	1180	1289	1246	1717	1442	1708	1672	1324	821	619	1000	ENSG00000060491_OGFR	4.39163	4.45022	4.20006	4.22882	4.26754	4.26679	4.33985	4.37365	4.54967	4.71699	4.50589	4.41954	4.61176	3.80735	4.05918	3.59455	3.62877	3.60526	3.24641	860.667	1209	1634.75	941	4.30084	4.49721	4.22446
ENSG00000060642	PIGV	ENSG00000060642_PIGV	protein_coding	56	54	132	106	88	77	139	143	116	138	150	100	102	206	169	246	166	113	198	ENSG00000060642_PIGV	0.443607	0.613532	1.58015	1.25096	1.45418	1.28096	1.51096	1.97085	1.58015	1.53605	1.78241	0.495695	1.28688	0.941106	0.823749	1.20163	1.57531	1.35614	1.31034	85.5	137.2	144.25	180.75	1.1039	1.67608	0.886858
ENSG00000060656	PTPRU	ENSG00000060656_PTPRU	protein_coding	1637	1514	2837	2604	1140	1228	177	147	285	319	492	1025	575	1192	958	193	309	127	771	ENSG00000060656_PTPRU	4.55643	4.34056	5.08534	5.25927	4.57107	4.45088	1.0635	1.18903	2.28392	2.52105	2.88166	2.92979	3.07211	2.69599	2.66676	1.05658	2.0635	1.57531	1.93357	1826.67	284	937.5	350	4.71059	1.98783	2.84116
ENSG00000060688	SNRNP40	ENSG00000060688_SNRNP40	protein_coding	1095	1076	661	688	746	755	1492	1166	1121	1065	1217	1417	987	2026	2234	1886	1049	708	1555	ENSG00000060688_SNRNP40	5.36457	5.38024	4.67243	4.82426	5.38232	5.30597	5.46858	5.34092	5.22805	5.20163	5.27352	4.8748	5.0365	4.86146	5.25437	4.82375	4.78869	4.69265	4.67129	836.833	1212.2	1666	1299.5	5.15497	5.30254	5.00678
ENSG00000060709	RIMBP2	ENSG00000060709_RIMBP2	protein_coding	1144	1133	2581	2526	1026	941	1762	1585	1517	1471	1354	3478	2243	3418	2750	4406	2549	2722	3131	ENSG00000060709_RIMBP2	4.06437	4.14975	5.17792	5.18507	4.52293	4.42156	4.46858	4.51602	4.24717	4.20711	4.24793	4.94486	5.06134	4.39232	4.17552	4.66391	4.79025	5.15015	4.37504	1558.5	1537.8	2972.25	3202	4.58693	4.33736	4.64351
ENSG00000060749	QSER1	ENSG00000060749_QSER1	protein_coding	1205	1178	828	754	821	795	2213	1781	1290	1211	1578	4621	2581	5205	6353	6479	4119	2728	3944	ENSG00000060749_QSER1	3.11437	3.08916	2.52857	2.59455	2.94298	3.1127	3.49057	3.40054	3.30451	2.91648	3.39917	4.23343	4.11103	3.854	4.2817	4.20242	4.22265	4.1375	3.45812	930.167	1614.6	4690	4317.5	2.89705	3.30225	4.12004
ENSG00000060762	MPC1	ENSG00000060762_MPC1	protein_coding	773	705	350	399	476	507	1072	946	860	874	828	765	585	918	1218	1383	797	484	1062	ENSG00000060762_MPC1	5.58586	5.58436	4.45681	4.65592	5.29057	5.44857	5.67243	5.74578	5.59305	5.6985	5.49217	4.72356	4.97039	4.50462	5.08789	5.1334	5.09761	4.80271	4.89433	535	916	871.5	931.5	5.17035	5.64039	4.82161
ENSG00000060971	ACAA1	ENSG00000060971_ACAA1	protein_coding	148	143	158	139	182	169	269	197	227	220	234	390	305	513	419	463	278	224	438	ENSG00000060971_ACAA1	2.63227	2.59694	2.84398	2.5656	3.47638	3.45812	3.20789	2.93168	3.04789	3.02503	3.04439	3.1177	3.35755	3.15704	3.1177	2.96162	2.95977	2.9782	3.06178	156.5	229.4	406.75	350.75	2.92888	3.05138	3.1875
ENSG00000060982	BCAT1	ENSG00000060982_BCAT1	protein_coding	17393	16074	14054	12936	13845	13328	11822	9832	11631	11375	10851	29880	18183	30009	36488	22231	13412	8015	14624	ENSG00000060982_BCAT1	7.27705	7.24213	6.9424	6.87036	7.34527	7.29957	6.32085	6.31633	6.53605	6.48704	6.42324	7.1335	7.07039	6.63517	7.07767	6.06048	6.20711	5.85449	5.852	14605	11102.2	28640	14570.5	7.1628	6.4167	6.97918
ENSG00000061273	HDAC7	ENSG00000061273_HDAC7	protein_coding	1386	1288	1732	1623	1188	1132	1706	1260	1582	1440	1777	2907	2361	4142	3524	2856	1746	1854	2570	ENSG00000061273_HDAC7	4.39985	4.55397	4.76447	4.7366	4.67243	4.61589	4.44626	4.32193	4.54226	4.28244	4.68313	4.65592	5.15826	4.7126	4.59574	4.28762	4.40735	4.69488	4.14812	1391.5	1553	3233.5	2256.5	4.62387	4.4552	4.78063
ENSG00000061337	LZTS1	ENSG00000061337_LZTS1	protein_coding	1210	1120	1006	1047	648	637	1328	1225	852	802	1340	4730	2939	4210	3688	4229	1603	2037	3499	ENSG00000061337_LZTS1	3.50208	3.47897	3.22805	3.33771	3.05832	3.03914	3.2854	3.42895	2.88557	2.81967	3.49313	4.63807	4.50462	4.0045	4.02503	4.14812	3.36597	4.08661	4.0197	944.667	1109.4	3891.75	2842	3.27404	3.18255	4.29306
ENSG00000061656	SPAG4	ENSG00000061656_SPAG4	protein_coding	63	59	168	156	47	66	41	38	45	60	39	153	151	169	119	47	58	49	104	ENSG00000061656_SPAG4	1.94486	1.89918	3.53854	3.34908	2.14731	2.94486	0.863938	0.903038	1.42761	1.7866	1.04264	2.61117	3.20945	2.23266	2.0321	0.604071	1.62293	2.02857	1.83592	93.1667	44.6	148	64.5	2.6373	1.20476	2.52135
ENSG00000061676	NCKAP1	ENSG00000061676_NCKAP1	protein_coding	3434	3082	2804	2588	2665	2562	5448	4125	4189	3885	4140	4835	3007	6223	6753	10021	5423	4047	6471	ENSG00000061676_NCKAP1	5.24184	5.19022	5.21023	4.90159	5.37712	5.19889	5.59932	5.34837	5.37678	5.30378	5.4002	4.96023	4.95233	4.94017	5.12143	5.52888	5.39575	5.40156	5.16912	2855.83	4357.4	5204.5	6490.5	5.18665	5.40569	4.99354
ENSG00000061794	MRPS35	ENSG00000061794_MRPS35	protein_coding	1460	1312	1270	1171	967	965	1371	1235	1127	997	986	2352	1415	2628	2885	2349	1348	880	1794	ENSG00000061794_MRPS35	5.39849	5.32769	5.18943	5.19889	5.34767	5.28614	4.96023	5.18706	5.08449	4.77716	4.73606	5.24413	5.48961	4.92077	5.27873	4.93168	5.12639	4.9331	4.60288	1190.83	1143.2	2320	1592.75	5.29138	4.949	5.23331
ENSG00000061918	GUCY1B3	ENSG00000061918_GUCY1B3	protein_coding	523	477	407	457	499	478	213	161	146	172	228	310	210	413	432	270	339	96	186	ENSG00000061918_GUCY1B3	3.31325	3.32048	2.8679	3.11936	3.63691	3.59813	1.51096	1.61353	1.28688	1.60881	1.90304	1.72683	1.70929	1.62293	1.87971	0.956057	2.09424	0.799087	0.641546	473.5	184	341.25	222.75	3.30934	1.58464	1.73469
ENSG00000061936	SFSWAP	ENSG00000061936_SFSWAP	protein_coding	1287	1134	1375	1327	1095	1022	1845	1460	1279	1375	1490	2936	2373	2542	2608	2781	1664	1944	2088	ENSG00000061936_SFSWAP	4.40463	4.40667	4.32193	4.39575	4.93263	4.83744	4.68032	4.53916	4.26529	4.32265	4.69098	4.96301	5.32265	4.09339	4.37573	4.1811	4.32481	4.7126	3.90304	1206.67	1489.8	2614.75	2119.25	4.54984	4.49968	4.6887
ENSG00000061938	TNK2	ENSG00000061938_TNK2	protein_coding	450	406	717	728	420	383	481	403	538	497	661	1144	892	1207	956	973	840	957	1081	ENSG00000061938_TNK2	3.38267	3.0268	3.79494	3.95884	3.75596	3.74739	3.22033	3.16189	3.24945	2.99639	3.5472	3.8125	4.00899	3.22033	3.04614	3.11437	3.67807	4.1375	3.17792	517.333	516	1049.75	962.75	3.6111	3.23505	3.52199
ENSG00000061987	MON2	ENSG00000061987_MON2	protein_coding	1428	1241	1643	1548	1249	1222	1628	1277	1407	1253	1523	3432	2108	3929	3769	4054	2323	1928	2879	ENSG00000061987_MON2	3.75702	3.68706	4.09339	3.85599	4.24184	4.07468	3.52732	3.35191	3.47638	3.41954	3.51475	4.44228	4.46401	4.20398	4.29572	4.07468	4.11936	4.54226	3.854	1388.5	1417.6	3309.5	2796	3.95166	3.45798	4.3515
ENSG00000062194	GPBP1	ENSG00000062194_GPBP1	protein_coding	2158	1960	1887	1681	1598	1566	2580	2231	2015	1965	1982	3960	2850	4962	5790	6200	3370	2591	4002	ENSG00000062194_GPBP1	5.40497	5.42626	5.33949	5.22304	5.47606	5.43129	5.3726	5.4941	5.29168	5.22843	5.18349	5.51381	5.72547	5.36877	5.73823	5.68538	5.59872	5.59991	5.10852	1808.33	2154.6	4390.5	4040.75	5.38352	5.31406	5.58657
ENSG00000062282	DGAT2	ENSG00000062282_DGAT2	protein_coding	67	47	144	139	48	46	103	92	102	96	148	263	223	291	297	707	404	337	636	ENSG00000062282_DGAT2	0.505891	0.298658	1.70929	1.69599	0.748461	1.03562	1.01436	1	1.48027	1.28688	1.76129	1.87184	2.07382	1.58496	1.82782	2.82985	2.77821	2.96901	2.91073	81.8333	108.2	268.5	521	0.998986	1.30856	1.83961
ENSG00000062370	ZNF112	ENSG00000062370_ZNF112	protein_coding	167	180	118	112	96	84	212	168	253	237	197	498	411	551	565	711	390	297	494	ENSG00000062370_ZNF112	1.31615	1.70929	0.823749	0.790772	0.925999	0.773996	1.35614	1.25096	1.81558	1.95233	1.74846	2.37573	2.38957	1.82782	1.99639	2.1635	2.01436	1.97085	1.75702	126.167	213.4	506.25	473	1.05666	1.6247	2.14738
ENSG00000062485	CS	ENSG00000062485_CS	protein_coding	7594	7097	9170	8634	5660	5537	7858	6279	6059	5850	6007	8830	4830	11699	11034	12748	6902	5320	9975	ENSG00000062485_CS	7.42962	7.42903	7.57992	7.63445	7.38621	7.50954	7.07703	7.09603	6.87578	6.94451	6.95687	6.74483	6.69572	6.83226	6.91456	6.92979	6.83061	7.14047	6.85761	7282	6410.6	9098.25	8736.25	7.49479	6.99004	6.79684
ENSG00000062524	LTK	ENSG00000062524_LTK	protein_coding	150	144	219	204	95	88	164	155	194	179	126	44	52	60	42	273	191	175	200	ENSG00000062524_LTK	1.65535	1.4489	2.04963	2.02503	1.37851	1.16993	1.28688	1.52607	1.88362	1.84398	1.0072	-1.25154	-0.454032	-1.2863	-1.59946	1.0635	1.24489	1.65535	0.650765	150	163.6	49.5	209.75	1.62122	1.50955	-1.14783
ENSG00000062582	MRPS24	ENSG00000062582_MRPS24	protein_coding	1448	1407	1309	1310	924	975	2176	1706	1775	1773	1813	1662	1005	2620	2155	3122	1411	1297	2919	ENSG00000062582_MRPS24	6.91433	6.96139	6.77294	6.808	6.70446	6.78005	7.15441	7.04658	7.10476	7.10601	7.09371	6.24355	6.08937	6.39746	6.34678	6.73227	6.34802	6.59753	6.76553	1228.83	1848.6	1860.5	2187.25	6.82353	7.10109	6.26929
ENSG00000062598	ELMO2	ENSG00000062598_ELMO2	protein_coding	578	522	394	463	358	374	847	649	657	597	723	903	656	1459	1391	1426	926	703	1018	ENSG00000062598_ELMO2	3.41143	3.41007	2.82375	3.17313	3.21412	3.29131	3.55704	3.52982	3.5008	3.44361	3.51349	3.33485	3.57168	3.38543	3.45549	3.34199	3.5435	3.76341	3.01792	448.167	694.6	1102.25	1018.25	3.22063	3.50895	3.43686
ENSG00000062650	WAPAL	ENSG00000062650_WAPAL	protein_coding	2501	2315	1889	1607	1584	1641	3811	3192	2911	2879	3347	4767	3192	5404	6510	6959	4021	2883	4233	ENSG00000062650_WAPAL	4.70321	4.87774	4.16752	4.12433	4.7366	4.68032	5.14527	5.04701	5.0036	4.78031	4.97865	4.80993	4.75328	4.5008	5.02945	4.92029	4.69432	4.76341	4.37921	1922.83	3228	4968.25	4524	4.54829	4.99097	4.77337
ENSG00000062716	VMP1	ENSG00000062716_VMP1	protein_coding	1789	1544	1279	1227	1272	1323	2543	2153	1868	1863	2867	1852	1340	2519	2450	2393	1441	969	1839	ENSG00000062716_VMP1	5.89797	5.66676	5.37712	5.65306	5.98254	5.87258	5.80193	5.69822	5.35544	5.46695	5.91217	5.24184	5.26566	5.15502	5.21839	5.07125	5.05658	5.05398	5.01033	1405.67	2258.8	2040.25	1660.5	5.74167	5.64694	5.22023
ENSG00000062725	APPBP2	ENSG00000062725_APPBP2	protein_coding	1241	1080	1442	1213	900	807	1171	938	997	965	1068	2205	1446	2753	3147	3119	1944	1116	2016	ENSG00000062725_APPBP2	3.75916	3.72356	3.86196	3.70708	3.95047	3.62527	3.35332	3.32048	3.32337	3.31325	3.30743	3.71918	3.67807	3.5373	3.96993	3.71809	3.74846	3.34199	3.36457	1113.83	1027.8	2387.75	2048.75	3.77125	3.32357	3.72612
ENSG00000062822	POLD1	ENSG00000062822_POLD1	protein_coding	1299	1191	816	794	719	719	1942	1704	1671	1640	1642	1940	1450	3116	2463	3240	1496	1373	2931	ENSG00000062822_POLD1	5.12226	4.86888	4.46597	4.43829	4.89724	4.78503	5.30415	5.37365	5.17792	5.28836	5.18428	4.85947	5.30195	4.81198	4.84499	4.99594	4.82477	5.19613	5.03562	923	1719.8	2242.25	2260	4.76295	5.26567	4.9546
ENSG00000063015	SEZ6	ENSG00000063015_SEZ6	protein_coding	539	548	540	476	364	416	1202	951	1233	1148	1662	522	439	917	871	194	361	275	362	ENSG00000063015_SEZ6	3.69488	3.9514	3.88753	3.79597	3.61353	4.0054	4.34056	4.37156	4.74255	4.57773	5.09677	2.45154	3.34908	2.76129	3.2032	1.20163	2.08746	2.18269	1.37295	480.5	1239.2	687.25	298	3.82479	4.62583	2.94128
ENSG00000063046	EIF4B	ENSG00000063046_EIF4B	protein_coding	15086	13829	36500	34128	13295	12742	15280	12647	16508	15678	15825	42471	24267	34887	40294	47796	30529	19129	34451	ENSG00000063046_EIF4B	8.21883	8.18135	9.5114	9.41657	8.54114	8.49037	7.86258	7.83895	8.23936	8.15178	8.17921	8.90298	8.69314	8.03023	8.54655	8.60422	8.74322	8.47849	8.21985	20930	15187.6	35479.8	32976.2	8.72661	8.05438	8.54322
ENSG00000063127	SLC6A16	ENSG00000063127_SLC6A16	protein_coding	19	12	4	10	5	16	3	1	13	13	7	11	51	3	30	20	30	47	4	ENSG00000063127_SLC6A16	-0.599462	-1.18442	-1.55639	-1.88897	-2.94342	-1.32193	-2.8365	-5.05889	-1.73697	-0.713119	-2.64386	-2.39593	0.903038	-3.64386	-0.454032	-1.8365	-0.888969	0.565597	-4.32193	11	7.4	23.75	25.25	-1.58243	-2.59787	-1.39769
ENSG00000063169	GLTSCR1	ENSG00000063169_GLTSCR1	protein_coding	59	55	74	66	49	48	62	57	57	49	37	453	377	422	269	235	279	266	149	ENSG00000063169_GLTSCR1	0.613532	0.963474	0.790772	1.03562	1.52607	1.10434	1.38405	0.669027	0.722466	-0.136062	-0.217591	2.33628	2.14405	2.61589	2.32193	1.82375	2.34767	2.75489	1.1375	58.5	52.4	380.25	232.25	1.00563	0.484378	2.35454
ENSG00000063176	SPHK2	ENSG00000063176_SPHK2	protein_coding	458	390	325	301	261	252	739	505	672	640	545	462	503	700	525	528	305	255	374	ENSG00000063176_SPHK2	3.87381	3.8166	3.50335	3.49313	3.57289	3.52607	4.14323	3.79805	4.34341	4.30524	3.95606	3.03034	3.85997	3.03034	2.81967	2.62761	2.90881	2.63459	2.33628	331.167	620.2	547.5	365.5	3.63098	4.1092	3.18508
ENSG00000063177	RPL18	ENSG00000063177_RPL18	protein_coding	8410	8104	12516	12426	6073	5926	9626	8148	8058	8308	6769	19205	10592	24490	21096	23886	17437	11007	25149	ENSG00000063177_RPL18	9.64654	9.65966	10.2022	10.2043	9.57667	9.53739	9.47861	9.45516	9.50916	9.51086	9.18304	10.0248	9.78454	9.8215	9.87619	9.92465	10.2605	9.90463	10.0866	8909.17	8181.8	18845.8	19369.8	9.80446	9.42737	9.87675
ENSG00000063180	CA11	ENSG00000063180_CA11	protein_coding	141	124	441	463	110	130	213	180	309	322	243	152	151	124	150	196	99	114	100	ENSG00000063180_CA11	2.53605	2.96532	4.03298	4.22265	2.61353	2.44626	2.65992	2.66221	3.16511	3.73985	3.08746	1.43296	2.20477	1.04963	1.12433	1.46989	1.20163	1.8953	0.495695	234.833	253.4	144.25	127.25	3.13613	3.06291	1.45292
ENSG00000063241	ISOC2	ENSG00000063241_ISOC2	protein_coding	565	578	820	824	429	455	762	625	806	772	640	545	493	1066	819	860	449	414	1034	ENSG00000063241_ISOC2	4.92979	5.03342	5.49889	5.54071	4.91982	5.04396	4.9279	4.85499	5.25701	5.23343	4.82731	4.01167	4.46597	4.44626	4.29939	4.17073	4.12763	4.35755	4.52607	611.833	721	730.75	689.25	5.1611	5.02013	4.30582
ENSG00000063244	U2AF2	ENSG00000063244_U2AF2	protein_coding	3906	3717	1957	1829	2177	2204	6590	5474	5218	5230	4632	6442	4155	7382	7797	7535	4072	2462	6080	ENSG00000063244_U2AF2	6.84336	6.8947	5.91839	5.84097	6.55397	6.4116	7.22255	7.25181	7.14782	7.10559	6.88923	6.55428	6.57577	6.46793	6.63023	6.41954	6.23974	6.01391	6.45746	2631.67	5428.8	6444	5037.25	6.4105	7.1234	6.55705
ENSG00000063245	EPN1	ENSG00000063245_EPN1	protein_coding	1849	1741	1833	1697	1143	1092	2205	1856	2120	2168	1983	3362	2240	4306	3186	3736	2547	1946	3445	ENSG00000063245_EPN1	5.38059	5.38163	5.3837	5.2902	5.13258	5.07382	5.3147	5.27761	5.49057	5.54597	5.33557	5.61147	5.43029	5.46532	5.14893	5.43162	5.71397	5.3512	5.38301	1559.17	2066.4	3273.5	2918.5	5.27375	5.39288	5.414
ENSG00000063322	MED29	ENSG00000063322_MED29	protein_coding	810	742	727	682	536	477	957	834	850	810	763	1286	932	1451	1493	1360	795	590	1052	ENSG00000063322_MED29	3.66789	3.67016	3.71699	3.6427	3.52482	3.74416	3.70819	3.61706	3.69711	3.68032	3.51979	3.64962	3.55827	3.32912	3.42761	3.19061	3.23266	3.35473	3.19692	662.333	842.8	1290.5	949.25	3.66112	3.64449	3.49115
ENSG00000063438	AHRR	ENSG00000063438_AHRR	protein_coding	38	48	68	45	51	48	85	88	64	50	85	94	109	100	86	103	105	115	61	ENSG00000063438_AHRR	-0.810966	-0.136062	-0.556393	-0.971431	0.411426	0.722466	0.505891	0.485427	0.15056	-0.0144996	0.970854	0.669027	1.70487	-1.05889	-0.713119	-0.200913	0.992768	1.36737	-1.51457	49.6667	74.4	97.25	96	-0.223493	0.419646	0.150472
ENSG00000063587	ZNF275	ENSG00000063587_ZNF275	protein_coding	519	452	613	547	379	418	582	493	594	576	667	1106	698	1198	1282	1301	851	781	1119	ENSG00000063587_ZNF275	2.12763	2	2.43296	2.29278	2.09085	2.23879	1.94111	1.94111	2.26903	2.18269	2.33342	2.3505	2.31034	1.9486	2.27202	2.15381	2.31034	2.55827	2.06695	488	582.4	1071	1013	2.19717	2.13347	2.22037
ENSG00000063601	MTMR1	ENSG00000063601_MTMR1	protein_coding	658	602	430	444	417	406	1205	938	936	999	909	1202	815	1453	1409	2028	1161	916	1435	ENSG00000063601_MTMR1	3.73444	3.11936	2.98368	2.99095	3.58856	3.51979	3.84298	3.90977	3.81558	4.06953	3.46728	3.54473	3.95606	3	3.51728	3.79181	4.04963	3.95233	3.1375	492.833	997.4	1219.75	1385	3.3228	3.82103	3.50452
ENSG00000063660	GPC1	ENSG00000063660_GPC1	protein_coding	478	399	734	712	284	343	1594	1234	1469	1519	918	638	566	1075	799	1259	772	457	907	ENSG00000063660_GPC1	3.34341	2.80116	3.67129	3.89627	2.94298	3.36177	4.57168	4.47768	4.6893	4.75328	4.07039	2.86987	3.26754	2.72028	2.82782	3.30451	3.27501	3.06867	2.8339	491.667	1346.8	769.5	848.75	3.33615	4.51247	2.92138
ENSG00000063761	ADCK1	ENSG00000063761_ADCK1	protein_coding	109	106	187	181	83	85	293	224	180	184	206	172	158	212	182	402	168	141	276	ENSG00000063761_ADCK1	1.41684	1.48027	2.46467	2.44626	1.33342	1.848	2.52857	2.39506	2.03914	2.08406	2.30451	1.58015	2.01078	1.26303	1.15056	2.18903	1.63227	1.82782	1.78241	125.167	217.4	181	246.75	1.83158	2.27027	1.50113
ENSG00000063854	HAGH	ENSG00000063854_HAGH	protein_coding	770	706	676	674	492	455	1348	1090	1265	1340	1179	1080	744	1352	1564	2105	833	696	1568	ENSG00000063854_HAGH	5.43129	5.35473	5.17712	5.21257	5.20789	5.10601	5.81941	5.765	6.02591	6.07703	5.88557	4.94205	4.9486	4.90881	5.22458	5.5292	4.89385	4.96855	5.26791	628.833	1244.4	1185	1300.5	5.24827	5.91459	5.00601
ENSG00000063978	RNF4	ENSG00000063978_RNF4	protein_coding	1577	1488	1268	1238	1018	1004	1775	1446	1465	1418	1277	1678	1328	2133	2031	1625	924	749	1360	ENSG00000063978_RNF4	5.08704	5.09381	4.64386	4.68986	4.94533	4.88166	4.86344	4.85798	4.88166	4.75969	4.58796	4.98277	4.9991	4.7148	4.72137	4.10936	4.32841	4.53356	4.04614	1265.5	1476.2	1792.5	1164.5	4.89026	4.79015	4.85451
ENSG00000064012	CASP8	ENSG00000064012_CASP8	protein_coding	73	57	53	42	98	108	173	139	97	97	223	85	123	108	116	241	202	182	182	ENSG00000064012_CASP8	1	1.10434	1.0072	0.799087	1.848	2.46728	2.38957	1.81558	1.0072	2.06695	2.78869	0.344828	1.58015	0.594549	0.823749	1.43829	1.90304	2.37851	1.04264	71.8333	145.8	108	201.75	1.37098	2.01359	0.835818
ENSG00000064042	LIMCH1	ENSG00000064042_LIMCH1	protein_coding	4436	4122	5099	4772	3114	2942	8808	7576	6725	6323	5318	3043	2117	3323	3094	3306	3726	1522	2276	ENSG00000064042_LIMCH1	5.8339	5.8212	6.05028	6.08683	5.68285	5.65363	6.25758	6.49474	6.11645	6.21645	5.7879	4.51349	4.51033	4.06953	4.06005	4.10434	4.94017	4.39232	3.63691	4080.83	6950	2894.25	2707.5	5.85478	6.17462	4.28835
ENSG00000064102	ASUN	ENSG00000064102_ASUN	protein_coding	985	932	887	791	970	893	704	620	524	490	703	1835	1118	1670	2178	1437	818	435	959	ENSG00000064102_ASUN	5.10685	5.04264	4.81916	4.81865	5.58976	5.41346	4.20085	4.22342	3.88069	4.04789	4.3512	5.11811	5.03826	4.35826	5.02901	4.35403	4.46793	3.62994	3.7666	909.667	608.2	1700.25	912.25	5.13175	4.14081	4.88591
ENSG00000064115	TM7SF3	ENSG00000064115_TM7SF3	protein_coding	1873	1744	1156	1152	1329	1448	894	690	672	590	821	1814	1227	2418	2615	1342	915	562	995	ENSG00000064115_TM7SF3	6.07146	6.16892	5.21917	5.45516	5.94369	6.24869	5.00405	4.5404	4.62469	4.47184	4.55213	4.83794	4.82273	5.08364	5.3067	4.32193	4.41549	4.18666	4.21179	1450.33	733.4	2018.5	953.5	5.85118	4.63862	5.01275
ENSG00000064199	SPA17	ENSG00000064199_SPA17	protein_coding	138	137	96	96	159	148	322	245	303	280	281	226	198	225	287	413	329	254	248	ENSG00000064199_SPA17	2.57289	2.73335	1.65535	2.23573	3.34625	3.0197	3.7301	3.4957	3.64731	3.48156	3.34056	2.45418	2.53605	2.02503	2.73335	2.87381	3.02503	2.88166	2.52857	129	286.2	234	311	2.59388	3.53905	2.43715
ENSG00000064201	TSPAN32	ENSG00000064201_TSPAN32	protein_coding	3	19	24	14	14	11	62	31	78	73	70	50	61	37	28	63	35	27	70	ENSG00000064201_TSPAN32	-1.94342	-0.217591	-0.434403	-0.217591	0.389567	-0.785875	0.790772	0	1.16993	1.0635	1.01436	0.286881	0.925999	-0.340075	-1.08927	-0.0892673	-0.785875	0.189034	0.411426	14.1667	62.8	44	48.75	-0.534885	0.807711	-0.0541156
ENSG00000064205	WISP2	ENSG00000064205_WISP2	protein_coding	10	14	27	26	15	11	6	5	18	17	21	24	87	16	35	60	48	34	20	ENSG00000064205_WISP2	-1.68966	-1.55639	-0.713119	-0.434403	-0.915936	-1.47393	-2.94342	-3.05889	-1.2863	-1.152	-0.971431	-1.73697	0.831877	-2.55639	-1.47393	-0.785875	-0.340075	-0.494109	-1.64386	17.1667	13.4	40.5	40.5	-1.13057	-1.88241	-1.23385
ENSG00000064225	ST3GAL6	ENSG00000064225_ST3GAL6	protein_coding	1413	1325	1148	1145	1043	1058	273	255	269	267	296	3269	2291	3250	3498	1223	917	584	817	ENSG00000064225_ST3GAL6	5.62469	5.56773	5.30195	5.30998	5.72846	5.7057	2.90497	3.03562	3.04439	3.06867	3.15056	6.2034	6.27631	5.58767	5.94556	4.34837	4.57289	4.57954	3.82069	1188.67	272	3077	885.25	5.53975	3.04084	6.00323
ENSG00000064270	ATP2C2	ENSG00000064270_ATP2C2	protein_coding	3	4	5	5	4	3	0	0	5	2	2	12	34	7	8	10	9	9	1	ENSG00000064270_ATP2C2	-3.64386	-3.8365	-3.47393	-2.55639	-1.39593	-1.55639	-6.64386	-6.64386	-1.47393	-1.64386	-2.55639	-0.68966	0.863938	-2.47393	-3.8365	-1.8365	-1.88897	-0.556393	-5.64386	4	1.8	15.25	7.25	-2.74383	-3.79238	-1.53404
ENSG00000064300	NGFR	ENSG00000064300_NGFR	protein_coding	15	22	99	104	21	21	860	686	520	509	724	263	329	377	558	1376	1387	573	1591	ENSG00000064300_NGFR	-1.78588	-0.915936	0.748461	0.739848	-1	-1.152	3.38819	3.32193	2.9279	2.90497	3.34199	1.28688	2.53356	1.22033	2.0321	3.16189	3.98459	3.10769	3.52231	47	659.8	381.75	1231.75	-0.560917	3.17699	1.76822
ENSG00000064309	CDON	ENSG00000064309_CDON	protein_coding	2844	2542	2389	2318	2235	2154	6201	5018	5545	5357	6555	5272	3152	6241	5780	8262	3778	3676	5800	ENSG00000064309_CDON	5.30159	5.21179	5.09466	5.09803	5.37016	5.33842	5.99774	5.97154	6.1235	6.06393	6.31397	5.32301	5.15218	5.11977	5.19061	5.50653	5.23955	5.85848	5.23611	2413.67	5735.2	5111.25	5379	5.23578	6.09414	5.19639
ENSG00000064313	TAF2	ENSG00000064313_TAF2	protein_coding	1531	1430	1340	1298	1220	1188	2202	1754	1575	1625	1904	2413	1671	3114	3280	3319	1636	1195	2356	ENSG00000064313_TAF2	4.72301	4.67016	4.64443	4.91695	4.62877	4.91361	4.7241	4.82273	4.53792	4.36247	4.73444	4.83542	4.98641	4.49057	4.76924	4.61235	4.4822	4.12267	4.20945	1334.5	1812	2619.5	2126.5	4.74949	4.63633	4.77041
ENSG00000064393	HIPK2	ENSG00000064393_HIPK2	protein_coding	681	601	772	729	525	484	107	76	136	151	143	4577	2560	4035	4570	4469	2400	2271	2341	ENSG00000064393_HIPK2	2.04963	1.79494	2.09424	2.18903	2.0072	1.774	-1.51457	-1.8365	-0.836501	-0.136062	-0.888969	3.43962	3.54844	2.68482	3.05832	2.87578	2.67129	3.21257	2.27202	632	122.6	3935.5	2870.25	1.98484	-1.04252	3.1828
ENSG00000064419	TNPO3	ENSG00000064419_TNPO3	protein_coding	2213	2019	1737	1530	1525	1533	3318	2726	2519	2500	2612	4099	2292	4993	5257	6218	3571	2638	4377	ENSG00000064419_TNPO3	5.08661	5.04133	4.73118	4.60644	4.99232	4.99277	5.31578	5.2724	5.15218	5.14771	5.16511	5.08066	4.81044	4.90641	5.17991	5.27984	5.23381	5.18269	4.94017	1759.5	2735	4160.25	4201	4.90844	5.21064	4.99435
ENSG00000064489	MEF2BNB-MEF2B	ENSG00000064489_MEF2BNB-MEF2B	protein_coding	3	0	16	38	15	1	21	13	11	11	16	8	0	9	1	21	3	13	38	ENSG00000064489_MEF2BNB-MEF2B	-1.51457	-6.64386	0.238787	0.807355	0.124328	-2.94342	0.189034	-1.02915	-0.713119	-0.0588937	-0.68966	-1.05889	-6.64386	-2	-3.8365	-0.68966	-1.73697	0.0426443	-0.358454	12.1667	14.4	4.5	18.75	-1.65523	-0.460357	-3.38481
ENSG00000064490	RFXANK	ENSG00000064490_RFXANK	protein_coding	243	278	484	424	191	200	732	612	695	726	780	437	327	776	613	889	468	314	1160	ENSG00000064490_RFXANK	4.15381	4.30816	5.34305	4.97865	4.31615	4.35544	5.35156	5.36492	5.53076	5.80478	5.6605	3.82375	4.44095	4.61589	4.12267	4.64962	4.59515	4.61706	5.42794	303.333	709	538.25	707.75	4.57588	5.5425	4.25082
ENSG00000064545	TMEM161A	ENSG00000064545_TMEM161A	protein_coding	404	388	727	652	376	351	670	518	598	575	740	471	332	900	626	768	326	327	794	ENSG00000064545_TMEM161A	3.83996	3.93546	4.66846	4.50906	4.37504	4.41481	4.23726	4.21956	4.39849	4.23649	4.851	3.29719	3.76977	3.76129	3.36177	3.46989	3.44493	4.10769	3.76765	483	620.2	582.25	553.75	4.29047	4.38856	3.5475
ENSG00000064547	LPAR2	ENSG00000064547_LPAR2	protein_coding	14	14	59	51	21	23	26	25	27	39	56	79	128	71	73	122	106	88	78	ENSG00000064547_LPAR2	0.432959	0.263034	1.78241	1.47508	0.871844	0.879706	-0.286304	0.333424	0.545968	0.925999	1.93734	0.831877	2.61589	0.214125	0.565597	1.1635	1.73552	2.30743	0.443607	30.3333	34.6	87.75	98.5	0.950839	0.691286	1.05687
ENSG00000064601	CTSA	ENSG00000064601_CTSA	protein_coding	1277	1181	1216	1140	912	939	1428	1131	1138	1048	1407	1274	1017	1798	1620	1649	848	671	1218	ENSG00000064601_CTSA	5.42223	5.51286	5.61765	5.38785	5.49474	5.62761	5.25701	5.19061	5.20945	5.03166	5.46434	4.67243	5.06566	4.55029	4.63052	4.53356	4.48929	4.78136	4.35826	1110.83	1230.4	1427.25	1096.5	5.51049	5.23062	4.72972
ENSG00000064607	SUGP2	ENSG00000064607_SUGP2	protein_coding	2473	2387	2719	2519	1897	2077	5297	4157	4155	4118	4631	4607	3663	5358	5477	7392	4125	4554	5547	ENSG00000064607_SUGP2	5.14731	5.12184	5.17951	5.33878	5.22728	5.37851	6.06026	5.78738	5.83188	5.79572	5.96417	5.23496	5.47411	4.84699	5.15543	5.51475	5.37712	5.89312	5.21335	2345.33	4471.6	4776.25	5404.5	5.23221	5.88788	5.17787
ENSG00000064651	SLC12A2	ENSG00000064651_SLC12A2	protein_coding	924	804	486	415	588	603	941	788	880	840	811	1572	1003	1984	2312	2162	1471	978	1364	ENSG00000064651_SLC12A2	3.38267	3.43162	2.37016	2.02857	3.17632	2.9222	2.95977	3.1811	3.24641	3.25852	2.93923	3.23266	3.25096	3.15218	3.70819	3.41549	3.46597	3.5373	2.69153	636.667	852	1717.75	1493.75	2.88526	3.11701	3.336
ENSG00000064652	SNX24	ENSG00000064652_SNX24	protein_coding	178	183	152	138	152	157	183	172	203	198	177	342	224	297	377	581	364	253	363	ENSG00000064652_SNX24	2.6893	2.73985	2.65764	2.23879	2.93923	2.96162	2.43829	2.52607	2.43563	2.5008	2.25096	2.488	2.55336	2.21101	2.41414	2.8953	2.93168	3.12598	2.50335	160	186.6	310	390.25	2.7044	2.43035	2.41663
ENSG00000064666	CNN2	ENSG00000064666_CNN2	protein_coding	80	81	278	257	86	79	129	108	126	123	159	320	261	352	394	46	90	62	38	ENSG00000064666_CNN2	2.03914	1.74416	3.52982	3.34625	2.4489	1.32769	1.97085	1.73118	1.81967	2.11103	2.74201	2.86987	3.20006	2.48027	2.93734	-0.152003	2.11103	2.01078	-0.666576	143.5	129	331.75	59	2.40599	2.07495	2.87189
ENSG00000064687	ABCA7	ENSG00000064687_ABCA7	protein_coding	89	94	838	825	130	126	644	576	776	702	820	141	136	148	99	679	391	364	649	ENSG00000064687_ABCA7	0.807355	1.15056	3.46989	3.53605	2.19219	2	2.81558	3.28688	3.20006	3.38957	3.48929	1.34483	2.20789	0.505891	0.594549	2.20477	2.66903	2.13422	2.16993	350.333	703.6	131	520.75	2.19267	3.23627	1.16329
ENSG00000064703	DDX20	ENSG00000064703_DDX20	protein_coding	1305	1300	712	630	833	686	1764	1434	1643	1634	1598	1898	1377	2583	2756	3262	1862	1248	2238	ENSG00000064703_DDX20	4.19298	4.30889	3.4019	3.20163	3.82375	3.6792	4.30451	4.17153	4.37434	4.25927	4.20242	3.71039	3.89724	3.86096	4.0054	4.08406	4.03034	3.93263	4.01167	911	1614.6	2153.5	2152.5	3.76806	4.26241	3.8685
ENSG00000064726	BTBD1	ENSG00000064726_BTBD1	protein_coding	1960	1879	1597	1503	1556	1507	6120	4887	4878	4816	5416	3026	2003	3262	4021	10266	6268	3479	6777	ENSG00000064726_BTBD1	5.18626	5.25776	4.89676	4.88313	5.29425	5.27612	6.35738	6.30542	6.34092	6.34145	6.42744	4.97545	5.18428	4.65134	5.09212	6.21529	6.27854	5.94439	5.84122	1667	5223.4	3078	6697.5	5.13238	6.35452	4.9758
ENSG00000064763	FAR2	ENSG00000064763_FAR2	protein_coding	3015	2593	3263	3044	2636	2508	1233	997	1207	1213	1165	3459	2466	4745	5039	1867	1290	616	1128	ENSG00000064763_FAR2	5.93263	6.09445	6.16148	6.06738	6.30834	6.19101	4.19771	4.45088	4.56803	4.49378	4.55643	5.45385	5.69822	5.42291	5.76049	3.91552	4.41886	3.42223	3.6311	2843.17	1163	3927.25	1225.25	6.12588	4.45337	5.58386
ENSG00000064787	BCAS1	ENSG00000064787_BCAS1	protein_coding	24	27	94	86	38	35	13	15	13	18	26	56	156	26	73	62	102	75	6	ENSG00000064787_BCAS1	-1.55639	-0.836501	1.12433	0.815575	0.0285692	-0.736966	-2.94342	-1.94342	-1.94342	-1.73697	-1	-0.785875	1.07724	-2.55639	-0.577767	-1.02915	0.250962	0.0565835	-4.32193	50.6667	17	77.75	61.25	-0.193565	-1.91344	-0.710698
ENSG00000064932	SBNO2	ENSG00000064932_SBNO2	protein_coding	712	677	750	786	576	570	1053	920	743	681	1037	1259	819	1268	792	1175	786	602	1175	ENSG00000064932_SBNO2	3.64731	3.32193	3.36457	3.55213	3.7866	3.77926	3.73877	3.55336	3.46074	3.41684	3.93263	3.23266	3.83794	2.82171	2.73335	2.72028	3.19849	3.46728	3.20633	678.5	886.8	1034.5	934.5	3.5753	3.62047	3.15642
ENSG00000064933	PMS1	ENSG00000064933_PMS1	protein_coding	1094	971	1066	968	870	818	1232	1021	924	863	1349	1884	1317	2003	2468	2707	1670	1256	1762	ENSG00000064933_PMS1	4.46271	4.31832	4.2765	4.35685	4.48414	4.53916	4.25626	4.28096	4.15056	4.09255	4.58976	4.56742	4.59991	4.10266	4.5008	4.6241	4.69544	4.62176	4.06781	964.5	1077.8	1918	1848.75	4.40628	4.27402	4.4427
ENSG00000064961	HMG20B	ENSG00000064961_HMG20B	protein_coding	415	343	559	518	406	404	476	369	488	589	537	498	445	586	538	469	412	265	479	ENSG00000064961_HMG20B	4.01436	3.60407	4.37086	4.29866	4.29646	4.4522	3.9982	3.61706	4.0635	4.38543	4.30086	3.39094	4.03562	3.1127	3.26454	2.88947	3.48156	3.30451	3.0072	440.833	491.8	516.75	406.25	4.17277	4.07301	3.45095
ENSG00000064989	CALCRL	ENSG00000064989_CALCRL	protein_coding	31	18	23	10	25	20	6	12	3	6	8	145	98	128	318	40	59	41	43	ENSG00000064989_CALCRL	-1.12029	-0.761213	-1.68966	-2.94342	-0.395929	-0.761213	-2.32193	-1.8365	-2.47393	-2.47393	-2.94342	0.356144	0.201634	-0.0588937	1.21412	-2.05889	-0.0740006	-0.666576	-1.68966	21.1667	7	172.25	45.75	-1.27862	-2.40994	0.428252
ENSG00000064995	TAF11	ENSG00000064995_TAF11	protein_coding	593	603	546	525	454	433	1052	886	813	722	879	1012	700	1462	1403	1655	928	800	1317	ENSG00000064995_TAF11	4.3978	4.51475	4.27873	4.22882	4.45812	4.41007	4.853	4.87578	4.75382	4.59991	4.82731	4.31904	4.42358	4.36177	4.52168	4.57894	4.53045	4.7137	4.42358	525.667	870.4	1144.25	1175	4.38138	4.78196	4.40652
ENSG00000064999	ANKS1A	ENSG00000064999_ANKS1A	protein_coding	351	288	568	543	270	248	494	385	442	418	510	1949	1290	1446	1542	1099	708	646	917	ENSG00000064999_ANKS1A	1.57531	1.53107	2.28983	2.31325	1.67807	1.54102	1.67356	1.65535	1.81147	1.69599	2.14405	3.29866	3.40871	2.34199	2.65076	2.06005	2.17632	2.48543	1.85599	378	449.8	1556.75	842.5	1.82143	1.79608	2.92503
ENSG00000065000	AP3D1	ENSG00000065000_AP3D1	protein_coding	4026	3671	4403	4248	2990	2773	5701	4820	4894	4883	4920	4687	3170	5577	4038	8106	4404	3665	6255	ENSG00000065000_AP3D1	5.74416	5.73363	5.8802	5.94767	6.01078	5.8846	5.87234	5.8296	5.84875	5.9535	6.03364	5.22574	5.30049	4.89482	4.82528	5.59186	5.74631	5.72656	5.25248	3685.17	5043.6	4368	5607.5	5.86684	5.90756	5.06158
ENSG00000065029	ZNF76	ENSG00000065029_ZNF76	protein_coding	372	329	500	463	364	321	352	342	374	396	363	738	580	1028	787	591	371	354	498	ENSG00000065029_ZNF76	3.20163	3.18269	3.75596	3.79181	3.7148	3.69042	2.64847	3.0018	3.12102	3.31615	3.12763	3.45286	3.8166	3.28096	3.18428	2.81558	2.75489	3.23113	2.58736	391.5	365.4	783.25	453.5	3.55622	3.04301	3.43367
ENSG00000065054	SLC9A3R2	ENSG00000065054_SLC9A3R2	protein_coding	78	101	225	216	112	106	152	140	243	239	283	614	507	620	689	216	145	127	202	ENSG00000065054_SLC9A3R2	1.89142	2.29278	3.34767	3.38128	2.69153	2.76553	2.44361	2.58496	3.33199	3.30159	3.49825	3.82375	4.22728	3.39643	3.79909	2.12433	2.16672	2.5435	2.18269	139.667	211.4	607.5	172.5	2.72837	3.03208	3.81164
ENSG00000065057	NTHL1	ENSG00000065057_NTHL1	protein_coding	488	551	558	568	392	381	938	777	694	774	829	988	582	1806	1504	1593	524	426	1616	ENSG00000065057_NTHL1	4.87135	5.02945	5.01436	5.10852	4.91982	4.90737	5.35685	5.34767	5.16189	5.35014	5.38853	4.93452	4.77347	5.33163	5.26791	5.16672	4.30961	4.46336	5.38336	489.667	802.4	1220	1039.75	4.97515	5.32102	5.07688
ENSG00000065060	UHRF1BP1	ENSG00000065060_UHRF1BP1	protein_coding	1709	1608	1761	1671	1290	1367	2102	1698	2197	2068	1887	2665	1551	3274	3269	4825	2544	2041	3139	ENSG00000065060_UHRF1BP1	3.20477	3.21723	3.28096	3.22342	3.24945	3.36877	3.22497	3.16511	3.46989	3.46336	3.20163	3.00899	2.86592	2.83996	3.03034	3.43962	3.28096	3.38128	3.01792	1567.67	1990.4	2689.75	3137.25	3.25743	3.30499	2.9363
ENSG00000065135	GNAI3	ENSG00000065135_GNAI3	protein_coding	3344	3122	2619	2436	2285	2163	4178	3487	3441	3206	3611	5938	3566	6674	7414	9290	4900	3374	6535	ENSG00000065135_GNAI3	5.78162	5.78188	5.42492	5.37365	5.68229	5.60792	5.75542	5.75061	5.72574	5.63575	5.74604	5.75676	5.63517	5.42559	5.80555	5.98413	5.82807	5.66363	5.61383	2661.5	3584.6	5898	6024.75	5.60872	5.72271	5.65577
ENSG00000065150	IPO5	ENSG00000065150_IPO5	protein_coding	6988	6531	6103	5785	4970	4804	12446	10214	8985	8680	10466	12165	6943	14292	16380	25785	12070	10403	19713	ENSG00000065150_IPO5	6.52388	6.52435	6.43363	6.33128	6.50779	6.52544	6.99515	6.95117	6.78057	6.76142	6.95652	6.45319	6.37051	6.17053	6.5656	7.06026	6.74806	7.10087	6.82922	5863.5	10158.2	12445	16992.8	6.47439	6.88897	6.38996
ENSG00000065154	OAT	ENSG00000065154_OAT	protein_coding	1094	1018	1179	1151	850	861	2802	2394	2699	2496	2640	1669	1099	2439	2510	5103	2644	1576	3741	ENSG00000065154_OAT	5.08789	4.97682	5.14934	5.06437	5.01436	5.24641	5.95513	5.91433	6.19594	6.00405	6.08598	4.75061	4.84649	4.72465	4.98687	5.84449	5.75649	5.39917	5.55152	1025.5	2606.2	1929.25	3266	5.08986	6.03108	4.82715
ENSG00000065183	WDR3	ENSG00000065183_WDR3	protein_coding	3775	3342	3266	3008	2775	2730	6302	4963	4412	4091	5266	4806	3270	5564	6590	9066	5048	3415	6612	ENSG00000065183_WDR3	5.93357	5.853	5.6153	5.6311	5.95675	5.99367	6.31976	6.25058	5.98459	5.92077	6.23132	5.40224	5.46271	5.19101	5.50016	5.73471	5.60585	5.38681	5.58045	3149.33	5006.8	5057.5	6035.25	5.83057	6.1414	5.38903
ENSG00000065243	PKN2	ENSG00000065243_PKN2	protein_coding	820	779	743	706	703	715	1055	857	915	866	1127	1488	1147	1841	2146	2204	1241	960	1379	ENSG00000065243_PKN2	3.14731	3.55582	2.95047	3.27947	3.36877	3.49825	3.29866	3.54226	3.28096	3.37712	3.65191	3.37434	3.62644	3.38267	3.46074	3.40735	3.35614	3.75275	2.78869	744.333	964	1655.5	1446	3.30001	3.43018	3.46105
ENSG00000065268	WDR18	ENSG00000065268_WDR18	protein_coding	731	714	729	716	468	426	845	688	699	725	797	1151	649	1633	928	1169	647	489	1234	ENSG00000065268_WDR18	4.86344	4.90448	4.87873	4.87332	4.74093	4.56864	4.7666	4.70487	4.69988	4.81352	4.83895	4.59276	5.03342	4.6094	4.02414	4.20711	4.61235	4.45154	4.44361	630.667	750.8	1090.25	884.75	4.80492	4.76477	4.56493
ENSG00000065308	TRAM2	ENSG00000065308_TRAM2	protein_coding	1181	1082	1122	1019	940	1005	1754	1425	1511	1478	2095	516	376	724	765	1273	1184	817	1499	ENSG00000065308_TRAM2	3.14893	3.12267	3.07039	2.9855	3.26903	3.37156	3.37156	3.32912	3.40599	3.38819	3.82782	1.10434	1.26303	1.09761	1.40054	1.98914	2.64847	2.488	2.35896	1058.17	1652.6	595.25	1193.25	3.16135	3.46454	1.21638
ENSG00000065328	MCM10	ENSG00000065328_MCM10	protein_coding	2148	1907	390	361	964	996	3169	2600	2125	2196	2292	2739	1818	3607	4088	4000	2086	1675	2926	ENSG00000065328_MCM10	5.01659	4.88655	2.55582	2.51854	4.54288	4.47573	5.14731	5.09887	4.86641	4.91934	4.97177	4.85549	4.98823	4.48414	4.81352	4.79129	4.80993	4.53543	4.26153	1127.67	2476.4	3063	2671.75	3.99935	5.00074	4.78535
ENSG00000065357	DGKA	ENSG00000065357_DGKA	protein_coding	65	79	151	158	119	105	86	84	132	117	152	98	277	53	144	140	177	166	38	ENSG00000065357_DGKA	0.0976108	1	2.53107	2.4489	2.82579	2.20477	1.61824	1.68706	1.87971	2.26003	2.09424	0.687061	2.59455	-0.0291463	0.713696	1.09761	1.88362	1.852	-0.862496	112.833	114.2	143	130.25	1.85136	1.90785	0.99154
ENSG00000065361	ERBB3	ENSG00000065361_ERBB3	protein_coding	104	138	66	50	123	131	50	44	134	117	166	242	294	193	178	618	768	575	794	ENSG00000065361_ERBB3	1.76977	2.33342	1.37295	1.31615	2.12763	2.45154	0.31034	0.641546	1.7137	1.84398	1.38405	1.78241	3.57046	0.748461	1.0635	2.67582	3.849	4.26679	2.79077	102	102.2	226.75	688.75	1.89524	1.17872	1.79121
ENSG00000065371	ROPN1	ENSG00000065371_ROPN1	protein_coding	13	14	7	11	18	12	10	9	6	18	12	19	50	5	29	35	67	65	8	ENSG00000065371_ROPN1	-1.152	-0.434403	-1.8365	-1.21759	-0.321928	-0.862496	-1.59946	-1.68966	-2.05889	-0.643856	-1.4344	-1.55639	0.475085	-2.18442	-1.21759	-1	0.704872	1.0072	-2.8365	12.5	11	25.75	43.75	-0.970821	-1.48525	-1.12083
ENSG00000065413	ANKRD44	ENSG00000065413_ANKRD44	protein_coding	374	376	406	364	279	250	612	490	539	470	568	1086	927	1695	1378	1976	1290	671	1075	ENSG00000065413_ANKRD44	3.52482	4.30889	3.64962	3.37016	3.56682	3.45286	3.86592	4.05137	3.59574	3.926	3.95791	4.47703	4.79442	4.41007	4.62527	4.77926	4.86641	4.35826	4.14078	341.5	535.8	1271.5	1253	3.64553	3.87939	4.5767
ENSG00000065427	KARS	ENSG00000065427_KARS	protein_coding	3778	3429	3320	2998	2895	2821	3120	2616	2104	2061	2212	5056	3210	6170	6109	4708	2613	1733	3804	ENSG00000065427_KARS	6.6978	6.63981	6.49538	6.40105	6.75422	6.74591	6.05355	6.16812	5.77426	5.70404	5.78503	6.35509	6.27557	6.06437	6.27519	5.85325	5.73985	5.4822	5.62615	3206.83	2422.6	5136.25	3214.5	6.62236	5.897	6.24255
ENSG00000065457	ADAT1	ENSG00000065457_ADAT1	protein_coding	731	642	456	404	476	476	824	701	575	530	611	1142	743	1717	1351	1114	657	503	776	ENSG00000065457_ADAT1	5.07339	4.95047	4.43829	4.0993	4.93499	4.98459	4.94298	4.80478	4.69544	4.48929	4.68426	4.765	4.83238	4.851	4.65421	4.23113	4.29425	4.23955	3.93734	530.833	648.2	1238.25	762.5	4.74684	4.72335	4.77565
ENSG00000065485	PDIA5	ENSG00000065485_PDIA5	protein_coding	612	610	925	835	666	696	748	569	773	832	832	897	605	921	856	1616	1271	652	1148	ENSG00000065485_PDIA5	4.41954	4.52293	5.10852	4.78973	5.17433	5.33271	4.25323	4.09424	4.65363	4.79649	4.74416	4.4614	4.54164	3.94111	3.94298	4.58556	5.06264	4.80168	4.23496	724	750.8	819.75	1171.75	4.89129	4.50835	4.22178
ENSG00000065491	TBC1D22B	ENSG00000065491_TBC1D22B	protein_coding	192	200	234	190	159	163	287	229	261	265	278	399	243	467	415	476	272	245	393	ENSG00000065491_TBC1D22B	1.55582	1.7137	1.83188	1.58496	1.73552	1.774	1.78241	1.71809	1.89918	1.93357	1.94111	1.75275	1.65076	1.48027	1.53605	1.58976	1.5509	1.774	1.45418	189.667	264	381	346.5	1.69931	1.85487	1.60496
ENSG00000065518	NDUFB4	ENSG00000065518_NDUFB4	protein_coding	2060	2000	1727	1740	1414	1429	2680	2305	2251	2294	2076	2596	1844	3031	3132	4231	2742	1114	3078	ENSG00000065518_NDUFB4	7.53574	7.59857	7.27557	7.36484	7.45681	7.46369	7.56674	7.61324	7.55842	7.62227	7.40156	7.03826	7.12536	6.74645	7.02259	7.3025	7.44874	6.54133	6.9822	1728.33	2321.2	2650.75	2791.25	7.4492	7.55245	6.98316
ENSG00000065526	SPEN	ENSG00000065526_SPEN	protein_coding	1572	1404	1241	1190	1066	1043	2646	2306	1696	1677	1989	7278	3707	7186	8259	8134	5241	4664	5560	ENSG00000065526_SPEN	3.41819	3.36036	3.36036	3.33485	3.91839	3.39917	3.9241	3.75596	3.50843	3.47249	3.6427	4.70819	4.17393	4.37295	4.48864	4.50589	4.52231	5.07553	4.29352	1252.67	2062.8	6607.5	5899.75	3.46522	3.66073	4.43593
ENSG00000065534	MYLK	ENSG00000065534_MYLK	protein_coding	166	128	146	113	143	129	299	243	350	341	304	614	692	890	913	1231	850	715	898	ENSG00000065534_MYLK	0.790772	0.695994	1.26303	0.495695	1.66448	0.956057	1.0635	1.18269	1.80323	2.08066	1.52105	1.58976	3.08236	1.52607	2.12102	2.18269	2.70708	3.18269	1.73118	137.5	307.4	777.25	923.5	0.977672	1.53023	2.0798
ENSG00000065548	ZC3H15	ENSG00000065548_ZC3H15	protein_coding	1788	1616	1188	1130	1136	996	2207	1855	1651	1549	1775	2608	1886	2420	3718	4075	2151	1248	2352	ENSG00000065548_ZC3H15	5.56407	5.58225	5.1014	5.06781	5.51791	5.21374	5.52544	5.56529	5.41041	5.3906	5.44559	5.35473	5.54226	4.765	5.56316	5.52513	5.34341	4.95187	4.851	1309	1807.4	2658	2456.5	5.3412	5.46747	5.30629
ENSG00000065559	MAP2K4	ENSG00000065559_MAP2K4	protein_coding	551	473	441	340	366	334	716	598	556	601	582	741	503	926	966	1134	539	425	732	ENSG00000065559_MAP2K4	2.96532	3.0268	2.95791	2.94111	2.81967	3.03562	3.08406	3.01792	3.37295	3.22188	3.16832	2.90111	2.8339	2.54597	3.01614	2.84599	2.71809	3.11437	2.79286	417.5	610.6	784	707.5	2.95774	3.17303	2.82428
ENSG00000065600	TMEM206	ENSG00000065600_TMEM206	protein_coding	663	579	653	720	644	587	472	421	444	404	502	960	719	1639	1573	1134	644	586	810	ENSG00000065600_TMEM206	4.59634	4.49185	4.72846	4.66334	4.95606	4.8495	3.82375	4.02945	3.96717	3.65878	3.9607	3.98277	4.10014	4.56316	4.55459	3.88069	3.7148	4.02414	3.7845	641	448.6	1222.75	793.5	4.71426	3.88797	4.30016
ENSG00000065609	SNAP91	ENSG00000065609_SNAP91	protein_coding	704	638	1127	1116	656	598	69	70	112	116	52	1380	876	1608	1413	1990	331	490	583	ENSG00000065609_SNAP91	3.98459	3.68706	4.70044	4.74093	4.25626	4.11936	0.344828	0.669027	1.53107	1.08406	0.704872	4.2032	4.29646	4.0009	3.70487	4.16108	2.43029	3.16832	2.30451	806.5	83.8	1319.25	848.5	4.2481	0.866772	4.05136
ENSG00000065613	SLK	ENSG00000065613_SLK	protein_coding	1881	1708	1366	1223	1521	1440	3597	2840	2861	2706	2806	3103	2171	2441	3338	5663	3468	2207	3439	ENSG00000065613_SLK	3.88753	3.904	3.4489	3.09592	4.06609	4.01078	4.37226	4.29646	4.29646	4.22959	4.16832	3.75275	4.0009	3.02503	3.52105	4.23649	4.26604	4.07639	3.61471	1523.17	2962	2763.25	3694.25	3.73554	4.27262	3.57493
ENSG00000065615	CYB5R4	ENSG00000065615_CYB5R4	protein_coding	695	666	560	506	531	511	1096	911	919	902	971	985	768	1268	1454	2151	1351	1025	1404	ENSG00000065615_CYB5R4	3.32625	3.56316	3.50208	3.29572	3.40463	3.79805	3.98914	3.99729	3.904	4.00899	4.01078	3.11936	3.03914	2.86394	3.13093	3.88947	3.7939	3.66221	3.47638	578.167	959.8	1118.75	1482.75	3.48165	3.98204	3.03834
ENSG00000065618	COL17A1	ENSG00000065618_COL17A1	protein_coding	10	14	5	6	4	7	7	1	12	21	11	8	42	5	13	31	35	36	6	ENSG00000065618_COL17A1	-1	-0.713119	-1.47393	-2.94342	-0.473931	-0.643856	-3.32193	-3.05889	-1.68966	-1.94342	-2	-2.39593	0.887525	-3.32193	-1.88897	-0.943416	0.516015	0.443607	-4.32193	7.66667	10.4	17	27	-1.20804	-2.40278	-1.67983
ENSG00000065621	GSTO2	ENSG00000065621_GSTO2	protein_coding	22	26	43	35	20	48	16	11	20	23	22	25	139	10	40	46	68	85	10	ENSG00000065621_GSTO2	-1.64386	-0.836501	0.356144	-0.200913	-0.556393	-0.286304	-2.32193	-2.32193	-1.68966	-1.12029	-1.47393	-2.12029	0.85599	-2.8365	-1.78588	-1.05889	-0.358454	0.545968	-3.05889	32.3333	18.4	53.5	52.25	-0.527971	-1.78555	-1.47167
ENSG00000065665	SEC61A2	ENSG00000065665_SEC61A2	protein_coding	180	186	139	116	156	184	216	158	149	125	165	355	297	518	541	381	192	286	183	ENSG00000065665_SEC61A2	2.40054	2.3505	2.03914	2.13422	2.82375	3.19377	2.58256	2.26303	2	1.78241	2.57046	2.75061	3.16832	2.73118	3.12928	2.32769	2.26903	3.45154	1.20789	160.167	162.6	427.75	260.5	2.49032	2.23969	2.94485
ENSG00000065717	TLE2	ENSG00000065717_TLE2	protein_coding	381	356	864	777	321	306	571	478	628	672	1104	872	681	995	1048	1345	328	244	659	ENSG00000065717_TLE2	3.51728	3.45286	4.47379	4.53916	3.68818	3.68594	3.49057	3.49697	3.96717	4.13093	4.76818	3.77821	4.24869	3.2555	3.71589	4.02148	2.92979	2.77189	3.02503	500.833	690.6	899	644	3.89287	3.97077	3.74957
ENSG00000065802	ASB1	ENSG00000065802_ASB1	protein_coding	997	867	921	985	806	676	1287	1068	1227	1200	1195	2057	1355	2744	2245	2847	1550	1565	2108	ENSG00000065802_ASB1	4.15462	3.74201	3.5008	3.84097	4.08831	3.94486	4.29939	4.32265	4.12681	4.0072	4.30086	4.18587	4.30524	4.14568	4.07211	4.32841	4.22033	4.33771	4.04264	875.333	1195.4	2100.25	2017.5	3.87859	4.21138	4.17722
ENSG00000065809	FAM107B	ENSG00000065809_FAM107B	protein_coding	2442	2254	1402	1379	1607	1636	526	507	563	653	344	3581	2301	4258	4864	1808	2517	1205	1635	ENSG00000065809_FAM107B	5.63691	5.72028	4.70377	4.9241	5.40701	5.47638	3.26604	3.53605	3.38957	3.55827	2.79909	5.43663	5.54967	5.11686	5.5552	3.93452	5.2902	4.58075	3.8679	1786.67	518.6	3751	1791.25	5.31141	3.3098	5.41459
ENSG00000065833	ME1	ENSG00000065833_ME1	protein_coding	965	879	917	810	876	867	552	471	332	313	403	724	341	753	879	678	359	284	476	ENSG00000065833_ME1	4.32841	4.38681	4.19219	4.04177	4.62117	4.63807	3.05485	3.07895	2.54102	2.48027	2.92979	3.15056	2.60881	2.64616	3.12928	2.52607	2.36457	2.45681	2.18269	885.667	414.2	674.25	449.25	4.36807	2.81698	2.8837
ENSG00000065882	TBC1D1	ENSG00000065882_TBC1D1	protein_coding	790	668	850	790	759	797	221	164	274	252	174	1120	951	1646	1791	552	640	549	661	ENSG00000065882_TBC1D1	4.55152	4.70487	4.65363	4.72792	4.81813	5.06307	2.42761	2.31325	3.22497	2.46205	2.07724	4.23343	4.74685	4.25626	4.53232	2.80116	3.7148	3.63343	3.25096	775.667	217	1377	600.5	4.75319	2.50102	4.44221
ENSG00000065883	CDK13	ENSG00000065883_CDK13	protein_coding	1783	1510	1454	1421	1067	1134	2478	2039	1858	1863	1997	4133	2855	4599	5009	5488	3577	2595	3625	ENSG00000065883_CDK13	4.09085	4.00809	3.74846	3.69822	3.82579	4.10434	4.18031	4.16189	4.07125	4.08576	4.06264	4.50398	4.58856	4.14241	4.55704	4.51349	4.63923	4.7241	3.97545	1394.83	2047	4149	3821.25	3.91262	4.11237	4.448
ENSG00000065911	MTHFD2	ENSG00000065911_MTHFD2	protein_coding	3309	3049	3334	3187	2565	2484	3718	3186	3813	3752	3040	4340	2487	5438	5781	6166	3790	2183	4799	ENSG00000065911_MTHFD2	6.54674	6.57577	6.58376	6.5549	6.6946	6.63952	6.34145	6.43363	6.5089	6.54828	6.26641	6.02081	5.83946	5.92196	6.21432	6.06781	6.17153	5.74389	5.85773	2988	3501.8	4511.5	4234.5	6.59921	6.41974	5.99914
ENSG00000065923	SLC9A7	ENSG00000065923_SLC9A7	protein_coding	5	12	18	13	15	9	7	2	6	10	7	40	59	47	37	61	39	63	45	ENSG00000065923_SLC9A7	-3.64386	-0.862496	-1.35845	-1.152	-1.08927	-2.47393	-1.2863	-4.64386	-3.47393	-0.68966	-3.32193	-1.21759	-0.535332	-1	-1.59946	-0.434403	-0.862496	0.895303	-1.78588	12	6.4	45.75	52	-1.76333	-2.68314	-1.0881
ENSG00000065970	FOXJ2	ENSG00000065970_FOXJ2	protein_coding	295	323	261	297	283	320	336	297	291	314	288	741	418	794	798	789	501	369	565	ENSG00000065970_FOXJ2	1.60881	1.73552	1.41143	1.64155	2.0036	2.1635	1.43296	1.48027	1.39506	1.52105	1.51096	2.03914	1.86394	1.57046	1.82375	1.63227	1.76129	1.76553	1.29278	296.5	305.2	687.75	556	1.76073	1.46806	1.82432
ENSG00000065978	YBX1	ENSG00000065978_YBX1	protein_coding	12781	11604	8319	7506	8605	8702	14993	12158	13076	12892	13722	23299	18083	19497	27722	29726	16632	7185	16716	ENSG00000065978_YBX1	8.86428	8.82318	8.24755	8.15451	8.73573	8.76679	8.74729	8.715	8.80106	8.80503	8.82174	8.89227	9.13681	8.1265	8.86326	8.81964	8.75342	7.94369	8.12278	9586.17	13368.2	22150.2	17564.8	8.59867	8.77803	8.75471
ENSG00000065989	PDE4A	ENSG00000065989_PDE4A	protein_coding	124	134	148	110	99	93	309	266	246	244	275	325	271	335	352	136	138	155	92	ENSG00000065989_PDE4A	0.678072	1.1177	1.11103	0.584963	1.0072	0.970854	1.87184	1.848	1.74846	1.87578	1.93357	1.32769	1.98185	1.10434	1.32193	0.0565835	0.782409	1.27501	-0.556393	118	268	320.75	130.25	0.911635	1.85553	1.43395
ENSG00000066027	PPP2R5A	ENSG00000066027_PPP2R5A	protein_coding	651	569	590	578	576	567	1447	1286	1009	935	1091	722	556	819	1176	2052	1280	668	1320	ENSG00000066027_PPP2R5A	3.67469	3.49825	3.51475	3.33914	3.98641	3.84599	4.38474	4.46989	4.08746	3.93168	4.16912	2.90689	3.15056	2.5435	3.28244	4.04352	4.04876	3.54226	3.37156	588.5	1153.6	818.25	1330	3.64321	4.20858	2.97085
ENSG00000066032	CTNNA2	ENSG00000066032_CTNNA2	protein_coding	1609	1486	2291	2163	1040	1002	2018	1583	2221	2268	1718	1203	737	1347	1379	2038	883	664	1287	ENSG00000066032_CTNNA2	4.65421	4.64212	5.13791	5.08958	4.47444	4.41414	4.72901	4.5552	5.01703	5.05615	4.69209	3.34908	3.42358	3.11437	3.2854	3.66221	3.24641	3.40054	3.21412	1598.5	1961.6	1166.5	1218	4.7354	4.8099	3.29311
ENSG00000066044	ELAVL1	ENSG00000066044_ELAVL1	protein_coding	1778	1555	1021	945	1158	1104	2427	2034	1974	1779	2209	3335	1854	4467	4599	5067	3115	2962	3800	ENSG00000066044_ELAVL1	5.10685	4.97865	3.9644	3.96255	4.97636	4.81916	4.88801	4.80219	4.90111	4.64559	4.97177	4.90833	4.86542	4.94767	5.2032	4.99277	4.95466	4.93876	4.76977	1260.17	2084.6	3563.75	3736	4.63466	4.84173	4.98116
ENSG00000066056	TIE1	ENSG00000066056_TIE1	protein_coding	14	10	9	7	17	16	2	6	12	9	15	37	69	14	27	40	57	68	17	ENSG00000066056_TIE1	-1.152	-2.12029	-0.943416	-3.05889	0.214125	-1.152	-3.18442	-3.05889	-2.39593	-1.35845	-1.47393	-1	1.47508	-1.2863	-0.621488	-0.915936	0.823749	0.555816	-2.8365	12.1667	8.8	36.75	45.5	-1.36875	-2.29433	-0.358177
ENSG00000066084	DIP2B	ENSG00000066084_DIP2B	protein_coding	2955	2811	2155	1923	2103	2076	3005	2449	2361	2354	2658	5501	3484	7508	7683	6028	3238	2301	4282	ENSG00000066084_DIP2B	4.3978	4.39506	3.94673	3.73118	4.33985	4.35332	4	4.05485	3.91552	3.93074	4.02591	4.40327	4.29793	4.50526	4.57773	4.04614	3.926	4.0009	3.86987	2337.17	2565.4	6044	3962.25	4.19399	3.9854	4.44604
ENSG00000066117	SMARCD1	ENSG00000066117_SMARCD1	protein_coding	2176	1903	1674	1553	1320	1329	2031	1661	1946	1815	1926	3206	2180	4645	4146	3849	2112	1599	2541	ENSG00000066117_SMARCD1	5.90977	6.05615	5.4822	5.49442	5.70016	5.55827	5.54195	5.48639	5.86765	5.58706	5.78084	5.91648	6.05072	5.85175	5.804	5.59216	5.6097	5.40156	5.20124	1659.17	1875.8	3544.25	2525.25	5.70016	5.65278	5.90574
ENSG00000066135	KDM4A	ENSG00000066135_KDM4A	protein_coding	598	591	692	667	518	495	786	635	879	881	797	1427	849	1982	1969	2026	1131	977	1516	ENSG00000066135_KDM4A	3.13422	3.12102	3.36036	3.23266	3.52857	3.46205	3.08236	3.1811	3.56925	3.56925	3.46858	3.46728	3.36036	3.48285	3.61941	3.52482	3.42492	3.75916	3.21101	593.5	795.6	1556.75	1412.5	3.30648	3.37411	3.48248
ENSG00000066136	NFYC	ENSG00000066136_NFYC	protein_coding	324	338	266	250	189	224	553	483	410	477	485	760	437	837	819	884	559	425	696	ENSG00000066136_NFYC	3.60644	3.53107	3.23113	3.37851	3.25852	3.48543	4.04352	3.90111	3.69488	3.8748	3.9542	3.94486	3.93263	3.60644	3.78241	3.67469	3.80426	4.23726	3.46336	265.167	481.6	713.25	641	3.41518	3.8937	3.81658
ENSG00000066279	ASPM	ENSG00000066279_ASPM	protein_coding	9512	8684	2977	2880	6846	6699	9202	7455	7842	7684	8120	17400	13608	20812	28254	17169	11033	6002	9358	ENSG00000066279_ASPM	5.51916	5.5097	3.86493	3.87184	5.53761	5.51444	5.15502	5.09677	5.12557	5.11562	5.14608	5.53325	5.78005	5.30012	5.97177	5.09635	5.23458	4.77505	4.40122	6266.33	8060.6	20018.5	10890.5	4.96961	5.12781	5.6463
ENSG00000066294	CD84	ENSG00000066294_CD84	protein_coding	15	17	12	11	20	25	8	8	14	19	17	30	107	0	44	66	81	80	0	ENSG00000066294_CD84	-2.47393	-2.94342	-1.2863	-2.12029	-1.25154	-0.621488	-3.32193	-3.05889	-3.32193	-1.47393	-2.47393	-1.73697	0.863938	-6.64386	-1.88897	-1.32193	-0.0740006	0.411426	-6.64386	16.6667	13.2	45.25	56.75	-1.78283	-2.73012	-2.35146
ENSG00000066322	ELOVL1	ENSG00000066322_ELOVL1	protein_coding	488	515	331	336	390	318	1139	861	716	743	742	374	241	567	517	1056	496	413	823	ENSG00000066322_ELOVL1	4.44559	4.59991	3.69377	3.81967	4.46271	4.24869	5.19101	5.07425	4.77347	4.86443	4.84549	3.24793	3.22651	3.1811	3.32048	4.17712	3.86987	4.13914	3.94953	396.333	840.2	424.75	697	4.21172	4.94973	3.24401
ENSG00000066379	ZNRD1	ENSG00000066379_ZNRD1	protein_coding	281	185	321	220	257	145	396	221	337	206	375	256	160	505	437	534	241	174	513	ENSG00000066379_ZNRD1	4.21723	3.84298	4.42492	4.04789	4.47703	3.84499	4.46271	3.9279	4.32481	3.86888	4.50016	3.34908	3.33199	3.8679	3.92695	4.03738	3.60763	3.42223	4.1127	234.833	307	339.5	365.5	4.14251	4.21689	3.61898
ENSG00000066422	ZBTB11	ENSG00000066422_ZBTB11	protein_coding	1647	1498	1437	1228	1194	1194	1616	1256	1172	1101	1297	2739	1812	3260	3967	2787	1581	1046	2216	ENSG00000066422_ZBTB11	3.93546	3.94298	3.82477	3.63691	4.0072	4.01346	3.60526	3.53107	3.42223	3.4019	3.488	3.92695	4.03034	3.68145	4.08066	3.47638	3.42492	3.36597	3.33056	1366.33	1288.4	2944.5	1907.5	3.89346	3.48969	3.92985
ENSG00000066427	ATXN3	ENSG00000066427_ATXN3	protein_coding	348	352	505	498	382	369	504	399	618	549	584	794	587	863	982	1388	979	512	865	ENSG00000066427_ATXN3	3.08066	3.4957	3.4957	3.87873	3.95699	3.86493	3.46597	3.33342	3.66448	3.70155	3.49825	3.37295	3.56316	2.8679	3.46597	3.5509	3.93452	3.23726	3.0635	409	530.8	806.5	936	3.62878	3.53274	3.3175
ENSG00000066455	GOLGA5	ENSG00000066455_GOLGA5	protein_coding	681	665	900	874	701	659	1165	931	950	929	1033	1373	1023	1414	1603	2097	1181	617	1335	ENSG00000066455_GOLGA5	3.69042	3.67582	4.05137	4.03562	4.12267	4.00809	4.09339	3.9991	4.02503	4.00988	4.06781	3.82069	3.97545	3.44626	3.7866	4.01881	3.91743	3.38819	3.50335	746.667	1001.6	1353.25	1307.5	3.93067	4.03904	3.75725
ENSG00000066468	FGFR2	ENSG00000066468_FGFR2	protein_coding	31	33	30	32	26	34	10	14	53	45	63	818	482	608	722	172	333	198	241	ENSG00000066468_FGFR2	-0.251539	0.555816	-0.599462	-0.104697	-0.184425	-0.304006	-2.8365	-0.68966	0.344828	-0.0588937	0.454176	3.13586	3	2.0036	2.51854	0.879706	1.93734	2.08746	0.903038	31	37	657.5	236	-0.148052	-0.55721	2.6645
ENSG00000066557	LRRC40	ENSG00000066557_LRRC40	protein_coding	830	712	597	507	551	545	1123	888	786	811	835	1217	793	1390	1485	2183	1158	972	1396	ENSG00000066557_LRRC40	3.92979	3.80839	3.45154	3.26903	3.78973	3.77821	4.01881	3.93546	3.75489	3.81147	3.79181	3.62877	3.62527	3.32048	3.64501	4.05311	3.90593	4.0268	3.54597	623.667	888.6	1221.25	1427.25	3.67111	3.86249	3.55488
ENSG00000066583	ISOC1	ENSG00000066583_ISOC1	protein_coding	1407	1342	647	616	1001	1077	1105	941	998	1017	919	712	529	894	1431	2085	2199	766	1901	ENSG00000066583_ISOC1	5.29609	5.34696	4.16511	4.14568	5.24831	5.36527	4.59335	4.61589	4.70598	4.75435	4.56499	3.45286	3.6565	3.28096	4.18824	4.58376	5.43996	4.29939	4.58796	1015	996	891.5	1737.75	4.9279	4.64691	3.64464
ENSG00000066629	EML1	ENSG00000066629_EML1	protein_coding	555	561	303	297	401	416	1337	1054	1377	1361	1268	1043	807	1274	1449	1748	822	567	1092	ENSG00000066629_EML1	3.47638	4.06953	3.20633	2.88753	3.97545	3.85	4.74308	4.37434	4.86245	4.68762	4.75542	4.06695	4.22728	3.61471	4.09592	4.35262	3.82883	4.25927	3.66448	422.167	1279.4	1143.25	1057.25	3.57754	4.68458	4.00122
ENSG00000066651	TRMT11	ENSG00000066651_TRMT11	protein_coding	298	338	295	279	292	275	435	315	335	341	281	745	547	774	829	796	393	305	620	ENSG00000066651_TRMT11	3.33914	3.77294	3.30451	3.55949	4.16672	3.70708	3.50843	3.55459	3.30305	3.44361	3.1127	4.13093	4.19613	3.58856	3.80323	3.36457	3.27947	3.65535	3.15866	296.167	341.4	723.75	528.5	3.64165	3.38447	3.92971
ENSG00000066654	THUMPD1	ENSG00000066654_THUMPD1	protein_coding	1048	966	1077	991	682	660	1423	1255	1262	1269	1333	1821	1334	2036	2538	2514	1291	902	1546	ENSG00000066654_THUMPD1	4.03914	4.05137	4.12763	4.06609	3.96901	3.90689	4.14893	4.19061	4.26604	4.13175	4.26153	4.00809	4.20398	3.62994	4.22188	4.02857	3.70487	3.75168	3.39232	904	1308.4	1932.25	1563.25	4.02669	4.19977	4.01597
ENSG00000066697	MSANTD3	ENSG00000066697_MSANTD3	protein_coding	841	779	420	466	639	663	1201	998	788	795	865	1073	849	912	1130	1405	701	604	1029	ENSG00000066697_MSANTD3	5.11228	5.07425	4.07382	4.37226	5.14445	5.1815	5.22843	5.22458	4.88655	4.95233	5.01703	4.60407	5.04264	3.8953	4.48736	4.61117	4.33485	4.51096	4.30086	634.667	929.4	991	934.75	4.82643	5.06179	4.50734
ENSG00000066735	KIF26A	ENSG00000066735_KIF26A	protein_coding	3408	3135	4008	3710	1439	1582	5088	4223	4029	3972	4255	6252	5062	9546	6008	7559	4673	2901	5849	ENSG00000066735_KIF26A	4.73715	4.69822	4.98778	4.90689	3.9241	4.06695	4.98459	4.93687	4.86542	4.88655	4.90304	4.76075	5.05181	4.94111	4.41549	4.59753	4.67469	4.37851	4.41549	2880.33	4313.4	6717	5245.5	4.55351	4.9153	4.79229
ENSG00000066739	ATG2B	ENSG00000066739_ATG2B	protein_coding	1350	1223	1070	1044	923	897	1878	1466	1366	1420	1761	2241	1435	2898	2845	3880	2025	1438	2549	ENSG00000066739_ATG2B	3.33628	3.0993	3.20789	3.09424	3.22033	3.39506	3.55827	3.29425	3.41278	3.19061	3.48285	3.30159	3.60881	3.0197	3.29719	3.59813	3.66562	3.54473	3.25701	1084.5	1578.2	2354.75	2473	3.22552	3.38775	3.30682
ENSG00000066777	ARFGEF1	ENSG00000066777_ARFGEF1	protein_coding	1713	1591	2077	1895	1558	1522	1805	1470	1651	1557	1662	3877	2492	4137	4642	4625	3309	2079	3132	ENSG00000066777_ARFGEF1	4.16993	3.72465	4.31397	4.23496	4.43829	3.98914	3.89918	3.41684	3.58496	3.65421	3.59096	4.49633	4.69488	3.84499	4.54967	4.42021	4.44758	4.45615	3.60644	1726	1629	3787	3286.25	4.14516	3.62923	4.39647
ENSG00000066813	ACSM2B	ENSG00000066813_ACSM2B	protein_coding	21	24	26	18	13	29	6	16	20	18	20	41	131	0	50	54	67	74	6	ENSG00000066813_ACSM2B	-0.454032	-0.643856	0.0426443	-0.915936	-0.943416	-0.251539	-2.55639	-0.713119	-0.200913	-0.621488	-1.02915	-0.713119	1.54102	-6.64386	-0.321928	-0.577767	0.731183	0.895303	-3.8365	21.8333	16	55.5	50.25	-0.527689	-1.02421	-1.53447
ENSG00000066827	ZFAT	ENSG00000066827_ZFAT	protein_coding	332	338	301	262	259	257	374	312	273	287	294	714	576	828	844	656	426	327	484	ENSG00000066827_ZFAT	2.19849	2.41954	1.85599	1.81967	2.20789	2.07039	1.9486	1.82782	1.75702	1.72247	1.83188	2.3505	2.84599	2.15704	2.42492	1.75275	2.06005	2.14078	1.44361	291.5	308	740.5	473.25	2.09533	1.81756	2.44461
ENSG00000066855	MTFR1	ENSG00000066855_MTFR1	protein_coding	703	638	674	591	716	624	738	632	700	673	714	816	590	1067	1172	1108	583	442	749	ENSG00000066855_MTFR1	4.40599	4.48864	4.22728	4.13175	4.87774	4.71425	4.02059	4.08576	4.15623	4.28762	4.37921	4.09085	4.36036	4.14078	4.27202	4.02326	3.68594	3.94111	3.69265	657.667	691.4	911.25	720.5	4.47428	4.18588	4.216
ENSG00000066923	STAG3	ENSG00000066923_STAG3	protein_coding	76	71	86	70	73	83	54	42	81	79	83	153	276	183	137	142	113	155	57	ENSG00000066923_STAG3	0.956057	1.02857	0.807355	0.704872	1.17632	1.54597	-0.0291463	0.137504	0.831877	0.831877	1.09085	1.07039	2.37851	0.713696	0.411426	0.713696	1.45418	1.94111	-0.713119	76.5	67.8	187.25	116.75	1.03652	0.572593	1.14351
ENSG00000066926	FECH	ENSG00000066926_FECH	protein_coding	438	411	553	499	347	355	493	428	667	651	541	613	367	694	736	1606	1271	791	1706	ENSG00000066926_FECH	3.16189	3.41819	3.42358	3.42626	3.48414	3.25701	2.98185	3.13258	3.55949	3.58376	3.47508	3.10601	3.10098	2.46205	2.71149	3.96901	4.47703	3.92125	4.03738	433.833	556	602.5	1343.5	3.36184	3.34655	2.84513
ENSG00000066933	MYO9A	ENSG00000066933_MYO9A	protein_coding	1207	1113	1589	1436	1126	1073	2118	1768	1701	1667	1776	2737	1811	2807	3135	6480	3615	3004	3779	ENSG00000066933_MYO9A	3.47897	2.82579	3.63343	3.44493	3.91361	3.41549	3.46336	3.5435	3.86196	3.68257	3.42761	3.94017	3.88947	3.3505	3.56071	4.16912	4.33842	5.10685	3.7866	1257.33	1806	2622.5	4219.5	3.45204	3.5958	3.68521
ENSG00000067057	PFKP	ENSG00000067057_PFKP	protein_coding	1037	942	1271	1168	1432	1384	3777	3037	3719	3595	4179	6274	3706	4578	4054	10428	6483	4439	10969	ENSG00000067057_PFKP	4.64616	4.63459	4.78973	4.78503	5.46107	5.64357	5.97911	6.04374	6.26059	6.2902	6.43696	6.35826	6.21897	5.35403	5.61589	6.73227	6.80168	6.85898	6.80245	1205.67	3661.4	4653	8079.75	4.99336	6.20212	5.88679
ENSG00000067064	IDI1	ENSG00000067064_IDI1	protein_coding	3263	2850	1183	1103	1867	1744	1770	1472	2003	1938	1983	1896	1269	2506	2558	2639	1376	771	1711	ENSG00000067064_IDI1	6.41024	6.33378	5.05355	4.95606	6.04811	5.95466	5.17991	5.2211	5.56742	5.61235	5.62234	4.80323	4.8475	4.69265	4.86245	4.85947	4.69153	4.20867	4.35403	2001.67	1833.2	2057.25	1624.25	5.79273	5.44063	4.80146
ENSG00000067066	SP100	ENSG00000067066_SP100	protein_coding	30	21	20	21	41	20	16	14	26	20	33	56	136	7	54	52	99	81	11	ENSG00000067066_SP100	0.432959	-0.268817	-0.0740006	-0.286304	0.594549	0.163499	-0.37707	-1.68966	-0.251539	-1.18442	-0.0291463	-0.0439433	2.07039	-4.32193	-0.268817	-1.05889	1.21412	1.18269	-2.94342	25.5	21.8	63.25	60.75	0.0936475	-0.706368	-0.641075
ENSG00000067082	KLF6	ENSG00000067082_KLF6	protein_coding	2273	2153	1758	1657	985	922	2601	2209	865	906	922	1736	797	1469	1382	1313	836	598	808	ENSG00000067082_KLF6	5.64097	5.60644	5.31397	5.2891	4.75328	4.68257	5.20828	5.27277	3.55827	3.86196	4.10852	3.88264	3.57168	3.56438	3.32625	3.01436	3.16672	3.30743	2.80323	1624.67	1500.6	1346	888.75	5.21439	4.40196	3.58624
ENSG00000067113	PPAP2A	ENSG00000067113_PPAP2A	protein_coding	70	60	84	67	49	62	91	83	102	70	61	132	98	170	118	257	172	102	191	ENSG00000067113_PPAP2A	1.61824	1.29278	1.59932	1.3505	1.26303	1.55582	1.38957	1.43296	1.79077	1.36177	0.941106	1.65992	2.14078	1.41684	1.29866	2.10098	2.39232	2.09424	1.64616	65.3333	81.4	129.5	180.5	1.44661	1.38323	1.62905
ENSG00000067141	NEO1	ENSG00000067141_NEO1	protein_coding	76	78	118	105	57	56	148	122	114	119	120	312	289	429	477	55	88	82	17	ENSG00000067141_NEO1	0.933573	1.73985	1.4489	0.863938	1.11103	1.37851	1.24489	1.07039	1.36737	1.40599	1.25701	1.05658	2.04963	1.79494	1.95233	-0.971431	0.903038	1.16993	-3.18442	81.6667	124.6	376.75	60.5	1.24597	1.26913	1.71337
ENSG00000067167	TRAM1	ENSG00000067167_TRAM1	protein_coding	2233	2034	1793	1572	1631	1553	2047	1586	1744	1670	1896	3064	2034	4057	4884	4284	2666	1879	2992	ENSG00000067167_TRAM1	5.73606	5.71836	5.46369	5.31651	5.74819	5.74873	5.21451	5.24907	5.23458	5.23611	5.42593	5.30268	5.40361	5.2521	5.69181	5.29241	5.25814	5.24527	4.93829	1802.67	1788.6	3509.75	2955.25	5.62192	5.27204	5.41255
ENSG00000067177	PHKA1	ENSG00000067177_PHKA1	protein_coding	727	701	1352	1296	694	702	1532	1282	1412	1323	1537	995	669	1217	1182	2566	1337	1087	1935	ENSG00000067177_PHKA1	2.87578	2.93923	3.75489	3.76765	3.26903	3.29572	3.60407	3.61941	3.73552	3.66334	3.80529	2.44361	2.41684	2.26903	2.44361	3.34056	3.1635	3.22959	3.12267	912	1417.2	1015.75	1731.25	3.31705	3.68553	2.39327
ENSG00000067182	TNFRSF1A	ENSG00000067182_TNFRSF1A	protein_coding	25	27	45	39	53	51	565	468	268	291	481	46	87	21	31	287	232	193	297	ENSG00000067182_TNFRSF1A	0.863938	0.669027	1.81558	1.54102	1.85997	2	4.34056	4.34908	3.59574	3.78764	4.28392	0.344828	2.18903	-2.18442	-0.514573	2.11437	2.44361	3.02148	2.25096	40	414.6	46.25	252.25	1.45825	4.07139	-0.0412839
ENSG00000067191	CACNB1	ENSG00000067191_CACNB1	protein_coding	116	113	256	230	124	137	182	142	198	195	211	327	345	302	278	339	256	340	284	ENSG00000067191_CACNB1	1.83592	1.97453	2.54102	2.63227	2.31904	2.22033	1.9855	1.15056	2.80529	2.15056	2.10434	2.45418	2.9542	1.99639	1.80735	1.87971	2.44626	3.35473	2.16672	162.667	185.6	313	304.75	2.25385	2.03925	2.30303
ENSG00000067208	EVI5	ENSG00000067208_EVI5	protein_coding	277	308	435	429	305	313	464	413	500	431	526	555	343	598	637	1052	669	549	640	ENSG00000067208_EVI5	2.22651	2.24793	2.7761	2.85798	2.70708	2.81762	2.3505	2.70266	2.774	2.81352	2.73769	2.72028	2.5509	2.1635	2.36177	3.0268	3.18428	3.11936	2.02503	344.5	466.8	533.25	727.5	2.60554	2.67567	2.44911
ENSG00000067221	STOML1	ENSG00000067221_STOML1	protein_coding	333	311	329	311	206	228	1799	1407	1133	1237	1411	370	320	638	447	2192	903	757	1832	ENSG00000067221_STOML1	3.51223	3.33056	3.43162	3.31034	3.15704	3.29572	5.45976	5.39712	5.10601	5.28836	5.40905	2.80323	3.04264	3.09255	2.85599	4.9542	4.37573	4.47897	4.75649	286.333	1397.4	443.75	1421	3.33959	5.33206	2.9486
ENSG00000067225	PKM	ENSG00000067225_PKM	protein_coding	33846	31055	16976	16085	23646	23690	37399	31349	30760	30874	34316	44804	26020	52866	51397	43404	24446	18060	47263	ENSG00000067225_PKM	9.87989	9.68313	8.8573	8.68982	9.80279	9.65177	9.65951	9.51185	9.62136	9.48782	9.76	9.43792	9.19407	9.02378	9.26494	8.87974	8.93204	9.11868	9.22824	24216.3	32939.6	43771.8	33293.2	9.42745	9.60811	9.23018
ENSG00000067248	DHX29	ENSG00000067248_DHX29	protein_coding	1283	1149	864	862	954	826	2418	1985	2087	2045	1811	2131	1398	2493	2793	5284	2643	1765	3168	ENSG00000067248_DHX29	3.98094	3.94486	3.35332	3.45154	3.96532	3.7366	4.46271	4.46793	4.50716	4.51033	4.28762	3.82579	3.86295	3.55459	3.9364	4.70764	4.5008	4.29352	4.11936	989.667	2069.2	2203.75	3215	3.73876	4.44715	3.79493
ENSG00000067334	DNTTIP2	ENSG00000067334_DNTTIP2	protein_coding	1395	1227	1034	874	926	952	2055	1715	1570	1486	1694	2163	1505	2136	2661	3148	1862	1145	1880	ENSG00000067334_DNTTIP2	4.98778	4.94439	4.67751	4.42089	5.04963	4.87184	5.27984	5.25776	5.14119	5.01167	5.28466	4.76022	4.93782	4.31179	4.72792	4.854	5.01212	4.65076	4.393	1068	1704	2116.25	2008.75	4.82534	5.19503	4.68444
ENSG00000067365	METTL22	ENSG00000067365_METTL22	protein_coding	209	173	369	340	236	227	215	199	181	166	182	468	350	687	487	377	188	337	366	ENSG00000067365_METTL22	3.40054	3.36457	4.45022	4.20477	4.19298	4.18982	3.34767	3.21412	3.15056	3.09761	3.30597	3.94486	4.51033	3.82069	3.56316	3.13422	3.21723	4.4489	3.22651	259	188.6	498	317	3.96715	3.22319	3.95976
ENSG00000067369	TP53BP1	ENSG00000067369_TP53BP1	protein_coding	3590	3268	3234	3010	2614	2628	4505	3654	3642	3345	3862	6959	4271	8757	9473	9427	5263	4258	6208	ENSG00000067369_TP53BP1	5.17433	5.19298	5.26153	5.03694	5.26679	5.34625	5.13258	5.05441	5.13668	4.96717	5.09845	5.58736	5.55735	5.19574	5.45681	5.39541	5.33628	5.46565	4.93026	3057.33	3801.6	7365	6289	5.21314	5.07786	5.44932
ENSG00000067445	TRO	ENSG00000067445_TRO	protein_coding	755	652	1140	1061	737	650	232	188	188	203	202	1392	1054	2292	1798	1481	744	800	1145	ENSG00000067445_TRO	3.93357	3.80839	4.42962	4.16269	4.25248	4.23879	1.76129	1.93357	1.60881	1.95233	2.08406	4.06867	4.5373	3.78241	3.98641	3.45286	3.51223	3.96625	3.04789	832.5	202.6	1634	1042.5	4.13759	1.86801	4.0937
ENSG00000067533	RRP15	ENSG00000067533_RRP15	protein_coding	1536	1461	1376	1324	1011	956	2299	1901	1945	1786	1941	2705	1913	2888	3734	4556	2501	1832	2610	ENSG00000067533_RRP15	4.50526	4.55397	3.91361	4.14812	4.29866	4.41075	4.42492	4.57471	4.13668	4.48285	4.5552	4.79649	4.90641	4.09677	4.87873	4.39575	4.47832	4.4614	3.87086	1277.33	1974.4	2810	2874.75	4.30506	4.43487	4.6696
ENSG00000067560	RHOA	ENSG00000067560_RHOA	protein_coding	5359	4949	4399	4112	4002	3932	6201	5293	4952	4540	4685	7603	4513	10560	10563	10920	6749	4532	8512	ENSG00000067560_RHOA	7.32481	7.27445	7.02326	6.9888	7.2738	7.29857	7.2427	7.22236	7.09212	7.02956	6.99333	7.05192	6.95222	7.02381	7.19545	7.08863	7.23812	6.88325	6.86468	4458.83	5134.2	8309.75	7678.25	7.19728	7.11602	7.05585
ENSG00000067596	DHX8	ENSG00000067596_DHX8	protein_coding	2271	1977	1806	1704	1625	1489	2850	2363	2493	2467	2522	3328	2168	5138	4749	4545	2394	2070	3638	ENSG00000067596_DHX8	4.95559	4.79909	4.52419	4.66903	4.7447	4.75168	4.92979	4.88801	4.95884	4.9982	4.83693	4.51033	4.72846	4.66334	4.774	4.6241	4.45088	4.67299	4.33628	1812	2539	3845.75	3161.75	4.74071	4.92236	4.66903
ENSG00000067606	PRKCZ	ENSG00000067606_PRKCZ	protein_coding	170	156	391	359	176	164	551	374	537	476	515	325	233	356	295	738	234	359	559	ENSG00000067606_PRKCZ	2.44361	2.57046	3.37573	3.41278	2.79909	2.72028	3.72028	3.58256	3.86888	3.90977	3.76871	2.41684	3.01436	2.04614	2.0321	3.2765	2.76553	3.55827	3.06867	236	490.6	302.25	472.5	2.88699	3.77004	2.37736
ENSG00000067704	IARS2	ENSG00000067704_IARS2	protein_coding	3496	2999	3536	3308	3146	2943	5663	4612	5428	5322	5504	4580	2650	5874	6841	10249	5179	3719	7394	ENSG00000067704_IARS2	5.73308	5.62117	5.74631	5.66988	6.01592	5.90111	6.08321	6.01992	6.26285	6.22381	6.2211	5.27761	5.11312	5.11603	5.55397	6.01502	5.78188	5.69237	5.66078	3238	5305.8	4986.25	6635.25	5.78125	6.16218	5.26518
ENSG00000067715	SYT1	ENSG00000067715_SYT1	protein_coding	6121	5357	8966	8198	4688	4516	8102	6848	5915	5761	4709	4860	2834	5270	6516	13469	5888	4668	8504	ENSG00000067715_SYT1	6.36807	6.17652	6.89724	6.71438	6.32481	6.27687	6.34092	6.31125	6.11603	6.14568	5.89288	5.36772	5.25588	4.84449	5.39643	6.18923	5.9148	6.22978	5.76977	6307.67	6267	4870	8132.25	6.45965	6.16135	5.21613
ENSG00000067829	IDH3G	ENSG00000067829_IDH3G	protein_coding	1037	1013	1351	1148	691	741	1632	1303	1333	1316	1408	1400	1006	1951	1629	2379	1238	704	2064	ENSG00000067829_IDH3G	5.60881	5.5373	5.89748	5.61353	5.18388	5.40667	5.80607	5.70293	5.77004	5.67356	5.82477	5	5.22805	5.03826	5.0321	5.36422	5.12143	4.65821	5.38922	996.833	1398.4	1496.5	1596.25	5.54128	5.75547	5.0746
ENSG00000067836	ROGDI	ENSG00000067836_ROGDI	protein_coding	348	289	572	533	242	261	668	594	758	794	720	475	469	631	593	974	344	301	764	ENSG00000067836_ROGDI	3.90689	3.65306	4.50779	4.42358	3.47119	3.57531	4.37573	4.61765	4.67864	4.96023	4.55643	3.47119	3.93452	3.22959	3.4957	4.0365	3.32193	3.40735	3.75596	374.167	706.8	542	595.75	3.92297	4.63774	3.53275
ENSG00000067840	PDZD4	ENSG00000067840_PDZD4	protein_coding	1116	1117	1994	1818	817	759	1264	1146	1293	1359	837	2889	2345	3972	3007	948	644	1096	1057	ENSG00000067840_PDZD4	4.26604	4.5097	5.38578	5.24108	4.62585	4.47379	4.07039	4.32841	4.46009	4.60288	3.94767	5.02237	5.39403	4.83542	4.7366	2.95791	3.17951	4.36597	3.13093	1270.17	1179.8	3053.25	936.25	4.75037	4.28189	4.99711
ENSG00000067842	ATP2B3	ENSG00000067842_ATP2B3	protein_coding	195	171	582	582	122	100	62	55	98	95	67	244	153	254	232	98	69	113	58	ENSG00000067842_ATP2B3	1.42761	1.28096	2.83592	2.95977	1.42761	0.948601	-0.577767	0.111031	0.214125	-0.304006	-0.0588937	0.863938	0.584963	0.333424	0.333424	-0.621488	-1.25154	0.0703893	-1.68966	292	75.4	220.75	84.5	1.81341	-0.123102	0.528937
ENSG00000067900	ROCK1	ENSG00000067900_ROCK1	protein_coding	1299	1192	962	956	922	870	1792	1383	1431	1393	1644	2707	1750	2546	2979	4342	2493	1639	2226	ENSG00000067900_ROCK1	3.07382	3.07895	3.10098	3.03034	3.41143	3.33771	3.37851	3.42895	3.23573	3.28688	3.30305	3.76871	3.33485	3.19377	3.40871	3.79181	3.66562	3.84298	3.05485	1033.5	1528.6	2495.5	2675	3.1722	3.32662	3.42651
ENSG00000067955	CBFB	ENSG00000067955_CBFB	protein_coding	2379	2168	1174	1185	1394	1466	3228	2679	2101	2070	2012	2918	1939	3388	3861	3724	1977	1667	2247	ENSG00000067955_CBFB	6.0847	6.09466	5.08789	5.20711	5.56803	5.90063	6.20672	6.22381	5.8535	5.80941	5.78424	5.6241	5.76447	5.30195	5.74766	5.44758	5.11811	5.39472	4.79181	1627.67	2418	3026.5	2403.75	5.65717	5.97554	5.60955
ENSG00000067992	PDK3	ENSG00000067992_PDK3	protein_coding	166	146	214	175	166	152	344	299	351	396	426	270	154	309	326	595	450	283	584	ENSG00000067992_PDK3	2.38681	2.27501	2.60407	2.47768	2.69599	2.62059	2.96901	2.98732	3.22033	3.40327	3.45286	2.25096	2.09761	1.87184	2.17951	2.9542	3.34199	3.07211	3.02326	169.833	363.2	264.75	478	2.51002	3.20656	2.09998
ENSG00000068001	HYAL2	ENSG00000068001_HYAL2	protein_coding	821	779	944	903	641	657	1204	1042	1194	1120	1161	976	783	2051	1507	2006	911	813	1934	ENSG00000068001_HYAL2	4.44162	4.42156	4.65878	4.63981	4.53481	4.54905	4.68706	4.6837	4.88899	4.82934	4.82222	3.86295	4.15866	4.40735	4.21723	4.48156	4.1152	4.27798	4.53854	790.833	1144.2	1329.25	1416	4.54094	4.78226	4.16155
ENSG00000068024	HDAC4	ENSG00000068024_HDAC4	protein_coding	804	746	810	800	557	565	1763	1397	1512	1446	1468	2020	1293	2143	2050	4308	2428	2116	3486	ENSG00000068024_HDAC4	3.77189	3.66334	3.52356	3.72574	3.8268	3.91552	3.99639	3.97453	4.35896	4.17712	4.36737	4.29572	4.20633	4.19535	3.64616	4.29499	4.36807	5.57773	4.65821	713.667	1517.2	1876.5	3084.5	3.73781	4.17487	4.08589
ENSG00000068028	RASSF1	ENSG00000068028_RASSF1	protein_coding	229	210	189	152	133	126	212	192	220	225	197	340	270	550	415	523	291	276	552	ENSG00000068028_RASSF1	2.81352	2.78241	2.51602	2.24489	2.49825	2.38405	2.3505	2.45154	2.65076	2.70487	2.44361	2.53356	2.7761	2.72465	2.55582	2.73335	2.64386	2.926	2.95047	173.167	209.2	393.75	410.5	2.53986	2.52026	2.64753
ENSG00000068079	IFI35	ENSG00000068079_IFI35	protein_coding	10	14	25	37	9	13	133	100	69	76	130	13	30	23	25	44	56	30	79	ENSG00000068079_IFI35	-0.599462	-0.0291463	0.695994	1.73552	0.526069	0.0565835	2.31325	2.21101	1.73552	1.97085	2.72465	-0.599462	0.910733	-0.234465	-0.251539	0.536053	1.43296	0.632268	1.02857	18	101.6	22.75	52.25	0.397593	2.19106	-0.0436834
ENSG00000068097	HEATR6	ENSG00000068097_HEATR6	protein_coding	603	634	629	609	546	469	544	476	487	446	444	1341	891	1618	1500	1400	781	588	994	ENSG00000068097_HEATR6	3.30451	3.52857	3.45286	3.27352	3.61353	3.29572	2.67582	2.86196	2.8339	2.98732	2.63459	3.57894	3.66334	3.27798	3.47897	3.1127	3.08066	3.33342	2.72028	581.667	479.4	1337.5	940.75	3.41145	2.79872	3.49981
ENSG00000068120	COASY	ENSG00000068120_COASY	protein_coding	1844	1691	1764	1670	1717	1700	2871	2444	2539	2469	2541	1840	1083	2121	1820	2268	1246	1274	2231	ENSG00000068120_COASY	5.71012	5.67299	5.54659	5.64241	5.86369	6.12722	5.91241	5.98687	5.95745	6.00809	5.86047	4.96763	4.65935	5.01659	4.91552	5.01703	4.7241	5.76182	5.19495	1731	2572.8	1716	1754.75	5.7605	5.94506	4.88977
ENSG00000068137	PLEKHH3	ENSG00000068137_PLEKHH3	protein_coding	1124	1049	1230	1152	633	711	816	670	815	850	753	1346	901	1880	1330	1817	952	778	1829	ENSG00000068137_PLEKHH3	4.78293	4.7666	4.93546	4.90497	4.51223	4.916	3.94953	3.94579	3.97545	4.1334	4.02503	4.0009	4.01436	4.06264	3.85499	4.17792	3.63343	3.96993	4.24565	983.167	780.8	1364.25	1344	4.80303	4.00584	3.98322
ENSG00000068305	MEF2A	ENSG00000068305_MEF2A	protein_coding	674	619	611	570	531	513	1843	1488	1594	1657	1571	1619	1158	1567	1760	3749	3091	2183	2884	ENSG00000068305_MEF2A	3.09255	2.9241	2.98732	2.98732	3.23266	3.36457	4.03562	4.05137	4.1914	4.17871	4.08831	4.0009	4.09255	3.32337	3.73118	4.58015	4.91504	4.86295	4.16912	586.333	1630.6	1526	2976.75	3.09809	4.10909	3.787
ENSG00000068308	OTUD5	ENSG00000068308_OTUD5	protein_coding	666	636	1003	953	569	503	1064	942	1016	1102	1196	986	834	1136	1071	1713	1057	733	1380	ENSG00000068308_OTUD5	4.05572	4.02059	4.61117	4.63401	4.25172	4.1102	4.29646	4.34127	4.37643	4.58075	4.70984	3.76977	4.0063	3.55213	3.64731	4.17632	4.23726	4.25172	3.91265	721.667	1064	1006.75	1220.75	4.28057	4.46095	3.74388
ENSG00000068323	TFE3	ENSG00000068323_TFE3	protein_coding	539	486	483	460	453	393	1066	996	852	891	1063	712	457	691	712	1043	565	474	784	ENSG00000068323_TFE3	3.28688	3.24336	3.08236	3.08746	3.46074	3.22959	3.87676	4.05485	3.92315	3.87283	4.18666	3.03386	2.96347	2.43829	2.70266	3.20945	3.27947	3.26153	2.74416	469	973.6	643	716.5	3.23173	3.98285	2.78457
ENSG00000068354	TBC1D25	ENSG00000068354_TBC1D25	protein_coding	240	220	326	299	230	210	508	478	457	516	458	433	263	475	414	831	539	576	734	ENSG00000068354_TBC1D25	2.25096	2.35896	2.85	2.80323	2.72465	2.28688	3.05485	3.24336	3.08236	3.14405	3.0018	2.75061	2.32769	1.96347	1.78241	2.69377	3.09592	3.45022	2.70929	254.167	483.4	396.25	670	2.54578	3.10528	2.20604
ENSG00000068366	ACSL4	ENSG00000068366_ACSL4	protein_coding	2277	1965	1907	1667	1778	1699	4202	3481	3497	3309	3483	1957	1375	2542	3048	6436	4431	2390	4432	ENSG00000068366_ACSL4	4.74093	4.87922	4.5741	4.32553	5.1534	4.7241	5.09255	5.17153	5.17792	5.11645	5.08704	3.75061	3.87381	3.77294	4.08236	4.87823	5.19219	4.75649	4.61824	1882.17	3594.4	2230.5	4422.25	4.73288	5.1291	3.86993
ENSG00000068383	INPP5A	ENSG00000068383_INPP5A	protein_coding	345	318	272	206	251	220	627	537	515	481	521	680	463	960	1029	1366	747	493	1037	ENSG00000068383_INPP5A	2.75275	2.81558	2.80323	1.96347	2.79494	2.54597	3.41143	3.49313	3.2032	3.43296	3.64501	3.04264	3.16189	3.07895	3.17313	3.43696	3.28688	3.76341	3.36177	268.667	536.2	783	910.75	2.61265	3.43715	3.11415
ENSG00000068394	GPKOW	ENSG00000068394_GPKOW	protein_coding	473	446	468	518	408	374	620	505	554	581	505	658	439	826	730	965	469	372	845	ENSG00000068394_GPKOW	3.8885	3.90014	3.86888	4.06609	4.12516	4.0018	3.93074	3.8885	4.01881	4.09761	3.83592	3.5097	3.53978	3.33771	3.38819	3.64386	3.37016	3.40871	3.58856	447.833	553	663.25	662.75	3.9751	3.95432	3.44384
ENSG00000068400	GRIPAP1	ENSG00000068400_GRIPAP1	protein_coding	742	714	701	723	503	469	1009	823	879	945	970	1613	1177	1556	1442	1730	1113	1065	1106	ENSG00000068400_GRIPAP1	3.80839	3.89239	3.79077	3.9644	3.9241	3.71809	3.90207	3.90207	3.9607	4.09424	4.08661	4.09508	4.43296	3.56071	3.75702	3.88753	4.08661	4.45746	3.34767	642	925.2	1447	1253.5	3.84969	3.98914	3.96144
ENSG00000068438	FTSJ1	ENSG00000068438_FTSJ1	protein_coding	972	953	871	767	619	621	1479	1114	1079	979	1166	1089	845	1651	1383	1412	758	676	1413	ENSG00000068438_FTSJ1	5.20516	5.38612	5.05745	4.95513	5.12887	5.20281	5.50811	5.38681	5.34696	5.15178	5.39541	4.50589	5.00944	4.59515	4.51412	4.37365	4.28762	4.60585	4.59515	800.5	1163.4	1242	1064.75	5.15592	5.35781	4.65615
ENSG00000068489	PRR11	ENSG00000068489_PRR11	protein_coding	1700	1579	653	636	1295	1311	2020	1783	1839	1764	1965	2445	1639	2724	3298	3117	2066	1802	1984	ENSG00000068489_PRR11	5.49697	5.41075	4.10098	4.06091	5.50779	5.42626	5.33056	5.38543	5.41481	5.43029	5.47054	5.07852	5.1811	4.74685	5.25927	5.02945	5.18309	5.37921	4.50716	1195.67	1874.2	2526.5	2242.25	5.00061	5.40632	5.06644
ENSG00000068615	REEP1	ENSG00000068615_REEP1	protein_coding	50	56	57	53	35	34	1304	1083	1248	1212	981	206	211	361	393	2527	1233	951	1439	ENSG00000068615_REEP1	0.321928	-0.234465	0.31034	0.286881	0.163499	-0.136062	3.91839	3.95513	4.08151	4.12763	3.7845	0.773996	1.852	1.3505	1.58015	4.05398	3.78869	3.87676	3.41954	47.5	1165.6	292.75	1537.5	0.118687	3.97343	1.38916
ENSG00000068650	ATP11A	ENSG00000068650_ATP11A	protein_coding	895	756	987	1004	729	742	1546	1294	1226	1228	1542	1833	975	1610	1581	5269	3609	4024	4104	ENSG00000068650_ATP11A	3.22342	3.24031	3.29425	3.49442	3.74953	3.80219	3.7939	3.92029	3.58256	3.66334	3.7866	3.79701	3.69933	3.0268	2.86196	4.45549	4.75702	5.61206	4.60763	852.167	1367.2	1499.75	4251.5	3.46736	3.74934	3.34627
ENSG00000068654	POLR1A	ENSG00000068654_POLR1A	protein_coding	1980	2021	1947	1799	1349	1301	3057	2580	2255	2198	2817	4071	2243	4898	4680	5739	3106	2825	4340	ENSG00000068654_POLR1A	3.69599	4.11437	3.7137	3.97361	3.78764	3.55582	3.852	3.93734	3.61706	3.73769	3.91743	3.96162	3.7366	3.85997	3.80735	3.98459	3.91361	4.27873	4.00899	1732.83	2581.4	3973	4002.5	3.80685	3.81231	3.84139
ENSG00000068697	LAPTM4A	ENSG00000068697_LAPTM4A	protein_coding	1462	1382	1433	1445	1159	1101	3054	2453	2625	2596	2489	2531	1226	3401	3508	7593	4797	2835	5748	ENSG00000068697_LAPTM4A	5.61559	5.72192	5.60377	5.71727	5.9404	5.8301	6.39232	6.25795	6.48398	6.48688	6.51806	5.91433	5.89239	5.38336	5.94883	6.91373	7.35235	6.4019	6.40463	1330.33	2643.4	2666.5	5243.25	5.73818	6.42784	5.78473
ENSG00000068724	TTC7A	ENSG00000068724_TTC7A	protein_coding	353	349	445	392	297	299	319	313	491	463	458	513	402	700	590	884	611	419	766	ENSG00000068724_TTC7A	2.62527	2.80529	2.95606	2.94298	2.70487	2.84599	2.04963	2.37573	2.65764	2.88753	2.69599	2.25399	2.488	2.34767	2.27202	2.64847	2.83188	2.96347	2.66676	355.833	408.8	551.25	670	2.81341	2.5333	2.34042
ENSG00000068745	IP6K2	ENSG00000068745_IP6K2	protein_coding	825	745	922	858	618	616	1010	858	1012	971	1023	1707	1229	2340	1966	2014	1195	1044	1797	ENSG00000068745_IP6K2	4.91695	4.853	5.14119	5.01436	5.06005	5.05572	4.88411	4.92884	5.19928	5.15502	5.20555	5.30634	5.5292	5.05224	5.05224	5.0036	5.08321	5.19967	4.97039	764	974.8	1810.5	1512.5	5.00688	5.07456	5.235
ENSG00000068784	SRBD1	ENSG00000068784_SRBD1	protein_coding	703	586	596	625	556	505	890	664	609	553	816	1459	998	1343	1545	1380	776	684	863	ENSG00000068784_SRBD1	3.47249	3.3978	3.34625	3.30012	3.55459	3.35755	3.38128	3.20477	3.0268	2.90304	3.41549	3.55213	3.61824	2.96901	3.488	3.09085	3.04614	3.1811	2.53356	595.167	706.4	1336.25	925.75	3.4048	3.18628	3.40685
ENSG00000068793	CYFIP1	ENSG00000068793_CYFIP1	protein_coding	3010	2853	4154	3976	2475	2464	3471	2822	3353	3443	3725	5381	3241	7443	6500	10934	6200	3858	7794	ENSG00000068793_CYFIP1	5.37816	5.40837	5.81506	5.72137	5.61265	5.46205	5.21335	5.11853	5.35156	5.4219	5.60822	5.52419	5.48575	5.31868	5.45352	5.95815	6.02126	5.67525	5.54164	3155.33	3362.8	5641.25	7196.5	5.56628	5.34271	5.44553
ENSG00000068796	KIF2A	ENSG00000068796_KIF2A	protein_coding	1457	1304	1191	1130	1262	1066	2663	2172	2054	1911	2093	3247	1995	3631	4488	7351	4706	3229	4468	ENSG00000068796_KIF2A	4.86196	4.77136	4.58015	4.41886	4.96532	4.72356	5.29719	5.29168	5.20046	5.10685	5.12516	5.32841	5.55459	4.86888	5.41988	6.05897	6.2709	5.9607	5.28133	1235	2178.6	3340.25	4938.5	4.7202	5.20427	5.29294
ENSG00000068831	RASGRP2	ENSG00000068831_RASGRP2	protein_coding	14	10	25	30	11	7	23	15	52	59	52	42	90	50	67	173	135	90	102	ENSG00000068831_RASGRP2	-0.643856	-1.21759	0.604071	0.400538	-0.200913	-0.785875	-1	-1.02915	0.695994	0.956057	0.739848	0	1.66448	-0.104697	0.526069	1.96717	1.95606	1.83592	0.584963	16.1667	40.2	62.25	125	-0.307271	0.0725504	0.521464
ENSG00000068878	PSME4	ENSG00000068878_PSME4	protein_coding	1280	1124	789	734	1022	1000	2023	1696	1150	1132	1262	3207	1670	4254	4565	4735	2516	2213	3171	ENSG00000068878_PSME4	3.78764	3.68145	3.02857	3.16672	3.97728	3.87971	4.09677	4.18428	3.62059	3.75702	3.68257	4.24489	3.98914	4.20006	4.37156	4.24489	4.24945	4.19928	3.88362	991.5	1452.6	3424	3158.75	3.58689	3.86825	4.20141
ENSG00000068885	IFT80	ENSG00000068885_IFT80	protein_coding	1024	909	1162	1005	924	818	982	721	1080	1012	1214	2491	1801	2589	2546	2372	1302	1088	1566	ENSG00000068885_IFT80	4.34056	4.45615	4.56133	4.45878	4.72683	4.59335	3.9607	3.45418	4.23036	4.27873	4.38336	5.05224	5.09677	4.23802	4.58075	4.25475	4.48993	4.42156	3.69599	973.667	1001.8	2356.75	1582	4.52283	4.06146	4.74195
ENSG00000068903	SIRT2	ENSG00000068903_SIRT2	protein_coding	457	480	561	513	355	371	1112	966	1051	1040	996	463	378	592	560	1326	688	576	1153	ENSG00000068903_SIRT2	3.66448	3.88947	3.84097	3.91839	3.85699	3.88166	4.5741	4.65249	4.80323	4.77926	4.68538	2.85798	3.35473	2.73769	2.95233	3.91839	3.69711	3.9279	3.851	456.167	1033	498.25	935.75	3.84199	4.69889	2.97568
ENSG00000068912	ERLEC1	ENSG00000068912_ERLEC1	protein_coding	476	384	539	516	447	470	592	460	582	567	594	577	426	715	867	1114	731	433	801	ENSG00000068912_ERLEC1	3.47897	3.28983	3.60881	3.57652	3.75702	3.89142	3.36457	3.2765	3.59455	3.58135	3.61706	2.90111	3.0036	2.71589	3.19061	3.36877	3.5656	3.13258	3.06005	472	559	646.25	769.75	3.60043	3.48681	2.9528
ENSG00000068971	PPP2R5B	ENSG00000068971_PPP2R5B	protein_coding	158	127	171	164	116	130	385	309	363	357	279	151	98	186	164	363	188	219	317	ENSG00000068971_PPP2R5B	2.03914	1.4489	1.73118	1.75702	1.61824	2.30451	2.68257	2.90497	3.0018	2.95047	2.68706	1.30451	0.970854	0.695994	0.85599	1.73985	1.64616	2.42223	1.54597	144.333	338.6	149.75	271.75	1.8165	2.84537	0.956837
ENSG00000068976	PYGM	ENSG00000068976_PYGM	protein_coding	7	9	85	89	21	22	69	45	185	214	129	41	64	36	56	531	215	145	458	ENSG00000068976_PYGM	-2.12029	-2	0.903038	0.739848	-0.37707	-0.761213	0.344828	0.948601	1.66903	2.26303	1.20789	-1.32193	0.584963	-1.78588	-0.915936	2.22342	1.53107	1.70487	2.37573	38.8333	128.4	49.25	337.25	-0.602615	1.28668	-0.859694
ENSG00000069011	PITX1	ENSG00000069011_PITX1	protein_coding	324	298	334	226	174	178	176	125	141	145	140	817	575	1183	984	952	707	458	576	ENSG00000069011_PITX1	3.38819	3.25399	3.32625	2.72901	2.94298	3.13586	2.06695	1.87578	2.10434	2.24184	1.97453	3.79597	4.14486	3.75275	3.77926	3.64616	3.82171	3.61235	2.90689	255.667	145.4	889.75	673.25	3.12938	2.05269	3.86821
ENSG00000069020	MAST4	ENSG00000069020_MAST4	protein_coding	337	334	231	238	255	307	1303	1117	902	883	999	642	503	752	802	1719	1666	718	938	ENSG00000069020_MAST4	2.52607	2.28688	1.01436	1.59455	2.17313	2.63227	3.45681	3.47638	3.36877	3.11437	3.59096	2.12102	2.75489	1.36737	1.85599	2.89724	3.67582	3.14405	2.20477	283.667	1040.8	674.75	1260.25	2.03787	3.40146	2.02482
ENSG00000069188	SDK2	ENSG00000069188_SDK2	protein_coding	118	131	132	139	111	124	14	6	18	16	22	504	393	411	459	81	83	192	108	ENSG00000069188_SDK2	-0.168123	0.31034	-0.0740006	0.250962	0.137504	0.918386	-3.8365	-3.47393	-2.25154	-2.94342	-3.18442	0.963474	1.30451	0.432959	0.678072	-1.78588	-0.943416	0.831877	-1.94342	125.833	15.2	441.75	116	0.229178	-3.13796	0.844754
ENSG00000069248	NUP133	ENSG00000069248_NUP133	protein_coding	2893	2708	2487	2334	2012	1912	2864	2367	2508	2432	2732	4913	3105	7061	7419	6170	3173	2493	4715	ENSG00000069248_NUP133	5.22574	5.23764	5.05007	4.9782	5.15381	5.06652	4.83188	4.83794	4.90833	4.87725	4.9814	5.13955	5.11478	5.17672	5.45187	5.02459	4.9331	4.90111	4.81967	2391	2580.6	5624.5	4137.75	5.11866	4.88736	5.22073
ENSG00000069275	NUCKS1	ENSG00000069275_NUCKS1	protein_coding	17533	16126	9661	8734	12552	12120	18969	15740	16534	16103	16703	28346	19179	30030	40733	27878	15338	9648	15641	ENSG00000069275_NUCKS1	7.81724	7.89063	6.94837	7.07307	7.66867	7.83245	7.50064	7.74813	7.45442	7.78869	7.49745	7.88203	7.8967	7.43854	8.16058	7.46858	7.30788	7.10716	6.71273	12787.7	16809.8	29572	17126.2	7.5384	7.59787	7.84446
ENSG00000069329	VPS35	ENSG00000069329_VPS35	protein_coding	2258	2224	1986	1935	1712	1763	2915	2417	2624	2624	2520	4278	2544	4767	5208	6271	3515	2186	4254	ENSG00000069329_VPS35	5.26191	5.39438	5.24717	5.13175	5.33271	5.3345	5.31868	5.08108	5.23343	5.337	5.21684	5.23534	5.20633	5.14649	5.23304	5.41819	5.14037	4.99322	5.17273	1979.67	2620	4199.25	4056.5	5.28374	5.23741	5.2053
ENSG00000069345	DNAJA2	ENSG00000069345_DNAJA2	protein_coding	2743	2502	2666	2485	2066	1991	2481	2060	1802	1716	1863	3152	2130	3230	3766	3460	2006	1152	2315	ENSG00000069345_DNAJA2	6.01881	5.98322	5.93263	5.89069	6.03012	5.99141	5.53823	5.50621	5.30086	5.24413	5.29462	5.35544	5.44989	4.90641	5.32984	5.01792	4.9644	4.58556	4.60288	2408.83	1984.4	3069.5	2233.25	5.97448	5.37681	5.2604
ENSG00000069399	BCL3	ENSG00000069399_BCL3	protein_coding	59	66	98	90	69	70	112	93	89	87	102	45	70	28	30	97	99	67	77	ENSG00000069399_BCL3	1.70044	1.72683	1.90304	2.37295	2.06005	2.01078	1.59455	1.89142	1.78241	1.79077	2.36737	0.790772	2.43029	-0.810966	0.0143553	1.0072	2.18587	1.91073	0.722466	75.3333	96.6	43.25	85	1.96235	1.8853	0.606112
ENSG00000069424	KCNAB2	ENSG00000069424_KCNAB2	protein_coding	277	223	728	632	305	324	892	722	1105	996	1290	358	257	435	440	1290	696	627	1062	ENSG00000069424_KCNAB2	2.5509	2.28688	3.88069	3.60763	3.17951	3.15543	3.71589	3.76765	4.26379	4.22728	4.41007	2.26003	2.71589	2.11103	2.34199	3.58496	3.51475	3.89433	3.45418	414.833	1001	372.5	918.75	3.11017	4.07694	2.35723
ENSG00000069482	GAL	ENSG00000069482_GAL	protein_coding	659	639	334	347	530	482	1710	1436	829	868	1007	954	564	740	739	7601	5111	2803	4944	ENSG00000069482_GAL	5.56041	5.60615	4.57471	4.67638	5.69349	5.5552	6.58631	6.58225	5.79155	5.8632	6.02281	5.23151	5.09972	4.36457	4.59096	7.80632	8.00146	7.5089	7.32355	498.5	1170	749.25	5114.75	5.27772	6.16923	4.82169
ENSG00000069493	CLEC2D	ENSG00000069493_CLEC2D	protein_coding	26	31	23	28	33	29	24	26	17	18	33	159	173	196	132	133	109	96	98	ENSG00000069493_CLEC2D	0.275007	0.695994	-0.0892673	0.389567	1.26303	0.594549	0.0143553	0.15056	-0.454032	-0.152003	0.411426	1.95606	2.73769	1.91073	1.72247	1.27501	1.67356	2.23879	1.08406	28.3333	23.6	165	109	0.521481	-0.0059387	2.08174
ENSG00000069509	FUNDC1	ENSG00000069509_FUNDC1	protein_coding	317	304	276	246	223	244	414	362	367	336	363	291	192	330	346	585	358	256	357	ENSG00000069509_FUNDC1	3.96255	4.03386	3.74416	3.71149	3.91169	4.10852	4.01881	4.10182	4.10098	3.99639	4.01881	3.0321	3.02857	2.72465	2.9782	3.62877	3.6893	3.58256	3.05137	268.333	368.4	289.75	389	3.91205	4.04736	2.94088
ENSG00000069667	RORA	ENSG00000069667_RORA	protein_coding	249	223	326	281	307	307	487	374	482	498	583	1833	1232	1472	1505	2064	1452	974	1409	ENSG00000069667_RORA	1.96347	2.11103	2.05311	2.22959	2.76553	2.12763	2.12102	1.87971	2.37851	2.29866	2.72465	4.13011	4.37226	3.34767	3.33056	3.41414	3.44626	3.42761	3.03914	282.167	484.8	1510.5	1474.75	2.2084	2.28051	3.79515
ENSG00000069849	ATP1B3	ENSG00000069849_ATP1B3	protein_coding	3222	2901	2198	2180	2528	2562	4417	3728	3192	3042	3980	3939	2403	5078	5420	6965	4713	2806	5403	ENSG00000069849_ATP1B3	7.32382	7.21665	6.76381	6.48832	7.52505	7.42643	7.35297	7.30879	6.99853	6.90497	7.34038	6.27538	6.02791	6.42291	6.78529	6.83555	6.92398	6.7811	6.71644	2598.5	3671.8	4210	4971.75	7.12401	7.18113	6.37787
ENSG00000069869	NEDD4	ENSG00000069869_NEDD4	protein_coding	853	818	548	521	613	546	645	540	529	484	405	696	584	925	1214	817	575	485	473	ENSG00000069869_NEDD4	3.08406	3.09424	2.23573	2.32769	3.35473	2.88753	2.16027	2.22342	2.24184	2.23266	1.9855	2.07039	2.75489	1.90689	2.46728	1.91839	2.16027	2.58496	1.22651	649.833	520.6	854.75	587.5	2.83066	2.16874	2.29986
ENSG00000069943	PIGB	ENSG00000069943_PIGB	protein_coding	106	104	109	99	98	114	151	125	116	121	151	169	145	237	208	379	180	175	279	ENSG00000069943_PIGB	2.40327	2.18587	2.37295	2	2.25096	2.71149	2.12102	2.01792	1.85997	2.14731	2.28983	2.14731	2.57046	1.8679	1.79909	2.65764	2.28392	2.87184	1.99277	105	132.8	189.75	253.25	2.32076	2.08721	2.09619
ENSG00000069956	MAPK6	ENSG00000069956_MAPK6	protein_coding	3068	2789	1657	1446	2387	2293	4260	3601	3085	2937	3248	4504	2948	5097	6033	8083	4565	3165	5119	ENSG00000069956_MAPK6	5.32337	5.35579	4.47768	4.37573	5.39849	5.36982	5.40939	5.45286	5.20477	5.13955	5.21179	5.06652	5.04571	4.73118	5.17313	5.42727	5.41177	5.21684	4.94579	2273.33	3426.2	4645.5	5233	5.05015	5.28367	5.00413
ENSG00000069966	GNB5	ENSG00000069966_GNB5	protein_coding	187	163	280	269	185	176	591	483	634	584	507	514	389	774	722	1077	745	654	756	ENSG00000069966_GNB5	2.17951	2.01078	2.80941	3.22033	2.64386	2.69599	3.57289	3.54967	3.87774	3.86592	3.6893	2.88166	3.47508	2.9486	3.06178	3.45022	3.68706	3.94205	3.16832	210	559.8	599.75	808	2.59331	3.7111	3.09178
ENSG00000069974	RAB27A	ENSG00000069974_RAB27A	protein_coding	156	144	115	125	129	107	281	214	192	207	341	463	333	542	635	850	614	323	557	ENSG00000069974_RAB27A	2.1635	2.28096	1.46989	2.17632	2.62994	2.25701	2.59216	2.5435	2.26903	2.38405	3.01436	2.89918	3.17792	2.64386	3.02503	3.17473	3.53605	3.10601	2.55827	129.333	247	493.25	586	2.16294	2.56062	2.93649
ENSG00000069998	CECR5	ENSG00000069998_CECR5	protein_coding	1023	987	1158	1189	811	790	1259	1131	1114	1143	1088	2020	1239	3055	2354	2283	1147	933	2426	ENSG00000069998_CECR5	4.98048	5.02459	5.15583	5.2521	5.09297	5.08321	4.95093	5.05658	5.02326	5.08576	4.94533	5.08023	4.94767	5.25927	5.05007	4.87036	4.63169	4.65478	5.10476	993	1147	2167	1697.25	5.0982	5.01237	5.08431
ENSG00000070010	UFD1L	ENSG00000070010_UFD1L	protein_coding	1368	1194	483	509	893	888	1320	1100	1110	1123	1206	1841	1531	2493	2575	2112	1315	859	1481	ENSG00000070010_UFD1L	6.0568	5.90328	4.06091	4.34554	5.84398	5.7666	5.55704	5.79572	5.56712	5.62907	5.72601	5.67948	5.93168	5.56651	5.99639	5.52105	5.60644	4.99729	5.01525	889.167	1171.8	2110	1441.75	5.32952	5.65499	5.79352
ENSG00000070018	LRP6	ENSG00000070018_LRP6	protein_coding	2507	2146	2683	2458	1967	1892	1385	1058	1045	1117	1331	7737	4308	7794	8781	3549	2066	1581	2261	ENSG00000070018_LRP6	4.1811	4.22728	4.32912	4.47119	4.2555	4.24565	3.05311	3.02148	2.91456	3.09085	3.06005	5.09677	5.03694	4.6893	4.9991	3.37295	3.53232	3.53978	2.96717	2275.5	1187.2	7155	2364.25	4.28497	3.02801	4.95553
ENSG00000070047	PHRF1	ENSG00000070047_PHRF1	protein_coding	900	882	626	623	595	586	1319	1143	1159	1112	1116	2056	1663	2195	2050	1939	1090	1010	1494	ENSG00000070047_PHRF1	3.22342	3.19692	2.63459	2.69822	3.0635	3.02857	3.45943	3.43696	3.52607	3.47249	3.40735	3.5373	3.82069	3.12598	3.27053	2.98914	2.91265	3.19849	2.89724	702	1169.8	1991	1383.25	2.9742	3.46046	3.43862
ENSG00000070061	IKBKAP	ENSG00000070061_IKBKAP	protein_coding	2572	2355	2314	2244	1747	1632	3258	2628	2699	2661	2690	3498	2190	4591	4161	5067	2623	2145	3672	ENSG00000070061_IKBKAP	4.86394	4.78346	4.64789	4.70764	4.7666	4.57894	4.7939	4.71918	4.79494	4.71918	4.70764	4.59694	4.74308	4.28688	4.3799	4.69321	4.63459	4.50208	4.21179	2144	2787.2	3610	3376.75	4.72474	4.74697	4.5017
ENSG00000070081	NUCB2	ENSG00000070081_NUCB2	protein_coding	235	230	301	268	259	254	360	295	360	372	320	510	390	387	602	786	518	310	408	ENSG00000070081_NUCB2	3.53481	3.97085	3.89627	3.87774	4.09001	4.11353	3.88655	3.77926	4.10852	4.10685	3.78973	3.74416	4.17233	2.82375	3.67582	3.97085	4.18587	3.77821	3.21878	257.833	341.4	472.25	505.5	3.91387	3.93418	3.60401
ENSG00000070087	PFN2	ENSG00000070087_PFN2	protein_coding	3293	2982	2137	1987	2184	2203	9130	7595	6269	6396	7920	5944	3987	7505	8228	12000	6682	4105	7692	ENSG00000070087_PFN2	6.93404	6.73579	6.30159	6.11749	6.79961	6.91037	8.0162	8.02636	7.77683	7.79409	8.05772	6.8363	6.97487	6.60006	6.92636	7.39652	7.24963	6.9005	6.88215	2464.33	7462	6416	7619.75	6.63315	7.93424	6.8344
ENSG00000070182	SPTB	ENSG00000070182_SPTB	protein_coding	218	212	329	283	221	188	359	262	356	366	385	575	538	774	574	597	330	306	479	ENSG00000070182_SPTB	1.12433	1.36737	2.13422	1.79077	1.62761	1.03562	0.956057	0.782409	1.31615	1.05658	1.53605	1.90689	2.45681	1.83592	1.28096	1.41684	1.33914	1.26903	1.04264	241.833	345.6	615.25	428	1.51332	1.12945	1.87014
ENSG00000070214	SLC44A1	ENSG00000070214_SLC44A1	protein_coding	871	925	1089	959	896	814	210	168	199	212	134	1738	1186	2213	2580	198	200	165	113	ENSG00000070214_SLC44A1	2.91073	3.06005	3.19849	3.01614	3.32912	3.15381	0.536053	0.298658	0.83996	0.536053	-0.168123	2.88166	2.96532	2.77821	3.10936	-0.286304	0.871844	1.07039	-1.12029	925.667	184.6	1929.25	169	3.11139	0.40852	2.93364
ENSG00000070269	TMEM260	ENSG00000070269_TMEM260	protein_coding	151	142	169	194	150	123	327	267	310	270	323	549	376	583	604	947	617	380	600	ENSG00000070269_TMEM260	1.80323	1.61353	1.774	1.85599	2.16993	1.52607	1.92979	1.80735	2.26604	2.3978	2.60644	2.64155	2.55582	2.10098	2.34199	2.75061	2.98914	2.62527	2.34483	154.833	299.4	528	636	1.79046	2.20149	2.41008
ENSG00000070366	SMG6	ENSG00000070366_SMG6	protein_coding	420	364	283	317	253	259	426	357	431	436	469	1173	949	1480	1348	1379	839	828	1009	ENSG00000070366_SMG6	2.01436	1.81558	1.49057	1.72247	1.72683	2.0635	1.62293	1.61824	2.1635	2.17951	2.16027	2.90881	3.32481	2.98732	2.80323	2.78031	2.76977	3.30451	2.41684	316	423.8	1237.5	1013.75	1.80555	1.94889	3.00604
ENSG00000070367	EXOC5	ENSG00000070367_EXOC5	protein_coding	2467	2109	1430	1419	1861	1778	3600	2940	3114	2913	3170	3993	2515	4412	5578	7984	4383	2213	4579	ENSG00000070367_EXOC5	5.26228	5.1914	4.60051	4.42156	5.40429	5.3466	5.53605	5.48414	5.59066	5.36422	5.48864	5.37921	5.36527	4.70598	5.31397	5.6241	5.46565	5.0018	4.8748	1844	3147.4	4124.5	4789.75	5.03777	5.49274	5.19111
ENSG00000070371	CLTCL1	ENSG00000070371_CLTCL1	protein_coding	91	91	133	122	68	76	61	57	102	102	86	262	232	315	219	433	358	263	286	ENSG00000070371_CLTCL1	0.15056	0.321928	0.584963	0.555816	0.432959	0.695994	-1.02915	0.286881	0.367371	0.226509	-0.321928	0.963474	1.67807	0.565597	0.263034	1.13093	1.90304	1.34483	0.903038	96.8333	81.6	257	335	0.457037	-0.0940627	0.867544
ENSG00000070404	FSTL3	ENSG00000070404_FSTL3	protein_coding	39	42	78	99	53	50	86	67	67	66	92	148	167	103	116	103	93	86	84	ENSG00000070404_FSTL3	-0.0439433	-0.0439433	1.20789	1.18903	0.85599	0.773996	0.9855	0.713696	0.722466	0.782409	0.895303	1.10434	2.37016	-0.200913	0.263034	0.124328	1.14405	0.970854	0.0426443	60.1667	75.6	133.5	91.5	0.656504	0.819875	0.884156
ENSG00000070413	DGCR2	ENSG00000070413_DGCR2	protein_coding	2085	1925	2275	2066	1406	1363	2084	1779	1939	1889	1840	3212	2036	4825	4165	4040	2148	1807	3395	ENSG00000070413_DGCR2	4.84649	4.86641	5.08279	4.8748	4.86987	4.89724	4.51349	4.49442	4.64904	4.69488	4.43696	4.61824	4.5008	4.70929	4.64731	4.34696	4.24108	4.48349	4.40463	1853.33	1906.2	3559.5	2847.5	4.90627	4.55776	4.61891
ENSG00000070423	RNF126	ENSG00000070423_RNF126	protein_coding	777	741	884	800	466	486	695	604	585	622	637	1205	979	1260	758	853	607	368	896	ENSG00000070423_RNF126	5.28614	5.30159	5.58946	5.15097	5.20633	5.12474	4.88166	4.85798	4.77768	4.79181	4.78869	4.85798	5.25701	4.48349	4.07125	4.12681	4.0054	3.9782	4.26679	692.333	628.6	1050.5	681	5.27654	4.81957	4.66743
ENSG00000070444	MNT	ENSG00000070444_MNT	protein_coding	277	268	343	335	238	229	490	442	387	408	437	898	580	795	657	981	551	771	756	ENSG00000070444_MNT	2.43563	2.48543	2.6017	2.73552	2.76553	2.72683	2.87381	2.98914	2.86394	2.88557	3.03738	2.9542	3.29572	2.28096	2.35614	2.81558	2.82985	3.90111	2.33342	281.667	432.8	732.5	764.75	2.62511	2.92997	2.72175
ENSG00000070476	ZXDC	ENSG00000070476_ZXDC	protein_coding	460	458	656	554	403	416	994	785	763	711	787	1259	927	1629	1331	1934	1099	1133	1501	ENSG00000070476_ZXDC	3.11603	3.17153	3.6792	3.49313	3.44095	3.46205	3.88166	3.79286	3.72356	3.6311	3.78136	3.68032	3.80529	3.57531	3.51854	3.95047	3.84398	4.28836	3.7301	491.167	808	1286.5	1416.75	3.39382	3.76211	3.64487
ENSG00000070495	JMJD6	ENSG00000070495_JMJD6	protein_coding	1107	1027	730	710	704	691	1124	924	830	806	942	1410	1088	1696	2209	1241	887	696	1445	ENSG00000070495_JMJD6	5.19849	5.15462	4.5292	4.50271	4.91409	4.96255	4.79494	4.70432	4.62702	4.49378	4.72629	4.51538	4.7021	4.43496	4.89045	3.96255	4.15381	4.17552	4.50462	828.167	925.2	1600.75	1067.25	4.87694	4.66927	4.63572
ENSG00000070501	POLB	ENSG00000070501_POLB	protein_coding	404	321	437	386	365	298	387	309	345	318	351	842	632	998	1076	811	408	360	576	ENSG00000070501_POLB	4.77926	4.64039	4.82883	4.6865	5.0237	4.99367	4.38543	4.21023	4.22419	4.24413	4.40803	4.9782	5.15178	4.64674	5.23304	4.51412	4.3978	4.48156	4.03738	368.5	342	887	538.75	4.82539	4.2944	5.00244
ENSG00000070526	ST6GALNAC1	ENSG00000070526_ST6GALNAC1	protein_coding	10	10	5	1	6	8	0	2	1	14	12	8	33	4	12	21	47	37	7	ENSG00000070526_ST6GALNAC1	-1.78588	-1.18442	-1.94342	-5.05889	-1.18442	-1.152	-6.64386	-2.64386	-3.18442	-1.51457	-0.556393	-1.88897	0.765535	-2.47393	-2.18442	-1.2863	0.226509	0.956057	-1.8365	6.66667	5.8	14.25	28	-2.05151	-2.90862	-1.44545
ENSG00000070540	WIPI1	ENSG00000070540_WIPI1	protein_coding	110	114	286	279	207	227	79	54	85	108	90	38	46	50	34	52	68	84	37	ENSG00000070540_WIPI1	2.35332	2.4957	3.68257	3.67582	3.4019	3.49057	1.49057	1.50589	1.79909	2.05311	1.87578	0.275007	1.40054	0.356144	0.0703893	0.505891	1.46467	2.22651	0.137504	203.833	83.2	42	60.25	3.18331	1.74489	0.52552
ENSG00000070610	GBA2	ENSG00000070610_GBA2	protein_coding	1849	1663	1960	1971	1407	1286	1192	1037	923	824	893	1963	1531	2806	2495	1637	792	857	1286	ENSG00000070610_GBA2	5.46565	5.52576	5.66988	5.84474	5.774	5.60585	4.67525	4.73769	4.6792	4.51033	4.2032	4.86938	5.28873	4.8802	4.87184	4.26228	3.9222	4.74631	3.8953	1689.33	973.8	2198.75	1143	5.64764	4.56113	4.97754
ENSG00000070614	NDST1	ENSG00000070614_NDST1	protein_coding	1833	1680	1477	1372	1058	1118	2573	2105	2192	2126	1784	3041	2034	4518	3773	4259	2381	2203	3150	ENSG00000070614_NDST1	3.79701	3.68257	3.44095	3.44493	3.37016	3.42626	3.91743	3.79494	3.82477	3.93734	3.81762	3.66107	3.67129	3.97636	3.80735	3.73444	3.92029	3.89336	3.58135	1423	2156	3341.5	2998.25	3.52698	3.85842	3.77902
ENSG00000070669	ASNS	ENSG00000070669_ASNS	protein_coding	1248	1307	2928	2827	1442	1461	1559	1232	2120	2013	1304	1907	965	2661	2351	3019	1978	1268	2502	ENSG00000070669_ASNS	5.2292	5.36527	6.60526	6.60777	5.9814	6.01123	5.26529	5.14323	5.87897	5.90087	5.20984	5.11103	4.82782	5.02326	5.12887	5.36807	5.58045	5.36352	5.20516	1868.83	1645.6	1971	2191.75	5.96669	5.47964	5.02274
ENSG00000070718	AP3M2	ENSG00000070718_AP3M2	protein_coding	921	922	889	817	836	896	592	547	614	601	734	1698	1203	1816	1842	1472	695	715	1200	ENSG00000070718_AP3M2	4.39849	4.46597	4.25626	4.17871	4.75435	4.8334	3.43962	3.64616	3.97085	3.77189	3.86888	4.26078	4.59932	4.02237	4.04089	3.56194	3.39917	3.90785	3.6311	880.167	617.6	1639.75	1020.5	4.4812	3.73948	4.23084
ENSG00000070729	CNGB1	ENSG00000070729_CNGB1	protein_coding	27	33	37	16	10	10	9	10	9	8	14	49	73	33	22	12	15	60	18	ENSG00000070729_CNGB1	-0.514573	0.333424	0.505891	-0.268817	-0.454032	-1.51457	-1.51457	-3.05889	-2.64386	-1.51457	-1.25154	0.0565835	1.28688	-1.05889	-1.2863	-2.05889	-1.35845	1.23879	-0.888969	22.1667	10	44.25	26.25	-0.31878	-1.99669	-0.250433
ENSG00000070731	ST6GALNAC2	ENSG00000070731_ST6GALNAC2	protein_coding	104	82	121	121	107	98	142	98	115	94	135	178	253	177	195	238	212	193	160	ENSG00000070731_ST6GALNAC2	0.0703893	-0.136062	0.464668	0.678072	0.641546	0.978196	0.0565835	-0.217591	0.111031	0.111031	0.238787	0.0143553	1.63691	-0.136062	-0.168123	0.0143553	0.85599	1.46467	-0.434403	105.5	116.8	200.75	200.75	0.449468	0.0599683	0.336771
ENSG00000070748	CHAT	ENSG00000070748_CHAT	protein_coding	38	44	29	29	40	35	21	12	22	22	32	268	192	338	363	21	24	28	14	ENSG00000070748_CHAT	-0.120294	0.238787	-0.434403	0.0285692	0.594549	0.344828	-1.32193	-2	-1.05889	-0.971431	-0.0439433	1.91839	2.13093	1.79494	2.13422	-2.32193	-1.152	-0.321928	-2.64386	35.8333	21.8	290.25	21.75	0.108673	-1.07924	1.99462
ENSG00000070756	PABPC1	ENSG00000070756_PABPC1	protein_coding	10655	9698	14380	13360	8582	8359	10517	8607	8161	7971	8593	40280	18421	35406	42832	47069	37756	26938	35498	ENSG00000070756_PABPC1	9.176	9.13993	9.61917	9.59701	9.2971	9.23621	8.82222	8.76102	8.66796	8.67948	8.75044	9.97437	9.62531	9.63735	9.89886	9.89364	10.2141	10.2295	9.79372	10839	8769.8	34234.8	36815.2	9.34424	8.73622	9.78397
ENSG00000070761	C16orf80	ENSG00000070761_C16orf80	protein_coding	969	944	757	779	613	580	841	686	551	658	628	1275	1043	1685	1621	1086	701	391	853	ENSG00000070761_C16orf80	5.54813	5.64904	5.2902	5.44626	5.24375	5.38094	5.06178	5.09381	4.5292	4.76075	4.67186	5.12516	5.53574	5.01078	5.25361	4.37226	4.54226	4.02503	4.10685	773.667	672.8	1406	757.75	5.42639	4.82348	5.23132
ENSG00000070770	CSNK2A2	ENSG00000070770_CSNK2A2	protein_coding	1562	1427	1729	1501	1069	1125	1115	959	946	823	880	3560	1874	3670	3819	3052	2103	1746	2105	ENSG00000070770_CSNK2A2	4.64501	4.62117	4.8525	4.78241	4.55275	4.6865	3.96162	3.8885	3.90593	3.77821	3.8166	5.04439	4.69377	4.54473	4.75382	4.39985	4.67807	4.88704	4.0993	1402.17	944.6	3230.75	2251.5	4.69006	3.87017	4.75918
ENSG00000070778	PTPN21	ENSG00000070778_PTPN21	protein_coding	90	71	66	81	77	56	597	540	525	512	322	298	276	385	297	2301	916	723	1154	ENSG00000070778_PTPN21	0.111031	0.0285692	-0.168123	0.443607	0.475085	-0.168123	2.28392	2.61824	2.48543	2.41684	1.94486	1.14405	1.42761	0.925999	0.526069	3.72356	2.92029	3.50843	2.81147	73.5	499.2	314	1273.5	0.120341	2.34986	1.00593
ENSG00000070785	EIF2B3	ENSG00000070785_EIF2B3	protein_coding	579	522	427	378	415	421	933	773	578	551	667	602	484	953	950	1064	614	421	871	ENSG00000070785_EIF2B3	4.34554	4.24489	3.87873	3.71918	4.28021	4.33342	4.65878	4.64443	4.21645	4.19771	4.35403	3.54226	3.92029	3.66562	3.9222	3.9222	3.95699	3.8339	3.81967	457	700.4	747.25	742.5	4.13366	4.41428	3.76259
ENSG00000070808	CAMK2A	ENSG00000070808_CAMK2A	protein_coding	22	37	89	85	55	34	12	10	15	20	13	129	107	126	203	178	112	116	175	ENSG00000070808_CAMK2A	-0.713119	-0.0144996	0.748461	0.575312	0.400538	0	-2.8365	-2.94342	-1.08927	-1.39593	-1.73697	0.321928	1.02857	-0.68966	0.847997	0.731183	0.669027	1.02148	0.176323	53.6667	14	141.25	145.25	0.166116	-2.00042	0.377209
ENSG00000070814	TCOF1	ENSG00000070814_TCOF1	protein_coding	2483	2330	1860	1751	1851	1878	3464	2964	2672	2558	2577	4040	3055	4109	4609	4411	2578	2123	3302	ENSG00000070814_TCOF1	4.78084	4.8125	4.39985	4.35403	4.87283	4.8748	4.95187	4.98459	4.89918	4.79649	4.7339	4.68145	4.94017	4.24489	4.53419	4.36177	4.337	4.50016	4.08406	2025.5	2847	3953.25	3103.5	4.68247	4.8732	4.60017
ENSG00000070831	CDC42	ENSG00000070831_CDC42	protein_coding	3154	2992	2552	2476	2314	2374	4721	4110	4441	4212	4093	3458	2514	4909	5295	7048	4319	3199	4980	ENSG00000070831_CDC42	6.30104	6.41802	5.96648	6.01346	6.32301	6.33593	6.56605	6.5809	6.66803	6.60822	6.53543	5.59246	5.84449	5.65191	5.94205	6.16551	6.30506	6.21082	5.86864	2643.67	4315.4	4044	4886.5	6.22632	6.59173	5.75773
ENSG00000070882	OSBPL3	ENSG00000070882_OSBPL3	protein_coding	2393	2117	2020	1835	1813	1788	4550	3621	3384	3371	3456	1415	968	1440	1757	6451	3943	1846	4058	ENSG00000070882_OSBPL3	5.05355	4.87332	4.70708	4.54535	4.86839	5.02945	5.43729	5.35156	5.1014	5.15218	5.25475	3.51096	3.96532	2.90689	3.46858	4.92932	5.12226	4.67638	4.65191	1994.33	3676.4	1395	4074.5	4.84619	5.25944	3.46294
ENSG00000070886	EPHA8	ENSG00000070886_EPHA8	protein_coding	72	75	528	548	73	96	261	210	235	228	150	138	126	152	156	49	127	47	60	ENSG00000070886_EPHA8	0.918386	1.19535	3.66221	3.80735	1.25701	1.72247	2.53107	2.40327	2.61824	2.62059	1.83188	1	1.36177	0.799087	1.0072	-0.971431	1.09085	-0.599462	-0.286304	232	216.8	143	70.75	2.0938	2.40101	1.04201
ENSG00000070950	RAD18	ENSG00000070950_RAD18	protein_coding	800	689	331	293	549	504	1529	1194	1090	1013	1108	1394	931	1497	1522	2242	1260	990	1447	ENSG00000070950_RAD18	3.85898	3.60881	2.3978	2.37851	3.42492	3.21412	4.45746	4.09339	4.05745	3.83895	4.12846	3.7761	3.56682	3.43429	3.67356	3.95327	3.90207	4.16108	3.59574	527.667	1186.8	1336	1484.75	3.14719	4.11514	3.61269
ENSG00000070961	ATP2B1	ENSG00000070961_ATP2B1	protein_coding	1559	1403	1087	998	1154	1200	2947	2454	2372	2161	1942	2685	2173	3474	4317	4972	3058	1321	2175	ENSG00000070961_ATP2B1	4.22574	4.17473	3.61471	3.55949	4.47119	4.44361	4.75435	4.7301	4.75862	4.57531	4.38612	4.18428	4.63633	4.18428	4.52544	4.50335	4.65363	4.0018	3.46074	1233.5	2375.2	3162.25	2881.5	4.08158	4.6409	4.38258
ENSG00000071051	NCK2	ENSG00000071051_NCK2	protein_coding	243	200	228	230	143	130	430	344	397	374	421	634	444	834	747	1025	578	397	754	ENSG00000071051_NCK2	2.9486	2.72247	2.51096	3.06695	2.80116	2.14078	3.16832	3.0321	3.26754	3.25096	3.74524	3.38957	3.50716	3.29131	3.16189	3.52105	3.54226	3.21568	3.21412	195.667	393.2	664.75	688.5	2.69849	3.29283	3.33748
ENSG00000071054	MAP4K4	ENSG00000071054_MAP4K4	protein_coding	2054	1974	1387	1437	1386	1330	1969	1453	1625	1699	1519	4799	3341	4612	5236	6020	3452	2687	3186	ENSG00000071054_MAP4K4	4.58436	4.68986	4.09508	4.27426	4.46336	4.53978	4.1235	4.04352	4.14975	4.22805	4.01614	5.14568	5.36772	4.52168	4.8679	4.82426	4.91073	4.98231	4.13011	1594.67	1653	4497	3836.25	4.44112	4.11219	4.97574
ENSG00000071082	RPL31	ENSG00000071082_RPL31	protein_coding	5105	5216	7397	7223	3689	3757	5258	4555	4703	4933	4585	10862	5431	16150	12584	17303	11493	7404	20052	ENSG00000071082_RPL31	9.42809	9.58387	9.98694	10.0207	9.41363	9.44845	9.1581	9.13945	9.24942	9.31381	9.13973	9.65245	9.29395	9.81538	9.56858	9.8796	10.017	9.71069	10.297	5397.83	4806.8	11256.8	14063	9.64695	9.2001	9.58259
ENSG00000071127	WDR1	ENSG00000071127_WDR1	protein_coding	1900	1624	1077	1062	988	1027	2050	1710	1429	1414	1507	3162	2073	3926	3894	2861	1780	1151	2291	ENSG00000071127_WDR1	5.41718	5.51885	4.53978	4.59574	5.11145	5.04571	5.3067	5.24146	5.02281	4.97682	5.02414	5.76288	5.72982	5.55857	5.63981	4.926	5.15583	4.85	4.53169	1279.67	1622	3263.75	2020.75	5.03812	5.11439	5.67277
ENSG00000071189	SNX13	ENSG00000071189_SNX13	protein_coding	1288	1198	1118	1101	1069	1011	1838	1463	1645	1521	1685	2441	1753	2570	2711	3675	2096	1596	2257	ENSG00000071189_SNX13	4.17313	3.91934	4.04963	3.8953	4.27501	4.27128	4.2032	4.24869	4.42559	4.29499	4.43563	4.15137	4.29572	3.7366	4.01525	4.26903	4.37156	4.22805	3.6427	1130.83	1630.4	2368.75	2406	4.09728	4.32162	4.04974
ENSG00000071205	ARHGAP10	ENSG00000071205_ARHGAP10	protein_coding	400	392	478	429	313	324	269	211	150	145	181	701	481	880	720	114	138	69	90	ENSG00000071205_ARHGAP10	2.7845	2.90881	2.90111	2.96347	2.852	3.01792	1.8953	1.75702	1.39506	1.31034	1.4489	2.63923	2.81352	2.43029	2.4489	-0.434403	0.62293	0	-0.494109	389.333	191.2	695.5	102.75	2.90464	1.56133	2.58299
ENSG00000071242	RPS6KA2	ENSG00000071242_RPS6KA2	protein_coding	1409	1295	1703	1554	1084	1039	375	302	391	369	362	2004	1396	2570	2059	1247	906	730	1107	ENSG00000071242_RPS6KA2	4.06695	4.04264	4.32769	4.32625	4.09677	4.33842	2.13093	1.81558	2.15381	2.28688	2.04264	4.19928	4.29866	3.7366	3.69822	2.71809	2.95233	3.22959	2.79494	1347.33	359.8	2007.25	997.5	4.19979	2.08597	3.98319
ENSG00000071243	ING3	ENSG00000071243_ING3	protein_coding	364	348	228	220	199	225	594	451	375	401	345	692	535	873	922	1067	551	448	596	ENSG00000071243_ING3	3.63343	3.76977	2.95233	3.0018	3.38819	3.40054	4.08831	3.96717	3.53854	3.62994	3.38128	3.7866	4.09424	3.67129	3.89724	4.01436	3.73877	3.7301	3.28392	264	433.2	755.5	665.5	3.35768	3.72105	3.86234
ENSG00000071246	VASH1	ENSG00000071246_VASH1	protein_coding	557	467	757	718	772	699	1035	767	1007	1005	1191	4336	3701	5788	5506	6950	4557	2371	4486	ENSG00000071246_VASH1	2.57289	2.51854	3.1635	3.04264	3.65992	3.42223	3.29572	2.97085	3.39917	3.51728	3.66676	4.74846	5.27389	4.7761	4.77979	5.00315	5.3799	4.72083	4.48929	661.667	1001	4832.75	4591	3.06329	3.36996	4.89456
ENSG00000071282	LMCD1	ENSG00000071282_LMCD1	protein_coding	77	76	54	66	86	61	11	15	18	21	28	377	208	307	294	47	81	37	68	ENSG00000071282_LMCD1	1.70044	1.48027	1.28688	1.46989	1.93734	2.04963	-0.971431	-0.666576	-0.514573	-0.415037	0.454176	2.96347	2.62994	2.21101	2.13422	-0.535332	0.847997	0.748461	0.505891	70	18.6	296.5	58.25	1.65407	-0.422688	2.48466
ENSG00000071462	WBSCR22	ENSG00000071462_WBSCR22	protein_coding	1704	1626	1700	1560	1395	1437	2076	1714	1491	1599	1624	2619	1856	3247	3395	2733	1657	1595	2409	ENSG00000071462_WBSCR22	6.27947	6.2651	6.21975	6.16892	6.36387	6.39403	6.2854	6.21645	5.95791	6.07232	6.01525	5.95396	6.05875	5.84348	6.21043	5.75969	5.69822	5.82528	5.72028	1570.33	1700.8	2779.25	2098.5	6.28186	6.10947	6.01666
ENSG00000071537	SEL1L	ENSG00000071537_SEL1L	protein_coding	1140	1009	1275	1291	954	960	1478	1187	1416	1491	1568	2019	1355	2405	3229	4062	2684	1370	2505	ENSG00000071537_SEL1L	3.65878	3.67016	3.64731	3.89627	3.93168	3.65764	3.59574	3.3799	3.75916	3.89239	3.79494	3.33771	3.38957	2.97636	3.49057	3.68594	3.91839	3.5008	3.31615	1104.83	1428	2252	2655.25	3.74364	3.68442	3.29855
ENSG00000071539	TRIP13	ENSG00000071539_TRIP13	protein_coding	1204	1204	293	265	766	701	2889	2506	2121	2174	2250	1745	1382	2316	2496	4011	2146	1441	2489	ENSG00000071539_TRIP13	4.97361	5.03034	2.65992	2.53854	4.61883	4.68089	5.64328	5.77294	5.51854	5.59216	5.66562	4.44493	4.82833	4.49633	4.62994	5.17911	5.12516	5.14568	4.71699	738.833	2388	1984.75	2521.75	4.08369	5.63851	4.59988
ENSG00000071553	ATP6AP1	ENSG00000071553_ATP6AP1	protein_coding	2651	2440	2717	2695	1797	1827	3965	3246	3996	4007	3781	2143	1381	3241	2458	4478	2598	1916	4322	ENSG00000071553_ATP6AP1	6.04374	6.04308	6.09592	6.13935	5.92196	5.97223	6.32571	6.26791	6.57319	6.58661	6.42744	4.91648	4.80993	5.03562	4.8268	5.5656	5.54998	5.42593	5.64443	2354.5	3799	2305.75	3328.5	6.03605	6.43617	4.89721
ENSG00000071564	TCF3	ENSG00000071564_TCF3	protein_coding	2955	2764	2421	2428	1851	1877	2352	1891	2326	2294	2533	4468	2920	5454	3688	3756	2003	1463	2812	ENSG00000071564_TCF3	6.26435	6.22284	5.84474	5.89045	6.09908	6.1807	5.61294	5.41109	5.57137	5.61794	5.65735	6.07146	5.97705	5.74578	5.46401	5.26566	5.17991	5.09635	4.86245	2382.67	2279.2	4132.5	2508.5	6.08369	5.57414	5.81458
ENSG00000071575	TRIB2	ENSG00000071575_TRIB2	protein_coding	6174	5770	4089	3930	3612	3531	10338	8536	7339	7380	7144	3748	2725	4077	4238	10727	7045	5895	6869	ENSG00000071575_TRIB2	6.69919	6.70791	5.98868	5.9855	6.4494	6.38836	7.16239	7.13237	6.86047	6.84172	6.75328	4.95606	5.08661	4.57954	4.95977	6.13258	6.28448	6.45483	5.58826	4517.67	8147.4	3697	7634	6.36984	6.95005	4.8955
ENSG00000071626	DAZAP1	ENSG00000071626_DAZAP1	protein_coding	3265	3069	1986	1991	2128	2078	4085	3572	3142	3048	3215	5313	4336	5370	5020	5140	3242	2342	3759	ENSG00000071626_DAZAP1	7.19219	6.9743	6.22439	6.27966	6.66107	6.68902	7.03958	7.083	6.85262	6.77321	6.85574	7.06048	7.45582	6.24012	6.36036	6.00293	6.74308	6.45664	5.74658	2419.5	3412.4	5009.75	3620.75	6.6701	6.92083	6.7792
ENSG00000071655	MBD3	ENSG00000071655_MBD3	protein_coding	2457	2320	1768	1557	1144	1168	3492	2798	2552	2655	2524	3224	1908	6191	3264	4029	1988	1984	3387	ENSG00000071655_MBD3	5.88679	5.92837	5.5656	5.41616	5.33985	5.36247	6.04243	5.97705	5.82731	5.92671	5.82426	5.43796	5.36667	5.84122	5.17513	5.3302	5.07895	5.54257	5.18864	1735.67	2804.2	3646.75	2847	5.58321	5.91955	5.45524
ENSG00000071794	HLTF	ENSG00000071794_HLTF	protein_coding	3746	3256	5389	4993	3825	3649	6498	5275	6652	6296	6859	6412	4143	6120	7402	14101	9551	4785	9069	ENSG00000071794_HLTF	5.44029	5.28281	5.92386	5.8936	5.87012	5.81198	5.84071	5.78005	6.10329	6.07852	6.10455	5.32048	5.34908	4.90111	5.23802	6.01056	6.20672	5.6744	5.56682	4143	6316	6019.25	9376.5	5.70378	5.98142	5.20217
ENSG00000071859	FAM50A	ENSG00000071859_FAM50A	protein_coding	1033	929	1109	1012	681	667	1624	1373	1469	1517	1535	1412	955	1587	1507	2194	1081	668	1503	ENSG00000071859_FAM50A	5.5373	5.48961	5.6453	5.57531	5.48414	5.40054	5.85075	5.81839	5.89918	6.0398	5.95373	5.11437	5.43863	4.77979	4.87332	5.28651	5.07082	4.73931	4.89918	905.167	1503.6	1365.25	1361.5	5.52203	5.91237	5.05152
ENSG00000071889	FAM3A	ENSG00000071889_FAM3A	protein_coding	223	206	362	321	191	175	521	356	414	480	447	373	283	519	371	949	478	339	868	ENSG00000071889_FAM3A	2.98368	2.84398	3.58976	3.46336	2.91073	3.17313	3.90593	3.58736	3.66448	3.81865	3.76553	2.95233	2.88753	2.80941	2.63227	3.65191	3.56194	3.52732	3.82171	246.333	443.6	386.5	658.5	3.16077	3.74839	2.82039
ENSG00000071894	CPSF1	ENSG00000071894_CPSF1	protein_coding	671	607	881	775	487	485	989	804	886	858	970	1487	920	1713	1437	2034	1171	1005	1673	ENSG00000071894_CPSF1	3.88557	3.86096	4.02326	3.97361	4.02414	3.94298	4.11936	4.11187	4.22574	4.05918	4.13996	4.01167	4.3147	3.81147	3.8679	3.95699	3.87283	4.36737	3.99095	651	901.4	1389.25	1470.75	3.95175	4.13122	4.00143
ENSG00000071909	MYO3B	ENSG00000071909_MYO3B	protein_coding	9	18	27	27	13	31	6	2	9	7	13	253	264	237	222	45	39	58	46	ENSG00000071909_MYO3B	-2.64386	-1.68966	-1.55639	-1.35845	-2	-0.340075	-3.18442	-4.64386	-3.64386	-3.8365	-1.59946	0.879706	1.45418	0.333424	0.432959	-1.88897	-1.55639	-0.234465	-1.55639	20.8333	7.4	244	47	-1.59807	-3.38162	0.775066
ENSG00000071994	PDCD2	ENSG00000071994_PDCD2	protein_coding	1173	1193	1206	1146	854	882	1395	1152	1114	1009	1042	1904	1351	2346	2296	2418	1329	866	1738	ENSG00000071994_PDCD2	5.42122	5.68482	5.53667	5.43596	5.46107	5.59813	5.43029	5.38301	5.32337	5.20398	5.16269	5.21296	5.23189	5.12557	5.20242	5.13545	4.95513	4.8212	4.89821	1075.67	1142.4	1974.25	1587.75	5.52298	5.30067	5.19321
ENSG00000072041	SLC6A15	ENSG00000072041_SLC6A15	protein_coding	2844	2512	4159	3935	2733	2544	62	65	60	68	66	4619	2766	4927	5041	128	220	367	310	ENSG00000072041_SLC6A15	5.73958	5.50653	6.13319	6.17672	6.04461	6.22188	-0.251539	0.15056	-0.37707	0.137504	1.3505	5.52325	5.82553	4.95093	5.34625	-0.168123	1.46467	2.54844	1.65992	3121.17	64.2	4338.25	256.25	5.97042	0.20199	5.41149
ENSG00000072042	RDH11	ENSG00000072042_RDH11	protein_coding	2383	2298	1849	1826	2152	2058	3042	2642	2894	2832	2853	2480	1791	3458	3610	4165	2242	1002	2890	ENSG00000072042_RDH11	5.7126	5.74685	5.36142	5.35403	6.00518	5.95233	5.78319	5.77795	5.89845	5.8296	5.80607	4.90977	4.99232	4.97269	5.15987	5.19298	5.05528	4.31615	4.8525	2094.33	2852.6	2834.75	2574.75	5.68873	5.81905	5.00866
ENSG00000072062	PRKACA	ENSG00000072062_PRKACA	protein_coding	467	464	338	336	349	356	1255	1082	1066	1182	1123	886	656	1467	1315	2456	1372	1365	1930	ENSG00000072062_PRKACA	3.90111	3.97361	3.32912	3.39369	3.79909	3.83693	5.0036	4.98778	4.94907	4.97545	4.92267	4.12019	4.08491	4.45286	4.43496	5.18864	5.06048	5.37191	5.06437	385	1141.6	1081	1780.75	3.70559	4.96771	4.27323
ENSG00000072071	LPHN1	ENSG00000072071_LPHN1	protein_coding	1545	1470	2197	1922	1201	1180	3547	2849	3135	3102	2875	2566	1571	3112	2271	2059	1383	1399	1480	ENSG00000072071_LPHN1	4.25475	4.24717	4.77294	4.61883	4.29793	4.3799	4.8802	4.94626	5.00809	5.0635	4.79286	4.20789	4.26828	3.80839	3.71039	3.26454	3.67694	4.17393	3.0072	1585.83	3101.6	2380	1580.25	4.42858	4.93818	3.99874
ENSG00000072110	ACTN1	ENSG00000072110_ACTN1	protein_coding	3979	3651	3341	3022	3426	3223	4717	3798	3319	3251	4379	6422	4006	7320	7415	9197	5192	3576	7672	ENSG00000072110_ACTN1	6.02414	6.08661	5.91049	5.82197	6.42978	6.19081	6.00023	5.96417	5.66903	5.8089	6.14017	6.03936	6.0766	5.81352	6.05181	6.15036	6.11124	6.22207	6.02768	3440.33	3892.8	6290.75	6409.25	6.0773	5.9165	5.99532
ENSG00000072121	ZFYVE26	ENSG00000072121_ZFYVE26	protein_coding	640	594	609	524	567	511	931	731	739	775	824	1269	866	1645	1428	1991	1123	890	1528	ENSG00000072121_ZFYVE26	2.25096	2.02857	2.22342	2.08406	2.65992	2.61117	2.42761	2.40871	2.73985	2.28392	2.25096	2.66676	3.08746	2.35332	2.41954	2.93168	3.08916	2.94111	2.59455	574.167	800	1302	1383	2.30969	2.42221	2.63177
ENSG00000072133	RPS6KA6	ENSG00000072133_RPS6KA6	protein_coding	672	544	686	631	548	518	487	434	588	528	624	4444	2607	4547	5424	2625	1151	973	1253	ENSG00000072133_RPS6KA6	3.81455	3.65421	3.93357	3.77294	4.07382	3.9241	3.0036	3.09255	3.57046	3.45681	3.6427	5.78607	5.59335	5.337	5.7666	4.53294	4.08576	4.36667	3.59813	599.833	532.2	4255.5	1500.5	3.8622	3.35322	5.62075
ENSG00000072134	EPN2	ENSG00000072134_EPN2	protein_coding	499	481	668	678	412	436	1293	1000	1220	1272	1122	1213	828	1434	1399	2455	1236	888	1680	ENSG00000072134_EPN2	2.95606	3.05311	3.34199	3.45418	3.3147	3.52982	3.83895	3.95047	4.1235	4.19535	3.9644	3.64962	3.94767	3.34625	3.55704	3.98914	4.31832	4.17552	3.48027	529	1181.4	1218.5	1564.75	3.27497	4.01453	3.62514
ENSG00000072135	PTPN18	ENSG00000072135_PTPN18	protein_coding	74	71	122	105	87	65	203	184	216	217	200	175	136	218	179	522	397	252	387	ENSG00000072135_PTPN18	1.70487	1.45943	2.29866	1.69153	2.53356	2.02857	2.38681	2.29278	2.4489	2.61117	2.55336	2.01792	2.21101	1.80735	1.99277	2.774	3.32912	3.19219	2.74631	87.3333	204	177	389.5	1.95277	2.45861	2.00726
ENSG00000072163	LIMS2	ENSG00000072163_LIMS2	protein_coding	20	12	13	15	3	12	16	17	24	27	43	28	57	23	46	152	111	97	138	ENSG00000072163_LIMS2	-1	-0.915936	-0.862496	-1.08927	-2.8365	-0.915936	-1.05889	-0.862496	0.163499	-0.643856	0.111031	-1.25154	0.189034	-1.2863	-0.666576	1	1.1177	1.60881	0.659925	12.5	25.4	38.5	124.5	-1.27002	-0.458143	-0.753846
ENSG00000072182	ASIC4	ENSG00000072182_ASIC4	protein_coding	358	356	1010	869	245	264	331	253	384	391	405	753	496	1192	811	1433	1090	819	1697	ENSG00000072182_ASIC4	2.85997	2.852	4.54535	4.20477	2.73335	3.05832	2.50335	2.29866	2.91456	3.03914	2.76977	3.07724	3.04789	3.22188	2.91456	3.63343	3.926	3.86394	4.09255	517	352.8	813	1259.75	3.37563	2.7051	3.06539
ENSG00000072195	SPEG	ENSG00000072195_SPEG	protein_coding	1602	1464	3209	3070	1555	1615	2054	1773	1806	1735	1920	2013	1866	2138	1722	2063	1438	1121	1625	ENSG00000072195_SPEG	5.40463	5.36772	6.29664	6.30979	5.67807	5.90087	5.0751	5.13627	5.29939	5.23496	5.23879	4.70764	4.87135	4.4614	4.31687	4.49057	4.50906	4.43829	4.47249	2085.83	1857.6	1934.75	1561.75	5.82629	5.1969	4.58931
ENSG00000072201	LNX1	ENSG00000072201_LNX1	protein_coding	32	33	37	40	27	7	37	33	28	35	30	100	101	69	103	99	72	24	43	ENSG00000072201_LNX1	-0.785875	-0.68966	-0.556393	-0.184425	-0.358454	-2.73697	-1.18442	-0.836501	-1.35845	-1	-1.21759	0.0426443	1.1635	-1.25154	0.0285692	-0.713119	0.400538	-1.02915	-1.78588	29.3333	32.6	93.25	59.5	-0.885295	-1.11939	-0.00420664
ENSG00000072210	ALDH3A2	ENSG00000072210_ALDH3A2	protein_coding	491	429	340	315	355	341	1059	827	741	795	853	963	634	1027	1203	2144	1149	791	1420	ENSG00000072210_ALDH3A2	3.42626	3.44361	3.0072	2.88362	3.58856	3.33628	4.26454	4.30451	3.75596	4.44626	4.14323	3.46205	3.50208	3.44228	3.74308	4.31687	4.26978	4.39506	4.06609	378.5	855	956.75	1376	3.28092	4.1829	3.53737
ENSG00000072274	TFRC	ENSG00000072274_TFRC	protein_coding	9492	8777	4014	3789	5275	5051	17500	14619	19400	18733	19149	4487	3627	7598	7351	14087	9635	5459	12123	ENSG00000072274_TFRC	6.93487	7.00921	5.89263	5.9331	6.67751	6.58931	7.42181	7.53652	7.84781	7.76055	7.79935	5.59902	5.87455	5.59246	5.77821	6.49857	6.53372	6.54952	6.33432	6066.33	17880.2	5765.75	10326	6.50611	7.67321	5.71106
ENSG00000072310	SREBF1	ENSG00000072310_SREBF1	protein_coding	1313	1199	2140	1879	1144	1066	1239	1051	1836	1814	1891	870	663	1290	796	987	405	449	1098	ENSG00000072310_SREBF1	5.51916	5.62117	6.21975	6.18666	6.11166	6.04243	5.15381	5.1823	5.84172	6.05658	6.00899	4.09001	4.32912	3.84398	3.71809	3.62994	3.13258	3.98003	3.90881	1456.83	1566.2	904.75	734.75	5.95014	5.64868	3.9953
ENSG00000072364	AFF4	ENSG00000072364_AFF4	protein_coding	3323	3086	3064	2804	2440	2279	3990	3454	3301	3121	3073	8062	4507	8524	8826	9934	6275	5074	6806	ENSG00000072364_AFF4	4.63169	4.73715	4.52544	4.39369	4.84649	4.56742	4.52795	4.5435	4.34199	4.40463	4.26679	5.05788	5.01926	4.52982	4.80271	4.79753	4.92125	5.17792	4.37086	2832.67	3387.8	7479.75	7022.25	4.61698	4.41697	4.85242
ENSG00000072401	UBE2D1	ENSG00000072401_UBE2D1	protein_coding	225	215	197	200	150	176	507	444	373	369	455	370	290	604	558	909	469	417	507	ENSG00000072401_UBE2D1	2.82579	2.83592	2.38405	2.59694	2.83996	2.95791	3.36597	3.66221	3.18587	3.28392	3.60999	2.64155	2.76977	2.852	3.12433	3.51223	3.29425	3.79181	2.80735	193.833	429.6	455.5	575.5	2.74009	3.42159	2.84691
ENSG00000072415	MPP5	ENSG00000072415_MPP5	protein_coding	555	520	417	407	442	385	746	616	583	524	721	1107	704	1244	1493	1625	943	471	974	ENSG00000072415_MPP5	2.65306	2.65306	2.30451	2.28392	2.774	2.4489	2.69377	2.7137	2.62761	2.45418	2.87381	3.02148	2.97269	2.6893	3.02148	2.97269	2.97453	2.5509	2.32481	454.333	638	1137	1003.25	2.51958	2.67261	2.92624
ENSG00000072422	RHOBTB1	ENSG00000072422_RHOBTB1	protein_coding	417	345	621	628	458	451	534	480	548	503	589	1827	1362	2196	2532	3551	1727	1374	2471	ENSG00000072422_RHOBTB1	2.42223	2.14731	3.29719	3.24489	3.24945	3.32048	2.57531	2.72247	3.06867	2.63923	2.78241	3.90304	4.13914	3.7137	4.10014	4.41278	4.25852	4.09761	3.99548	486.667	530.8	1979.25	2280.75	2.94692	2.75762	3.964
ENSG00000072501	SMC1A	ENSG00000072501_SMC1A	protein_coding	5057	4732	2161	1925	3180	3099	7215	5729	6482	6392	6539	10084	5907	9299	11233	13336	6531	5511	7942	ENSG00000072501_SMC1A	6.28707	6.19849	4.85549	4.87135	5.92434	5.93687	6.43429	6.34837	6.36667	6.39215	6.36982	6.55566	6.42442	5.70984	6.31325	6.28318	6.04264	6.11977	5.62029	3359	6471.4	9130.75	8330	5.67894	6.38226	6.25079
ENSG00000072506	HSD17B10	ENSG00000072506_HSD17B10	protein_coding	2089	1884	1389	1255	1293	1414	3177	2587	2808	2808	2917	2204	1275	3838	3476	4250	1870	1328	3795	ENSG00000072506_HSD17B10	7.0045	6.98334	6.4261	6.27352	6.75368	6.92552	7.30214	7.2294	7.33744	7.32039	7.33199	6.18725	6.04177	6.5157	6.59753	6.73742	6.33503	6.2317	6.71425	1554	2859.4	2698.25	2810.75	6.72778	7.30427	6.33556
ENSG00000072518	MARK2	ENSG00000072518_MARK2	protein_coding	590	565	527	466	402	397	995	832	674	652	760	1150	644	1309	1267	1586	950	868	1167	ENSG00000072518_MARK2	3.23879	3.3505	3.05658	2.93168	3.10936	3.30012	3.79494	3.70487	3.3799	3.28836	3.41278	3.51475	3.36317	3.40871	3.39232	3.59216	3.67582	3.848	3.34767	491.167	782.6	1092.5	1142.75	3.16451	3.51617	3.41974
ENSG00000072571	HMMR	ENSG00000072571_HMMR	protein_coding	1591	1352	460	392	1114	1091	1574	1344	1368	1206	1421	1677	1334	1572	2115	1980	1042	524	936	ENSG00000072571_HMMR	4.97361	4.83643	3.36597	3.23879	5.04701	4.95327	4.59096	4.64328	4.67976	4.51665	4.79025	4.40599	4.73552	3.82273	4.55213	4.23036	4.07553	3.41549	3.24184	1000	1382.6	1674.5	1120.5	4.40251	4.64418	4.37909
ENSG00000072609	CHFR	ENSG00000072609_CHFR	protein_coding	693	631	760	719	478	508	929	732	809	794	759	1145	785	1585	1174	1847	1023	1028	1341	ENSG00000072609_CHFR	3.98277	4.1416	4.14731	4.19613	4.24336	4.49697	4.20242	4.23649	4.13422	4.02237	4.21257	4.10518	4.30597	3.88947	3.76553	4.29278	4.3427	4.92552	3.82069	631.5	804.6	1172.25	1309.75	4.20136	4.16161	4.01654
ENSG00000072682	P4HA2	ENSG00000072682_P4HA2	protein_coding	178	184	533	464	393	354	345	269	364	351	348	475	309	395	459	676	563	455	1010	ENSG00000072682_P4HA2	2.32769	2.28688	3.68594	3.66334	3.92979	3.71039	2.76765	2.65076	3.19849	3.08746	3.0018	3	3.17792	2.16672	2.6017	2.88753	3.58256	3.40735	3.54967	351	335.4	409.5	676	3.26734	2.94124	2.73658
ENSG00000072736	NFATC3	ENSG00000072736_NFATC3	protein_coding	1785	1656	1326	1158	1210	1191	1441	1057	1083	999	1194	3054	1661	3083	3416	2382	1233	1111	1595	ENSG00000072736_NFATC3	4.36877	4.40803	4.06091	3.89433	4.20867	4.31759	3.63227	3.43296	3.5008	3.48929	3.63923	4.22651	4.05311	3.7148	3.95606	3.2854	3.22805	3.39917	2.91456	1387.67	1154.8	2803.5	1580.25	4.20972	3.53891	3.98762
ENSG00000072756	TRNT1	ENSG00000072756_TRNT1	protein_coding	445	419	372	378	304	302	653	573	495	529	643	700	535	838	1018	1325	826	596	858	ENSG00000072756_TRNT1	3.65076	3.55827	3.41819	3.31759	3.42492	3.65764	3.94205	3.76235	3.53481	3.75702	3.96993	3.36036	4.0054	3.38543	3.75168	3.82579	3.87774	3.82273	3.45154	370	578.6	772.75	901.25	3.50456	3.79323	3.62572
ENSG00000072778	ACADVL	ENSG00000072778_ACADVL	protein_coding	1317	1181	1586	1431	1220	1141	1945	1708	1486	1458	1555	1275	1275	1698	1296	1228	664	752	1162	ENSG00000072778_ACADVL	6.07232	6.22535	6.50478	6.33074	6.48349	6.48188	6.54272	6.55029	6.41616	6.24888	6.48091	5.49153	6.1633	5.04483	5.12184	4.849	4.76129	5.52795	4.82782	1312.67	1630.4	1386	951.5	6.34976	6.44779	5.45538
ENSG00000072786	STK10	ENSG00000072786_STK10	protein_coding	375	372	459	420	383	338	633	445	486	444	544	1195	730	1079	1120	718	581	339	601	ENSG00000072786_STK10	2.79077	3.08236	3.02503	3.07895	3.37712	3.34767	3.03386	3.03034	2.90497	2.49313	3.22033	3.70155	3.88753	2.86394	3.31615	2.32769	3.02503	3.02503	2.14405	391.167	510.4	1031	559.75	3.11698	2.93653	3.44229
ENSG00000072803	FBXW11	ENSG00000072803_FBXW11	protein_coding	1781	1542	1718	1578	1380	1299	2813	2318	2253	2143	2036	3037	1835	3654	3933	4702	2949	1971	3169	ENSG00000072803_FBXW11	4.91982	4.8505	4.89433	4.77083	5.02989	4.97636	5.25927	5.27277	5.18507	5.10308	4.83441	4.97453	4.85947	4.79077	4.96209	5.10434	5.27947	5.0781	4.66221	1549.67	2312.6	3114.75	3197.75	4.90696	5.13092	4.89672
ENSG00000072818	ACAP1	ENSG00000072818_ACAP1	protein_coding	18	21	33	26	22	32	8	3	11	16	27	15	81	15	31	57	67	80	15	ENSG00000072818_ACAP1	-0.836501	-0.666576	-0.713119	0.226509	-1.32193	0.0426443	-1.39593	-4.64386	-3.05889	-0.599462	-1.8365	-2.73697	0.863938	-1.51457	-1.51457	-1.25154	0.321928	0.613532	-2.73697	25.3333	13	35.5	54.75	-0.544829	-2.30693	-1.22554
ENSG00000072832	CRMP1	ENSG00000072832_CRMP1	protein_coding	4844	4437	4984	4612	3270	3433	2684	2279	2754	2592	2687	10667	6930	12979	12866	7740	4416	3731	5756	ENSG00000072832_CRMP1	6.45697	6.43363	6.48688	6.43012	6.34199	6.4187	5.25927	5.28059	5.54381	5.46923	5.45648	6.72792	6.71603	6.51475	6.73254	5.85474	5.78686	5.9404	5.55704	4263.33	2599.2	10860.5	5410.75	6.42805	5.40188	6.67281
ENSG00000072849	DERL2	ENSG00000072849_DERL2	protein_coding	433	317	252	279	217	213	581	502	627	519	508	690	468	834	889	1280	727	507	779	ENSG00000072849_DERL2	4.50335	4.1127	3.29572	3.66107	4.06178	4.00809	4.31687	4.50208	4.48736	4.32984	4.40667	4.35826	4.48091	3.93734	4.43496	4.53294	4.35544	4.26379	4.07639	285.167	547.4	720.25	823.25	3.94045	4.40856	4.30287
ENSG00000072858	SIDT1	ENSG00000072858_SIDT1	protein_coding	10	14	7	6	14	10	4	5	6	13	17	19	71	6	23	33	45	27	3	ENSG00000072858_SIDT1	-0.888969	0.0565835	-2.64386	-2.25154	-0.136062	-0.514573	-1.8365	-1.94342	-1.64386	-0.304006	0.286881	-0.304006	1.91839	-3.18442	-1.21759	-0.415037	0.782409	0.0976108	-4.05889	10.1667	9	29.75	27	-1.06307	-1.08818	-0.696909
ENSG00000072864	NDE1	ENSG00000072864_NDE1	protein_coding	561	484	343	309	464	437	758	609	565	550	696	1126	876	1338	1542	1182	760	616	854	ENSG00000072864_NDE1	4.64731	4.66562	3.89724	3.80219	4.82579	4.78084	4.49313	4.38405	4.15623	4.23726	4.63517	4.90014	5.12681	4.46532	5.04876	4.32481	4.48285	4.42828	3.90304	433	635.6	1220.5	853	4.4365	4.38117	4.88526
ENSG00000072952	MRVI1	ENSG00000072952_MRVI1	protein_coding	15	8	14	32	11	10	98	95	168	161	129	23	52	10	27	291	133	55	159	ENSG00000072952_MRVI1	-2.8365	-2.39593	-0.810966	-1.152	-0.494109	-1.68966	0.238787	0.713696	1.32193	1.87578	1.02148	-1.2863	-0.761213	-3.64386	-2.25154	0.704872	0.389567	0.298658	0.485427	15	130.2	28	159.5	-1.56319	1.03433	-1.98573
ENSG00000072954	TMEM38A	ENSG00000072954_TMEM38A	protein_coding	125	104	421	415	71	75	699	607	697	644	513	132	109	182	182	694	460	289	666	ENSG00000072954_TMEM38A	2.57289	2.18587	3.28688	3.35191	1.95606	2.03914	3.9542	3.9855	4.29205	4.19219	3.86295	1.46989	1.68257	1.60407	1.63691	3.06695	3.14731	3	3.11437	201.833	632	151.25	527.25	2.56546	4.05738	1.59836
ENSG00000072958	AP1M1	ENSG00000072958_AP1M1	protein_coding	1090	924	878	839	706	663	2320	1800	1851	1817	1808	1628	1018	2309	2068	3223	1630	1336	2528	ENSG00000072958_AP1M1	5.12516	5.05702	4.90304	4.82833	4.89772	4.83946	5.82909	5.75168	5.804	5.68594	5.75515	5.03034	4.9364	4.97911	4.98778	5.5738	5.2891	5.54319	5.37016	850	1919.2	1755.75	2179.25	4.94179	5.76517	4.98341
ENSG00000073008	PVR	ENSG00000073008_PVR	protein_coding	1776	1624	1303	1272	1195	1167	2173	1818	1555	1488	1545	1458	1028	1929	1840	2348	1590	933	2024	ENSG00000073008_PVR	5.0505	5.08321	4.85	4.7301	5.03474	5.09887	5.17153	5.10434	5.02015	4.848	4.82018	4.23113	4.10098	4.03122	3.93074	4.52795	4.47444	4.08576	4.30961	1389.5	1715.8	1563.75	1723.75	4.97457	4.99284	4.07351
ENSG00000073009	IKBKG	ENSG00000073009_IKBKG	protein_coding	333	221	275	187	227	189	456	260	355	217	463	239	212	384	310	371	199	181	306	ENSG00000073009_IKBKG	3.64962	2.926	3.47119	2.63459	3.61471	3.03914	3.67469	2.87774	3.40463	2.6893	3.7126	2.09424	2.37851	2.16993	2.08746	2.31325	2.0036	2.1177	2.08746	238.667	350.2	286.25	264.25	3.22254	3.27179	2.18253
ENSG00000073050	XRCC1	ENSG00000073050_XRCC1	protein_coding	473	409	439	399	327	300	615	519	595	577	490	1270	883	1284	1318	1402	786	522	993	ENSG00000073050_XRCC1	3.9855	3.853	3.89627	3.84499	3.79181	3.85599	4.01614	4.04177	4.18428	4.31034	3.86295	4.61176	4.69432	4.04439	4.33557	4.28688	4.19219	4.16269	3.94673	391.167	559.2	1188.75	925.75	3.87126	4.0831	4.42151
ENSG00000073060	SCARB1	ENSG00000073060_SCARB1	protein_coding	2599	2396	3025	2809	2352	2296	4501	3718	3877	3817	4423	4363	2626	3333	3013	5132	2874	2872	5271	ENSG00000073060_SCARB1	5.72574	5.76208	5.90593	5.95024	5.95187	5.95257	6.17931	6.20379	6.19712	6.17632	6.39249	5.54381	5.40871	4.77558	4.85848	5.35931	5.13914	5.51444	5.68342	2579.5	4067.2	3333.75	4037.25	5.87474	6.22981	5.14664
ENSG00000073067	CYP2W1	ENSG00000073067_CYP2W1	protein_coding	12	15	27	18	11	22	11	8	15	25	37	44	90	29	23	44	43	66	27	ENSG00000073067_CYP2W1	-0.713119	-0.599462	0.389567	-0.415037	-1.51457	0.604071	-1.05889	-1.68966	-0.785875	0.0703893	0.790772	0.189034	1.58496	-0.599462	-0.971431	-0.268817	0.0426443	1.54102	-0.666576	17.5	19.2	46.5	45	-0.374759	-0.534653	0.0507759
ENSG00000073111	MCM2	ENSG00000073111_MCM2	protein_coding	7313	6770	2302	2087	4064	3941	8493	6969	7376	7142	7768	9943	6458	16418	14302	10951	5466	4266	9510	ENSG00000073111_MCM2	6.93452	6.8802	5.34127	5.16672	6.60095	6.51412	6.7786	6.73782	6.84059	6.75395	6.86034	6.82069	7.09961	6.67864	6.76062	6.21645	6.32625	6.29811	6.09466	4412.83	7549.6	11780.2	7548.25	6.23963	6.79426	6.83989
ENSG00000073169	SELO	ENSG00000073169_SELO	protein_coding	338	362	521	399	273	240	302	236	273	280	239	571	417	863	588	486	253	228	424	ENSG00000073169_SELO	3.43696	3.6017	4.01078	3.6311	3.58976	3.37016	2.91839	2.74201	3.0054	3.06523	2.74846	3.27798	3.42626	3.38681	3.05485	2.65306	2.43829	2.72028	2.55827	355.5	266	609.75	347.75	3.60674	2.8959	3.28648
ENSG00000073331	ALPK1	ENSG00000073331_ALPK1	protein_coding	11	24	14	14	27	10	4	5	11	9	12	18	79	2	26	33	55	30	3	ENSG00000073331_ALPK1	-0.761213	0.356144	-0.184425	0.189034	1.08406	-0.415037	-2.18442	-1.47393	-0.152003	-0.666576	-0.535332	-0.810966	1.5656	-1.94342	-1.68966	-0.836501	1.35614	0.137504	-3.32193	16.6667	8.2	31.25	30.25	0.0447611	-1.00245	-0.719611
ENSG00000073350	LLGL2	ENSG00000073350_LLGL2	protein_coding	29	26	91	90	32	32	120	75	237	231	214	40	95	43	40	395	209	122	271	ENSG00000073350_LLGL2	0.263034	0.526069	1.18903	1.72247	1.07039	0.925999	1.66903	1.35614	2.73118	2.75702	2.65535	-0.0588937	2.01792	-1	-0.0588937	2.3505	2.42492	2.40871	2.04963	50	175.4	54.5	249.25	0.949499	2.23375	0.225034
ENSG00000073417	PDE8A	ENSG00000073417_PDE8A	protein_coding	512	488	571	468	433	410	1632	1417	1174	1110	1232	867	616	763	761	1345	980	918	945	ENSG00000073417_PDE8A	3.12102	3.34056	3.22188	3.44626	3.62059	3.72137	4.60051	4.58736	4.29352	4.2854	4.45943	3.69599	3.49313	2.83592	3.22342	3.71149	4.07296	4.46271	3.58015	480.333	1313	751.75	1047	3.41195	4.44524	3.31212
ENSG00000073464	CLCN4	ENSG00000073464_CLCN4	protein_coding	19	18	16	19	10	10	434	299	389	412	213	131	128	120	133	508	258	276	297	ENSG00000073464_CLCN4	-2.64386	-1.78588	-1.59946	-2.18442	-2.8365	-3.05889	1.97085	1.40599	2.09085	1.98185	0.83996	-0.415037	0.176323	-1	-0.643856	1.09085	0.516015	1.12433	0.286881	15.3333	349.4	128	334.75	-2.3515	1.6579	-0.470643
ENSG00000073536	NLE1	ENSG00000073536_NLE1	protein_coding	1255	1128	1102	1130	755	750	1798	1467	1250	1218	1432	1747	1066	2819	2246	2696	1290	1181	3053	ENSG00000073536_NLE1	4.92458	4.79494	4.67864	4.69488	4.51159	4.39643	5.08746	5.1235	4.65764	4.65992	4.87823	4.39575	4.1177	4.73606	4.52042	4.68538	4.42223	4.46793	5.1127	1020	1433	1969.5	2055	4.66684	4.88135	4.44248
ENSG00000073578	SDHA	ENSG00000073578_SDHA	protein_coding	2867	2605	2480	2405	2103	2130	4591	3875	4109	4167	4460	3060	2012	4090	4117	9022	4540	3204	6568	ENSG00000073578_SDHA	6.1821	6.13278	6.00135	6.02104	6.2651	6.23324	6.57471	6.49153	6.56925	6.67539	6.71768	5.57046	5.68622	5.45746	5.68762	6.71822	6.55919	6.34713	6.3194	2431.67	4240.4	3319.75	5833.5	6.13927	6.60571	5.60044
ENSG00000073584	SMARCE1	ENSG00000073584_SMARCE1	protein_coding	3309	3030	2703	2377	2358	2094	4173	3445	3785	3716	3651	7342	5369	7386	8853	9440	4641	3140	5186	ENSG00000073584_SMARCE1	6.69335	6.65735	6.39934	6.32373	6.71177	6.54936	6.60585	6.63575	6.66704	6.79572	6.70086	7.05105	7.28021	6.46809	7.00562	6.79986	6.56346	6.18884	6.16088	2645.17	3754	7237.5	5601.75	6.55582	6.68104	6.95124
ENSG00000073605	GSDMB	ENSG00000073605_GSDMB	protein_coding	62	47	265	258	89	88	41	28	45	36	73	287	309	152	124	266	196	342	141	ENSG00000073605_GSDMB	1.07039	-0.68966	2.72683	2.70266	1.03562	1.09761	-0.415037	-0.454032	-0.136062	-0.556393	0.443607	1.38405	2.62994	0.516015	0.454176	1.35614	1.52607	2.75702	0.565597	134.833	44.6	218	236.25	1.32391	-0.223583	1.24605
ENSG00000073614	KDM5A	ENSG00000073614_KDM5A	protein_coding	2672	2503	2330	2291	1948	1901	1871	1582	1604	1601	1882	5533	3184	6386	6551	4870	2653	2231	3325	ENSG00000073614_KDM5A	4.65076	4.62585	4.58436	4.77347	4.80064	4.84398	3.77083	3.72901	3.9364	3.86691	4.02768	5.15664	5.23151	4.65191	4.90593	4.14241	4.31615	4.55888	3.90014	2274.17	1708	5413.5	3269.75	4.71318	3.86617	4.9865
ENSG00000073670	ADAM11	ENSG00000073670_ADAM11	protein_coding	98	79	405	408	102	110	275	237	267	278	340	303	235	375	337	692	269	385	449	ENSG00000073670_ADAM11	0.31034	0.111031	2.67356	2.43296	0.713696	1.32193	1.70487	1.75275	1.60407	1.59932	1.96347	1.09085	1.5509	1.18269	1.49057	1.81558	1.60881	2.03562	1.26303	200.333	279.4	312.5	448.75	1.26059	1.7249	1.32875
ENSG00000073712	FERMT2	ENSG00000073712_FERMT2	protein_coding	4893	4391	3730	3328	3428	3342	5415	4479	3827	3530	3774	7996	6358	11156	12915	9294	4747	2437	5832	ENSG00000073712_FERMT2	6.51238	6.43596	6.07146	5.90713	6.45121	6.41768	6.31034	6.30433	6.10769	5.90135	5.97934	6.35226	6.71342	6.27873	6.83895	6.13196	5.8775	5.32301	5.49217	3852	4205	9606.25	5577.5	6.29931	6.12061	6.54584
ENSG00000073803	MAP3K13	ENSG00000073803_MAP3K13	protein_coding	440	456	569	556	416	447	609	467	612	552	556	1422	1171	1590	1654	1406	846	740	840	ENSG00000073803_MAP3K13	3.46074	3.38405	4.03738	3.76871	3.74524	4.1235	3.92029	3.60763	4.04177	3.7866	3.91361	4.0268	4.30159	3.49825	3.83895	3.79286	3.90593	3.83895	3.38405	480.667	559.2	1459.25	958	3.75327	3.85398	3.9164
ENSG00000073849	ST6GAL1	ENSG00000073849_ST6GAL1	protein_coding	1491	1354	1567	1432	1742	1736	5069	4341	4550	4545	3823	1278	1016	1556	1575	5720	7760	4319	7199	ENSG00000073849_ST6GAL1	4.42559	4.46532	4.60407	4.38405	5.06738	5.01436	5.8189	5.89166	5.8166	5.90737	5.60555	3.7666	4.22188	3.73877	3.70929	5.3147	6.54874	6.4363	5.90472	1553.67	4465.6	1356.25	6249.5	4.66013	5.80802	3.85913
ENSG00000073910	FRY	ENSG00000073910_FRY	protein_coding	919	812	1465	1470	956	922	2326	1883	1897	1746	1694	1286	880	1627	1424	4708	2245	2504	3259	ENSG00000073910_FRY	2.84197	2.1177	3.04614	2.98185	2.76977	2.70266	3.22342	3.18587	3.28392	3.1177	3.12763	2.12102	2.51349	1.94486	1.69599	3.52732	3.16511	3.65306	3.02857	1090.67	1909.2	1304.25	3179	2.74335	3.18771	2.06884
ENSG00000073921	PICALM	ENSG00000073921_PICALM	protein_coding	2642	2508	2351	2164	2153	2126	3296	2720	2582	2547	2732	4989	2993	5047	6039	6349	3811	2632	4136	ENSG00000073921_PICALM	6.08916	6.15927	6.09698	5.97476	6.43346	6.31143	6.15259	6.02015	6.08002	5.96947	6.05961	6.45302	6.60689	5.89772	6.47622	6.20398	6.55827	6.12474	5.67694	2324	2775.4	4767	4232	6.17751	6.05637	6.35846
ENSG00000073969	NSF	ENSG00000073969_NSF	protein_coding	1606	1435	986	946	960	967	2871	2088	2128	1979	2035	2270	1388	2846	3424	3445	1625	1338	2232	ENSG00000073969_NSF	4.61589	4.46728	3.89336	3.91456	4.40803	4.26379	5.04045	4.88996	4.87823	4.77558	4.77558	4.46923	4.64674	4.18349	4.75702	4.58556	4.29866	4.67243	3.87086	1150	2220.2	2482	2160	4.26049	4.87196	4.51412
ENSG00000074047	GLI2	ENSG00000074047_GLI2	protein_coding	330	286	169	147	168	165	551	483	471	426	502	311	345	430	336	490	588	338	438	ENSG00000074047_GLI2	1.87971	1.95233	1.39506	1.27501	1.9782	1.62761	2.57531	2.89336	2.26003	2.52105	2.30451	1.59932	2.61824	1.28688	1.51096	1.83188	2.78031	2.3978	2.05311	210.833	486.6	355.5	463.5	1.68465	2.51085	1.75385
ENSG00000074054	CLASP1	ENSG00000074054_CLASP1	protein_coding	1785	1654	1590	1539	1294	1184	2197	1753	1568	1625	1782	4042	2347	4794	4768	5452	3316	2398	3364	ENSG00000074054_CLASP1	4.1635	4.0009	4.15137	4.19613	4.54164	4.06178	4.20867	3.88947	3.97545	3.77716	3.86196	4.51033	4.46923	4.54102	4.47768	4.42492	4.58736	5.16027	4.34554	1507.67	1785	3987.75	3632.5	4.18589	3.94254	4.49957
ENSG00000074071	MRPS34	ENSG00000074071_MRPS34	protein_coding	1869	1732	1374	1286	1120	1185	2870	2478	2138	2239	2285	3000	2325	3948	4124	3558	1618	1064	3021	ENSG00000074071_MRPS34	7.12691	7.08799	6.63546	6.58706	6.86505	6.93923	7.43388	7.42761	7.21519	7.24755	7.27053	6.84562	7.09181	6.74873	7.13268	6.77558	6.28077	6.11873	6.6125	1427.67	2402	3349.25	2315.25	6.87362	7.31895	6.95471
ENSG00000074181	NOTCH3	ENSG00000074181_NOTCH3	protein_coding	25	28	115	119	34	36	15	13	24	22	34	270	174	243	294	73	145	134	16	ENSG00000074181_NOTCH3	-0.643856	-1.32193	0.956057	-0.0291463	-0.535332	-0.915936	-3.32193	-2.12029	-0.643856	-2.25154	-1.32193	0.722466	1.60881	0.443607	0.831877	-0.736966	1.0072	1.0072	-2.94342	59.5	21.6	245.25	92	-0.415024	-1.93191	0.90169
ENSG00000074201	CLNS1A	ENSG00000074201_CLNS1A	protein_coding	3318	3252	3682	3484	2462	2487	2844	2256	2377	2343	2645	5733	3407	6077	6683	6137	3635	2521	4441	ENSG00000074201_CLNS1A	7.5404	7.5809	7.62549	7.60236	7.51278	7.5263	6.95699	6.91731	6.95233	6.89178	7.03	7.43937	7.32751	7.03023	7.35421	7.11343	7.1472	6.96266	6.74967	3114.17	2493	5475	4183.5	7.56471	6.94968	7.28783
ENSG00000074211	PPP2R2C	ENSG00000074211_PPP2R2C	protein_coding	39	24	30	29	27	28	1034	844	1112	1190	1155	383	315	219	546	4155	2606	1119	2260	ENSG00000074211_PPP2R2C	-0.761213	-1.08927	-0.971431	-1.02915	-0.286304	-1.08927	3.80323	3.74201	4.20867	4.29572	4.22342	1.91839	2.1375	0.62293	2.04264	4.7666	4.90737	3.97728	4.10014	29.5	1067	365.75	2535	-0.871105	4.05461	1.68037
ENSG00000074219	TEAD2	ENSG00000074219_TEAD2	protein_coding	40	38	53	58	50	49	4	9	24	8	41	51	96	94	126	19	40	27	2	ENSG00000074219_TEAD2	0.189034	0.454176	0.286881	0.565597	0.9855	0.765535	-3.32193	-1.25154	-1	-2.25154	0.739848	0.31034	1.32769	-0.0291463	0.739848	-1.88897	-0.251539	-0.621488	-5.05889	48	17.2	91.75	22	0.541121	-1.41703	0.587182
ENSG00000074266	EED	ENSG00000074266_EED	protein_coding	596	489	314	287	326	368	559	438	314	379	447	801	584	1168	1117	879	470	501	570	ENSG00000074266_EED	4.16511	4.07039	3.28836	3.18587	3.80941	3.97085	3.80839	3.70819	3.23266	3.45681	3.66903	3.81967	3.98368	3.84197	3.97545	3.52482	3.33914	3.84097	3.15218	396.667	427.4	917.5	605	3.74833	3.57501	3.90519
ENSG00000074276	CDHR2	ENSG00000074276_CDHR2	protein_coding	9	6	20	11	9	10	15	18	9	7	13	41	59	28	24	62	39	39	29	ENSG00000074276_CDHR2	-1.21759	-2.25154	-0.810966	-1.21759	-1.02915	-0.395929	-2.73697	-1.73697	-2.18442	-1.88897	-0.810966	-0.0291463	1.29866	-1.47393	-0.943416	-0.0892673	0	0.748461	-1.59946	10.8333	12.4	38	42.25	-1.15379	-1.87166	-0.286959
ENSG00000074317	SNCB	ENSG00000074317_SNCB	protein_coding	8	4	14	13	4	10	27	21	45	40	26	20	26	7	23	14	27	20	4	ENSG00000074317_SNCB	-1.2863	-2.12029	-0.577767	-0.68966	-1.59946	-0.0740006	0.475085	0.321928	0.933573	0.895303	0.31034	-0.761213	0.250962	-2.8365	-0.785875	-1.73697	0.0285692	-0.136062	-3.18442	8.83333	31.8	19	16.25	-1.05791	0.587246	-1.03316
ENSG00000074319	TSG101	ENSG00000074319_TSG101	protein_coding	654	572	562	516	473	471	963	741	785	783	799	823	550	1030	957	1646	897	739	1243	ENSG00000074319_TSG101	5.42727	5.37504	5.09635	5.05875	5.48575	5.35861	5.57319	5.50271	5.57803	5.55305	5.60644	4.68762	4.84549	4.41278	4.72192	5.2384	5.20672	5.0751	4.89627	541.333	814.2	840	1131.25	5.30029	5.56269	4.66695
ENSG00000074356	C17orf85	ENSG00000074356_C17orf85	protein_coding	545	478	407	394	360	342	707	549	528	545	675	1287	841	1118	1309	1605	884	799	903	ENSG00000074356_C17orf85	3.5008	3.48156	3.28688	3.15704	3.68145	3.40054	3.59813	3.37712	3.53978	3.39369	3.62176	3.88655	3.91743	3.12763	3.65076	3.81967	3.76235	3.83086	3.06523	421	600.8	1138.75	1047.75	3.41805	3.5061	3.64559
ENSG00000074370	ATP2A3	ENSG00000074370_ATP2A3	protein_coding	21	29	104	69	36	23	23	27	58	69	73	106	91	100	105	260	192	126	190	ENSG00000074370_ATP2A3	-0.304006	-0.304006	1.20789	0.565597	0.575312	-0.810966	-1.51457	-0.104697	0.0703893	0.604071	1.14405	0.176323	1.73552	-0.286304	-0.0892673	1.01436	1.54102	1.19535	0.422233	47	50	100.5	192	0.154971	0.0398473	0.384068
ENSG00000074410	CA12	ENSG00000074410_CA12	protein_coding	20	26	13	18	26	31	566	458	500	423	949	603	540	278	500	515	407	584	1345	ENSG00000074410_CA12	-1.51457	-1.47393	-2.18442	-2	-1.2863	0.226509	2.71809	2.70708	2.70487	2.48543	3.60526	2.37295	2.87578	0.695994	1.82782	1.59455	2.15056	3.20789	3.27352	22.3333	579.2	480.25	712.75	-1.37212	2.84415	1.94314
ENSG00000074416	MGLL	ENSG00000074416_MGLL	protein_coding	94	88	386	408	136	170	1025	930	1298	1241	1132	310	244	187	205	2598	1501	752	2091	ENSG00000074416_MGLL	0.356144	0.925999	2.32769	2.56803	1.59455	2.28688	3.41819	3.64039	4.07296	4.03034	3.82579	1.36177	1.80735	0.432959	0.356144	3.88557	3.83188	3.42895	3.66221	213.667	1125.2	236.5	1735.5	1.67655	3.79753	0.989557
ENSG00000074582	BCS1L	ENSG00000074582_BCS1L	protein_coding	936	889	769	723	607	637	1110	916	740	758	930	949	707	1380	1315	1209	622	557	1068	ENSG00000074582_BCS1L	5.64241	5.63517	5.35861	5.36527	5.63923	5.69265	5.32012	5.44692	4.9542	5.12019	5.43929	4.9222	5.34199	4.75275	5.22766	4.75007	4.49633	4.80271	4.5472	760.167	890.8	1087.75	864	5.55556	5.25614	5.06115
ENSG00000074590	NUAK1	ENSG00000074590_NUAK1	protein_coding	21	36	30	27	25	31	133	117	143	124	83	444	511	656	610	49	93	116	45	ENSG00000074590_NUAK1	-1.152	-1.02915	-2.05889	-2.12029	-1.25154	-1.59946	-0.321928	-0.104697	0.0285692	0.378512	-0.514573	1.11103	1.99639	1.43296	1.61353	-2.64386	-0.621488	0.111031	-1.94342	28.3333	120	555.25	75.75	-1.53522	-0.106824	1.53848
ENSG00000074603	DPP8	ENSG00000074603_DPP8	protein_coding	1776	1749	1747	1560	1433	1377	2951	2361	2586	2521	2397	2952	1902	3386	3690	5332	3030	2413	3370	ENSG00000074603_DPP8	4.30816	4.42559	4.4822	4.19613	4.39985	4.488	4.65019	4.66732	4.6865	4.7148	4.65134	4.27575	4.33771	4.08576	4.27947	4.53169	4.47897	4.73064	4.06609	1607	2563.2	2982.5	3536.25	4.38332	4.67403	4.24467
ENSG00000074621	SLC24A1	ENSG00000074621_SLC24A1	protein_coding	242	190	349	315	200	208	156	119	164	185	227	462	437	474	405	521	351	374	298	ENSG00000074621_SLC24A1	1.32193	1	2.23879	2.22342	1.79909	2.25701	1.13093	0.321928	1.70929	1.45943	1.59932	1.67356	2.43296	1.31615	1.32193	1.4957	1.83188	2.54597	0.941106	250.667	170.2	444.5	386	1.80671	1.24418	1.68615
ENSG00000074657	ZNF532	ENSG00000074657_ZNF532	protein_coding	2145	1851	2120	1989	1753	1719	3254	2727	2044	2033	2158	5516	3868	6055	6419	6203	4048	3670	4184	ENSG00000074657_ZNF532	5.03782	4.83744	4.87922	4.91361	4.86839	4.96763	5.10601	5.14568	4.69933	4.78869	4.71149	5.51759	5.71452	5.15664	5.38922	5.20046	5.38094	5.68482	4.74524	1929.5	2443.2	5464.5	4526.25	4.91735	4.89024	5.44449
ENSG00000074660	SCARF1	ENSG00000074660_SCARF1	protein_coding	6	5	9	7	4	13	4	5	10	9	12	28	96	75	107	64	114	108	60	ENSG00000074660_SCARF1	-2.64386	-2.39593	-2.55639	-2.18442	-3.18442	-0.68966	-4.05889	-2.55639	-2.05889	-2.73697	-1.59946	-1.55639	1.07039	-1.02915	-0.152003	-0.810966	0.948601	1.03562	-1.152	7.33333	8	76.5	86.5	-2.27578	-2.60212	-0.416788
ENSG00000074695	LMAN1	ENSG00000074695_LMAN1	protein_coding	2946	2485	2841	2623	2598	2330	2701	2291	2451	2273	2789	4167	2696	4596	6024	5263	3075	1943	3817	ENSG00000074695_LMAN1	4.96347	4.72356	4.82171	4.7939	5.26115	4.9814	4.59813	4.41616	4.54905	4.44294	4.72901	4.64789	4.71534	4.25776	4.84147	4.52607	4.53169	4.393	4.16672	2637.17	2501	4370.75	3524.5	4.9242	4.54706	4.61562
ENSG00000074696	PTPLAD1	ENSG00000074696_PTPLAD1	protein_coding	5998	5372	5055	4590	4084	3845	5623	4628	5496	5318	5056	8797	5977	11303	12569	16791	8919	5769	9971	ENSG00000074696_PTPLAD1	6.64904	6.56834	6.39111	6.30725	6.53294	6.45845	6.21257	6.20457	6.4138	6.38716	6.26679	6.3466	6.41261	6.23688	6.59962	6.85661	6.72588	6.55505	6.25663	4824	5224.2	9661.5	10362.5	6.48452	6.29698	6.39893
ENSG00000074755	ZZEF1	ENSG00000074755_ZZEF1	protein_coding	1336	1170	1000	972	870	884	2120	1796	1500	1505	1633	2880	1612	3632	3052	3844	2106	2070	3118	ENSG00000074755_ZZEF1	3.0054	3.14405	3.17153	3.14405	2.98185	3.1811	3.3799	3.55704	3.15704	3.02503	3.16672	3.71809	3.64039	3.45681	3.46989	3.52607	3.57046	4.02591	3.29425	1038.67	1710.8	2794	2784.5	3.10466	3.25715	3.57129
ENSG00000074800	ENO1	ENSG00000074800_ENO1	protein_coding	25623	23611	18162	16915	18519	18239	40223	32867	33535	32847	34496	34150	21416	50224	45010	50037	27052	17411	65427	ENSG00000074800_ENO1	9.61204	9.59442	9.11228	9.05932	9.59803	9.57703	9.91434	9.87827	9.90582	9.88371	9.89538	9.18232	9.12505	9.23489	9.30099	9.31486	9.1981	8.94752	9.83697	20178.2	34793.6	37700	39981.8	9.42552	9.8955	9.21081
ENSG00000074842	C19orf10	ENSG00000074842_C19orf10	protein_coding	778	822	789	748	647	673	1485	1300	1066	1157	1194	1108	764	1779	1567	1956	1145	737	2092	ENSG00000074842_C19orf10	5.45483	5.62907	5.47573	5.44791	5.64962	5.70266	6.06889	6.11707	5.81941	5.95606	5.94533	5.12433	5.25437	5.30524	5.36107	5.50271	5.50653	5.25663	5.74039	742.833	1240.4	1304.5	1482.5	5.55997	5.98135	5.26125
ENSG00000074855	ANO8	ENSG00000074855_ANO8	protein_coding	156	146	256	240	148	122	514	417	442	419	462	354	415	444	379	755	499	415	567	ENSG00000074855_ANO8	1.26303	1.04264	1.75275	1.76553	1.59455	1.15056	2.49057	2.35896	2.50843	2.49825	2.44095	1.47508	2.38681	1.28688	1.28688	2.20163	2.22651	2.36457	1.74846	178	450.8	398	559	1.42818	2.45943	1.60891
ENSG00000074935	TUBE1	ENSG00000074935_TUBE1	protein_coding	305	291	528	477	325	314	327	248	305	320	366	858	600	962	930	872	472	405	632	ENSG00000074935_TUBE1	3.48543	3.38819	4.06523	4.1334	3.89045	3.83491	3.20945	3.03738	3.49442	3.38957	3.67582	4.09677	4.40054	3.55949	3.73444	3.61941	3.62877	3.56194	3.17632	373.333	313.2	837.5	595.25	3.7996	3.36133	3.94781
ENSG00000074964	ARHGEF10L	ENSG00000074964_ARHGEF10L	protein_coding	116	95	269	211	123	120	532	444	596	624	619	346	252	406	400	1126	615	424	991	ENSG00000074964_ARHGEF10L	0.887525	0.910733	2.31904	1.99639	1.82375	1.73118	2.55827	2.56803	3.03386	3.22188	3.12433	1.774	1.70929	1.20789	1.67807	2.7137	2.72028	2.63227	2.73118	155.667	563	351	789	1.61144	2.90127	1.59231
ENSG00000075035	WSCD2	ENSG00000075035_WSCD2	protein_coding	126	81	97	94	42	38	846	650	920	907	779	141	172	282	274	204	209	85	183	ENSG00000075035_WSCD2	1.43829	1.32769	0.956057	1.24489	0.495695	1.32769	3.61235	3.47379	3.91648	3.7761	3.47379	1.29278	2.22033	1.15056	1.60881	0.669027	1.76977	0.773996	0.992768	79.6667	820.4	217.25	170.25	1.13172	3.6505	1.56812
ENSG00000075043	KCNQ2	ENSG00000075043_KCNQ2	protein_coding	76	81	426	400	88	100	918	753	866	844	917	4738	3450	7237	5541	4466	2440	1259	3232	ENSG00000075043_KCNQ2	1.46989	1.67356	3.91552	3.91265	2.22651	2.40599	4.64212	4.62994	4.78293	4.73227	4.79077	6.57107	6.75315	6.69752	6.55582	5.97568	5.77162	5.15664	5.64904	195.167	859.6	5241.5	2849.25	2.60069	4.71561	6.64439
ENSG00000075089	ACTR6	ENSG00000075089_ACTR6	protein_coding	595	506	480	444	514	489	631	497	619	624	645	897	575	985	1270	1464	731	506	987	ENSG00000075089_ACTR6	4.22342	4.13422	3.98277	3.96162	4.52732	4.41954	4	3.9241	4.21412	4.23496	4.23879	4.03914	3.98823	3.71809	4.25475	4.32553	4.1235	3.92029	3.94298	504.667	603.2	931.75	922	4.20815	4.12239	4.00005
ENSG00000075131	TIPIN	ENSG00000075131_TIPIN	protein_coding	639	572	214	232	317	343	872	714	538	552	662	744	581	760	873	1257	638	458	780	ENSG00000075131_TIPIN	4.848	4.83289	3.49313	3.51979	4.35826	4.40122	4.90833	4.95093	4.47768	4.59395	4.66334	4.31759	4.52544	3.91361	4.27128	4.61058	4.39094	4.19771	4.05658	386.167	667.6	739.5	783.25	4.24222	4.71885	4.25698
ENSG00000075142	SRI	ENSG00000075142_SRI	protein_coding	1071	1024	1064	1179	894	937	1276	1218	1183	1247	1297	1455	988	2201	2108	2739	1329	1104	2081	ENSG00000075142_SRI	6.13709	6.2034	6.10748	6.3672	6.41549	6.45055	5.92339	6.1297	5.88313	6.10392	6.08852	5.67694	5.73688	5.76182	5.97016	6.0492	5.75729	5.83491	5.87135	1028.17	1244.2	1688	1813.25	6.2802	6.02573	5.78645
ENSG00000075151	EIF4G3	ENSG00000075151_EIF4G3	protein_coding	1907	1673	2440	2239	1517	1485	2320	1818	1836	1788	2060	3157	2043	3466	3978	4144	2976	2004	2777	ENSG00000075151_EIF4G3	4.55029	4.31976	5.00405	4.87676	4.69933	4.52795	4.50144	4.21723	4.34412	4.27352	4.33557	4.32625	4.41616	4.10182	4.32984	4.28392	4.53107	4.62176	3.90304	1876.83	1964.4	3161	2975.25	4.66302	4.33437	4.29352
ENSG00000075188	NUP37	ENSG00000075188_NUP37	protein_coding	603	585	526	431	455	512	510	365	356	340	486	593	369	868	854	680	319	231	540	ENSG00000075188_NUP37	4.81762	4.89627	4.63459	4.44361	4.86641	5.09043	4.24108	4.03738	4.01525	4.04177	4.39232	4.03738	4.02237	4.03298	4.22188	3.7301	3.45286	3.32912	3.51223	518.667	411.4	671	442.5	4.79149	4.14556	4.07865
ENSG00000075213	SEMA3A	ENSG00000075213_SEMA3A	protein_coding	632	554	504	568	766	711	542	508	450	461	384	1758	1553	2307	3150	1947	454	1057	686	ENSG00000075213_SEMA3A	3.55704	3.6427	3.23419	3.39506	4.29646	3.81044	2.4489	2.3978	2.32193	2.49313	2.10769	4.46532	5.07468	4.33985	4.83996	3.2765	1.59932	3.73552	1.92979	622.5	469	2192	1036	3.65598	2.35389	4.67995
ENSG00000075218	GTSE1	ENSG00000075218_GTSE1	protein_coding	1587	1525	376	346	849	899	2093	1751	1442	1534	1532	2780	2090	3873	4123	2953	1564	1233	1951	ENSG00000075218_GTSE1	5.07596	5.04352	2.94486	2.76977	4.63227	4.56864	5.05441	5.04745	4.74631	4.86542	4.74362	4.91073	5.10559	4.95513	5.17951	4.56803	4.41007	4.53605	4.0993	930.333	1670.4	3216.5	1925.25	4.1725	4.89144	5.03774
ENSG00000075223	SEMA3C	ENSG00000075223_SEMA3C	protein_coding	487	458	275	307	746	745	1521	1273	1389	1347	793	110	103	173	140	202	116	226	70	ENSG00000075223_SEMA3C	2.854	3.09761	2.08066	2.18269	3.89336	3.87873	4.03914	4.11103	4.21412	4.27947	3.37295	0.111031	1.22033	-0.0892673	0.0426443	0.356144	0.367371	2.12433	-0.736966	503	1264.6	131.5	153.5	2.99784	4.00334	0.321185
ENSG00000075234	TTC38	ENSG00000075234_TTC38	protein_coding	454	390	589	600	301	290	529	429	574	561	485	716	454	1074	923	974	557	377	842	ENSG00000075234_TTC38	3.74201	3.60288	4.17871	4.32048	3.84499	3.61824	3.55704	3.43162	3.78764	3.74739	3.47897	3.69822	3.81762	3.71809	3.51854	3.60644	3.54226	3.50589	3.34483	437.333	515.6	791.75	687.5	3.88455	3.60053	3.68812
ENSG00000075239	ACAT1	ENSG00000075239_ACAT1	protein_coding	3151	2830	3729	3432	2443	2472	3389	2744	3410	3370	3207	2708	1895	3242	3688	6555	2971	1793	4360	ENSG00000075239_ACAT1	7.01022	7.06878	7.33664	7.35447	7.19456	7.31061	6.91994	6.77175	7.02746	7.13556	6.98937	6.13648	6.49121	5.96717	6.25701	6.99492	6.59395	6.30506	6.48382	3009.5	3224	2883.25	3919.75	7.21255	6.96881	6.21297
ENSG00000075240	GRAMD4	ENSG00000075240_GRAMD4	protein_coding	1892	1733	2166	2015	1291	1291	1500	1279	1628	1687	1722	2446	1759	3442	2883	1992	2056	1016	1703	ENSG00000075240_GRAMD4	4.90737	4.99186	5.11103	4.97315	4.67129	4.96116	4.11686	4.18666	4.25776	4.65821	4.57107	4.53294	4.53419	4.41278	4.25096	3.7301	4.36036	3.74631	3.62059	1731.33	1563.2	2632.5	1691.75	4.93598	4.35811	4.43272
ENSG00000075275	CELSR1	ENSG00000075275_CELSR1	protein_coding	57	47	47	48	49	34	31	31	61	39	51	81	169	43	88	74	119	95	30	ENSG00000075275_CELSR1	-0.736966	-0.0588937	-1.2863	-1.152	-0.152003	-1.12029	-2.25154	-1.88897	-0.785875	-2.47393	-0.862496	-1.39593	1.04963	-2.32193	-0.761213	-1.02915	0.432959	0.748461	-2.39593	47	42.6	95.25	79.5	-0.751077	-1.65256	-0.85736
ENSG00000075292	ZNF638	ENSG00000075292_ZNF638	protein_coding	2567	2292	2382	2180	1833	1652	3043	2474	2480	2411	3015	5788	4067	5826	7130	7899	4582	3566	4396	ENSG00000075292_ZNF638	5.01837	5.2604	5.03386	4.87086	5.24298	5.04002	4.99277	4.89385	4.94626	4.82528	5.26003	5.74578	5.98641	5.21956	5.65392	5.65964	5.75248	6.02237	5.07211	2151	2684.6	5702.75	5110.75	5.07775	4.98364	5.65142
ENSG00000075303	SLC25A40	ENSG00000075303_SLC25A40	protein_coding	315	255	212	201	238	208	475	401	395	363	412	517	373	560	607	837	527	368	542	ENSG00000075303_SLC25A40	3.01614	2.67129	2.73985	2.33056	2.94111	3.19219	2.83996	3.14405	3.03738	2.68482	3.02148	2.87971	3.0054	2.49057	2.59932	2.78031	3.14893	3.10098	2.56803	238.167	409.2	514.25	568.5	2.81519	2.94554	2.74375
ENSG00000075336	TIMM21	ENSG00000075336_TIMM21	protein_coding	368	334	233	195	266	261	764	633	554	472	622	572	338	450	599	1001	506	343	658	ENSG00000075336_TIMM21	3.92125	4.13586	3.32193	3.12598	4.20711	3.9279	4.87135	4.6865	4.5292	4.25399	4.62877	4.01346	4.18269	3.07895	3.8268	4.20085	3.9644	3.73552	3.76553	276.167	609	489.75	627	3.77334	4.59396	3.77548
ENSG00000075340	ADD2	ENSG00000075340_ADD2	protein_coding	1774	1612	1538	1405	1174	1065	6	16	21	18	18	4599	2658	5268	4925	78	87	153	71	ENSG00000075340_ADD2	4.02945	3.91648	3.7845	3.95791	3.9782	3.9279	-4.05889	-1.25154	-2.39593	-1.32193	-2.47393	4.59455	4.69265	4.30451	4.33271	-1.78588	0.0143553	0.201634	-1.35845	1428	15.8	4362.5	97.25	3.93241	-2.30044	4.4811
ENSG00000075391	RASAL2	ENSG00000075391_RASAL2	protein_coding	99	83	101	87	75	72	15	17	28	25	28	252	324	305	402	49	96	68	10	ENSG00000075391_RASAL2	-0.494109	-0.184425	0.111031	-0.0439433	0.176323	-0.454032	-3.64386	-1.88897	-2.8365	-2.18442	-2.12029	-0.0439433	1.22651	0.0285692	0.678072	-2.55639	-1.4344	-0.120294	-4.32193	86.1667	22.6	320.75	55.75	-0.148192	-2.53481	0.472302
ENSG00000075399	VPS9D1	ENSG00000075399_VPS9D1	protein_coding	83	81	168	191	68	66	98	89	121	89	79	163	159	236	186	187	105	86	142	ENSG00000075399_VPS9D1	1.04963	1.17632	2.08746	2.30451	1.5008	1.58015	0.765535	1.0072	1.68257	1.04264	0.970854	1.26303	1.9222	1.27501	1.33342	1.07039	0.956057	1.07724	0.978196	109.5	95.2	186	130	1.61648	1.09376	1.44842
ENSG00000075407	ZNF37A	ENSG00000075407_ZNF37A	protein_coding	1054	968	771	720	598	538	2106	1782	2023	1930	2147	2733	2367	2417	3232	4738	3172	2183	2755	ENSG00000075407_ZNF37A	3.07553	2.91456	2.71589	2.38957	2.89918	2.80323	3.65878	3.64386	3.81044	3.83794	3.82477	3.52482	4.04614	3.09085	3.45681	3.98003	4.08066	4.0063	3.2555	774.833	1997.6	2687.25	3212	2.79966	3.75516	3.52965
[truncated: 12,663 more rows]
[truncated: 14 more columns]

## Sheet: DE_in_Cells
Ensembl_ID	Gene name	ID	Counts Be_C1	Counts Be_C1_2	Counts Be_C2	Counts Be_C2_2	Counts Be_C3	Counts Be_C3_2	Counts Be_gT1	Counts Be_gT1_2	Counts Be_gT2	Counts Be_gT2_2	Counts Be_gT3	rpkm Be_C1	rpkm Be_C1_2	rpkm Be_C2	rpkm Be_C2_2	rpkm Be_C3	rpkm Be_C3_2	rpkm Be_gT1	rpkm Be_gT1_2	rpkm Be_gT2	rpkm Be_gT2_2	rpkm Be_gT3	Be_C counts mean	Be_gT counts mean	Be_C rpkm mean	Be_gT rpkm mean	DESeq Log2FC (Be_C minus Be_gT)	DESeq Be_C vs Be_gT pvalue	DESeq Be_C vs Be_gT adjusted pval	Gene description	Chromosome	Gene start	Gene stop	Strand
[truncated: 2,342 more rows]

[truncated: 2 more sheets: DE_in_Tumors, DE_in_common]
