# Supplementary material for: TWIST1 expression is associated with high-risk neuroblastoma and promotes primary and metastatic tumor growth
Source: Commun Biol. 2022 Jan 12;5:42. doi: 10.1038/s42003-021-02958-6 (PMC8755726; doi:10.1038/s42003-021-02958-6)
Supplement: Supplementary file 4 — Supplementary Data 2 [file 42003_2021_2958_MOESM4_ESM.xlsx]

## Sheet: Tumors
KEGG pathways terms in DESeq_changing_protein_coding_genes_T_Be_C_vs_T_Be_gT
GO term	Ontology description	Genes in genome	% in genome	Genes in list	% in list	Pvalue	Adjusted Pvalue	Genes
hsa04740	Olfactory transduction	415	0.0177	2	0.0009	3.14776e-14	9.47474e-12	ADCY3 ; SLC8A1 ;
hsa04015	Rap1 signaling pathway	211	0.0089	44	0.0218	1.74329e-08	2.62365e-06	RAPGEF5 ; DOCK4 ; GRIN1 ; GRIN2A ; LPAR3 ; ADORA2A ; ADCY1 ; ADCY3 ; ADCY6 ; RAPGEF3 ; RAPGEF4 ; GNAQ ; FGF1 ; FGF2 ; FGF13 ; FGF14 ; PDGFA ; PDGFD ; FIGF ; HGF ; ANGPT1 ; EFNA1 ; EFNA5 ; EGFR ; FGFR2 ; NGFR ; PDGFRA ; PDGFRB ; TEK ; EPHA2 ; MAGI1 ; RAPGEF2 ; PRKCA ; GNAI1 ; SIPA1 ; SIPA1L2 ; ID1 ; RALGDS ; ITGB3 ; SRC ; MAP2K6 ; PIK3CB ; PIK3R2 ; KRAS ;
hsa04360	Axon guidance	173	0.0073	38	0.0188	3.75228e-08	3.76479e-06	LRRC4C ; NFATC4 ; PTK2 ; SRC ; PAK1 ; PAK3 ; UNC5B ; EFNA1 ; EFNA5 ; EFNB1 ; EFNB2 ; EFNB3 ; EPHA2 ; EPHA6 ; EPHB1 ; KRAS ; CXCL12 ; GNAI1 ; SLIT1 ; SLIT2 ; ROBO3 ; SRGAP2 ; SEMA3D ; SEMA3E ; NRP1 ; FES ; SEMA4F ; SEMA5B ; SEMA6C ; SEMA7A ; SMO ; PRKCA ; BOC ; WNT5B ; PIK3R2 ; BMP7 ; BMPR2 ; CDK11A ;
hsa04723	Retrograde endocannabinoid signaling	101	0.0043	26	0.0129	1.95661e-07	1.47235e-05	GRIA2 ; CACNA1C ; GNAQ ; ITPR1 ; ITPR2 ; ITPR3 ; PRKCA ; DAGLA ; FAAH ; GNAI1 ; GNB3 ; GNG8 ; GNG11 ; GNG12 ; KCNJ5 ; MAPK10 ; ADCY1 ; ADCY3 ; ADCY6 ; MGLL ; SLC32A1 ; RIMS1 ; GABRA1 ; GABRB1 ; GABRG2 ; GABRQ ;
hsa05032	Morphine addiction	91	0.0038	23	0.0114	1.32272e-06	5.19547e-05	ADCY1 ; ADCY3 ; ADCY6 ; SLC32A1 ; KCNJ5 ; GABRA1 ; GABRB1 ; GABRG2 ; GABRQ ; GNAI1 ; GNB3 ; GNG8 ; GNG11 ; GNG12 ; GRK5 ; PRKCA ; PDE4A ; PDE4C ; PDE4D ; PDE7B ; PDE10A ; PDE11A ; ADORA1 ;
hsa04725	Cholinergic synapse	111	0.0047	26	0.0129	1.32436e-06	5.19547e-05	CHAT ; SLC18A3 ; CHRM3 ; GNAQ ; ITPR1 ; ITPR2 ; ITPR3 ; PRKCA ; KCNQ4 ; KCNQ5 ; KCNJ14 ; GNAI1 ; GNB3 ; GNG8 ; GNG11 ; GNG12 ; KRAS ; CHRNA7 ; ADCY1 ; ADCY3 ; ADCY6 ; CREB3 ; JAK2 ; PIK3CB ; PIK3R2 ; CACNA1C ;
hsa04024	cAMP signaling pathway	199	0.0084	38	0.0188	1.41553e-06	5.19547e-05	ADORA2A ; PTGER2 ; ADCYAP1R1 ; FSHR ; NPR1 ; ADRB2 ; HTR1E ; ADORA1 ; SSTR2 ; SSTR5 ; FFAR2 ; PTGER3 ; GNAI1 ; ADCY1 ; ADCY3 ; ADCY6 ; HCN2 ; RAPGEF3 ; RAPGEF4 ; MAPK10 ; PAK1 ; PIK3CB ; PIK3R2 ; CREB3 ; AMH ; NFATC1 ; RYR2 ; GRIN1 ; GRIN2A ; GRIA2 ; ATP1A1 ; ATP2B3 ; ATP2B4 ; ATP2B2 ; CACNA1C ; PDE4A ; PDE4C ; PDE4D ;
hsa05200	Pathways in cancer	397	0.0169	62	0.0308	1.5231e-06	5.19547e-05	AXIN2 ; TCF7L1 ; TCF7L2 ; CCND1 ; WNT5B ; WNT11 ; LPAR3 ; CXCL12 ; GNAI1 ; PTGER2 ; PTGER3 ; ADCY1 ; ADCY3 ; ADCY6 ; GNB3 ; GNG8 ; GNG11 ; GNG12 ; LAMA3 ; LAMA5 ; LAMC3 ; ITGA3 ; ITGA6 ; ITGAV ; PTK2 ; PIK3CB ; PIK3R2 ; FOXO1 ; CBLB ; BDKRB2 ; GNAQ ; PRKCA ; FIGF ; EGFR ; PDGFA ; PDGFRA ; PDGFRB ; HGF ; FGF1 ; FGF2 ; FGF13 ; FGF14 ; FGFR2 ; KRAS ; MMP2 ; NTRK1 ; TFG ; RALGDS ; MAPK10 ; PPARD ; JU…
hsa04010	MAPK signaling pathway	255	0.0108	45	0.0223	1.55346e-06	5.19547e-05	CACNA1C ; CACNA1G ; CACNA2D3 ; CACNG2 ; PRKCA ; GNG12 ; RAPGEF2 ; FGF1 ; FGF2 ; FGF13 ; FGF14 ; PDGFA ; NTRK1 ; EGFR ; FGFR2 ; PDGFRA ; PDGFRB ; KRAS ; RPS6KA6 ; MAPT ; PLA2G4C ; PLA2G4D ; TNF ; TGFB1 ; TGFB3 ; TNFRSF1A ; GADD45G ; MAP4K1 ; PAK1 ; MAP3K6 ; MAP3K5 ; MAP2K6 ; FLNC ; MAPK10 ; MAPKAPK2 ; NFATC1 ; HSPB1 ; PTPRR ; DUSP5 ; DUSP6 ; DUSP10 ; HSPA1A ; HSPA2 ; MECOM ; RELB ;
hsa04713	Circadian entrainment	95	0.004	23	0.0114	2.86688e-06	8.62931e-05	GRIN1 ; GRIN2A ; ITPR1 ; ITPR3 ; RYR2 ; RYR3 ; NOS1AP ; GNAI1 ; GNB3 ; GNG8 ; GNG11 ; GNG12 ; GRIA2 ; CACNA1G ; ADCYAP1R1 ; ADCY1 ; ADCY3 ; ADCY6 ; CACNA1C ; GNAQ ; PRKCA ; KCNJ5 ; PER3 ;
hsa04151	PI3K-Akt signaling pathway	341	0.0145	55	0.0273	3.52925e-06	9.6573e-05	FGF1 ; FGF2 ; FGF13 ; FGF14 ; PDGFA ; PDGFD ; FIGF ; HGF ; ANGPT1 ; EFNA1 ; EFNA5 ; EGFR ; FGFR2 ; NGFR ; PDGFRA ; PDGFRB ; TEK ; EPHA2 ; KRAS ; TLR4 ; PIK3AP1 ; IL7 ; IL2RB ; IL6R ; JAK2 ; COL6A3 ; COL6A6 ; LAMA3 ; LAMA5 ; LAMC3 ; RELN ; THBS4 ; TNC ; ITGA3 ; ITGA6 ; ITGA9 ; ITGA11 ; ITGAV ; ITGB3 ; ITGB8 ; PTK2 ; LPAR3 ; GNB3 ; GNG8 ; GNG11 ; GNG12 ; PRKCA ; PPP2R2B ; PPP2R2C ; CCND1 ; BCL2L11 …
hsa05412	Arrhythmogenic right ventricular cardiomyopathy (ARVC)	74	0.0031	19	0.0094	8.10023e-06	0.000203181	ITGA3 ; ITGA6 ; ITGA9 ; ITGA11 ; ITGAV ; ITGB3 ; ITGB8 ; DMD ; LMNA ; TCF7L1 ; TCF7L2 ; CACNA1C ; CACNA2D3 ; CACNG2 ; RYR2 ; JUP ; ACTN2 ; PKP2 ; SLC8A1 ;
hsa04510	Focal adhesion	202	0.0086	36	0.0178	1.21015e-05	0.000280195	COL6A3 ; COL6A6 ; LAMA3 ; LAMA5 ; LAMC3 ; RELN ; THBS4 ; TNC ; ITGA3 ; ITGA6 ; ITGA9 ; ITGA11 ; ITGAV ; ITGB3 ; ITGB8 ; PDGFA ; PDGFD ; FIGF ; HGF ; PDGFRA ; PDGFRB ; EGFR ; SRC ; ACTN2 ; FLNC ; ZYX ; PARVB ; PARVA ; PRKCA ; PTK2 ; PIK3CB ; PIK3R2 ; PAK1 ; PAK3 ; MAPK10 ; CCND1 ;
hsa04921	Oxytocin signaling pathway	158	0.0067	30	0.0149	2.84098e-05	0.000581817	GNAQ ; KRAS ; PLA2G4C ; PLA2G4D ; CCND1 ; RYR2 ; RYR3 ; TRPM2 ; KCNJ14 ; PRKCA ; CACNA1C ; CACNA2D3 ; CACNG2 ; ITPR1 ; ITPR2 ; ITPR3 ; NFATC1 ; NFATC4 ; CAMKK1 ; PRKAG2 ; NPR1 ; ADCY1 ; ADCY3 ; ADCY6 ; GNAI1 ; PIK3CB ; PIK3R2 ; SRC ; KCNJ5 ; EGFR ;
hsa05205	Proteoglycans in cancer	203	0.0086	35	0.0173	3.10244e-05	0.000581817	SRC ; KRAS ; IQGAP1 ; CCND1 ; FLNC ; PAK1 ; PIK3CB ; PIK3R2 ; ITPR1 ; ITPR2 ; ITPR3 ; TWIST1 ; HOXD10 ; DCN ; EGFR ; TGFB1 ; TLR4 ; TNF ; ERBB3 ; ERBB4 ; CBLB ; MMP2 ; LUM ; PLAU ; ITGAV ; ITGB3 ; HGF ; SDC2 ; FGF2 ; PRKCA ; PTK2 ; GPC3 ; WNT5B ; WNT11 ; SMO ;
hsa04540	Gap junction	88	0.0037	20	0.0099	3.11277e-05	0.000581817	GJD2 ; GNAI1 ; PDGFA ; PDGFD ; PDGFRA ; PDGFRB ; EGFR ; KRAS ; SRC ; TUBA4A ; TUBA1C ; TUBB3 ; ADCY1 ; ADCY3 ; ADCY6 ; GNAQ ; ITPR1 ; ITPR2 ; ITPR3 ; PRKCA ;
hsa03010	Ribosome	137	0.0058	1	0.0004	3.4731e-05	0.000581817	RPL22L1 ;
hsa05414	Dilated cardiomyopathy	90	0.0038	21	0.0104	3.62083e-05	0.000581817	ITGA3 ; ITGA6 ; ITGA9 ; ITGA11 ; ITGAV ; ITGB3 ; ITGB8 ; DMD ; TPM2 ; LMNA ; ADCY1 ; ADCY3 ; ADCY6 ; CACNA1C ; CACNA2D3 ; CACNG2 ; RYR2 ; TGFB1 ; TGFB3 ; TNF ; SLC8A1 ;
hsa04970	Salivary secretion	89	0.0037	20	0.0099	3.6726e-05	0.000581817	ADRB2 ; ADCY1 ; ADCY3 ; ADCY6 ; VAMP2 ; CHRM3 ; GNAQ ; PRKCA ; ITPR1 ; ITPR2 ; ITPR3 ; RYR3 ; AQP5 ; ATP1A1 ; ATP2B3 ; ATP2B4 ; ATP2B2 ; KCNN4 ; KCNMA1 ; SLC4A2 ;
hsa04514	Cell adhesion molecules (CAMs)	142	0.006	27	0.0134	4.26104e-05	0.000611884	CD58 ; HLA-DRB5 ; HLA-E ; CD276 ; VTCN1 ; CD40 ; PVRL2 ; PVRL3 ; CLDN7 ; ESAM ; CDH5 ; CD99 ; ITGA9 ; NCAM2 ; LRRC4C ; SDC2 ; SDC3 ; ITGAV ; ITGB8 ; NRCAM ; CNTN1 ; PTPRM ; CNTN2 ; CNTNAP2 ; VCAN ; ITGA6 ; NEO1 ;
hsa05410	Hypertrophic cardiomyopathy (HCM)	83	0.0035	19	0.0094	4.33372e-05	0.000611884	ITGA3 ; ITGA6 ; ITGA9 ; ITGA11 ; ITGAV ; ITGB3 ; ITGB8 ; DMD ; TPM2 ; LMNA ; CACNA1C ; CACNA2D3 ; CACNG2 ; RYR2 ; PRKAG2 ; TGFB1 ; TGFB3 ; TNF ; SLC8A1 ;
hsa04726	Serotonergic synapse	112	0.0047	23	0.0114	4.47224e-05	0.000611884	DDC ; SLC18A1 ; CACNA1C ; GNAQ ; ITPR1 ; ITPR2 ; ITPR3 ; PRKCA ; PLA2G4C ; PLA2G4D ; PTGS1 ; HTR3A ; GABRB1 ; RAPGEF3 ; HTR1E ; GNAI1 ; GNB3 ; GNG8 ; GNG11 ; GNG12 ; KRAS ; KCNJ5 ; MAOA ;
hsa04750	Inflammatory mediator regulation of TRP channels	98	0.0041	21	0.0104	4.92135e-05	0.000644055	BDKRB2 ; GNAQ ; PLA2G4C ; PLA2G4D ; ITPR1 ; ITPR2 ; ITPR3 ; TRPA1 ; MAP2K6 ; MAPK10 ; NTRK1 ; PIK3CB ; PIK3R2 ; SRC ; TRPM8 ; PTGER2 ; ADCY1 ; ADCY3 ; ADCY6 ; PRKCA ; PRKCH ;
hsa04728	Dopaminergic synapse	129	0.0055	25	0.0124	5.74971e-05	0.00072111	TH ; DDC ; SLC18A1 ; CALY ; GNAQ ; ITPR1 ; ITPR2 ; ITPR3 ; PRKCA ; CREB3 ; MAPK10 ; SCN1A ; CACNA1C ; KCNJ5 ; GNAI1 ; GNB3 ; GNG8 ; GNG11 ; GNG12 ; PPP2R2B ; PPP2R2C ; GRIN2A ; GRIA2 ; SLC6A3 ; MAOA ;
hsa05034	Alcoholism	179	0.0076	31	0.0154	7.46213e-05	0.000889722	TH ; DDC ; SLC18A1 ; MAOA ; SLC6A3 ; GRIN1 ; GRIN2A ; H2AFY2 ; H2AFJ ; HIST2H2AB ; HIST1H2AJ ; HIST2H2BF ; HIST1H2BB ; HIST1H2BE ; HIST1H3C ; HIST1H3A ; HIST1H3E ; HIST1H3I ; HIST4H4 ; HIST1H4C ; HIST1H4L ; GNAI1 ; GNB3 ; GNG8 ; GNG11 ; GNG12 ; ADORA2A ; CREB3 ; CRH ; KRAS ; CAMKK1 ;
hsa04390	Hippo signaling pathway	154	0.0065	28	0.0139	7.6853e-05	0.000889722	CRB2 ; INADL ; AMOT ; AJUBA ; WWC1 ; FRMD6 ; PPP2R2B ; PPP2R2C ; LLGL2 ; DLG2 ; TEAD4 ; TEAD3 ; TEAD2 ; FGF1 ; TGFB1 ; TGFB3 ; BMP4 ; BMP7 ; BMP8B ; AMH ; BMPR2 ; ID1 ; WNT5B ; WNT11 ; AXIN2 ; TCF7L1 ; TCF7L2 ; CCND1 ;
hsa04810	Regulation of actin cytoskeleton	214	0.0091	35	0.0173	8.76453e-05	0.000977082	FGF1 ; FGF2 ; FGF13 ; FGF14 ; PDGFA ; PDGFD ; EGFR ; FGFR2 ; PDGFRA ; PDGFRB ; ITGA3 ; ITGA6 ; ITGA9 ; ITGA11 ; ITGAV ; ITGB3 ; ITGB8 ; BDKRB2 ; CHRM3 ; GNG12 ; FGD3 ; PTK2 ; SRC ; KRAS ; ARHGEF6 ; PIK3CB ; PIK3R2 ; PAK1 ; PAK3 ; PIP4K2A ; BAIAP2 ; ARPC1B ; IQGAP1 ; GSN ; ACTN2 ;
hsa04727	GABAergic synapse	88	0.0037	19	0.0094	9.67215e-05	0.00103976	SLC32A1 ; ABAT ; GABRA1 ; GABRB1 ; GABRG2 ; GABRQ ; SRC ; PRKCA ; GABARAPL1 ; PLCL1 ; CACNA1C ; GNAI1 ; GNB3 ; GNG8 ; GNG11 ; GNG12 ; ADCY1 ; ADCY3 ; ADCY6 ;
hsa04014	Ras signaling pathway	227	0.0096	36	0.0178	0.000128829	0.00133716	FGF1 ; FGF2 ; FGF13 ; FGF14 ; PDGFA ; PDGFD ; FIGF ; HGF ; ANGPT1 ; EFNA1 ; EFNA5 ; EGFR ; FGFR2 ; NGFR ; PDGFRA ; PDGFRB ; TEK ; EPHA2 ; GNB3 ; GNG8 ; GNG11 ; GNG12 ; GRIN1 ; GRIN2A ; KRAS ; RASAL2 ; PAK1 ; PAK3 ; PIK3CB ; PIK3R2 ; PLA2G4C ; PLA2G4D ; RAPGEF5 ; RALGDS ; MAPK10 ; PRKCA ;
hsa04020	Calcium signaling pathway	180	0.0076	31	0.0154	0.000146765	0.00147255	SLC8A1 ; ATP2B3 ; ATP2B4 ; ATP2B2 ; CHRM3 ; ADORA2A ; ADRB2 ; ADCY1 ; ADCY3 ; CACNA1C ; CACNA1G ; CHRNA7 ; GRIN1 ; GRIN2A ; RYR2 ; RYR3 ; CYSLTR2 ; PTGER3 ; BDKRB2 ; EGFR ; ERBB3 ; ERBB4 ; PDGFRA ; PDGFRB ; GNAQ ; PLCD4 ; ITPR1 ; ITPR2 ; ITPR3 ; ITPKB ; PRKCA ;
hsa04724	Glutamatergic synapse	114	0.0048	22	0.0109	0.000157818	0.0014865	GRIA2 ; GRIN1 ; GRIN2A ; HOMER1 ; GNAQ ; PRKCA ; ITPR1 ; ITPR2 ; ITPR3 ; PLA2G4C ; PLA2G4D ; ADCY1 ; ADCY3 ; ADCY6 ; GRM7 ; GNAI1 ; GNB3 ; GNG8 ; GNG11 ; GNG12 ; CACNA1C ; SLC1A3 ;
hsa04350	TGF-beta signaling pathway	84	0.0035	18	0.0089	0.000158034	0.0014865	NBL1 ; DCN ; BMP4 ; BMP7 ; BMP8B ; AMH ; LTBP1 ; TGFB1 ; TGFB3 ; INHBA ; BMPR2 ; SMAD9 ; ID1 ; ID3 ; E2F4 ; TGIF2 ; CDKN2B ; TNF ;
hsa04911	Insulin secretion	85	0.0036	18	0.0089	0.000183377	0.00167262	ATP1A1 ; ABCC8 ; CACNA1C ; KCNMA1 ; KCNN4 ; ADCYAP1 ; ADCYAP1R1 ; ADCY1 ; ADCY3 ; ADCY6 ; CREB3 ; RAPGEF4 ; CHRM3 ; GNAQ ; ITPR3 ; RYR2 ; VAMP2 ; PRKCA ;
hsa04924	Renin secretion	64	0.0027	15	0.0074	0.000194041	0.00167455	ADRB2 ; ADCYAP1 ; ADCYAP1R1 ; PTGER2 ; ADCY6 ; KCNMA1 ; ADORA1 ; GNAI1 ; CACNA1C ; GNAQ ; ITPR1 ; ITPR2 ; ITPR3 ; NPR1 ; AGT ;
hsa05218	Melanoma	71	0.003	16	0.0079	0.000194715	0.00167455	FGF1 ; FGF2 ; FGF13 ; FGF14 ; HGF ; PDGFA ; PDGFD ; PDGFRA ; PDGFRB ; EGFR ; KRAS ; PIK3CB ; PIK3R2 ; CDKN2A ; CCND1 ; MITF ;
hsa04261	Adrenergic signaling in cardiomyocytes	148	0.0063	26	0.0129	0.000203285	0.00169969	ADRB2 ; ADCY1 ; ADCY3 ; ADCY6 ; ATP1A1 ; ATP2B3 ; ATP2B4 ; ATP2B2 ; SCN4B ; CACNA1C ; CACNA2D3 ; CACNG2 ; RYR2 ; PPP2R2B ; PPP2R2C ; TPM2 ; AGTR2 ; GNAQ ; PRKCA ; CREB3 ; RAPGEF3 ; RAPGEF4 ; GNAI1 ; PIK3CB ; PIK3R2 ; SLC8A1 ;
hsa05231	Choline metabolism in cancer	101	0.0043	20	0.0099	0.000212322	0.00172726	PDGFA ; PDGFD ; EGFR ; PDGFRA ; PDGFRB ; KRAS ; RALGDS ; MAPK10 ; PLA2G4C ; PLA2G4D ; PIK3CB ; PIK3R2 ; WASF3 ; SLC44A1 ; SLC22A4 ; PCYT1B ; DGKB ; DGKH ; DGKK ; PRKCA ;
hsa04146	Peroxisome	83	0.0035	17	0.0084	0.000396561	0.00314118	PEX6 ; PEX5L ; MPV17L ; PEX11B ; AMACR ; PHYH ; ACOX2 ; ABCD2 ; ACSL6 ; ACSL4 ; ECI2 ; NUDT7 ; CROT ; FAR2 ; DDO ; PIPOX ; GSTK1 ;
hsa04912	GnRH signaling pathway	91	0.0038	18	0.0089	0.000420365	0.00324436	ADCY1 ; ADCY3 ; ADCY6 ; GNAQ ; ITPR1 ; ITPR2 ; ITPR3 ; PRKCA ; CACNA1C ; MAP2K6 ; PLA2G4C ; PLA2G4D ; SRC ; MAPK10 ; MMP2 ; MMP14 ; EGFR ; KRAS ;
hsa05322	Systemic lupus erythematosus	135	0.0057	24	0.0119	0.000523806	0.00394164	H2AFY2 ; H2AFJ ; HIST2H2AB ; HIST1H2AJ ; HIST2H2BF ; HIST1H2BB ; HIST1H2BE ; HIST1H3C ; HIST1H3A ; HIST1H3E ; HIST1H3I ; HIST4H4 ; HIST1H4C ; HIST1H4L ; GRIN2A ; TRIM21 ; ACTN2 ; HLA-DRB5 ; CD40 ; TNF ; C1R ; C5 ; C6 ; C7 ;
hsa04022	cGMP-PKG signaling pathway	167	0.0071	27	0.0134	0.00055707	0.00408971	ADRA2A ; GNAQ ; MEF2A ; NFATC1 ; NFATC4 ; NPR1 ; CACNA1C ; KCNMA1 ; SLC8A1 ; ATP1A1 ; ATP2B3 ; ATP2B4 ; ATP2B2 ; ITPR1 ; ITPR2 ; ITPR3 ; MRVI1 ; ADCY1 ; ADCY3 ; ADCY6 ; BDKRB2 ; ADORA1 ; GNAI1 ; PIK3CB ; PIK3R2 ; ADRB2 ; CREB3 ;
hsa04071	Sphingolipid signaling pathway	120	0.0051	21	0.0104	0.000763792	0.00545266	CERS3 ; CERS1 ; SMPD1 ; TNF ; TNFRSF1A ; ACER2 ; MAP3K5 ; MAPK10 ; PPP2R2B ; PPP2R2C ; PIK3CB ; PIK3R2 ; ADORA1 ; BDKRB2 ; GNAI1 ; S1PR1 ; S1PR2 ; KRAS ; S1PR3 ; GNAQ ; PRKCA ;
hsa04972	Pancreatic secretion	96	0.004	18	0.0089	0.000778952	0.00545266	CHRM3 ; GNAQ ; PRKCA ; RAB3D ; RAB27B ; ITPR1 ; ITPR2 ; ITPR3 ; RYR2 ; ATP1A1 ; KCNMA1 ; ATP2B3 ; ATP2B4 ; ATP2B2 ; SLC4A2 ; ADCY1 ; ADCY3 ; ADCY6 ;
hsa04070	Phosphatidylinositol signaling system	98	0.0041	18	0.0089	0.000980059	0.0067045	PIK3CB ; PIK3R2 ; INPP4A ; MTM1 ; MTMR8 ; MTMR7 ; PIP4K2A ; PLCD4 ; IPMK ; ITPKB ; IMPA2 ; DGKB ; DGKH ; DGKK ; ITPR1 ; ITPR2 ; ITPR3 ; PRKCA ;
Total genes found in KEGG pathways _ 369
GO biological process terms in DESeq_changing_protein_coding_genes_T_Be_C_vs_T_Be_gT
GO term	Ontology description	Genes in genome	% in genome	Genes in list	% in list	Pvalue	Adjusted Pvalue	Genes
GO_0007155	cell adhesion	445	0.0189	94	0.0467	1.0456e-16	1.1878e-13	ACKR3 ; ACTN2 ; ADAM12 ; ADAM23 ; BOC ; CASK ; CD58 ; CD97 ; CD99 ; CDH11 ; CDH5 ; CGREF1 ; CNTN1 ; CNTN2 ; CNTN4 ; CNTNAP2 ; CNTNAP5 ; COL5A1 ; COL6A3 ; COL6A6 ; COL7A1 ; CX3CL1 ; CXCL12 ; DDR1 ; DDR2 ; DGCR6 ; DPT ; DSC3 ; EDIL3 ; EFNB1 ; EFNB2 ; EGFL7 ; EMILIN1 ; EPHA2 ; FAT1 ; FEZ1 ; GAS6 ; HAPLN1 ; HAPLN4 ; ICAM4 ; IGFBP7 ; ITGA11 ; ITGA3 ; ITGA6 ; ITGA9 ; ITGAV ; ITGB3 ; ITGB8 ; JUP ; LAMA3…
GO_0007165	signal transduction	1132	0.0482	161	0.08	3.98209e-11	3.01577e-08	ABCC8 ; ABR ; ACVRL1 ; ADCY3 ; ADORA1 ; ADRA2A ; ANTXR1 ; ANXA4 ; APLN ; ARHGAP10 ; ARHGAP24 ; ARHGAP32 ; ARHGAP36 ; ARHGAP42 ; ARRDC2 ; AXL ; CAPN5 ; CARTPT ; CASKIN1 ; CBLB ; CD74 ; CD79B ; CHRM3 ; CHRNA7 ; CLIC1 ; CNTFR ; CRABP1 ; CRABP2 ; CRH ; CXCL12 ; CXXC5 ; DDR2 ; DOK1 ; DTNA ; ECM1 ; EDA ; EGFR ; EPAS1 ; EPS8 ; ERBB3 ; ERBB4 ; FAM126A ; FGF13 ; FGF14 ; FGF1 ; FGF2 ; GABRA1 ; GABRB1 ; GAB…
GO_0007156	homophilic cell adhesion via plasma membrane adhesion molecules	153	0.0065	39	0.0193	3.01152e-10	1.71054e-07	CADM2 ; CD200 ; CDH10 ; CDH11 ; CDH12 ; CDH20 ; CDH5 ; CDH7 ; CDHR3 ; CLSTN2 ; DCHS1 ; DSC3 ; ESAM ; FAT1 ; IGSF9B ; IGSF9 ; PCDH10 ; PCDH18 ; PCDH1 ; PCDH20 ; PCDH9 ; PCDHA1 ; PCDHAC2 ; PCDHB10 ; PCDHB11 ; PCDHB12 ; PCDHB13 ; PCDHB14 ; PCDHB15 ; PCDHB8 ; PCDHGA1 ; PCDHGA2 ; PCDHGA3 ; PCDHGC3 ; PCDHGC4 ; PIK3CB ; PTPRM ; SDK1 ; SDK2 ;
GO_0007399	nervous system development	284	0.0121	57	0.0283	7.19503e-10	3.26942e-07	ADORA1 ; ATOH8 ; CBLN1 ; CHRM3 ; CNTFR ; CNTN4 ; DCLK1 ; DLG2 ; DOK4 ; DPF1 ; DPYSL4 ; EFNA5 ; EFNB3 ; ERBB4 ; FEZ1 ; FGF13 ; FGF14 ; FGF2 ; FUT9 ; GAL ; GDNF ; GFRA3 ; GNG8 ; HES6 ; INHBA ; MAFK ; MAP1B ; MDK ; MSI1 ; NBL1 ; NDN ; NDP ; NELL1 ; NRG1 ; NRGN ; NRN1 ; PCDH18 ; PCDH1 ; PCDHA1 ; PCDHAC2 ; PCDHB11 ; PCDHB12 ; PCDHB15 ; PTN ; RAPGEF5 ; RGS9 ; SCN3A ; SCN3B ; SEMA4F ; SHOX2 ; SMPD1 ; SP…
GO_0042060	wound healing	83	0.0035	26	0.0129	2.48269e-09	9.4011e-07	ADRB2 ; BMP4 ; CNN2 ; DCBLD2 ; DCN ; EPB41L4B ; ERBB3 ; FGF2 ; FGFR1OP2 ; ITGA9 ; ITGB3 ; LOX ; MACF1 ; NRG1 ; PAK1 ; PDGFA ; PDGFRA ; PDGFRB ; PPARD ; SDC2 ; SPARC ; TGFB3 ; TIMP1 ; TNC ; VANGL2 ; WNT5B ;
GO_0014068	positive regulation of phosphatidylinositol 3-kinase signaling	63	0.0026	22	0.0109	4.29177e-09	1.39299e-06	AGAP2 ; AGT ; ANGPT1 ; DCN ; ERBB3 ; ERBB4 ; FSHR ; HCST ; HGF ; JAK2 ; NRG1 ; PDGFA ; PDGFD ; PDGFRA ; PDGFRB ; PIK3AP1 ; PPARD ; PRR5 ; PTK2 ; RELN ; TEK ; UNC5B ;
GO_0001525	angiogenesis	221	0.0094	45	0.0223	2.54157e-08	7.21805e-06	ACKR3 ; ACVRL1 ; ANGPT1 ; ANGPTL6 ; ANXA2 ; ARHGAP24 ; CALCRL ; CSPG4 ; ECM1 ; ECSCR ; EFNA1 ; EGFL7 ; EPAS1 ; EPHA2 ; EPHB1 ; FGF1 ; FGFR2 ; FIGF ; HAND2 ; HEY1 ; HMOX1 ; HTATIP2 ; ID1 ; ITGAV ; LAMA5 ; MCAM ; MMP14 ; MMP2 ; MMRN2 ; NRCAM ; NRP1 ; NRP2 ; PDGFA ; PLAU ; PRKCA ; PTK2 ; RAMP2 ; RAPGEF3 ; S1PR1 ; SHB ; TAL1 ; TEK ; TMEM100 ; TNFSF12 ; UNC5B ;
GO_0030198	extracellular matrix organization	193	0.0082	41	0.0203	3.02114e-08	7.6267e-06	ABI3BP ; COL27A1 ; COL5A1 ; COL6A3 ; COL7A1 ; DCN ; DDR1 ; DDR2 ; EGFLAM ; ELN ; EMILIN1 ; FBN1 ; FGF2 ; FURIN ; HAPLN1 ; ICAM4 ; ITGA11 ; ITGA3 ; ITGA6 ; ITGA9 ; ITGAV ; ITGB3 ; ITGB8 ; LAMA3 ; LAMA5 ; LAMC3 ; LOX ; LOXL1 ; LUM ; MFAP2 ; NID1 ; NID2 ; OLFML2B ; PDGFA ; PTK2 ; PXDN ; SPARC ; SPOCK2 ; TNC ; TNF ; VCAN ;
GO_0030335	positive regulation of cell migration	182	0.0077	39	0.0193	5.02493e-08	1.14166e-05	ACP5 ; ADRA2A ; CORO1A ; CPEB1 ; CREB3 ; EGFR ; FGF1 ; FURIN ; HGF ; INSM1 ; ITGAV ; JAK2 ; LGR6 ; LYN ; MCAM ; MMP14 ; NOTCH1 ; PAK1 ; PDGFA ; PDGFD ; PDGFRA ; PDGFRB ; PLAU ; PODXL ; PRKCA ; PTK2 ; RLTPR ; S1PR1 ; SEMA3D ; SEMA3E ; SEMA4F ; SEMA5B ; SEMA6C ; SEMA7A ; SNAI1 ; TGFB1 ; WNT11 ; WNT5B ; ZNF703 ;
GO_0007411	axon guidance	159	0.0067	35	0.0173	1.17416e-07	2.42518e-05	BMP7 ; BOC ; CNTN2 ; CNTN4 ; CXCL12 ; DRGX ; EFNA1 ; EFNA5 ; EFNB1 ; EFNB2 ; EFNB3 ; EPHB1 ; FEZ1 ; FLRT2 ; FOXD1 ; GATA3 ; GFRA3 ; KRAS ; MATN2 ; NEO1 ; NGFR ; NRP1 ; NRP2 ; NTRK1 ; PTK2 ; PTPRO ; RELN ; ROBO3 ; SEMA4F ; SEMA6C ; SLIT1 ; SLIT2 ; SPTBN5 ; TENM2 ; TUBB3 ;
GO_0043547	positive regulation of GTPase activity	574	0.0244	86	0.0427	1.30852e-07	2.47747e-05	ABR ; ACTN2 ; ADCYAP1 ; AGAP1 ; AGAP2 ; ANGPT1 ; ARHGAP10 ; ARHGAP18 ; ARHGAP24 ; ARHGAP32 ; ARHGAP36 ; ARHGAP42 ; ARHGDIB ; ARHGEF10L ; ARHGEF16 ; ARHGEF28 ; ARHGEF37 ; ARHGEF6 ; ASAP3 ; AXIN2 ; CD40 ; CDC42EP2 ; CX3CL1 ; CYTH1 ; DENND2A ; DENND3 ; DEPDC7 ; DNMBP ; DOCK11 ; DOCK4 ; EGFR ; ERBB3 ; ERBB4 ; EVI5L ; FGD3 ; FGD4 ; FGD5 ; FGF1 ; FGF2 ; FGFR2 ; GARNL3 ; GCGR ; GDNF ; GFRA3 ; GNAQ ; GRI…
GO_0010976	positive regulation of neuron projection development	96	0.004	25	0.0124	2.61809e-07	4.28069e-05	ADAMTS1 ; ADCYAP1 ; ATP8A2 ; BMP4 ; CNTN1 ; CPEB1 ; DMD ; FES ; FEZ1 ; GPRC5B ; ITGA3 ; KATNB1 ; LRRC7 ; LTK ; LYN ; NDRG4 ; NTRK1 ; PTN ; RAPGEF2 ; RELN ; SERPINE2 ; SERPINF1 ; STMN2 ; TMEM30A ; TRIM67 ;
GO_0050919	negative chemotaxis	34	0.0014	14	0.0069	2.63775e-07	4.28069e-05	EFNA5 ; FLRT2 ; ITGAV ; ITGB3 ; NRP2 ; PDGFA ; SEMA3D ; SEMA3E ; SEMA4F ; SEMA5B ; SEMA6C ; SEMA7A ; SLIT1 ; SLIT2 ;
GO_0045944	positive regulation of transcription from RNA polymerase II promoter	958	0.0408	126	0.0626	3.35655e-07	5.08405e-05	ABHD14B ; ACVRL1 ; ADCYAP1 ; ADRB2 ; AGAP2 ; ARNT2 ; ASCL1 ; BMP4 ; BMP7 ; BMPR2 ; CASK ; CD40 ; CDK9 ; CDKN2A ; CDKN2B ; CREB3 ; CSRNP1 ; DCN ; DDN ; E2F4 ; EBF3 ; EBF4 ; EGFR ; ELF1 ; ELL3 ; EPAS1 ; ETV4 ; FGF1 ; FGF2 ; FGFR2 ; FLI1 ; FOSL2 ; FOXD1 ; FOXM1 ; FOXO1 ; GAL ; GALR1 ; GATA2 ; GATA3 ; GDNF ; GRIN1 ; HAND2 ; HELZ2 ; HEY1 ; HGF ; HHEX ; HMGB2 ; HOXA5 ; HOXC13 ; HOXD10 ; HOXD13 ; IFI16 …
GO_0042127	regulation of cell proliferation	176	0.0075	36	0.0178	5.03258e-07	7.14626e-05	AGT ; BMPR2 ; BRICD5 ; CD40 ; CNN2 ; CREB3 ; DUSP22 ; E2F4 ; ERBB3 ; FES ; FOXM1 ; HHEX ; HOXD13 ; JAG2 ; JAK2 ; JUP ; LAMA5 ; LGR5 ; LTBR ; MFI2 ; NGFR ; NUAK1 ; PTGER2 ; PTGS1 ; PTK2 ; RAPGEF2 ; RELT ; SRC ; STAT6 ; TAL1 ; TGFB3 ; TNC ; TNFRSF1A ; TNFRSF1B ; TNFRSF4 ; TOPORS ;
GO_0010595	positive regulation of endothelial cell migration	46	0.0019	16	0.0079	5.60936e-07	7.49674e-05	AGT ; ANGPT1 ; ATOH8 ; BMP4 ; BMPR2 ; CCBE1 ; FGF1 ; FGF2 ; GATA3 ; ITGB3 ; NRP1 ; NRP2 ; PRKCA ; PROX1 ; SPARC ; TEK ;
GO_0001764	neuron migration	103	0.0043	25	0.0124	1.05344e-06	0.0001286	ASCL1 ; AXL ; CXCL12 ; DCLK1 ; DRGX ; FGF13 ; GAS6 ; GATA2 ; GATA3 ; GFRA3 ; ITGA3 ; MAPT ; MATN2 ; MDGA1 ; NAV1 ; NDN ; NRCAM ; NRP1 ; PTK2 ; RAPGEF2 ; RELN ; SATB2 ; SPOCK1 ; TBX20 ; TWIST1 ;
GO_0016477	cell migration	167	0.0071	34	0.0168	1.12446e-06	0.0001286	ASAP3 ; COL5A1 ; CSPG4 ; EFNA1 ; EPHA2 ; ERBB4 ; FAM83D ; FAT1 ; FUT8 ; GAS6 ; HOXA5 ; ITGAV ; ITGB3 ; JAK2 ; JUP ; LAMA5 ; LCP1 ; MDK ; MYO18A ; PARP9 ; PDGFRB ; PIK3CB ; PODXL ; PTPRK ; RLTPR ; S1PR1 ; SDC2 ; SDC3 ; SHROOM2 ; SNAI1 ; TGFB1 ; TMEM18 ; TNS3 ; WWC1 ;
GO_0007507	heart development	182	0.0077	36	0.0178	1.13204e-06	0.0001286	ALPK3 ; CACNA1C ; CALCRL ; COX17 ; CRIP1 ; ERBB3 ; ERBB4 ; FBN1 ; GATA2 ; GATA3 ; GNAQ ; HAND2 ; HEG1 ; ID1 ; ID3 ; IFT74 ; ITGA3 ; KCNAB1 ; LOX ; MEF2A ; MICAL2 ; NFATC4 ; NOTCH1 ; NRP2 ; PKP2 ; PPARD ; PTN ; RAMP2 ; SH3PXD2B ; SHOX2 ; SPARC ; TBC1D32 ; TEK ; TH ; VLDLR ; ZFPM1 ;
GO_0043065	positive regulation of apoptotic process	306	0.013	51	0.0253	1.86447e-06	0.000201717	ABR ; ADRB2 ; ALDH1A3 ; ARHGEF16 ; ARHGEF6 ; ARL6IP5 ; BCL2L11 ; BMP4 ; BMP7 ; CDKN2A ; DNAJA1 ; DUSP6 ; FGD3 ; FGD4 ; FOXO1 ; FRZB ; GADD45G ; GAL ; GRIN1 ; GRIN2A ; HOXA5 ; HRK ; ID3 ; ITGA6 ; KCNMA1 ; KLF11 ; MAP2K6 ; MAP3K5 ; MAP3K9 ; NGFR ; NOTCH1 ; NUPR1 ; OBSCN ; PHLDA1 ; PHLDA3 ; PNMA2 ; POU4F1 ; PTN ; REST ; SFRP1 ; SLIT2 ; SMPD1 ; SNCA ; SRC ; TGFB1 ; TGFB3 ; TGM2 ; TNF ; TSPO ; WNT11 ;…
GO_0042493	response to drug	326	0.0139	53	0.0263	2.50236e-06	0.000258425	ABAT ; ABCC8 ; ADA ; ADCY1 ; ADCYAP1R1 ; AK4 ; AMH ; ASS1 ; ATP1A1 ; BCHE ; BDKRB2 ; CA9 ; CCND1 ; CDK9 ; CHAT ; CRH ; CROT ; DUSP6 ; FECH ; GAL ; GATA3 ; GRIN2A ; GRK5 ; HMGB2 ; INHBA ; ITGA3 ; KCNK3 ; LOX ; LYN ; MAP2K6 ; MDK ; MYO6 ; NKX6-1 ; NPFF ; NTRK1 ; PDGFA ; PTGER3 ; PTN ; PTPRM ; RPH3AL ; SFRP1 ; SLC1A3 ; SLC6A3 ; SLC8A1 ; SMPD1 ; SNCA ; SOCS3 ; SRC ; SRD5A1 ; TGFB1 ; TRPA1 ; TSPO ; VL…
GO_0043524	negative regulation of neuron apoptotic process	130	0.0055	28	0.0139	3.00778e-06	0.000297117	AGAP2 ; ANGPT1 ; AXL ; CNTFR ; CORO1A ; CPEB4 ; ERBB3 ; FAIM2 ; FAM134B ; GDNF ; GRIN1 ; HMOX1 ; JAK2 ; KRAS ; MDK ; NGFR ; NRBP2 ; NRP1 ; NTRK1 ; POU4F1 ; SIX4 ; SNCA ; STXBP1 ; TGFB3 ; TOX3 ; TYRO3 ; UNC5B ; VSTM2L ;
GO_0031589	cell-substrate adhesion	18	0.0007	9	0.0044	5.40297e-06	0.000491022	ANGPT1 ; CORO1A ; EPHB1 ; GAS6 ; ITGA6 ; ITGAV ; ITGB3 ; PPARD ; SORBS3 ;
GO_0007218	neuropeptide signaling pathway	99	0.0042	23	0.0114	5.89132e-06	0.000514811	ADCYAP1 ; CARTPT ; CPE ; CYSLTR2 ; ECEL1 ; GAL ; GALR1 ; GPR1 ; MCHR1 ; NMB ; NMU ; NPFF ; NPPA ; NPY2R ; NXPH4 ; OPRL1 ; PRLHR ; PROKR1 ; PYY ; RAPGEF2 ; SCG5 ; SORCS1 ; SSTR2 ;
GO_0007268	synaptic transmission	220	0.0093	39	0.0193	6.31745e-06	0.000531602	CACNA1G ; CARTPT ; CBLN1 ; CPLX1 ; CRH ; DLG2 ; DTNA ; GJD2 ; GPR1 ; GRIA2 ; GRIN1 ; GRIN2A ; GRM7 ; HOMER1 ; HTR1E ; KCNC4 ; KCNK3 ; KCNQ5 ; LPAR3 ; LRP6 ; NOVA1 ; NPFF ; NPTX2 ; NPY2R ; OPRL1 ; PCDHB10 ; PCDHB11 ; PCDHB13 ; PCDHB14 ; PDE7B ; PMP22 ; SLC1A3 ; SLC6A2 ; SLITRK5 ; SNCG ; SSTR2 ; SSTR5 ; SYN2 ; SYT5 ;
GO_1903779	regulation of cardiac conduction	55	0.0023	16	0.0079	7.5428e-06	0.000612045	AGT ; ATP1A1 ; ATP2B2 ; ATP2B3 ; ATP2B4 ; FKBP1B ; ITPR1 ; ITPR2 ; ITPR3 ; NKX2-5 ; NPPA ; NPR1 ; RYR2 ; RYR3 ; SLC8A1 ; TMEM65 ;
GO_0030308	negative regulation of cell growth	122	0.0052	26	0.0129	7.91932e-06	0.000620438	ACVRL1 ; AGT ; AGTR2 ; BMPR2 ; BST2 ; CDKN2A ; CGREF1 ; CRYAB ; DACT3 ; DCBLD2 ; FRZB ; HYAL1 ; INHBA ; MSX1 ; NPPA ; NPR1 ; PPARD ; PTPRJ ; RERG ; SERPINE2 ; SERTAD2 ; SFRP1 ; SIPA1 ; SLIT2 ; TGFB1 ; WNT11 ;
GO_0071549	cellular response to dexamethasone stimulus	28	0.0011	11	0.0054	8.53461e-06	0.000646249	AGTR2 ; ASS1 ; CRH ; ELN ; FBXO32 ; FECH ; FOXO1 ; SERPINF1 ; SMYD3 ; SRD5A1 ; TGFB1 ;
GO_0001938	positive regulation of endothelial cell proliferation	68	0.0029	18	0.0089	8.81766e-06	0.000646249	ACVRL1 ; BMP4 ; BMPR2 ; CXCL12 ; ECM1 ; EGFL7 ; FGF2 ; HMGB2 ; ITGB3 ; NRARP ; NRP1 ; NRP2 ; PRKCA ; PROX1 ; TEK ; THBS4 ; TNFSF12 ; VASH2 ;
GO_0034765	regulation of ion transmembrane transport	116	0.0049	25	0.0124	9.50695e-06	0.000674993	CACNA1C ; CACNA1G ; CACNA2D3 ; CLIC1 ; CYBB ; GRIN1 ; HCN1 ; HCN2 ; KCNC4 ; KCND1 ; KCND3 ; KCNF1 ; KCNG3 ; KCNJ14 ; KCNJ5 ; KCNK10 ; KCNK12 ; KCNMA1 ; KCNQ4 ; KCNQ5 ; KCNV2 ; SCN1A ; SCN2A ; SCN3A ; SCN9A ;
GO_0008285	negative regulation of cell proliferation	395	0.0168	59	0.0293	9.86056e-06	0.000678884	ACVRL1 ; ADAMTS1 ; ADORA1 ; ATP8A2 ; AXIN2 ; BCHE ; BDKRB2 ; BMP4 ; BTG3 ; CDH5 ; CDK10 ; CDKN2A ; CDKN2B ; CGREF1 ; CPEB1 ; DDR1 ; DHRS2 ; DPT ; EMP3 ; ERBB4 ; FGF2 ; FRZB ; GATA3 ; IGFBP7 ; INHBA ; INSM1 ; IRF6 ; JAK2 ; KANK2 ; KIFAP3 ; KLF11 ; LYN ; MSX1 ; NDN ; NOTCH1 ; NTRK1 ; PKP2 ; PMP22 ; PROX1 ; PTPRJ ; PTPRK ; PTPRU ; RAPGEF2 ; RBM38 ; RERG ; REST ; S100A11 ; SERPINE2 ; SFRP1 ; SFRP5 ; …
GO_0045766	positive regulation of angiogenesis	110	0.0046	24	0.0119	1.13723e-05	0.000759936	ACVRL1 ; C5 ; C6 ; CCBE1 ; CHRNA7 ; CX3CL1 ; CYSLTR2 ; ECM1 ; FGF1 ; FGF2 ; GATA2 ; HGF ; HMOX1 ; HSPB1 ; HYAL1 ; NTRK1 ; PRKCA ; RAMP2 ; RAPGEF3 ; TEK ; TMIGD2 ; TNFSF12 ; TWIST1 ; VASH2 ;
GO_0060078	regulation of postsynaptic membrane potential	24	0.001	10	0.0049	1.1921e-05	0.000773841	ADCYAP1 ; FGF14 ; HCN1 ; HCN2 ; SCN1A ; SCN2A ; SCN3A ; SCN3B ; SCN4B ; SCN9A ;
GO_0030203	glycosaminoglycan metabolic process	29	0.0012	11	0.0054	1.25752e-05	0.000793638	B3GAT1 ; B3GAT2 ; B3GAT3 ; CSPG4 ; DCN ; GPC2 ; GPC3 ; GPC5 ; SDC2 ; SDC3 ; VCAN ;
GO_0018108	peptidyl-tyrosine phosphorylation	171	0.0072	32	0.0159	1.3067e-05	0.000802383	AXL ; DDR1 ; DDR2 ; DYRK4 ; EGFR ; EPHA10 ; EPHA2 ; EPHA6 ; EPHB1 ; ERBB3 ; ERBB4 ; FES ; FGF1 ; FGF2 ; FGFR1OP2 ; FGFR2 ; JAK2 ; LTK ; LYN ; MAP2K6 ; MAP3K9 ; MERTK ; NRG1 ; NTRK1 ; PDGFRA ; PDGFRB ; PTK2 ; RELN ; ROR1 ; SRC ; TEK ; TYRO3 ;
GO_0050728	negative regulation of inflammatory response	84	0.0035	20	0.0099	1.55277e-05	0.000928394	ABR ; ACP5 ; ADA ; ADRB2 ; CALCRL ; CD276 ; GATA3 ; HGF ; METRNL ; NT5E ; PPARD ; PYDC2 ; SERPINF1 ; SLIT2 ; SOCS3 ; TEK ; TNFAIP3 ; TNFRSF1A ; TNFRSF1B ; TYRO3 ;
GO_0048008	platelet-derived growth factor receptor signaling pathway	30	0.0012	11	0.0054	1.81589e-05	0.001055	ARID5B ; CSRNP1 ; IQGAP1 ; JAK2 ; NRP1 ; PDGFA ; PDGFD ; PDGFRA ; PDGFRB ; PTPRJ ; SRC ;
GO_0048013	ephrin receptor signaling pathway	85	0.0036	20	0.0099	1.8574e-05	0.001055	ARHGEF28 ; ARPC1B ; EFNA1 ; EFNA5 ; EFNB1 ; EFNB2 ; EFNB3 ; EPHA10 ; EPHA2 ; EPHA6 ; EPHB1 ; GRIN1 ; LYN ; MMP2 ; NTRK1 ; PAK1 ; PAK3 ; PTK2 ; SDC2 ; SRC ;
GO_0050731	positive regulation of peptidyl-tyrosine phosphorylation	86	0.0036	20	0.0099	2.21387e-05	0.0011976	AGT ; ANGPT1 ; CD74 ; CNTN1 ; CSPG4 ; EFNA1 ; EFNA5 ; EHD4 ; ENPP2 ; HGF ; IL6R ; ITGB3 ; JAK2 ; LRP4 ; NRG1 ; NRP1 ; RELN ; SRC ; TGFB1 ; THBS4 ;
GO_0051897	positive regulation of protein kinase B signaling	86	0.0036	20	0.0099	2.21387e-05	0.0011976	AKR1C2 ; AKR1C3 ; ANGPT1 ; AXL ; EGFR ; FGF2 ; GAS6 ; GATA3 ; KIAA1161 ; NGFR ; NRG1 ; PDGFA ; PTK2 ; PTPRJ ; RASD2 ; SRC ; TCF7L2 ; TEK ; TGFB1 ; TNF ;
GO_0007193	adenylate cyclase-inhibiting G-protein coupled receptor signaling pathway	48	0.002	14	0.0069	2.62051e-05	0.00138461	ADCY1 ; ADCY3 ; ADCY6 ; ADORA1 ; FSHR ; GNAI1 ; HTR1E ; MCHR1 ; NPY2R ; OPRL1 ; S1PR1 ; S1PR3 ; SSTR2 ; SSTR5 ;
GO_0007409	axonogenesis	95	0.004	21	0.0104	3.09246e-05	0.00159683	ADCY1 ; ATP8A2 ; BAIAP2 ; CNTN4 ; FGFR2 ; FMOD ; LINGO1 ; LINGO2 ; LINGO4 ; LPPR4 ; LUM ; NEFH ; NOTCH1 ; NRCAM ; PAK1 ; PAK3 ; POU4F1 ; S100A6 ; SLITRK1 ; SLITRK5 ; SLITRK6 ;
GO_0007420	brain development	196	0.0083	34	0.0168	3.49263e-05	0.00176339	ABR ; AGTR2 ; AK4 ; ARNT2 ; BAG3 ; BCL2L11 ; BMPR2 ; CA10 ; CNTN4 ; CNTNAP2 ; COX17 ; H2AFY2 ; HRSP12 ; ID1 ; KCNAB1 ; KCNK3 ; MAPT ; MDGA1 ; NDRG4 ; NNAT ; NT5E ; PCDH18 ; PITPNM1 ; PROX1 ; RAPGEF3 ; RELN ; S1PR1 ; SHROOM2 ; SHROOM4 ; SLC6A17 ; SLC7A11 ; SYT4 ; TULP3 ; ZIC1 ;
GO_0034446	substrate adhesion-dependent cell spreading	38	0.0016	12	0.0059	4.11639e-05	0.00198797	ANTXR1 ; AXL ; EFNA1 ; ITGAV ; ITGB3 ; LAMA5 ; MERTK ; PARVA ; SRC ; SRGAP2 ; TEK ; TYRO3 ;
GO_0000165	MAPK cascade	265	0.0113	42	0.0208	4.1505e-05	0.00198797	ACTN2 ; ANGPT1 ; DOK4 ; DUSP5 ; DUSP6 ; EGFR ; ERBB3 ; ERBB4 ; FGF13 ; FGF1 ; FGF2 ; FGFR2 ; GDNF ; GFRA3 ; GRIN1 ; GRIN2A ; IL17RD ; IL2RB ; ITPKB ; JAK2 ; KRAS ; MAP2K6 ; MAP3K5 ; MAP3K9 ; MAP4K1 ; MAPK10 ; MAPKAPK2 ; MEF2A ; NRG1 ; PAK1 ; PAK3 ; PDGFA ; PDGFRA ; PDGFRB ; PSMB8 ; PTK2 ; RAPGEF2 ; RASAL2 ; SPTBN5 ; TEK ; TGFB1 ; TNF ;
GO_0071805	potassium ion transmembrane transport	119	0.005	24	0.0119	4.19994e-05	0.00198797	ABCC8 ; HCN1 ; HCN2 ; HTR3A ; KCNAB1 ; KCNAB2 ; KCNC4 ; KCND1 ; KCNF1 ; KCNG1 ; KCNG3 ; KCNK10 ; KCNK12 ; KCNK1 ; KCNK3 ; KCNMA1 ; KCNN4 ; KCNQ4 ; KCNQ5 ; KCNT1 ; KCNV2 ; REST ; TMEM38A ; TMEM38B ;
GO_0031290	retinal ganglion cell axon guidance	18	0.0007	8	0.0039	5.1985e-05	0.0023622	EFNA5 ; EPHB1 ; NRCAM ; NRP1 ; PTPRM ; SEMA4F ; SLIT1 ; SLIT2 ;
GO_0060291	long-term synaptic potentiation	39	0.0016	12	0.0059	5.43785e-05	0.00239821	CRH ; GRIN2A ; ITPR3 ; LRRTM1 ; LRRTM2 ; PLK2 ; PTN ; RELN ; RIMS1 ; SERPINE2 ; SNCA ; VAMP2 ;
GO_0001666	response to hypoxia	176	0.0075	31	0.0154	5.48886e-05	0.00239821	ABAT ; ADA ; ADORA1 ; AJUBA ; ARNT2 ; CHAT ; CHRNA7 ; CRYAB ; CX3CL1 ; CXCL12 ; EPAS1 ; FIGF ; ITPR1 ; ITPR2 ; KCNMA1 ; LOXL2 ; MMP14 ; MMP2 ; NPPA ; PAK1 ; PDGFA ; PDLIM1 ; PYGM ; RAMP2 ; RYR2 ; SDC2 ; SOCS3 ; TEK ; TGFB1 ; TGFB3 ; TH ;
GO_0030324	lung development	78	0.0033	18	0.0089	6.0329e-05	0.00258618	ADAMTS2 ; CRH ; EPAS1 ; FGF1 ; FGF2 ; FGFR2 ; GPC3 ; HEG1 ; HRSP12 ; ITGA3 ; LAMA5 ; LIPA ; LOX ; MMP14 ; NOTCH1 ; PROX1 ; PTN ; SPARC ;
GO_0001837	epithelial to mesenchymal transition	34	0.0014	11	0.0054	6.65271e-05	0.00279906	BMP7 ; FAM83D ; FGFR2 ; HGF ; LOXL2 ; LOXL3 ; NOTCH1 ; SNAI1 ; TGFB1 ; TRIM28 ; WNT11 ;
GO_0090190	positive regulation of branching involved in ureteric bud morphogenesis	19	0.0008	8	0.0039	8.21113e-05	0.00339194	AGT ; AGTR2 ; GDNF ; LGR4 ; MAGED1 ; SIX4 ; SMO ; TGFB1 ;
GO_0002040	sprouting angiogenesis	24	0.001	9	0.0044	8.49842e-05	0.00344793	ANGPT1 ; CCBE1 ; LOXL2 ; NOTCH1 ; NRP1 ; PARVA ; RAMP2 ; SEMA3E ; TEK ;
GO_0051965	positive regulation of synapse assembly	60	0.0025	15	0.0074	9.24749e-05	0.00368602	CBLN1 ; CBLN2 ; CLSTN2 ; CUX2 ; EFNA5 ; EPHB1 ; FLRT2 ; LINGO2 ; LRRTM1 ; LRRTM2 ; NTRK1 ; SLITRK1 ; SLITRK5 ; SLITRK6 ; SYNDIG1 ;
GO_0034504	protein localization to nucleus	30	0.0012	10	0.0049	0.000106828	0.00411387	ABCA7 ; BMP4 ; BMP7 ; HHEX ; LMNA ; MSX1 ; PYGO1 ; SIX4 ; SMO ; TOPORS ;
GO_0048485	sympathetic nervous system development	15	0.0006	7	0.0034	0.00010683	0.00411387	ASCL1 ; GATA3 ; GDNF ; GFRA3 ; HAND2 ; NTRK1 ; SOX11 ;
GO_0030178	negative regulation of Wnt signaling pathway	48	0.002	13	0.0064	0.000112209	0.00419677	CCND1 ; DACT3 ; DKK1 ; FRZB ; HIC1 ; MDFI ; NFATC1 ; NFATC4 ; NXN ; SFRP1 ; SFRP5 ; TLE1 ; WWOX ;
GO_0034220	ion transmembrane transport	234	0.0099	37	0.0183	0.000112677	0.00419677	ANXA6 ; AQP2 ; AQP5 ; ATP10D ; ATP13A2 ; ATP1A1 ; ATP2B2 ; ATP2B3 ; ATP2B4 ; ATP6V1A ; ATP6V1G2 ; CACNA1G ; CHRFAM7A ; CHRNA7 ; CLCN4 ; CLCNKA ; FAM26F ; FKBP1B ; FXYD5 ; GABRA1 ; GABRB1 ; GABRG2 ; GABRQ ; GRIA2 ; GRIN1 ; GRIN2A ; HTR3A ; ITPR1 ; KCNK3 ; PLP2 ; RYR2 ; RYR3 ; S100A6 ; SCN2A ; SCN3A ; TRPA1 ; TRPM8 ;
GO_0050918	positive chemotaxis	36	0.0015	11	0.0054	0.000116845	0.00422586	ANGPT1 ; BMP4 ; CORO1A ; CXCL12 ; FGF2 ; FIGF ; HGF ; HMGB2 ; LGALS3 ; NRP1 ; PTPRJ ;
GO_0033628	regulation of cell adhesion mediated by integrin	11	0.0004	6	0.0029	0.000117178	0.00422586	EFNA1 ; EPHA2 ; LYN ; PLAU ; PTK2 ; TESC ;
GO_0043406	positive regulation of MAP kinase activity	55	0.0023	14	0.0069	0.000126617	0.00449489	ADRA2A ; AJUBA ; CD40 ; EGFR ; FGF1 ; FGF2 ; KRAS ; MAGED1 ; PDGFA ; PDGFD ; PDGFRB ; SRC ; TGFB1 ; TNF ;
GO_0000187	activation of MAPK activity	105	0.0044	21	0.0104	0.000132501	0.00463141	C5 ; CD74 ; CHRNA7 ; CSPG4 ; DUSP5 ; DUSP6 ; EFNA1 ; FGF1 ; FGF2 ; HGF ; LPAR3 ; MAP2K6 ; MAPK10 ; MAPKAPK2 ; NRG1 ; PAK3 ; PIK3CB ; S1PR2 ; TGFB3 ; TLR4 ; TNF ;
GO_0016337	single organismal cell-cell adhesion	98	0.0041	20	0.0099	0.000142049	0.00488994	CD58 ; CDH10 ; CDH5 ; CDH7 ; EGFR ; ESAM ; FAT1 ; FBLIM1 ; ICAM4 ; JUP ; KIRREL ; LIMS2 ; LRP6 ; NRCAM ; PKD1L1 ; PKHD1 ; PKP2 ; PTPRU ; SRC ; TENM2 ;
GO_0043552	positive regulation of phosphatidylinositol 3-kinase activity	31	0.0013	10	0.0049	0.000144215	0.00489041	ERBB4 ; FGF2 ; LYN ; PDGFRA ; PDGFRB ; PTK2 ; SH3GLB1 ; SRC ; TEK ; TGFB1 ;
GO_0021510	spinal cord development	37	0.0015	11	0.0054	0.000152066	0.00508078	ACTL6B ; BAG3 ; NEFH ; NOVA1 ; NPFF ; PTN ; RAPGEF3 ; SLIT2 ; SOX11 ; SRD5A1 ; ZIC1 ;
GO_0000122	negative regulation of transcription from RNA polymerase II promoter	717	0.0305	88	0.0437	0.000159599	0.00522791	AEBP1 ; AJUBA ; ARID5B ; ASCL1 ; BCL6B ; BHLHE41 ; BMP4 ; CCND1 ; CUX2 ; CXXC5 ; DACH1 ; DKK1 ; DUSP22 ; EFNA1 ; FGFR2 ; FOXM1 ; FOXO1 ; GATA2 ; GATA3 ; H2AFY2 ; HES6 ; HEY1 ; HHEX ; HIC1 ; ID1 ; ID3 ; IFI16 ; INSM1 ; KANK2 ; KLF11 ; LMCD1 ; LMO1 ; MAGEA2 ; MDFI ; MEF2A ; MEIS2 ; MITF ; MSX1 ; MYB ; MZF1 ; NFIA ; NFIX ; NKX2-5 ; NKX6-1 ; NOTCH1 ; NR2F1 ; NRARP ; PEG3 ; PER3 ; PLK3 ; POU4F1 ; PPAR…
GO_0008284	positive regulation of cell proliferation	467	0.0199	62	0.0308	0.000161071	0.00522791	ACER2 ; ADCYAP1 ; ADRA2A ; ADRB2 ; AGTR2 ; AKR1C2 ; AKR1C3 ; APLN ; ARNT2 ; CDCA7L ; CHRNA7 ; CLDN7 ; CNTFR ; CRH ; EGFR ; ERBB4 ; FGF1 ; FGF2 ; FGFR2 ; FIGF ; FOXM1 ; GDNF ; GRK5 ; HGF ; HLX ; IL6R ; IL7 ; ITGAV ; JAK2 ; KRAS ; LIFR ; LYN ; MVD ; NKX2-5 ; NMB ; NOP2 ; NOTCH1 ; NRG1 ; PBX1 ; PDGFA ; PDGFD ; PDGFRA ; PDGFRB ; PKHD1 ; PLAU ; POU3F3 ; PRAME ; PROX1 ; PTK2 ; PTN ; S1PR2 ; S1PR3 ; SFR…
GO_0070374	positive regulation of ERK1 and ERK2 cascade	179	0.0076	30	0.0149	0.000166728	0.00533529	ABCA7 ; ACKR3 ; ADCYAP1 ; ANGPT1 ; BMP4 ; CD74 ; CX3CL1 ; CYSLTR2 ; EGFR ; ERBB4 ; FGF1 ; FGF2 ; FGFR2 ; FSHR ; GAS6 ; GLIPR2 ; NDRG4 ; NRP1 ; NTRK1 ; PDGFA ; PDGFD ; PDGFRA ; PDGFRB ; PRKCA ; RAPGEF2 ; SEMA7A ; SRC ; TEK ; TLR4 ; TNF ;
GO_0030513	positive regulation of BMP signaling pathway	32	0.0013	10	0.0049	0.000191832	0.00585109	ACVRL1 ; BMP4 ; BMPR2 ; CRB2 ; FOXD1 ; GPC3 ; MSX1 ; NEO1 ; NOTCH1 ; SOX11 ;
GO_0050808	synapse organization	32	0.0013	10	0.0049	0.000191832	0.00585109	ATP2B2 ; LRP4 ; LRRTM1 ; LRRTM2 ; PAK3 ; PCDHGC3 ; RAB39B ; SEMA3E ; SNCA ; SNCG ;
GO_0001942	hair follicle development	38	0.0016	11	0.0054	0.000195723	0.00585109	DKK1 ; EGFR ; HOXC13 ; INHBA ; LAMA5 ; LDB2 ; LGR4 ; LGR5 ; LRP4 ; PDGFA ; VANGL2 ;
GO_0010811	positive regulation of cell-substrate adhesion	38	0.0016	11	0.0054	0.000195723	0.00585109	ABI3BP ; EDIL3 ; EGFLAM ; EMILIN1 ; FBLN2 ; ITGA3 ; JAK2 ; NID1 ; NPY2R ; PTN ; SPOCK2 ;
GO_0051781	positive regulation of cell division	38	0.0016	11	0.0054	0.000195723	0.00585109	FGF1 ; FGF2 ; FGFR2 ; FIGF ; MDK ; PDGFA ; PDGFD ; PTN ; TAL1 ; TGFB3 ; THBS4 ;
GO_0048846	axon extension involved in axon guidance	12	0.0005	6	0.0029	0.000214295	0.00624204	FMOD ; NRP1 ; NRP2 ; SLIT1 ; SLIT2 ; TPBGL ;
GO_0072659	protein localization to plasma membrane	58	0.0024	14	0.0069	0.000225668	0.00649008	ABCA12 ; EHD2 ; EPB41L3 ; FCHO2 ; FGF13 ; GPR158 ; LRP6 ; RAMP2 ; RAP2A ; RAPGEF2 ; SCN3B ; STXBP1 ; TNIK ; ZDHHC22 ;
GO_0090002	establishment of protein localization to plasma membrane	39	0.0016	11	0.0054	0.000249309	0.00708039	ACTN2 ; FAM126A ; JUP ; LAMA5 ; PKP2 ; S100A10 ; TNF ; TNFRSF1A ; TSPAN15 ; TSPAN33 ; TSPAN5 ;
GO_0050776	regulation of immune response	255	0.0108	8	0.0039	0.000263266	0.00738444	CD200 ; CD276 ; CD40 ; HCST ; HLA-E ; ICAM4 ; MICB ; NCR3LG1 ;
GO_0048010	vascular endothelial growth factor receptor signaling pathway	73	0.0031	16	0.0079	0.0002682	0.00740721	AXL ; BAIAP2 ; BMPR2 ; CYBB ; FIGF ; HSPB1 ; ITGAV ; ITGB3 ; MAPKAPK2 ; NRP1 ; NRP2 ; PIK3CB ; PIK3R2 ; PTK2 ; SHB ; SRC ;
GO_0019233	sensory perception of pain	59	0.0025	14	0.0069	0.000270598	0.00740721	ADCYAP1 ; DLG2 ; FAM134B ; GRIN1 ; GRIN2A ; NDN ; NGFR ; NMU ; OPRL1 ; PTGS1 ; SCN3A ; SCN3B ; SCN9A ; TRPA1 ;
GO_0030501	positive regulation of bone mineralization	34	0.0014	10	0.0049	0.000326086	0.00856215	ADRB2 ; BMP4 ; BMP7 ; BMPR2 ; CD276 ; NELL1 ; SLC8A1 ; TGFB1 ; TGFB3 ; TMEM119 ;
GO_0043491	protein kinase B signaling	34	0.0014	10	0.0049	0.000326086	0.00856215	AXL ; CD40 ; EPHA2 ; GAS6 ; MERTK ; PLK3 ; TGFB1 ; TMEM100 ; TNF ; TYRO3 ;
GO_0007568	aging	178	0.0075	29	0.0144	0.000327864	0.00856215	ABAT ; ADA ; ADRB2 ; AGT ; AMH ; ASS1 ; ATP8A2 ; CRYAB ; CX3CL1 ; DCN ; ELN ; FGF2 ; FURIN ; GSN ; LITAF ; LOXL2 ; NTRK1 ; PDE4D ; PTGS1 ; SERPINF1 ; SLC32A1 ; SLC6A3 ; SNCA ; SOCS3 ; TGFB1 ; TGFB3 ; TIMP1 ; TNFRSF1B ; TSPO ;
GO_0009791	post-embryonic development	75	0.0031	16	0.0079	0.000363858	0.0090857	ACO1 ; ARID5B ; BMP4 ; CSRNP1 ; ETNK2 ; FGFR2 ; GABRG2 ; GATA3 ; GNAQ ; HEG1 ; ITPR1 ; NDN ; PYGO1 ; SCN9A ; SCUBE1 ; TAL2 ;
GO_0021794	thalamus development	13	0.0005	6	0.0029	0.000363908	0.0090857	CNTNAP2 ; LRP6 ; PTN ; SMO ; SRD5A1 ; TAL2 ;
GO_0060644	mammary gland epithelial cell differentiation	13	0.0005	6	0.0029	0.000363908	0.0090857	ERBB4 ; FGF2 ; HOXA5 ; IRF6 ; SMO ; ZNF703 ;
GO_0086064	cell communication by electrical coupling involved in cardiac conduction	13	0.0005	6	0.0029	0.000363908	0.0090857	ATP1A1 ; CACNA1C ; FKBP1B ; PKP2 ; RYR2 ; SLC8A1 ;
GO_0009887	organ morphogenesis	90	0.0038	18	0.0089	0.000368694	0.00910515	BHLHE41 ; DCN ; DGCR6 ; E2F4 ; EFNB2 ; ELN ; FGF2 ; FGFR2 ; FLI1 ; GATA2 ; GATA3 ; IL7 ; NKX6-1 ; NRP1 ; PDGFA ; TH ; TLE1 ; TMEM176B ;
GO_0016525	negative regulation of angiogenesis	68	0.0029	15	0.0074	0.00037758	0.00922431	ADRB2 ; AGT ; AMOT ; DCN ; ECSCR ; HHEX ; HOXA5 ; NPR1 ; PTN ; PTPRM ; SEMA3E ; SERPINF1 ; SPARC ; TEK ; THBS4 ;
GO_0030168	platelet activation	114	0.0048	21	0.0104	0.000400165	0.00966109	ADRA2A ; AXL ; CD40 ; CX3CL1 ; DGKB ; DGKH ; DGKK ; GAS6 ; GNAQ ; ITGB3 ; ITPR1 ; ITPR2 ; ITPR3 ; LYN ; MERTK ; PIK3CB ; PLSCR1 ; PRKCA ; PRKCH ; SRC ; TYRO3 ;
GO_0010765	positive regulation of sodium ion transport	18	0.0007	7	0.0034	0.000403963	0.00966109	ADRB2 ; CNTN1 ; GPD1L ; NKX2-5 ; PKP2 ; SCN3B ; SCN4B ;
GO_0048286	lung alveolus development	35	0.0014	10	0.0049	0.000417481	0.00987319	ABCA12 ; ADA ; BMP4 ; BMPR2 ; FGFR2 ; HOXA5 ; MAN2A1 ; PDGFA ; TGFB3 ; TNS3 ;
GO_0022617	extracellular matrix disassembly	76	0.0032	16	0.0079	0.000421523	0.00987319	DCN ; ELN ; FBN1 ; FURIN ; GSN ; HTRA1 ; KLK4 ; LAMA3 ; LCP1 ; MMP14 ; MMP15 ; MMP2 ; NID1 ; SH3PXD2B ; TIMP1 ; TLL2 ;
GO_0042475	odontogenesis of dentin-containing tooth	55	0.0023	13	0.0064	0.000451656	0.010471	BCL2L11 ; BMP4 ; BMP7 ; EDA ; HAND2 ; JAG2 ; LAMA5 ; LRP4 ; LRP6 ; MSX1 ; SMO ; SOSTDC1 ; TNC ;
GO_0006909	phagocytosis	42	0.0017	11	0.0054	0.000486978	0.0111759	ABCA7 ; ADORA1 ; ADORA2A ; ANXA11 ; AXL ; CORO1A ; GAS6 ; GATA2 ; MERTK ; SYT7 ; UNC13D ;
GO_0014003	oligodendrocyte development	24	0.001	8	0.0039	0.000510907	0.0116078	ASCL1 ; GSN ; LYN ; MYRF ; PRDM8 ; SOX11 ; TGFB1 ; WASF3 ;
GO_0043433	negative regulation of sequence-specific DNA binding transcription factor activity	63	0.0026	14	0.0069	0.00053222	0.0119723	GAS6 ; HAND2 ; HMOX1 ; HR ; ID1 ; ID3 ; PBX1 ; PRNP ; PROX1 ; SFRP5 ; TCF7L2 ; TNFRSF4 ; TNFSF4 ; TWIST1 ;
GO_0006198	cAMP catabolic process	14	0.0005	6	0.0029	0.00058232	0.0128913	PDE10A ; PDE11A ; PDE4A ; PDE4C ; PDE4D ; PDE7B ;
GO_0010628	positive regulation of gene expression	238	0.0101	35	0.0173	0.000584422	0.0128913	AMH ; CNN2 ; CNTN1 ; CRH ; CUX2 ; EPB41L4B ; FEV ; FOXD1 ; GAS6 ; GSN ; HSPA1A ; ID1 ; INHBA ; ITGA3 ; ITGB8 ; KRAS ; MITF ; NOS1AP ; PIK3CB ; PLSCR1 ; POU3F3 ; PTGER3 ; RAMP2 ; RIMS1 ; SMO ; SOX11 ; TESC ; TGFB1 ; TLE1 ; TLR4 ; TNC ; TNF ; TWIST1 ; VIM ; WNT11 ;
GO_0001934	positive regulation of protein phosphorylation	135	0.0057	23	0.0114	0.000655709	0.0140662	ANXA2 ; AXIN2 ; BMP4 ; CCND1 ; CD40 ; CRH ; EFNA5 ; EGFR ; ERBB4 ; GAS6 ; ITGB3 ; KRAS ; NTRK1 ; OPRL1 ; PAK1 ; PELI2 ; PRR5 ; PTK2 ; RAP2A ; TEK ; TGFB1 ; TNF ; TNIK ;
GO_0019933	cAMP-mediated signaling	37	0.0015	10	0.0049	0.000662448	0.0140662	ADCY1 ; ADCY3 ; ADCY6 ; ADCYAP1 ; ADCYAP1R1 ; GAL ; PDE4D ; RAPGEF2 ; RAPGEF3 ; RAPGEF4 ;
GO_0043588	skin development	37	0.0015	10	0.0049	0.000662448	0.0140662	ADAMTS2 ; ATP8A2 ; COL5A1 ; DDR1 ; FRAS1 ; ITGA3 ; ITGA6 ; JUP ; PDGFA ; SLITRK5 ;
GO_0045786	negative regulation of cell cycle	37	0.0015	10	0.0049	0.000662448	0.0140662	ADCYAP1 ; BMP4 ; BMP7 ; CREB3 ; GATA3 ; INHBA ; NUPR1 ; PTPRK ; SIPA1 ; TGFB1 ;
GO_0030206	chondroitin sulfate biosynthetic process	25	0.001	8	0.0039	0.000687047	0.0142153	CHST15 ; CHST7 ; CSGALNACT2 ; CSPG4 ; DCN ; DSE ; VCAN ; XYLT1 ;
GO_0070588	calcium ion transmembrane transport	119	0.005	21	0.0104	0.000688933	0.0142153	ATP2B2 ; ATP2B3 ; ATP2B4 ; CACNA1C ; CACNA1G ; CACNA2D3 ; CACNG2 ; GAS6 ; GRIN1 ; GRIN2A ; GRM7 ; ITGAV ; NCS1 ; PKD1L1 ; RYR3 ; SLC8A1 ; TRPA1 ; TRPM2 ; TRPM3 ; TRPM6 ; TRPM8 ;
GO_0071456	cellular response to hypoxia	103	0.0043	19	0.0094	0.000699368	0.0142153	ADRB2 ; BDKRB2 ; BMP7 ; CPEB1 ; ELN ; EPAS1 ; FMN2 ; HMOX1 ; KCNK3 ; LMNA ; MGARP ; PLAU ; PPARD ; PTN ; SFRP1 ; SLC8A1 ; SRC ; TWIST1 ; VLDLR ;
GO_0060325	face morphogenesis	31	0.0013	9	0.0044	0.000700753	0.0142153	ARID5B ; CRISPLD1 ; CSRNP1 ; DKK1 ; LRP6 ; MMP2 ; MSX1 ; TGFB1 ; TGFB3 ;
GO_0071773	cellular response to BMP stimulus	31	0.0013	9	0.0044	0.000700753	0.0142153	ACVRL1 ; BMP4 ; BMP7 ; BMPR2 ; GATA3 ; KCND3 ; SFRP1 ; SMAD9 ; TMEM100 ;
GO_0043066	negative regulation of apoptotic process	459	0.0195	58	0.0288	0.000734802	0.0147741	ADORA1 ; ANGPT1 ; ANXA4 ; ARHGAP10 ; ARNT2 ; ASCL1 ; BAG3 ; BMP4 ; CD74 ; CLDN7 ; CRYAB ; DHRS2 ; DNAJA1 ; EGFR ; ERBB4 ; FAIM2 ; FMN2 ; FOXO1 ; GAS6 ; GDNF ; GRK5 ; HSPB1 ; HTATIP2 ; ID1 ; IL2RB ; IL7 ; KIFAP3 ; KRT18 ; LIMS2 ; LTK ; MSX1 ; MYO18A ; NGFR ; NKX2-5 ; NUAK2 ; PDGFRB ; PKHD1 ; PLK2 ; PLK3 ; POU3F3 ; PPARD ; PRAME ; PRNP ; PROKR1 ; PTK2 ; SFRP1 ; SIX4 ; SLC40A1 ; SMO ; SNCA ; SOCS3 ;…
GO_0007626	locomotory behavior	81	0.0034	16	0.0079	0.000836686	0.016675	ABAT ; ALDH1A3 ; ANKH ; ATP2B2 ; FSHR ; GPRC5B ; LRRTM1 ; NAV2 ; NOVA1 ; NPY2R ; NRG1 ; RASD2 ; SLC6A3 ; TAL1 ; TH ; ZNF385A ;
GO_0007010	cytoskeleton organization	113	0.0048	20	0.0099	0.000863408	0.0168665	ARHGAP10 ; CNN2 ; DMTN ; FGD3 ; FGD4 ; FGD5 ; FMNL1 ; FMNL2 ; LAMA5 ; MACF1 ; MICAL2 ; NEDD9 ; PYY ; SIPA1 ; SVIL ; SYNE3 ; TNIK ; VILL ; WASF3 ; ZNF135 ;
GO_0060395	SMAD protein signal transduction	59	0.0025	13	0.0064	0.000881155	0.0168665	ATOH8 ; BMP4 ; BMP7 ; BMP8B ; BTBD11 ; GDF10 ; GDF15 ; INHBA ; NCEH1 ; SMAD9 ; TGFB1 ; TGFB3 ; VIM ;
GO_0008630	intrinsic apoptotic signaling pathway in response to DNA damage	45	0.0019	11	0.0054	0.000883169	0.0168665	BCL2L11 ; CRIP1 ; EPHA2 ; HIC1 ; HMOX1 ; IKBKE ; NFATC4 ; TNF ; TNFRSF1A ; TNFRSF1B ; TOPORS ;
GO_0032956	regulation of actin cytoskeleton organization	45	0.0019	11	0.0054	0.000883169	0.0168665	ARHGAP18 ; BAIAP2 ; BST2 ; CORO1A ; DIXDC1 ; DMTN ; EFNA5 ; PDGFA ; PDGFRB ; SH3BGRL3 ; VANGL2 ;
GO_0043277	apoptotic cell clearance	15	0.0006	6	0.0029	0.000887442	0.0168665	AXL ; GAS6 ; ITGAV ; MERTK ; TGM2 ; TYRO3 ;
GO_0045909	positive regulation of vasodilation	32	0.0013	9	0.0044	0.000891556	0.0168665	ADCYAP1 ; ADRA2A ; ADRB2 ; AGT ; AGTR2 ; APLN ; HMOX1 ; PPARD ; PTPRM ;
GO_0048146	positive regulation of fibroblast proliferation	52	0.0022	12	0.0059	0.000898258	0.0168665	AGT ; ANXA2 ; CD74 ; DDR2 ; EGFR ; FOSL2 ; GAS6 ; PDGFA ; PDGFD ; PDGFRA ; S100A6 ; TGFB1 ;
GO_0007275	multicellular organism development	494	0.021	61	0.0303	0.000939791	0.0174563	ARHGDIB ; BST2 ; CD40 ; CRABP1 ; CREG1 ; CSRP2 ; DACH1 ; DDX25 ; DOPEY2 ; DUSP22 ; EBF3 ; EBF4 ; EDIL3 ; EPHA2 ; FES ; FGF1 ; FMN2 ; GADD45G ; GPR161 ; HIC1 ; HIST1H1T ; HIVEP2 ; HIVEP3 ; HLF ; HLX ; HOXC5 ; HOXD13 ; HUNK ; ID3 ; LBH ; LMO2 ; LTBR ; MBNL3 ; MITF ; OBSCN ; ODF2 ; PAEP ; PCOLCE ; PDGFD ; PHC1 ; PRTG ; RELT ; RTL1 ; SERPINF1 ; SFRP5 ; SHISA3 ; TLE1 ; TLL2 ; TMEFF1 ; TNFRSF1B ; TNFRS…
GO_0038095	Fc-epsilon receptor signaling pathway	249	0.0106	9	0.0044	0.000945036	0.0174563	GRAP2 ; KRAS ; LYN ; MAPK10 ; NFATC1 ; PAK1 ; PIK3CB ; PIK3R2 ; PSMB8 ;
GO_0008217	regulation of blood pressure	67	0.0028	14	0.0069	0.000974547	0.0178562	ACSM3 ; ACVRL1 ; AGT ; AGTR2 ; ATP1A1 ; GCGR ; GCH1 ; GNB3 ; HMOX1 ; NPPA ; NPR1 ; NRG1 ; PTGS1 ; RAMP2 ;
Total genes found in GO biological process _ 962
GO molecular function terms in DESeq_changing_protein_coding_genes_T_Be_C_vs_T_Be_gT
GO term	Ontology description	Genes in genome	% in genome	Genes in list	% in list	Pvalue	Adjusted Pvalue	Genes
GO_0005509	calcium ion binding	715	0.0304	131	0.0651	2.66534e-17	1.83908e-14	ACTN2 ; ANXA11 ; ANXA2 ; ANXA4 ; ANXA6 ; ATP2B2 ; C1R ; CABP7 ; CAPN13 ; CAPS ; CBLB ; CCBE1 ; CD97 ; CDH10 ; CDH11 ; CDH12 ; CDH20 ; CDH5 ; CDH7 ; CDHR3 ; CGREF1 ; CLSTN2 ; CRB2 ; DCHS1 ; DGKB ; DSC3 ; EDIL3 ; EFCAB10 ; EGFL7 ; EGFLAM ; EHD2 ; EHD4 ; ENPP2 ; EPDR1 ; ESYT2 ; FAT1 ; FBLN2 ; FBN1 ; FKBP9 ; FSTL1 ; GAS6 ; GCA ; GCH1 ; GNPTAB ; GPD2 ; GRIN1 ; GRM7 ; GSN ; GUCA1A ; HEG1 ; HPCAL4 ; IQG…
GO_0005515	protein binding	8741	0.3728	886	0.4403	1.34256e-11	4.63185e-09	ABCA12 ; ABCD2 ; ABHD14B ; ACKR3 ; ACO1 ; ACTL8 ; ACTN2 ; ACVRL1 ; ADA ; ADAM12 ; ADAM23 ; ADAMTSL3 ; ADCY6 ; ADCYAP1 ; ADCYAP1R1 ; ADI1 ; ADORA1 ; ADORA2A ; ADRA2A ; ADRB2 ; AFAP1L1 ; AGAP2 ; AGT ; AGTR2 ; AHCYL2 ; AHNAK ; AJUBA ; AKAP12 ; AKR1C1 ; AKR7A3 ; AMER1 ; AMOT ; AMOTL2 ; ANGPT1 ; ANTXR1 ; ANTXR2 ; ANXA11 ; ANXA2 ; ANXA4 ; ANXA6 ; AP1S2 ; APLP2 ; APOBEC3C ; AQP5 ; ARHGAP10 ; ARHGAP24 ; …
GO_0046872	metal ion binding	2037	0.0868	247	0.1227	2.70478e-09	6.22098e-07	ABAT ; ACO1 ; ACSM3 ; ACVRL1 ; ADCY1 ; ADCY3 ; ADCY6 ; AGAP1 ; AGAP2 ; ANTXR1 ; ANTXR2 ; AOX1 ; ARG2 ; ARHGEF28 ; ARSD ; ASAP3 ; ASPHD2 ; ATP13A2 ; ATP1A1 ; ATP2B2 ; ATP2B3 ; ATP2B4 ; B3GAT1 ; B3GAT2 ; B3GAT3 ; BCL6B ; BMPR2 ; BNC2 ; CACNA1C ; CACNA2D3 ; CARS2 ; CBS ; CDK15 ; CISD1 ; CLCNKA ; COL27A1 ; COL5A1 ; COLEC12 ; CPEB1 ; CRYAB ; CSGALNACT2 ; CTDSPL ; CYB561 ; CYB5A ; CYBB ; DAGLA ; DDR1 ;…
GO_0005102	receptor binding	362	0.0154	62	0.0308	6.53994e-08	1.12814e-05	ABCA12 ; ACOX2 ; ADCY6 ; ADCYAP1 ; AMACR ; AMH ; APLN ; C5 ; CADM2 ; CD200 ; CD276 ; CD58 ; CDH5 ; CNTFR ; CRH ; CROT ; CX3CL1 ; CXCL12 ; DDO ; DMTN ; ECI2 ; EDA ; EFNA1 ; FKBP1B ; GAS6 ; GDNF ; GFRA3 ; GSTK1 ; HCST ; HLA-E ; HSPA1A ; IGFBP4 ; IL17RA ; IL17RC ; ITGB8 ; JAK2 ; LAMA3 ; LRP6 ; LYN ; MPV17L ; NMU ; NPFF ; NPPA ; NRG1 ; NSG1 ; NUDT7 ; NXPH1 ; PDGFRB ; PIPOX ; PTK2 ; SERPINE2 ; SLC6A3 …
GO_0004714	transmembrane receptor protein tyrosine kinase activity	35	0.0014	14	0.0069	4.02105e-07	5.47874e-05	AXL ; DDR1 ; DDR2 ; EGFR ; EPHA2 ; ERBB3 ; ERBB4 ; LTK ; MERTK ; NTRK1 ; PDGFRA ; ROR1 ; TEK ; TYRO3 ;
GO_0004871	signal transducer activity	198	0.0084	39	0.0193	4.76412e-07	5.47874e-05	BST2 ; CBLB ; CD40 ; CSPG4 ; CXXC5 ; DKK1 ; ECM1 ; FAM126A ; GNAI1 ; GNAQ ; GNAT2 ; GNB3 ; GNG11 ; GNG12 ; GNG8 ; GULP1 ; HMOX1 ; IL10RA ; IL11RA ; IL13RA2 ; JUP ; LITAF ; MAPKAPK2 ; NGFR ; PLCD4 ; PLCL1 ; PLCL2 ; PLCXD2 ; PLCXD3 ; PLK2 ; PTK2 ; RAPGEF2 ; RGS9 ; SHISA5 ; STAT6 ; TFG ; TMEM9B ; TRIM54 ; WLS ;
GO_0005518	collagen binding	61	0.0026	18	0.0089	1.69559e-06	0.000167137	ABI3BP ; ANTXR1 ; CCBE1 ; DCN ; DDR1 ; DDR2 ; ITGA11 ; ITGA3 ; ITGA9 ; LUM ; MRC2 ; NID1 ; NID2 ; PAK1 ; PCOLCE ; PDGFA ; SPARC ; THBS4 ;
GO_0044548	S100 protein binding	13	0.0005	8	0.0039	2.39087e-06	0.000206212	AHNAK ; ANXA11 ; ANXA2 ; FGF1 ; IQGAP1 ; KCNK3 ; S100A11 ; S100A6 ;
GO_0008083	growth factor activity	162	0.0069	32	0.0159	4.28478e-06	0.0003285	AGT ; AMH ; BMP4 ; BMP7 ; BMP8B ; CERS1 ; CXCL12 ; DKK1 ; FGF13 ; FGF14 ; FGF1 ; FGF2 ; FIGF ; GDF10 ; GDF15 ; GDNF ; GFER ; HGF ; IL7 ; INHBA ; JAG2 ; MDK ; NDP ; NRG1 ; PDGFA ; PDGFD ; PTN ; TGFB1 ; TGFB3 ; THBS4 ; TIMP1 ; VGF ;
GO_0044325	ion channel binding	112	0.0047	25	0.0124	5.06623e-06	0.00034957	ABCC8 ; ACTN2 ; CDH5 ; FGF13 ; FKBP1B ; GPD1L ; HOMER1 ; KCNAB1 ; KCND3 ; LYN ; PACS1 ; PDE4D ; PIRT ; PKP2 ; PRNP ; RAPGEF3 ; RIMS4 ; RYR2 ; S100A10 ; SCN3B ; SCN4B ; SLC8A1 ; SRC ; TSPO ; VAMP2 ;
GO_0005161	platelet-derived growth factor receptor binding	15	0.0006	8	0.0039	9.99696e-06	0.000627082	FIGF ; ITGB3 ; LYN ; PDGFA ; PDGFD ; PDGFRA ; PDGFRB ; PTPRJ ;
GO_0030552	cAMP binding	24	0.001	10	0.0049	1.1921e-05	0.000685455	HCN1 ; HCN2 ; PDE10A ; PDE11A ; PDE4A ; PDE4D ; POPDC3 ; RAPGEF2 ; RAPGEF3 ; RAPGEF4 ;
GO_0005088	Ras guanyl-nucleotide exchange factor activity	113	0.0048	24	0.0119	1.79497e-05	0.000952714	ACTN2 ; ANGPT1 ; EGFR ; ERBB3 ; ERBB4 ; FGF1 ; FGF2 ; FGFR2 ; GDNF ; GFRA3 ; GRIN1 ; GRIN2A ; IL2RB ; JAK2 ; NRG1 ; PDGFA ; PDGFRA ; PDGFRB ; PTK2 ; RAPGEF2 ; RAPGEF4 ; RAPGEF5 ; SPTBN5 ; TEK ;
GO_0044822	poly(A) RNA binding	1105	0.0471	61	0.0303	2.18411e-05	0.00107645	AHNAK ; ANXA11 ; ANXA2 ; APOBEC3B ; APOBEC3C ; ASS1 ; BST2 ; CDKN2A ; CORO1A ; CPEB4 ; CSRP1 ; DCN ; DDX23 ; DDX47 ; DHX38 ; ELAVL2 ; EMG1 ; FIP1L1 ; H1F0 ; HELZ2 ; HMGB2 ; HRSP12 ; HSPB1 ; IFI16 ; KCTD12 ; KHDRBS3 ; KRT18 ; LGALS3 ; LYAR ; MACF1 ; MAGOHB ; MBNL3 ; MRPS30 ; MSI1 ; MYO18A ; NOP2 ; NOVA1 ; PARP12 ; PCDH20 ; PEG10 ; POP1 ; PRPF3 ; PURG ; RAVER2 ; RBM38 ; RBPMS ; RIMS1 ; RPP25L ; S10…
GO_0003779	actin binding	311	0.0132	48	0.0238	2.57221e-05	0.00118322	ADD2 ; CGN ; CNN1 ; CNN2 ; CNN3 ; COBLL1 ; CORO1A ; CORO2B ; DIXDC1 ; DMD ; DMTN ; EPB41L1 ; EPB41L3 ; EPS8 ; FGD4 ; FHOD3 ; FMN2 ; FMNL1 ; FMNL2 ; FXYD5 ; GCSAM ; GSN ; HIP1R ; KCNMA1 ; KLHL4 ; KLHL5 ; LCP1 ; MACF1 ; MICAL2 ; MYO18B ; MYO3B ; MYO6 ; MYRIP ; PARVA ; PARVB ; PLS3 ; POF1B ; PTK2 ; SHROOM2 ; SMTN ; SORBS1 ; SPTBN5 ; STK38L ; TAGLN ; TMOD2 ; TPM2 ; VILL ; WASF3 ;
GO_0005516	calmodulin binding	179	0.0076	32	0.0159	3.21192e-05	0.00138514	ADCY1 ; ADCY3 ; ADD2 ; AEBP1 ; ATP2B2 ; ATP2B3 ; ATP2B4 ; CACNA1C ; CAMKK1 ; CASK ; CNN1 ; CNN2 ; CNN3 ; GAP43 ; GEM ; GRIN1 ; IQGAP1 ; ITPKB ; KCNN4 ; MAP6 ; MAPKAPK2 ; MYO6 ; NRGN ; OBSCN ; PNCK ; RGS16 ; RYR2 ; RYR3 ; SCN3A ; SLC8A1 ; SYT7 ; VAMP2 ;
GO_0005267	potassium channel activity	38	0.0016	12	0.0059	4.11639e-05	0.00167077	ABCC8 ; HCN1 ; KCNC4 ; KCNF1 ; KCNG1 ; KCNK10 ; KCNK1 ; KCNK3 ; KCNN4 ; KCNQ4 ; TMEM38A ; TMEM38B ;
GO_0003700	transcription factor activity, sequence-specific DNA binding	948	0.0404	113	0.0561	7.15895e-05	0.00274426	AEBP1 ; ARNT2 ; ASCL1 ; ATOH8 ; CREB3 ; CSRNP1 ; E2F4 ; ELF1 ; EPAS1 ; ETV4 ; FEV ; FLI1 ; FOSL2 ; FOXD1 ; FOXM1 ; FOXP4 ; GATA2 ; GATA3 ; HES6 ; HEY1 ; HIC1 ; HIVEP2 ; HIVEP3 ; HLF ; HMGB2 ; HOXA5 ; HOXA6 ; HOXC5 ; HOXD10 ; HR ; ID1 ; ID3 ; INSM1 ; IRF6 ; KLF11 ; L3MBTL4 ; LMO4 ; MAFF ; MAFK ; MECOM ; MEF2A ; MEIS2 ; MITF ; MNX1 ; MYCL ; MYRF ; MZF1 ; NFATC1 ; NFATC4 ; NFIA ; NFIX ; NKX2-5 ; NOT…
GO_0005248	voltage-gated sodium channel activity	19	0.0008	8	0.0039	8.21113e-05	0.00298194	HCN1 ; HCN2 ; SCN1A ; SCN2A ; SCN3A ; SCN3B ; SCN4B ; SCN9A ;
GO_0004033	aldo-keto reductase (NADP) activity	15	0.0006	7	0.0034	0.00010683	0.00368565	AKR1C1 ; AKR1C3 ; AKR1C4 ; AKR7A3 ; CYB5A ; KCNAB1 ; KCNAB2 ;
GO_0005249	voltage-gated potassium channel activity	51	0.0021	13	0.0064	0.000211889	0.00696208	HCN1 ; HCN2 ; HTR3A ; KCNAB1 ; KCNAB2 ; KCNC4 ; KCND1 ; KCNG1 ; KCNK1 ; KCNMA1 ; KCNQ4 ; KCNQ5 ; KCNT1 ;
GO_0045499	chemorepellent activity	27	0.0011	9	0.0044	0.000232964	0.0073066	EFNA5 ; FLRT2 ; NRG1 ; SEMA3D ; SEMA3E ; SEMA4F ; SEMA5B ; SEMA6C ; SEMA7A ;
GO_0004114	3_,5_-cyclic-nucleotide phosphodiesterase activity	17	0.0007	7	0.0034	0.000269971	0.00776166	PDE10A ; PDE11A ; PDE4A ; PDE4C ; PDE4D ; PDE6B ; PDE7B ;
GO_0004713	protein tyrosine kinase activity	129	0.0055	23	0.0114	0.000356592	0.00970712	AXL ; DYRK4 ; EGFR ; EPHA6 ; ERBB3 ; ERBB4 ; FES ; FGF1 ; FGF2 ; FGFR1OP2 ; FGFR2 ; JAK2 ; LTK ; LYN ; MAP2K6 ; MAP3K9 ; MERTK ; NRG1 ; PDGFRB ; PTK2 ; SRC ; TEK ; TYRO3 ;
GO_0003723	RNA binding	529	0.0225	26	0.0129	0.000365776	0.00970712	ACO1 ; ARHGEF28 ; CSDC2 ; DDX11 ; DDX25 ; ELAVL2 ; EMG1 ; GTF3A ; IMPDH1 ; KHDRBS3 ; MPHOSPH6 ; MSI1 ; NABP1 ; NOP2 ; NOVA1 ; PABPC4L ; RAD51AP1 ; RDM1 ; RNASEL ; RNASET2 ; SRSF12 ; TEP1 ; TRIM21 ; ZMAT3 ; ZMAT4 ; ZNF239 ;
GO_0005178	integrin binding	107	0.0045	20	0.0099	0.000444928	0.0113704	ACTN2 ; ADAM23 ; COL5A1 ; CX3CL1 ; EDIL3 ; FBN1 ; FGF1 ; ICAM4 ; ITGA3 ; ITGA6 ; LAMA5 ; LYN ; MMP14 ; NRG1 ; S1PR2 ; S1PR3 ; SEMA7A ; SRC ; THBS4 ; TSPAN4 ;
GO_0005031	tumor necrosis factor-activated receptor activity	24	0.001	8	0.0039	0.000510907	0.012274	CD40 ; LTBR ; NGFR ; RELT ; TNFRSF1A ; TNFRSF1B ; TNFRSF4 ; TNFRSF9 ;
GO_0005544	calcium-dependent phospholipid binding	56	0.0023	13	0.0064	0.000537933	0.012274	ANXA11 ; ANXA2 ; ANXA4 ; ANXA6 ; ESYT2 ; MCTP1 ; RPH3AL ; SYT13 ; SYT16 ; SYT2 ; SYT4 ; SYT5 ; SYT7 ;
GO_0008092	cytoskeletal protein binding	56	0.0023	13	0.0064	0.000537933	0.012274	ACTN2 ; ANXA2 ; CORO1A ; EPB41L1 ; EPB41L3 ; EPB41L4B ; FLNC ; FRMD5 ; LDB3 ; MACF1 ; RPH3AL ; SLC8A1 ; SORBS1 ;
GO_0004930	G-protein coupled receptor activity	675	0.0287	37	0.0183	0.000551443	0.012274	ACKR3 ; ADCYAP1R1 ; ADORA2A ; CALCRL ; CD97 ; CMKLR1 ; FFAR2 ; FRZB ; GPR158 ; GPR161 ; GPR171 ; GPR1 ; GPR85 ; GPRC5B ; GPRC5C ; GRM7 ; HTR1E ; LGR4 ; LGR5 ; LGR6 ; LPAR3 ; MCHR1 ; MRGPRE ; OPRL1 ; OXGR1 ; PRLHR ; PROKR1 ; S1PR1 ; S1PR2 ; S1PR3 ; SFRP1 ; SFRP5 ; SMO ; TAS2R19 ; TAS2R20 ; TAS2R30 ; TAS2R31 ;
GO_0004672	protein kinase activity	342	0.0145	46	0.0228	0.000675511	0.0143655	CASK ; CCND1 ; CDK10 ; CDK11A ; CDK9 ; DCLK1 ; DDR1 ; EPHA10 ; EPHA6 ; ERBB3 ; HSPB8 ; HUNK ; IKBKE ; JAK2 ; LTK ; MAP2K6 ; MAP3K5 ; MAP3K9 ; MAP4K1 ; MAPK10 ; MAPKAPK2 ; MLKL ; MMD ; MYO3B ; NPR1 ; NRBP2 ; NUAK1 ; OBSCN ; PAK1 ; PDGFRA ; PNCK ; PRKCA ; PRKCH ; PTK2 ; RNASEL ; ROR1 ; RPS6KA6 ; SRC ; SRPK3 ; STK38L ; TEK ; TNIK ; TRIB2 ; TRIB3 ; TRIM28 ; TTBK1 ;
GO_0050840	extracellular matrix binding	25	0.001	8	0.0039	0.000687047	0.0143655	DCN ; ELN ; FBLN2 ; ITGAV ; ITGB3 ; OLFML2B ; SPARC ; SPOCK2 ;
GO_0004115	3_,5_-cyclic-AMP phosphodiesterase activity	15	0.0006	6	0.0029	0.000887442	0.0180099	PDE10A ; PDE11A ; PDE4A ; PDE4C ; PDE4D ; PDE7B ;
GO_0004725	protein tyrosine phosphatase activity	98	0.0041	18	0.0089	0.000980059	0.0190452	DNAJC6 ; DUSP10 ; DUSP22 ; DUSP5 ; DUSP6 ; MTM1 ; MTMR7 ; MTMR8 ; PALD1 ; PTPN18 ; PTPN21 ; PTPRE ; PTPRJ ; PTPRK ; PTPRM ; PTPRO ; PTPRR ; PTPRU ;
GO_0005096	GTPase activator activity	282	0.012	39	0.0193	0.000993664	0.0190452	ABR ; ADPRHL1 ; AGAP1 ; AGAP2 ; ARHGAP10 ; ARHGAP18 ; ARHGAP24 ; ARHGAP32 ; ARHGAP36 ; ARHGAP42 ; ARHGDIB ; ARHGEF10L ; ARHGEF6 ; ASAP3 ; AXIN2 ; CDC42EP2 ; DEPDC7 ; DOCK4 ; EVI5L ; GARNL3 ; GNAQ ; HMHA1 ; IQGAP1 ; LLGL2 ; PIK3R2 ; RAPGEF2 ; RASAL2 ; RGS10 ; RGS16 ; RGS20 ; RGS9 ; RINL ; SH3BGRL3 ; SIPA1 ; SIPA1L2 ; SRGAP2 ; SYDE1 ; TBC1D4 ; WNT11 ;
Total genes found in GO molecular function _ 1287
GO cellular component terms in DESeq_changing_protein_coding_genes_T_Be_C_vs_T_Be_gT
GO term	Ontology description	Genes in genome	% in genome	Genes in list	% in list	Pvalue	Adjusted Pvalue	Genes
GO_0005886	plasma membrane	4116	0.1755	529	0.2629	3.14213e-25	1.46738e-22	ABCA12 ; ABCA7 ; ABCC8 ; ABR ; ACKR3 ; ACSL6 ; ACTN2 ; ACVRL1 ; ADA ; ADAM12 ; ADAM23 ; ADCY1 ; ADCY3 ; ADCY6 ; ADCYAP1R1 ; ADD2 ; ADI1 ; ADORA1 ; ADORA2A ; ADRA2A ; ADRB2 ; AFAP1L1 ; AGTR2 ; AHNAK ; AJUBA ; AKAP12 ; AMER1 ; ANGPT1 ; ANKH ; ANTXR1 ; ANTXR2 ; ANXA2 ; ANXA4 ; APLP2 ; AQP2 ; AQP5 ; ARHGAP10 ; ARHGEF28 ; ARL4C ; ARL4D ; ARL6IP5 ; ARRDC2 ; ARRDC4 ; ATP10D ; ATP11A ; ATP1A1 ; ATP2B2 ; …
GO_0005887	integral component of plasma membrane	1374	0.0586	211	0.1048	9.15334e-18	2.1373e-15	ACVRL1 ; ADAM23 ; ADCY1 ; ADCY3 ; ADCYAP1R1 ; ADORA1 ; ADORA2A ; ADRA2A ; ADRB2 ; AGTR2 ; ANKH ; AQP2 ; AQP5 ; ATP13A2 ; ATP2B2 ; ATP2B3 ; ATP2B4 ; ATP6V1A ; AXL ; BACE1 ; BDKRB2 ; BMPR2 ; BOC ; BST2 ; CADM2 ; CALCRL ; CALY ; CD200 ; CD40 ; CD55 ; CD58 ; CD79B ; CD97 ; CD99 ; CHRM3 ; CLCNKA ; CMKLR1 ; CNTN2 ; CSPG4 ; CYBB ; CYSLTR2 ; DCBLD2 ; DCLK1 ; DDR1 ; DDR2 ; ECEL1 ; EDA ; EFNA1 ; EFNB1 ; EF…
GO_0009986	cell surface	547	0.0233	97	0.0482	2.47075e-12	3.84613e-10	ABCA7 ; ACKR3 ; ACVRL1 ; ADA ; ADCYAP1R1 ; AMOT ; ANTXR1 ; ANXA2 ; ANXA4 ; AXL ; BACE1 ; BMPR2 ; BST2 ; CAPN5 ; CD40 ; CD55 ; CD58 ; CD74 ; CDH5 ; CLDND1 ; CLMP ; CLSTN2 ; CNTN2 ; CNTNAP2 ; CRYAB ; CSPG4 ; CX3CL1 ; DCBLD2 ; DMD ; EGFLAM ; EGFR ; EPHA2 ; FGFR2 ; FSHR ; FURIN ; GPRC5B ; GRIN1 ; GRIN2A ; HCST ; HLA-E ; HSPA2 ; IL17RC ; IL6R ; ITGA3 ; ITGA6 ; ITGAV ; ITGB3 ; ITGB8 ; LAYN ; LRP4 ; LRP…
GO_0031012	extracellular matrix	186	0.0079	47	0.0233	6.92406e-12	8.08384e-10	ABI3BP ; AEBP1 ; ANXA2 ; BMP7 ; COL5A1 ; COL6A3 ; COL7A1 ; DCN ; DPT ; ECM1 ; EGFL7 ; EMILIN1 ; EMILIN3 ; FBLN2 ; FBN1 ; FGFR2 ; FMOD ; FRAS1 ; HAPLN1 ; HTRA1 ; IGFBP7 ; LAMA5 ; LGALS3 ; LMCD1 ; LOXL1 ; LTBP1 ; LUM ; MATN2 ; MFAP4 ; MMP14 ; MMP15 ; MMP2 ; NDP ; NID1 ; NID2 ; PCOLCE ; PCSK6 ; PLSCR1 ; PXDN ; SERPINE2 ; SERPINF1 ; SFRP1 ; SPOCK3 ; TGFB3 ; THBS4 ; TNC ; VCAN ;
GO_0016021	integral component of membrane	4857	0.2071	531	0.2639	2.85332e-11	2.665e-09	ABCA12 ; ABCA5 ; ABCA7 ; ABCC8 ; ABCD2 ; ABHD2 ; ACKR3 ; ACP5 ; ACSL4 ; ACSL6 ; ACVRL1 ; ADAM12 ; ADAM23 ; ADAMTS1 ; ADCY1 ; ADCY3 ; ADCY6 ; ADCYAP1R1 ; ADORA1 ; ADORA2A ; AGPAT2 ; AMOT ; ANKH ; ANTXR1 ; ANTXR2 ; APLP2 ; AQP2 ; ARL6IP5 ; ASPHD2 ; ATL3 ; ATP10D ; ATP11A ; ATP13A2 ; ATP1A1 ; ATP2B2 ; ATP2B4 ; ATP8A2 ; AXL ; B3GALT2 ; B3GAT1 ; B3GAT2 ; B3GAT3 ; B3GNT4 ; B4GALNT3 ; B4GALNT4 ; BACE1 ;…
GO_0005925	focal adhesion	391	0.0166	73	0.0362	1.09543e-10	8.52612e-09	ACTN2 ; AHNAK ; AJUBA ; AKAP12 ; ANXA6 ; ARHGAP24 ; ARPC1B ; ASAP3 ; CAPN5 ; CASK ; CD97 ; CD99 ; CNN1 ; CNN2 ; CNN3 ; CSPG4 ; CSRP1 ; CSRP2 ; DDR2 ; DIXDC1 ; EFNB2 ; EGFR ; EPHA2 ; FAT1 ; FBLIM1 ; FES ; FLNC ; FLRT2 ; GRK5 ; GSN ; HSPA1A ; HSPB1 ; IQGAP1 ; ITGA11 ; ITGA3 ; ITGA6 ; ITGAV ; ITGB3 ; JUP ; KRAS ; LAYN ; LCP1 ; LIMS2 ; LPP ; MCAM ; MMP14 ; MRC2 ; NEDD9 ; NRP1 ; PAK1 ; PARVA ; PARVB ;…
GO_0070062	extracellular exosome	2776	0.1184	322	0.16	1.24196e-09	8.09969e-08	ABAT ; ABHD14B ; ACO1 ; ACP5 ; ACSL4 ; ACTN2 ; ADCY1 ; AEBP1 ; AGAP2 ; AGT ; AHNAK ; AK4 ; AKR1C1 ; AKR1C3 ; AKR1C4 ; AKR7A3 ; ALDH1A3 ; ALDH1L1 ; ANGPT1 ; ANGPTL6 ; ANTXR1 ; ANXA11 ; ANXA2 ; ANXA4 ; ANXA6 ; AOX1 ; APLP2 ; APOC1 ; AQP2 ; AQP5 ; ARHGDIB ; ARL15 ; ARL6IP5 ; ARPC1B ; ARSD ; ASS1 ; ATP1A1 ; ATP2B2 ; ATP6V1A ; AXL ; B3GAT3 ; BAIAP2 ; BDH2 ; BST2 ; C1QTNF5 ; C1R ; C5 ; C6 ; C7 ; CAPN5 …
GO_0030054	cell junction	446	0.019	77	0.0382	1.38753e-09	8.09969e-08	ABCA7 ; ADA ; AFAP1L1 ; ARHGAP32 ; ATP2B2 ; CAMK2N1 ; CBLN1 ; CDH5 ; CGN ; CHRM3 ; CHRNA7 ; CNIH2 ; COLQ ; CPEB1 ; CPT1C ; DLG2 ; DNMBP ; DTNA ; EGFLAM ; EPS8 ; FAIM2 ; FBP2 ; GABRA1 ; GABRB1 ; GABRG2 ; GABRQ ; GAP43 ; GRIA2 ; GRIN1 ; GRIN2A ; GRIP1 ; HOMER1 ; HOXC5 ; HTR3A ; IFI30 ; IGSF9 ; IMPDH1 ; KCNAB2 ; KCNK1 ; KCTD12 ; LRRC4C ; LRRC7 ; LRRTM1 ; LRRTM2 ; LZTS3 ; MAGI1 ; MAP1B ; NCS1 ; NFIA …
GO_0030424	axon	225	0.0095	48	0.0238	1.9175e-09	9.94971e-08	ADRB2 ; BACE1 ; CADM2 ; CNTN4 ; CNTNAP2 ; CORO1A ; CPT1C ; DDC ; DTNA ; EPHB1 ; FEZ1 ; FGF13 ; GABRG2 ; GAP43 ; GDPD5 ; GRM7 ; HCN1 ; HOMER1 ; HTR3A ; IGSF9 ; IQGAP1 ; KATNB1 ; KLHL24 ; LPAR3 ; LRRTM1 ; MAPT ; NCAM2 ; NCS1 ; NEFH ; NRGN ; NRP1 ; NRP2 ; NTRK1 ; PAK1 ; PRSS12 ; PTPRK ; PTPRO ; ROBO3 ; SCN2A ; SCN3A ; SDC3 ; SLC6A3 ; SNCA ; SNCG ; STMN2 ; STMN4 ; TGFB1 ; TUBB3 ;
GO_0005615	extracellular space	1310	0.0558	172	0.0854	3.46221e-09	1.61685e-07	ABI3BP ; ACP5 ; ADA ; ADCYAP1 ; AEBP1 ; AGT ; AMH ; ANGPT1 ; ANXA2 ; APLN ; AXL ; BIVM ; BMP4 ; BMP7 ; BMP8B ; BMPR2 ; BRICD5 ; C3orf58 ; C5 ; CARTPT ; CBLN2 ; CBR3 ; CCBE1 ; CD40 ; CD97 ; CES3 ; CLIC1 ; CMTM4 ; CMTM7 ; CMTM8 ; COL6A3 ; COL7A1 ; COLQ ; CPE ; CREG1 ; CRH ; CX3CL1 ; CXCL12 ; DCN ; DDR1 ; DEFB1 ; DKK1 ; DPT ; ECM1 ; EGFL7 ; EGFR ; ELN ; ENOX1 ; ENPP2 ; ERBB3 ; FBN1 ; FGF1 ; FGF2 ; F…
GO_0005604	basement membrane	79	0.0033	25	0.0124	3.9444e-09	1.67458e-07	ADAMTS1 ; ANXA2 ; CASK ; COL5A1 ; COL7A1 ; EGFLAM ; FBN1 ; FRAS1 ; FREM1 ; ITGA6 ; LAMA3 ; LAMA5 ; LAMC3 ; LOXL1 ; LOXL2 ; MATN2 ; MMRN2 ; NID1 ; NID2 ; PTN ; SERPINF1 ; SPARC ; THBS4 ; TIMP1 ; TNC ;
GO_0005578	proteinaceous extracellular matrix	258	0.011	50	0.0248	2.37404e-08	9.23896e-07	ADAMTS19 ; ADAMTS2 ; ADAMTSL3 ; BMP4 ; CCBE1 ; COL22A1 ; COL5A1 ; COL6A3 ; COL6A6 ; DGCR6 ; DPT ; ECM1 ; ELN ; EMILIN1 ; EMILIN3 ; FBLN2 ; FBN1 ; FGF1 ; FLRT2 ; FMOD ; GPC2 ; GPC3 ; GPC5 ; HAPLN1 ; HAPLN4 ; LAMC3 ; LOX ; LTBP1 ; LUM ; MATN2 ; MMP28 ; MMP2 ; MUC4 ; OLFML2B ; PXDN ; RELN ; SFRP1 ; SLIT1 ; SLIT2 ; SPARC ; SPARCL1 ; SPOCK1 ; SPOCK2 ; SPOCK3 ; TGFB1 ; TIMP1 ; TPBGL ; VCAN ; WNT11 ; WN…
GO_0043025	neuronal cell body	330	0.014	59	0.0293	2.92506e-08	1.05077e-06	ACSL4 ; ACVRL1 ; ADA ; ADORA1 ; ASCL1 ; ATP13A2 ; ATP2B2 ; BAIAP2 ; BMPR2 ; CAMK2N1 ; CNN3 ; CNTN2 ; CNTNAP2 ; CPEB1 ; CPE ; CPLX1 ; CREB3 ; DDC ; GAL ; GDPD5 ; GRIN1 ; HTR3A ; IGSF9B ; ITPR3 ; KATNB1 ; KCND1 ; KCND3 ; KCNJ14 ; KCNN4 ; LRP4 ; LRP6 ; MAGOHB ; NRGN ; NRP1 ; NTRK1 ; PLK3 ; PTGER3 ; PTPRK ; RAPGEF2 ; RAPGEF3 ; SCN1A ; SCN3A ; SDC2 ; SERPINE2 ; SEZ6L ; SLC1A3 ; SLC1A4 ; SLC6A3 ; SNCG …
GO_0045121	membrane raft	211	0.0089	43	0.0213	4.9312e-08	1.64491e-06	ADCY1 ; ADCY3 ; ADCY6 ; AHNAK ; ANGPT1 ; ANXA2 ; BST2 ; CBLB ; CD55 ; CNTN1 ; CRB2 ; DMD ; EFNB1 ; EGFR ; EPHB1 ; FAIM2 ; FURIN ; GNAI1 ; GPRC5B ; GRIP1 ; JAK2 ; KCNN4 ; KIRREL ; KRAS ; LYN ; NGFR ; PAG1 ; PLSCR1 ; PODXL ; PRNP ; RFTN1 ; RGMB ; RGS16 ; S100A10 ; S1PR1 ; SORBS1 ; STAT6 ; TEK ; TNF ; TNFRSF1A ; TNFRSF1B ; TRPM8 ; UNC5B ;
GO_0030018	Z disc	109	0.0046	28	0.0139	7.20276e-08	2.24246e-06	ACTN2 ; ATP2B4 ; BAG3 ; CACNA1C ; CRYAB ; DMD ; FBP2 ; FBXO32 ; FHOD3 ; FKBP1B ; FLNC ; HOMER1 ; HSPB1 ; JUP ; KRT19 ; LDB3 ; MURC ; MYO18B ; NOS1AP ; OBSCN ; PAK1 ; PARVA ; PARVB ; RYR2 ; SCN1A ; SCN3B ; SLC8A1 ; TRIM54 ;
GO_0045211	postsynaptic membrane	206	0.0087	40	0.0198	5.02628e-07	1.46705e-05	ADORA1 ; ARHGAP32 ; CAMK2N1 ; CBLN1 ; CHRM3 ; CHRNA7 ; CLSTN2 ; CNIH2 ; CPEB1 ; DLG2 ; DMD ; FAIM2 ; GABRA1 ; GABRB1 ; GABRG2 ; GABRQ ; GRIA2 ; GRIN1 ; GRIN2A ; GRIP1 ; GRM7 ; HOMER1 ; HTR3A ; IQSEC3 ; KCTD12 ; LIN7A ; LRRC4C ; LRRC7 ; LRRTM1 ; LRRTM2 ; LZTS3 ; MPDZ ; NCS1 ; NSG1 ; SEMA4F ; SRGAP2 ; SSPN ; SYNDIG1 ; TANC1 ; TENM2 ;
GO_0008076	voltage-gated potassium channel complex	87	0.0037	23	0.0114	5.754e-07	1.58066e-05	ABCC8 ; CNTN2 ; CNTNAP2 ; DLG2 ; HCN2 ; KCNAB1 ; KCNAB2 ; KCNC4 ; KCND1 ; KCND3 ; KCNF1 ; KCNG1 ; KCNG3 ; KCNJ14 ; KCNJ5 ; KCNK1 ; KCNMA1 ; KCNN4 ; KCNQ4 ; KCNQ5 ; KCNT1 ; KCNV2 ; VAMP2 ;
GO_0097481	neuronal postsynaptic density	54	0.0023	17	0.0084	1.21937e-06	3.16358e-05	ADD2 ; ATP1A1 ; BAIAP2 ; BMPR2 ; CLSTN2 ; DCLK1 ; DLG2 ; DMTN ; DNAJC6 ; EPB41L3 ; GAP43 ; GRIN1 ; GRIN2A ; HOMER1 ; MAP1B ; NEFH ; SYN2 ;
GO_0014069	postsynaptic density	142	0.006	30	0.0149	2.08825e-06	5.02646e-05	ADORA1 ; ARHGAP32 ; AXIN2 ; CACNA1C ; CAMK2N1 ; CNIH2 ; CNN3 ; CPEB1 ; CPEB4 ; DLG2 ; EPS8 ; GAP43 ; GRIN1 ; ITPR1 ; KCNAB2 ; LIN7A ; LRP4 ; LRRC7 ; LYN ; LZTS3 ; MAPT ; MPDZ ; NCS1 ; NRGN ; RGS20 ; SPOCK1 ; SRC ; SRGAP2 ; SYNDIG1 ; TANC1 ;
GO_0043005	neuron projection	234	0.0099	42	0.0208	2.15266e-06	5.02646e-05	ABAT ; ADCYAP1R1 ; AHCYL2 ; ATP13A2 ; ATP2B4 ; BAG3 ; CHAT ; CPEB1 ; CPEB4 ; FGF13 ; FLRT2 ; GPR1 ; GRIN1 ; GRIN2A ; GRIP1 ; IQGAP1 ; KCNQ4 ; LIN7A ; NGFR ; NMB ; NRCAM ; OPRL1 ; POU4F1 ; PTPRO ; RAB39B ; RAPGEF2 ; SCGN ; SLC30A3 ; SLC32A1 ; SLC6A2 ; SRC ; SSTR2 ; SSTR5 ; STMN2 ; STMN4 ; SYT4 ; SYT5 ; TENM2 ; TH ; TRPM2 ; VAMP2 ; VIM ;
GO_0005856	cytoskeleton	376	0.016	59	0.0293	2.26488e-06	5.03667e-05	ACTL8 ; ACTN2 ; ADD2 ; AKAP12 ; ARHGAP24 ; ARHGDIB ; ARL6IP5 ; CNN1 ; CNN2 ; DMD ; DNMBP ; EDA ; EPB41L1 ; EPB41L3 ; EPB41L4B ; EPB42 ; FAAH ; FAM65B ; FGD3 ; FGD5 ; FHOD3 ; FLNC ; FRMD4B ; FRMD5 ; FRMD6 ; HIP1R ; HSPB1 ; JAK2 ; JUP ; KLHL4 ; KLHL5 ; LDB3 ; LRRFIP1 ; LZTS3 ; MACF1 ; MAP2K6 ; PARVA ; PARVB ; PDLIM1 ; PLEKHH1 ; PPL ; PPP2R2B ; PTK2 ; PTPN21 ; RHOF ; SEPT10 ; SHROOM2 ; SHROOM3 ; SLC…
GO_0001726	ruffle	89	0.0037	22	0.0109	3.24059e-06	6.87889e-05	AMOT ; ANXA2 ; ASAP3 ; BAIAP2 ; FGD3 ; FGD4 ; FGD5 ; FRMD4B ; GSN ; IQGAP1 ; LAYN ; LCP1 ; MTM1 ; MYO6 ; PAK1 ; PODXL ; RINL ; RLTPR ; S100A11 ; S100A6 ; SAMSN1 ; TESC ;
GO_0043202	lysosomal lumen	85	0.0036	21	0.0104	5.35926e-06	0.000104961	ATP13A2 ; CD74 ; CSPG4 ; DCN ; FMOD ; FUCA1 ; GM2A ; GPC2 ; GPC3 ; GPC5 ; HYAL1 ; IFI30 ; LUM ; MAN2B2 ; PDGFRB ; RNASET2 ; SDC2 ; SDC3 ; SMPD1 ; TPP1 ; VCAN ;
GO_0000139	Golgi membrane	576	0.0245	80	0.0397	5.39414e-06	0.000104961	ABCA5 ; ABCA7 ; ACER2 ; AP1S2 ; ARHGAP32 ; ATP8A2 ; B3GALT2 ; B3GAT1 ; B3GAT2 ; B3GAT3 ; B3GNT4 ; C3orf58 ; CD55 ; CD74 ; CERS1 ; CHST15 ; CHST1 ; CHST7 ; CHST8 ; CLSTN2 ; CNIH2 ; COL7A1 ; COPZ2 ; CREB3 ; CSGALNACT2 ; CYTH1 ; DOPEY2 ; DSE ; DSEL ; EGFR ; FURIN ; FUT8 ; GALNT13 ; GALNT18 ; GALNT7 ; GALNTL6 ; GBGT1 ; GLIPR2 ; GNPTAB ; GOLGA7B ; HLA-DRB5 ; HLA-E ; HS3ST3A1 ; IL17RD ; LARGE ; MAN2A1 …
GO_0005622	intracellular	1284	0.0547	152	0.0755	8.50926e-06	0.000158953	ABR ; ADCY1 ; ADCY3 ; ADCYAP1 ; ADPRHL1 ; AGAP1 ; AGAP2 ; AKR1C3 ; ANGPT1 ; ARHGEF6 ; ARL15 ; ARL9 ; AXL ; CAPN13 ; CAPN5 ; CCND1 ; CD74 ; DCHS1 ; DCLK1 ; DENND3 ; DEPDC7 ; DGKB ; DGKH ; DOCK11 ; DOCK4 ; DOK4 ; ECEL1 ; EHD4 ; EPHA2 ; ERBB3 ; EVI5L ; FGF14 ; GABARAPL1 ; GDNF ; GSTK1 ; HMHA1 ; HPCAL4 ; HSPB8 ; IL2RB ; IQGAP1 ; KRAS ; LTK ; MAP3K6 ; MAP3K9 ; MAP4K1 ; MAPK10 ; MID1 ; MLPH ; MPP1 ; MY…
GO_0016020	membrane	2081	0.0887	229	0.1138	1.02913e-05	0.000184848	ABHD15 ; ABR ; ACSL4 ; ACSL6 ; ACVRL1 ; ADA ; ADCY3 ; ADCY6 ; ADCYAP1R1 ; ADORA2A ; AGAP2 ; AHNAK ; ANXA11 ; ANXA2 ; ANXA6 ; APLP2 ; AQP2 ; ARHGDIB ; ARL6IP5 ; ASPHD2 ; ATL3 ; ATP11A ; ATP1A1 ; ATP2B4 ; B3GAT3 ; B4GALNT1 ; BCHE ; BEGAIN ; BST2 ; BTN3A3 ; CALCRL ; CCND1 ; CD58 ; CD74 ; CD97 ; CDC42EP2 ; CDH11 ; CDH5 ; CDHR3 ; CDK9 ; CERS1 ; CHTF18 ; CLIC1 ; CMTM7 ; CNN2 ; CNTFR ; CNTN1 ; CNTNAP2 ;…
GO_0016324	apical plasma membrane	293	0.0124	47	0.0233	1.18967e-05	0.00020577	ABCA7 ; ADRB2 ; AMOTL2 ; ANXA6 ; AQP2 ; AQP5 ; ATP1A1 ; ATP2B2 ; ATP6V1A ; BMPR2 ; BST2 ; CD55 ; CNTFR ; CSPG4 ; ERBB3 ; FAM65B ; IL6R ; INADL ; KCNK1 ; KCNMA1 ; KCNN4 ; LHFPL5 ; MPDZ ; MYRIP ; NOTCH1 ; NRG1 ; PDE4D ; PDGFRB ; PKHD1 ; PODXL ; PTK2 ; PTPRO ; RAB27B ; RAPGEF2 ; SHROOM2 ; SHROOM3 ; SHROOM4 ; SLC22A4 ; SLC29A4 ; SLC4A2 ; SLC9A3R2 ; TEK ; TF ; TMEM30A ; TNIK ; TRPM6 ; VANGL2 ;
GO_0005737	cytoplasm	5014	0.2138	499	0.248	1.34099e-05	0.000223658	ABCA12 ; ABHD14B ; ACO1 ; ACP6 ; ACSL4 ; ACSS2 ; ACTL8 ; ADA ; ADAMTS1 ; ADCY1 ; ADCY3 ; ADI1 ; ADRA2A ; AEBP1 ; AFAP1L1 ; AFF3 ; AGAP1 ; AGT ; AHNAK ; AKAP12 ; AKR1C2 ; AKR1C3 ; AKR1C4 ; ALDH1A3 ; ALDH1L1 ; AMACR ; AMOT ; ANKRD6 ; ANXA11 ; ANXA4 ; AOX1 ; AP3B2 ; APOBEC3C ; APOBEC3D ; ARHGAP18 ; ARHGDIB ; ARHGEF10L ; ARHGEF37 ; ARL4C ; ARL4D ; ARNT2 ; ASAP3 ; ASS1 ; ATOH8 ; ATP2B2 ; AXIN2 ; BAG3 …
GO_0043235	receptor complex	127	0.0054	26	0.0129	1.62882e-05	0.000262296	ADCYAP1R1 ; ADRA2A ; ADRB2 ; DDR1 ; EGFR ; ERBB3 ; ERBB4 ; GABRQ ; GPRC5C ; GRM7 ; ITGA3 ; ITGB3 ; ITPR2 ; ITPR3 ; LIFR ; LRP6 ; NOTCH1 ; NPR1 ; NRP1 ; NTRK1 ; PEX5L ; RAMP2 ; ROR1 ; SLITRK5 ; TNFRSF1A ; VLDLR ;
GO_0005911	cell-cell junction	158	0.0067	30	0.0149	1.77226e-05	0.000275881	AJUBA ; CASK ; CDH5 ; CNN2 ; CORO1A ; DSC3 ; EPB41L1 ; EPB41L3 ; FAT1 ; FLRT2 ; HEG1 ; JUP ; KIRREL ; LIN7A ; MAGI1 ; PAK1 ; PCDH1 ; PDZD2 ; PKP2 ; PRKCH ; PTPRJ ; PTPRK ; PTPRM ; PTPRU ; RAPGEF2 ; RLTPR ; RPGRIP1L ; TEK ; TENM2 ; VANGL2 ;
GO_0030425	dendrite	309	0.0131	48	0.0238	2.19531e-05	0.000330713	ACVRL1 ; BMPR2 ; CAMK2N1 ; CHRM3 ; CNIH2 ; CNTNAP2 ; CPEB1 ; CPEB4 ; CPLX1 ; CPT1C ; EPHB1 ; FEZ1 ; FGF13 ; GABRB1 ; GNAQ ; GNB3 ; GRIN1 ; GRIP1 ; GRM7 ; HCN1 ; IGSF9B ; IGSF9 ; ITPR3 ; KCND1 ; KCND3 ; KCNJ14 ; KCNK1 ; LRP4 ; MAPT ; MLPH ; MPDZ ; NCS1 ; NPFF ; NRG1 ; NTRK1 ; PAK1 ; PLK2 ; PLK3 ; PRSS12 ; PTPRK ; RELN ; SLC1A4 ; SLC32A1 ; TANC1 ; TENM2 ; TH ; TUBB3 ; ZNF385A ;
GO_0005576	extracellular region	1626	0.0693	178	0.0884	0.000102405	0.00145484	ABHD15 ; ACTN2 ; ADAM12 ; ADAM23 ; ADAMTS2 ; ADCYAP1 ; ADM5 ; AGT ; AGTR2 ; AMH ; ANGPT1 ; ANTXR2 ; APLN ; APOC1 ; BCHE ; BMP4 ; BMP7 ; BTBD17 ; C11orf45 ; C1R ; C2CD2 ; C4orf48 ; C5 ; C6 ; C7 ; CBLN1 ; CCDC3 ; CD55 ; CERS1 ; CGREF1 ; CHGB ; CNTN4 ; COL22A1 ; COL27A1 ; COL5A1 ; COL6A3 ; COL6A6 ; COL7A1 ; CRH ; CRISPLD1 ; CSPG4 ; CX3CL1 ; CXCL12 ; DCN ; DEFB1 ; DKK1 ; ECM1 ; EDA ; EFNA1 ; EFNA5 ; …
GO_0045202	synapse	174	0.0074	30	0.0149	0.000102805	0.00145484	ADRA2A ; ATP2B2 ; CADM2 ; CHRM3 ; CNTN2 ; CPEB1 ; CPEB4 ; CPT1C ; DMD ; DNMBP ; DTNA ; EFNB1 ; EGFLAM ; FLRT2 ; GRIN1 ; KCNK1 ; LRP6 ; MYRIP ; NRCAM ; NRN1 ; OLFM3 ; RAPGEF2 ; SCGN ; SDC2 ; SDK1 ; SDK2 ; SPG20 ; SYN2 ; TENM2 ; VAMP2 ;
GO_0030672	synaptic vesicle membrane	56	0.0023	14	0.0069	0.000154401	0.00212074	ABCC8 ; OTOF ; SLC17A5 ; SLC30A3 ; SLC32A1 ; SLC6A17 ; SYN2 ; SYNGR1 ; SYNGR4 ; SYT2 ; SYT4 ; SYT5 ; SYT7 ; VAMP2 ;
GO_0016023	cytoplasmic, membrane-bounded vesicle	130	0.0055	24	0.0119	0.000164772	0.00219597	ADD2 ; ARHGDIB ; ARRDC4 ; AXIN2 ; DMTN ; ESD ; FES ; FGFR2 ; GRIP1 ; IFT74 ; KCNK1 ; MAPKAP1 ; MYO6 ; OPRL1 ; OPTN ; PDGFRB ; PHLDA1 ; RAB37 ; RAB6B ; RGS20 ; RINL ; STARD4 ; TF ; WLS ;
GO_0005794	Golgi apparatus	830	0.0354	99	0.0492	0.000169282	0.00219597	ABCA7 ; ACER2 ; ACO1 ; ADCY3 ; AP1S2 ; AP3B2 ; AQP2 ; ATP1A1 ; ATP2B3 ; ATP8A2 ; AXIN2 ; B3GAT3 ; BACE1 ; BST2 ; BTN3A3 ; CD79B ; CNTNAP2 ; CPE ; CREB3 ; CRYAB ; CRYL1 ; DSE ; DUSP10 ; DYNC2H1 ; FAM134B ; FBXL14 ; FES ; FEZ1 ; FGD3 ; FGD4 ; FGD5 ; FGFR2 ; FUT8 ; FUT9 ; GABARAPL1 ; GAL ; GNPTAB ; GOLGA8A ; GOLGA8B ; H1F0 ; HSPB8 ; ID1 ; IL17RD ; JAKMIP3 ; KIFAP3 ; LAPTM4A ; LARGE ; LITAF ; LRP6 ; …
GO_0031234	extrinsic component of cytoplasmic side of plasma membrane	66	0.0028	15	0.0074	0.000273062	0.00344648	CYTH1 ; DTNA ; ESYT2 ; ESYT3 ; FES ; IQGAP1 ; JAK2 ; KCNAB1 ; KCNAB2 ; KRAS ; LYN ; PTK2 ; RLTPR ; S100A6 ; SRC ;
GO_0048471	perinuclear region of cytoplasm	634	0.027	78	0.0387	0.000285986	0.00351461	ACKR3 ; AGTR2 ; ANXA2 ; ANXA4 ; ANXA6 ; APLN ; ARHGAP10 ; CABP7 ; CAPN6 ; CLIC1 ; CPEB1 ; CX3CL1 ; DMTN ; DNAJA1 ; DOK1 ; EGFR ; EHD2 ; EHD4 ; FAT1 ; FMN2 ; GSN ; HIP1R ; HMGB2 ; HMOX1 ; HSPA1A ; INADL ; INHBA ; ITGA3 ; ITPR3 ; KIRREL ; KRT18 ; LDB3 ; LMNA ; LYN ; MAP6 ; MEIS2 ; MLPH ; MRVI1 ; MT1X ; MT2A ; MYO6 ; MYRIP ; NCS1 ; NELL1 ; NOS1AP ; NPPA ; OPTN ; PACS1 ; PDE4A ; PKHD1 ; PRKCA ; PTN ;…
GO_0014704	intercalated disc	47	0.002	12	0.0059	0.000355531	0.00425726	ANXA6 ; ATP1A1 ; FGF13 ; JUP ; PAK1 ; PKP2 ; SCN1A ; SCN2A ; SCN4B ; SLC8A1 ; TMEM65 ; VAMP5 ;
GO_0030175	filopodium	68	0.0029	15	0.0074	0.00037758	0.00440824	ACTN2 ; ARL4C ; BAIAP2 ; DMD ; DNALI1 ; FAM65B ; FAT1 ; FGD4 ; FGF13 ; LCP1 ; LRRC7 ; MTM1 ; PODXL ; RAPGEF3 ; TENM2 ;
GO_0005654	nucleoplasm	2739	0.1168	196	0.0974	0.000462296	0.00526567	ACSS2 ; ADAM12 ; AFF3 ; ANAPC2 ; ANXA11 ; AP3B2 ; ARID5B ; ATP10D ; AXIN2 ; BOD1L1 ; CBLB ; CBR3 ; CCDC181 ; CCND1 ; CD79B ; CDK9 ; CDKN2A ; CDKN2B ; CHTF18 ; CMPK2 ; CMTM8 ; CPEB1 ; CRABP2 ; CRYAB ; CXXC5 ; DDX11 ; DDX23 ; DDX47 ; DHX38 ; DTX3L ; DUSP10 ; DUSP5 ; DUSP6 ; E2F4 ; ECI2 ; ELAVL2 ; ELF1 ; ELL3 ; EME1 ; EMG1 ; EPAS1 ; EPHA6 ; ERBB4 ; ETV4 ; FAM63B ; FBXL14 ; FBXO32 ; FGF1 ; FGFR2 ; FI…
GO_0005796	Golgi lumen	92	0.0039	18	0.0089	0.000477994	0.00531484	CSPG4 ; DCN ; DEFB1 ; FMOD ; FURIN ; GAS6 ; GPC2 ; GPC3 ; GPC5 ; LUM ; MMP14 ; MUC4 ; PCSK6 ; SDC2 ; SDC3 ; TGFB1 ; VCAN ; WNT5B ;
GO_0031226	intrinsic component of plasma membrane	24	0.001	8	0.0039	0.000510907	0.00554869	ADCY6 ; PDGFRA ; PDGFRB ; S1PR1 ; SCN2A ; SCN4B ; TGM2 ; TLR4 ;
GO_0001518	voltage-gated sodium channel complex	14	0.0005	6	0.0029	0.00058232	0.00606962	SCN1A ; SCN2A ; SCN3A ; SCN3B ; SCN4B ; SCN9A ;
GO_0043034	costamere	19	0.0008	7	0.0034	0.000584867	0.00606962	AHNAK ; DMD ; FLNC ; HOMER1 ; KRT19 ; SVIL ; SYNM ;
GO_0005923	bicellular tight junction	112	0.0047	20	0.0099	0.00077692	0.00778048	ADCYAP1R1 ; AMOT ; AMOTL2 ; CCND1 ; CDH5 ; CGN ; CGNL1 ; CLDN7 ; CLMP ; EPB41L4B ; ESAM ; INADL ; LIN7A ; MAGI1 ; MPDZ ; PMP22 ; POF1B ; RAPGEF2 ; RPGRIP1L ; SHROOM2 ;
GO_0005840	ribosome	147	0.0062	3	0.0014	0.000783046	0.00778048	MRPS30 ; RPL22L1 ; SNCA ;
GO_0005829	cytosol	3363	0.1434	328	0.163	0.000911895	0.00887198	ABCA12 ; ABCD2 ; ABHD14B ; ABR ; ACO1 ; ACP5 ; ACSS2 ; ACTN2 ; ADA ; ADD2 ; ADI1 ; AHCYL2 ; AHNAK ; AJUBA ; AKR1C1 ; AKR1C3 ; AKR1C4 ; AKR7A3 ; ALDH1A3 ; ALDH1L1 ; AMER1 ; AMOT ; AMOTL2 ; ANAPC2 ; ANXA2 ; AOX1 ; AP1S2 ; ARHGAP10 ; ARHGAP18 ; ARHGAP24 ; ARHGAP32 ; ARHGAP36 ; ARHGDIB ; ARHGEF10L ; ARHGEF16 ; ARHGEF28 ; ARHGEF6 ; ARPC1B ; ASS1 ; ATP6V1A ; ATP6V1G2 ; AXIN2 ; BAG3 ; BAIAP2 ; BCL2L11 ;…
Total genes found in GO cellular component _ 1629
BIOCARTA pathways terms in DESeq_changing_protein_coding_genes_T_Be_C_vs_T_Be_gT
GO term	Ontology description	Genes in genome	% in genome	Genes in list	% in list	Pvalue	Adjusted Pvalue	Genes
BIOCARTA_138	EDG1 PATHWAY	27	0.0011	11	0.0054	5.66586e-06	0.00122949	PRKCA ; GNAI1 ; ADCY1 ; SRC ; PTK2 ; PDGFA ; PDGFRA ; S1PR1 ; ITGB3 ; ITGAV ; SMPD1 ;
Total genes found in BIOCARTA pathways _ 11
REACTOME pathways terms in DESeq_changing_protein_coding_genes_T_Be_C_vs_T_Be_gT
GO term	Ontology description	Genes in genome	% in genome	Genes in list	% in list	Pvalue	Adjusted Pvalue	Genes
REACTOME_228	NEURONAL SYSTEM	279	0.0119	57	0.0283	3.61535e-10	1.21837e-07	CACNG2 ; ADCY1 ; ADCY3 ; CHAT ; ADCY6 ; CHRNA7 ; SYT2 ; SLC32A1 ; KCNV2 ; KCNG3 ; ABAT ; EPB41L1 ; RIMS1 ; GABRA1 ; GABRB1 ; GABRG2 ; RPS6KA6 ; GNAI1 ; GNB3 ; GNG11 ; GRIA2 ; GRIN1 ; GRIN2A ; HCN1 ; KCNC4 ; KCND1 ; KCND3 ; KCNF1 ; KCNG1 ; KCNJ5 ; KCNJ14 ; KCNK1 ; KCNK3 ; KCNN4 ; MAOA ; MYO6 ; KCNK10 ; PRKCA ; CACNA2D3 ; GNG12 ; KCNQ5 ; GJD2 ; HCN2 ; SLC1A3 ; SLC6A3 ; SLC18A3 ; STXBP1 ; ABCC8 ; VA…
REACTOME_429	METABOLISM OF RNA	330	0.014	6	0.0029	1.41709e-07	1.19389e-05	DCP1B ; HSPB1 ; PRKCA ; PSMB8 ; TNFSF13 ; MAPKAPK2 ;
REACTOME_174	A TETRASACCHARIDE LINKER SEQUENCE IS REQUIRED FOR GAG SYNTHESIS	25	0.001	12	0.0059	2.52401e-07	1.60808e-05	B3GAT2 ; VCAN ; CSPG4 ; DCN ; GPC2 ; GPC5 ; B3GAT3 ; B3GAT1 ; GPC3 ; SDC2 ; GXYLT2 ; SDC3 ;
REACTOME_158	CHONDROITIN SULFATE DERMATAN SULFATE METABOLISM	49	0.002	17	0.0084	2.62447e-07	1.60808e-05	B3GAT2 ; VCAN ; CSPG4 ; DCN ; GPC2 ; GPC5 ; B3GAT3 ; B3GAT1 ; GPC3 ; DSE ; HYAL1 ; CHST15 ; CSGALNACT2 ; CHST7 ; SDC2 ; GXYLT2 ; SDC3 ;
REACTOME_213	TRANSMISSION ACROSS CHEMICAL SYNAPSES	186	0.0079	36	0.0178	1.89122e-06	9.80527e-05	CACNG2 ; ADCY1 ; ADCY3 ; CHAT ; ADCY6 ; CHRNA7 ; SLC32A1 ; ABAT ; EPB41L1 ; RIMS1 ; GABRA1 ; GABRB1 ; GABRG2 ; RPS6KA6 ; GNAI1 ; GNB3 ; GNG11 ; GRIA2 ; GRIN1 ; GRIN2A ; KCNJ5 ; MAOA ; MYO6 ; PRKCA ; CACNA2D3 ; GNG12 ; SLC1A3 ; SLC6A3 ; SLC18A3 ; STXBP1 ; VAMP2 ; SYN2 ; CAMKK1 ; ACTN2 ; CHRFAM7A ; GNG8 ;
REACTOME_436	MITOTIC M M G1 PHASES	172	0.0073	1	0.0004	3.04423e-06	0.000146558	PSMB8 ;
REACTOME_415	METABOLISM OF MRNA	284	0.0121	6	0.0029	3.70395e-06	0.000166431	DCP1B ; HSPB1 ; PRKCA ; PSMB8 ; TNFSF13 ; MAPKAPK2 ;
REACTOME_637	POTASSIUM CHANNELS	98	0.0041	23	0.0114	4.94381e-06	0.000199692	KCNV2 ; KCNG3 ; GNB3 ; HCN1 ; KCNC4 ; KCND1 ; KCND3 ; KCNF1 ; KCNG1 ; KCNJ5 ; KCNJ14 ; KCNK1 ; KCNK3 ; KCNN4 ; KCNK10 ; GNG12 ; KCNQ5 ; HCN2 ; ABCC8 ; KCNAB1 ; KCNAB2 ; KCNQ4 ; GNG8 ;
REACTOME_560	DNA REPLICATION	192	0.0081	2	0.0009	5.03674e-06	0.000199692	PSMB8 ; GINS4 ;
REACTOME_167	GLYCOSAMINOGLYCAN METABOLISM	111	0.0047	24	0.0119	1.32733e-05	0.000497013	ST3GAL6 ; B3GAT2 ; VCAN ; CSPG4 ; DCN ; GPC2 ; GPC5 ; FMOD ; B3GAT3 ; HS6ST3 ; B3GAT1 ; GPC3 ; DSE ; HYAL1 ; LUM ; CHST15 ; CSGALNACT2 ; CHST7 ; SDC2 ; GXYLT2 ; B3GNT4 ; CHST1 ; SDC3 ; HS3ST3A1 ;
REACTOME_573	HEMOSTASIS	466	0.0198	65	0.0323	3.03391e-05	0.00107624	MRVI1 ; RAPGEF3 ; MERTK ; PDE10A ; RAPGEF4 ; MGLL ; DGKK ; ADRA2A ; DGKB ; DGKH ; ZFPM1 ; FIGF ; KIFAP3 ; SLC7A11 ; MAFF ; GATA2 ; GATA3 ; GNAI1 ; GNAQ ; GNB3 ; GNG11 ; ANGPT1 ; HGF ; EHD2 ; ITGA3 ; ITGAV ; ITGB3 ; ITPR2 ; ITPR3 ; JAK2 ; KRAS ; LYN ; MYB ; ATP2B2 ; ATP2B3 ; PDE11A ; PDGFA ; PDE6B ; PIK3CB ; PIK3R2 ; PLAU ; PRKCA ; PRKCH ; GNG12 ; PTK2 ; SLC8A1 ; SPARC ; SRC ; TEK ; TF ; TGFB1 ; T…
REACTOME_251	CELL CYCLE MITOTIC	325	0.0138	10	0.0049	3.33027e-05	0.0011223	CDKN2A ; CDKN2B ; UBE2C ; E2F4 ; NINL ; ANAPC2 ; PSMB8 ; CCND1 ; TUBA4A ; GINS4 ;
REACTOME_309	METABOLISM OF PROTEINS	518	0.022	22	0.0109	4.17817e-05	0.00134099	COX17 ; TUBB3 ; MGAT4B ; FKBP9 ; GALNT13 ; FUT8 ; SUMF2 ; FBXO4 ; GFER ; MAN2A1 ; MGAT3 ; GALNTL6 ; MUC4 ; FURIN ; GALNT7 ; ST6GAL1 ; TUBA4A ; B3GNT4 ; ST8SIA2 ; TUBA1C ; SLC25A12 ; SEC24D ;
REACTOME_42	CELL CELL COMMUNICATION	120	0.0051	24	0.0119	4.80249e-05	0.00147131	CDH5 ; CDH7 ; CDH10 ; CDH11 ; CDH12 ; INADL ; CLDN7 ; FLNC ; CADM2 ; PVRL3 ; PARVB ; JUP ; LAMA3 ; PAK1 ; PIK3CB ; PIK3R2 ; FBLIM1 ; PARVA ; PTK2 ; PVRL2 ; SRC ; ACTN2 ; IQGAP1 ; ARHGEF6 ;
REACTOME_296	MRNA PROCESSING	161	0.0068	2	0.0009	5.8216e-05	0.00170598	DDX23 ; DHX38 ;
REACTOME_166	HEPARAN SULFATE HEPARIN HS GAG METABOLISM	52	0.0022	14	0.0069	6.725e-05	0.00188861	B3GAT2 ; VCAN ; CSPG4 ; DCN ; GPC2 ; GPC5 ; B3GAT3 ; HS6ST3 ; B3GAT1 ; GPC3 ; SDC2 ; GXYLT2 ; SDC3 ; HS3ST3A1 ;
REACTOME_369	G ALPHA I SIGNALLING EVENTS	195	0.0083	33	0.0164	7.11792e-05	0.00191899	ADCY1 ; NMU ; ADCY3 ; ADCY6 ; ADORA1 ; ADRA2A ; AGT ; AGTR2 ; S1PR1 ; S1PR3 ; LPAR3 ; GALR1 ; GNAI1 ; GNAT2 ; GNB3 ; GNG11 ; MCHR1 ; HTR1E ; NPY2R ; OPRL1 ; GAL ; GNG12 ; PYY ; PTGER3 ; BDKRB2 ; CXCL12 ; SSTR2 ; SSTR5 ; C5 ; RGS20 ; RGS9 ; S1PR2 ; GNG8 ;
REACTOME_643	PLATELET ACTIVATION SIGNALING AND AGGREGATION	208	0.0088	34	0.0168	0.000109114	0.00282857	RAPGEF3 ; RAPGEF4 ; MGLL ; DGKK ; ADRA2A ; DGKB ; DGKH ; FIGF ; GNAI1 ; GNAQ ; GNB3 ; GNG11 ; HGF ; ITGB3 ; ITPR2 ; ITPR3 ; LYN ; PDGFA ; PIK3CB ; PIK3R2 ; PRKCA ; PRKCH ; GNG12 ; PTK2 ; SPARC ; SRC ; TF ; TGFB1 ; TGFB3 ; TIMP1 ; TUBA4A ; DAGLA ; ACTN2 ; GNG8 ;
REACTOME_250	INTEGRATION OF ENERGY METABOLISM	120	0.0051	23	0.0114	0.000127469	0.00318201	RAPGEF3 ; ADCY1 ; ADCY3 ; RAPGEF4 ; ADCY6 ; CHRM3 ; ADRA2A ; GCGR ; GNAI1 ; GNAQ ; GNB3 ; GNG11 ; ITPR2 ; ITPR3 ; PRKAG2 ; PRKCA ; GNG12 ; STXBP1 ; ABCC8 ; VAMP2 ; SYT5 ; IQGAP1 ; GNG8 ;
REACTOME_381	G ALPHA S SIGNALLING EVENTS	121	0.0051	23	0.0114	0.000143964	0.00346083	CALCRL ; RAMP2 ; ADCY1 ; PDE10A ; ADCY3 ; ADCY6 ; ADCYAP1 ; ADCYAP1R1 ; ADORA2A ; CRH ; ADRB2 ; FSHR ; GCGR ; PDE7B ; GNAI1 ; GNB3 ; GNG11 ; PDE11A ; PDE4C ; PDE4D ; GNG12 ; PTGER2 ; GNG8 ;
REACTOME_383	G ALPHA Z SIGNALLING EVENTS	44	0.0018	12	0.0059	0.000187619	0.00414658	ADCY1 ; ADCY3 ; ADCY6 ; ADRA2A ; GNAI1 ; GNB3 ; GNG11 ; PRKCA ; PRKCH ; GNG12 ; RGS20 ; GNG8 ;
REACTOME_423	CELL JUNCTION ORGANIZATION	78	0.0033	17	0.0084	0.000190718	0.00414658	CDH5 ; CDH7 ; CDH10 ; CDH11 ; CDH12 ; INADL ; CLDN7 ; FLNC ; CADM2 ; PVRL3 ; PARVB ; JUP ; LAMA3 ; FBLIM1 ; PARVA ; PVRL2 ; ARHGEF6 ;
REACTOME_335	REGULATION OF INSULIN SECRETION	93	0.0039	19	0.0094	0.000199772	0.0042077	RAPGEF3 ; RAPGEF4 ; ADCY6 ; CHRM3 ; ADRA2A ; GNAI1 ; GNAQ ; GNB3 ; GNG11 ; ITPR2 ; ITPR3 ; PRKCA ; GNG12 ; STXBP1 ; ABCC8 ; VAMP2 ; SYT5 ; IQGAP1 ; GNG8 ;
REACTOME_364	ADHERENS JUNCTIONS INTERACTIONS	27	0.0011	9	0.0044	0.000232964	0.00475812	CDH5 ; CDH7 ; CDH10 ; CDH11 ; CDH12 ; CADM2 ; PVRL3 ; JUP ; PVRL2 ;
REACTOME_37	TCA CYCLE AND RESPIRATORY ELECTRON TRANSPORT	141	0.006	2	0.0009	0.00027117	0.00537556	NNT ; PDP1 ;
REACTOME_187	PROCESSING OF CAPPED INTRON CONTAINING PRE MRNA	140	0.0059	2	0.0009	0.000292556	0.0056338	DDX23 ; DHX38 ;
REACTOME_265	NEUROTRANSMITTER RECEPTOR BINDING AND DOWNSTREAM TRANSMISSION IN THE POSTSYNAPTIC CELL	137	0.0058	24	0.0119	0.000351607	0.00658286	CACNG2 ; ADCY1 ; ADCY3 ; ADCY6 ; CHRNA7 ; EPB41L1 ; GABRA1 ; GABRB1 ; GABRG2 ; RPS6KA6 ; GNAI1 ; GNB3 ; GNG11 ; GRIA2 ; GRIN1 ; GRIN2A ; KCNJ5 ; MYO6 ; PRKCA ; GNG12 ; CAMKK1 ; ACTN2 ; CHRFAM7A ; GNG8 ;
REACTOME_297	SIGNALING BY PDGF	122	0.0052	22	0.0109	0.000400144	0.00711543	ADCY1 ; ADCY3 ; ADCY6 ; COL5A1 ; COL6A3 ; FOXO1 ; ITPR2 ; ITPR3 ; KRAS ; FURIN ; PDGFA ; PDGFRA ; PDGFRB ; PIK3CB ; PIK3R2 ; PRKCA ; TRIB3 ; SRC ; STAT6 ; THBS4 ; MAPKAP1 ; PDGFD ;
REACTOME_320	G1 S TRANSITION	112	0.0047	1	0.0004	0.00044549	0.00750651	PSMB8 ;
REACTOME_454	DNA REPAIR	112	0.0047	1	0.0004	0.00044549	0.00750651	RAD52 ;
REACTOME_26	SIGNALLING BY NGF	217	0.0092	33	0.0164	0.000465067	0.00764524	BCL2L11 ; ADCY1 ; ADCY3 ; ADCY6 ; ADCYAP1 ; ADCYAP1R1 ; FGD4 ; ADORA2A ; DUSP6 ; FOXO1 ; ARHGEF16 ; ABR ; ITPR2 ; ITPR3 ; KRAS ; MEF2A ; NGFR ; NTRK1 ; FURIN ; PCSK6 ; PIK3CB ; PIK3R2 ; PRKCA ; TRIB3 ; RALGDS ; SRC ; MAPKAP1 ; OBSCN ; LINGO1 ; FGD3 ; MAPKAPK2 ; ARHGEF6 ; MAGED1 ;
REACTOME_284	TRANSMEMBRANE TRANSPORT OF SMALL MOLECULES	413	0.0176	54	0.0268	0.000515014	0.00823879	ABCA7 ; ADCY1 ; ADCY3 ; SLC35D2 ; ADCY6 ; SLC2A13 ; SLC32A1 ; SLC29A4 ; ABCD2 ; ATP11A ; SLC44A1 ; ABCB10 ; SLC7A11 ; GABRA1 ; GABRB1 ; GABRG2 ; ABCA12 ; SLC17A5 ; GNB3 ; GNG11 ; SLCO4A1 ; SLC27A6 ; SLC40A1 ; HMOX1 ; HTR3A ; AQP2 ; AQP5 ; ATP1A1 ; ATP2B2 ; ATP2B3 ; ATP8A2 ; ATP6V1A ; ATP6V1G2 ; SLC6A15 ; STEAP3 ; SLC35C1 ; GNG12 ; ATP10D ; SLC39A8 ; SLC1A3 ; SLC1A4 ; SLC4A2 ; SLC6A2 ; SLC6A3 ; SL…
REACTOME_577	HIV INFECTION	207	0.0088	6	0.0029	0.000575565	0.00881661	CDK9 ; VPS37D ; PACS1 ; PSMB8 ; TAF9 ; AP1S2 ;
REACTOME_624	VOLTAGE GATED POTASSIUM CHANNELS	43	0.0018	11	0.0054	0.000598427	0.0089631	KCNV2 ; KCNG3 ; KCNC4 ; KCND1 ; KCND3 ; KCNF1 ; KCNG1 ; KCNQ5 ; KCNAB1 ; KCNAB2 ; KCNQ4 ;
REACTOME_455	EFFECTS OF PIP2 HYDROLYSIS	25	0.001	8	0.0039	0.000687047	0.0100667	MGLL ; DGKK ; DGKB ; DGKH ; ITPR2 ; ITPR3 ; PRKCH ; DAGLA ;
REACTOME_259	ACETYLCHOLINE NEUROTRANSMITTER RELEASE CYCLE	10	0.0004	5	0.0024	0.000746318	0.0107025	CHAT ; RIMS1 ; SLC18A3 ; STXBP1 ; VAMP2 ;
REACTOME_63	CELL CYCLE	421	0.0179	20	0.0099	0.000826485	0.0113684	CDKN2A ; CDKN2B ; UBE2C ; HIST4H4 ; E2F4 ; NINL ; ANAPC2 ; HIST1H2BB ; HSPA2 ; LMNA ; PSMB8 ; RAD17 ; CCND1 ; TUBA4A ; HIST1H2AJ ; HIST1H2BE ; HIST1H4C ; HIST1H4L ; GINS4 ; REC8 ;
Total genes found in REACTOME pathways _ 310

## Sheet: Cells 
KEGG pathways terms in DESeq_changing_protein_coding_genes_Be_C_vs_Be_gT
GO term	Ontology description	Genes in genome	% in genome	Genes in list	% in list	Pvalue	Adjusted Pvalue	Genes
hsa04740	Olfactory transduction	415	0.0177	6	0.0025	8.76789e-13	2.63913e-10	CNGB1	SLC8A1	SLC8A2	PRKACA	CAMK2A	PDE1C
hsa05205	Proteoglycans in cancer	203	0.0086	51	0.0217	2.67165e-10	4.02083e-08	CD44	SRC	KRAS	IQGAP1	CCND1	FLNC	FLNB	PAK1	ANK3	PIK3CB	ITPR3	CAMK2A	TWIST1	DCN	TGFB1	TLR4	TNF	ERBB4	CBLB	TIMP3	MMP2	MMP9	LUM	SDC1	PLAU	ITGB3	FN1	HGF	FZD1	FZD7	ITGA5	SDC2	EZR	SDC4	FGF2	FGFR1	PTK2	GPC1	IGF2	GPC3	WNT3	WNT5B
hsa04015	Rap1 signaling pathway	211	0.0089	49	0.0209	9.10277e-09	9.13311e-07	DOCK4	GRIN1	LPAR1	LPAR3	ADORA2A	ADCY1	ADCY6	RAPGEF4	GNAQ	PLCB4	FGF1	FGF2	FGF11	FGF13	FGF19	PDGFA	PDGFD	FIGF	HGF	ANGPT2	EFNA3	FGFR1	FGFR4	NGFR	INSR	PDGFRA	PDGFRB	FLT1	FLT4	TEK	EPHA2	MAGI1	RAPGEF2	DRD2	GNAI1	SIPA1L2	ID1	RALGDS	RAC2	RAC3	ITGA2B	ITGB3
hsa04810	Regulation of actin cytoskeleton	214	0.0091	46	0.0196	2.63987e-07	1.9865e-05	FGF1	FGF2	FGF11	FGF13	FGF19	PDGFA	PDGFD	FGFR1	FGFR4	PDGFRA	PDGFRB	FN1	ITGA1	ITGA2B	ITGA3	ITGA5	ITGA6	ITGA11	ITGB3	BDKRB2	CHRM1	CHRM2	CHRM3	FGD1	PTK2	DOCK1	SRC	KRAS	ARHGEF6	PIK3CB	VAV2	RAC2	RAC3	PAK1	PAK3	MYLK3	BAIAP2	CYFIP2	PFN2	PFN4	EZR	IQGAP1
hsa05200	Pathways in cancer	397	0.0169	70	0.0299	8.79254e-07	5.29311e-05	AXIN2	LEF1	CCND1	WNT3	WNT5B	WNT6	WNT10B	WNT11	FZD1	FZD7	LPAR1	LPAR3	CXCL12	CXCR4	GNAI1	PTGER3	ADCY1	ADCY6	PRKACA	GNB3	GNG3	GNG11	LAMA4	FN1	ITGA2B	ITGA3	ITGA6	PTK2	PIK3CB	NKX3-1	TRAF6	CBLB	BDKRB2	GNAQ	GNA11	PLCB4	FIGF	PDGFA	PDGFRA	PDGFRB	HGF	FGF1
hsa04014	Ras signaling pathway	227	0.0096	46	0.0196	1.42074e-06	6.52507e-05	FGF1	FGF2	FGF11	FGF13	FGF19	PDGFA	PDGFD	FIGF	HGF	ANGPT2	EFNA3	FGFR1	FGFR4	NGFR	INSR	PDGFRA	PDGFRB	FLT1	FLT4	TEK	EPHA2	GAB2	SHC2	SHC4	GNB3	GNG3	GNG11	PRKACA	GRIN1	KRAS	RASA4	RASAL2	RASSF5	RAC2	RAC3	PAK1	PAK3	PIK3CB	FOXO4	PLA2G6	PLA2G16	ETS2
hsa04360	Axon guidance	173	0.0073	38	0.0162	1.51746e-06	6.52507e-05	LRRC4C	PTK2	SRC	RAC2	RAC3	PAK1	PAK3	UNC5B	EFNA3	EFNB2	EPHA2	EPHA6	EPHB1	EPHB2	KRAS	RGS3	CXCL12	CXCR4	GNAI1	SLIT1	SLIT3	PLXNA2	NRP1	FES	SEMA4D	SEMA4G	SEMA5B	SEMA6A	SEMA6D	PLXNB1	SEMA7A	SMO	BOC	WNT5B	CAMK2A	PDK1	BMP7	BMPR1B
hsa04510	Focal adhesion	202	0.0086	42	0.0179	1.98085e-06	7.36398e-05	COL1A1	COL2A1	COL6A6	LAMA4	THBS2	FN1	TNC	VWF	ITGA1	ITGA2B	ITGA3	ITGA5	ITGA6	ITGA11	ITGB3	PDGFA	PDGFD	FIGF	HGF	PDGFRA	PDGFRB	FLT1	FLT4	SRC	MYLK3	ACTN2	FLNC	FLNB	PARVB	PARVA	PTK2	PIK3CB	VAV2	RAC2	RAC3	PAK1	PAK3	DOCK1	MAPK10	SHC2	SHC4	CCND1
hsa04151	PI3K-Akt signaling pathway	341	0.0145	62	0.0264	2.20185e-06	7.36398e-05	FGF1	FGF2	FGF11	FGF13	FGF19	PDGFA	PDGFD	FIGF	HGF	ANGPT2	EFNA3	FGFR1	FGFR4	NGFR	INSR	PDGFRA	PDGFRB	FLT1	FLT4	TEK	EPHA2	KRAS	TLR4	IL2RB	IL6R	JAK2	COL1A1	COL2A1	COL6A6	LAMA4	THBS2	FN1	TNC	VWF	ITGA1	ITGA2B	ITGA3	ITGA5	ITGA6	ITGA11	ITGB3	PTK2
hsa05410	Hypertrophic cardiomyopathy (HCM)	83	0.0035	23	0.0098	3.04719e-06	9.17203e-05	ITGA1	ITGA2B	ITGA3	ITGA5	ITGA6	ITGA11	ITGB3	DMD	TNNT2	TNNI3	TPM2	CACNA1C	CACNA2D2	CACNG2	CACNG4	CACNG5	RYR2	PRKAA1	ACE	TGFB1	TGFB3	TNF	SLC8A1
hsa04514	Cell adhesion molecules (CAMs)	142	0.006	32	0.0136	5.36364e-06	0.000146769	CD58	CD4	CD276	VTCN1	CD40	ALCAM	CD226	PVRL2	ICAM2	PVRL3	JAM2	ESAM	CD99	NCAM2	CADM1	NEGR1	LRRC4C	PTPRF	LRRC4B	SDC1	SDC2	SDC4	NRXN1	NRXN2	NRCAM	PTPRM	CNTN2	NFASC	CNTNAP2	MPZ	VCAN	ITGA6
hsa04024	cAMP signaling pathway	199	0.0084	40	0.017	7.62163e-06	0.000191176	ADORA2A	FSHR	NPR1	ADRB2	HTR1E	CHRM1	CHRM2	DRD2	ADORA1	SSTR2	SSTR5	FFAR2	PTGER3	GNAI1	ADCY1	ADCY6	HCN2	CNGB1	CAMK2A	RAPGEF4	PLD1	MAPK10	VAV2	RAC2	RAC3	PAK1	PIK3CB	PRKACA	AMH	PPARA	TNNI3	RYR2	GRIN1	GRIA2	GRIA4	ATP1B1	ATP2B3	ATP2B4	CACNA1C	PDE4C
hsa05414	Dilated cardiomyopathy	90	0.0038	24	0.0102	1.2283e-05	0.000284398	ITGA1	ITGA2B	ITGA3	ITGA5	ITGA6	ITGA11	ITGB3	DMD	TNNT2	TNNI3	TPM2	ADCY1	ADCY6	PRKACA	CACNA1C	CACNA2D2	CACNG2	CACNG4	CACNG5	RYR2	TGFB1	TGFB3	TNF	SLC8A1
hsa04725	Cholinergic synapse	111	0.0047	26	0.0111	1.84832e-05	0.000397389	CHAT	ACHE	SLC18A3	CHRM1	CHRM3	GNAQ	GNA11	PLCB4	ITPR3	KCNQ2	KCNQ5	KCNJ12	KCNJ14	CHRM2	GNAI1	GNB3	GNG3	GNG11	KRAS	ADCY1	ADCY6	PRKACA	CAMK2A	JAK2	PIK3CB	CACNA1C
hsa04723	Retrograde endocannabinoid signaling	101	0.0043	24	0.0102	2.92067e-05	0.000586081	GRIA2	GRIA4	CACNA1C	GNAQ	PLCB4	ITPR3	DAGLA	FAAH	GNAI1	GNB3	GNG3	GNG11	MAPK10	ADCY1	ADCY6	PRKACA	MGLL	SLC32A1	RIMS1	GABRA1	GABRA4	GABRB1	GABRG2	GABRQ
hsa04010	MAPK signaling pathway	255	0.0108	45	0.0192	5.75006e-05	0.00108173	CACNA1C	CACNA1G	CACNA2D2	CACNG2	CACNG4	CACNG5	PRKACA	RAPGEF2	FGF1	FGF2	FGF11	FGF13	FGF19	PDGFA	NTRK1	FGFR1	FGFR4	PDGFRA	PDGFRB	KRAS	MKNK2	RPS6KA1	RPS6KA2	TNF	TGFB1	TGFB3	TNFRSF1A	IL1R1	RAC2	RAC3	TRAF6	GADD45A	GADD45G	MAP4K1	PAK1	FLNC	FLNB	MAPK10	MAPKAPK2	RPS6KA4	DUSP10	HSPA1A
hsa04520	Adherens junction	74	0.0031	19	0.0081	6.18065e-05	0.00109434	PVRL2	PVRL3	SRC	RAC2	RAC3	IQGAP1	BAIAP2	WASF3	SSX2IP	ACTN2	PTPRM	PTPRF	PTPN6	PTPRJ	LEF1	INSR	FGFR1	SNAI2	SNAI1
hsa04390	Hippo signaling pathway	154	0.0065	31	0.0132	7.52865e-05	0.00125896	CRB2	INADL	AMOT	AJUBA	WWC1	PPP2R2C	MOB1B	LLGL2	DLG2	TEAD3	TEAD2	FGF1	TGFB1	TGFB3	SERPINE1	BMP7	BMP8B	AMH	BMPR1B	ID1	WNT3	WNT5B	WNT6	WNT10B	WNT11	FZD1	FZD7	AXIN2	LEF1	CCND1	SNAI2
hsa04540	Gap junction	88	0.0037	21	0.0089	8.07802e-05	0.00127973	GJD2	LPAR1	GNAI1	PDGFA	PDGFD	PDGFRA	PDGFRB	KRAS	SRC	TUBA4A	TUBB4A	DRD2	ADCY1	ADCY6	PRKACA	HTR2B	GNA11	GNAQ	PLCB4	ITPR3	GUCY1B3
hsa04020	Calcium signaling pathway	180	0.0076	35	0.0149	9.65928e-05	0.00145372	SLC8A1	SLC8A2	ATP2B3	ATP2B4	CHRM1	CHRM3	ADORA2A	ADRB2	ADCY1	PRKACA	STIM2	ORAI3	CACNA1C	CACNA1G	GRIN1	RYR2	CYSLTR2	CHRM2	HTR2B	PTGER3	BDKRB2	ERBB4	PDGFRA	PDGFRB	GNAQ	GNA11	PLCD1	PLCD3	PLCB4	ITPR3	SPHK1	MYLK3	CAMK2A	NOS3	PDE1C
hsa05218	Melanoma	71	0.003	18	0.0076	0.000111268	0.00159485	FGF1	FGF2	FGF11	FGF13	FGF19	HGF	PDGFA	PDGFD	FGFR1	PDGFRA	PDGFRB	KRAS	PIK3CB	CDKN2A	CCND1	CDK6	E2F2	MITF
hsa05412	Arrhythmogenic right ventricular cardiomyopathy (ARVC)	74	0.0031	18	0.0076	0.000190103	0.00260096	ITGA1	ITGA2B	ITGA3	ITGA5	ITGA6	ITGA11	ITGB3	DMD	LEF1	CACNA1C	CACNA2D2	CACNG2	CACNG4	CACNG5	RYR2	ACTN2	PKP2	SLC8A1
hsa04512	ECM-receptor interaction	82	0.0034	19	0.0081	0.000246317	0.00322354	COL1A1	COL2A1	COL6A6	LAMA4	THBS2	FN1	TNC	VWF	HSPG2	ITGA1	ITGA2B	ITGA3	ITGA5	ITGA6	ITGA11	ITGB3	CD44	SDC1	SDC4
hsa05032	Morphine addiction	91	0.0038	20	0.0085	0.000351313	0.00440605	OPRM1	ADCY1	ADCY6	SLC32A1	GABRA1	GABRA4	GABRB1	GABRG2	GABRQ	GNAI1	GNB3	GNG3	GNG11	PRKACA	PDE1C	PDE4C	PDE7B	PDE8A	PDE11A	ADORA1
hsa04911	Insulin secretion	85	0.0036	19	0.0081	0.000388421	0.00467659	ATP1B1	CACNA1C	CAMK2A	KCNMB3	KCNN4	ADCYAP1	ADCY1	ADCY6	PRKACA	RAPGEF4	RIMS2	CHRM3	GNAQ	GNA11	PLCB4	ITPR3	RYR2	VAMP2	SNAP25
hsa00190	Oxidative phosphorylation	133	0.0056	3	0.0012	0.000430589	0.00498489	COX4I2	COX17	ATP6V1G2
hsa04022	cGMP-PKG signaling pathway	167	0.0071	30	0.0128	0.000570751	0.00628444	ADRA2A	GNAQ	GNA11	MEF2A	NPR1	NPR2	CACNA1C	KCNMB3	SLC8A1	SLC8A2	ATP1B1	ATP2B3	ATP2B4	PLCB4	ITPR3	MRVI1	MYLK3	CNGB1	ADCY1	ADCY6	PDE5A	GUCY1B3	BDKRB2	ADORA1	GNAI1	INSR	PIK3CB	NOS3	ADRB2	KCNJ8
hsa04727	GABAergic synapse	88	0.0037	19	0.0081	0.000594321	0.00628444	GAD1	SLC32A1	ABAT	GABRA1	GABRA4	GABRB1	GABRG2	GABRQ	PRKACA	SRC	GABARAPL1	PLCL1	CACNA1C	GNAI1	GNB3	GNG3	GNG11	ADCY1	ADCY6
hsa04713	Circadian entrainment	95	0.004	20	0.0085	0.000605478	0.00628444	GRIN1	CAMK2A	ITPR3	RYR2	NOS1AP	GNAI1	GNB3	GNG3	GNG11	GRIA2	GRIA4	CACNA1G	ADCY1	ADCY6	PRKACA	GUCY1B3	CACNA1C	GNAQ	PLCB4	PER3
hsa04923	Regulation of lipolysis in adipocytes	56	0.0023	14	0.0059	0.000673092	0.00675336	ADRB2	ADCY1	ADCY6	PRKACA	NPR1	ABHD5	MGLL	INSR	PIK3CB	PLA2G16	PTGS1	ADORA1	PTGER3	GNAI1
hsa04742	Taste transduction	83	0.0035	18	0.0076	0.000762072	0.00739947	GNB3	ADCY6	PRKACA	ITPR3	SCN2A	SCN3A	CHRM3	TAS2R19	TAS2R20	TAS2R13	TAS2R30	PDE1C	CACNA1C	GABRA1	GABRA4	HTR1E	HTR3A	HTR3B
hsa04924	Renin secretion	64	0.0027	15	0.0064	0.000883791	0.00831316	ADRB2	ADCYAP1	ADCY6	PRKACA	PDE1C	ADORA1	GNAI1	CACNA1C	GNAQ	PLCB4	ITPR3	GUCY1B3	NPR1	AGT	ACE
hsa04071	Sphingolipid signaling pathway	120	0.0051	23	0.0098	0.00093432	0.00852213	CERS3	CERS1	TNF	TNFRSF1A	MAPK10	PPP2R2C	GAB2	PIK3CB	PLD1	SPHK1	ADORA1	BDKRB2	GNAI1	PLCB4	ABCC1	S1PR1	S1PR2	KRAS	NOS3	RAC2	RAC3	S1PR3	GNAQ
hsa04072	Phospholipase D signaling pathway	144	0.0061	27	0.0115	0.000962761	0.00852326	PDGFA	PDGFD	PDGFRA	PDGFRB	INSR	GAB2	SHC2	SHC4	KRAS	RALGDS	PIK3CB	TSC1	PLD1	AGPAT2	DGKI	DGKB	DGKH	DGKG	DGKK	GRM7	LPAR1	LPAR3	PLCB4	ADCY1	ADCY6	RAPGEF4	SPHK1
Total genes found in KEGG pathways : 359
GO biological process terms in DESeq_changing_protein_coding_genes_Be_C_vs_Be_gT
GO term	Ontology description	Genes in genome	% in genome	Genes in list	% in list	Pvalue	Adjusted Pvalue	Genes
GO:0007155	cell adhesion	445	0.0189	99	0.0423	7.94635e-15	9.02706e-12	ACHE	ACKR3	ACTN2	ADAM23	ALCAM	APBA1	ATP1B1	AZGP1	BOC	CD226	CD44	CD4	CD58	CD72	CD97	CD99	CD9	CDH11	CLEC4A	CNTN2	CNTN4	CNTNAP2	CNTNAP3	CNTNAP5	COL19A1	COL6A6	CX3CL1	CXCL12	DDR1	DPT	DSC3	EDIL3	EFNB2	EGFL7	EMILIN1	EMP2	EPHA2	FAT1	FN1	GPR56	HAPLN1	HAPLN3
GO:0030198	extracellular matrix organization	193	0.0082	55	0.0235	2.6057e-13	1.97338e-10	ABI3BP	ADAMTSL2	BGN	BSG	CD44	COL13A1	COL19A1	COL1A1	COL27A1	COL2A1	CRISPLD2	DCN	DDR1	EGFLAM	ELN	EMILIN1	FBLN1	FBN1	FGF2	FN1	GFAP	HAPLN1	HSPG2	ICAM2	ITGA11	ITGA1	ITGA2B	ITGA3	ITGA5	ITGA6	ITGB3	JAM2	LAMA4	LOX	LOXL1	LUM	MFAP2	MPZL3	NID2	OLFML2A	OLFML2B	PDGFA
GO:0007507	heart development	182	0.0077	50	0.0213	1.31299e-11	7.45779e-09	ACVR2B	ADM	APLNR	BVES	CACNA1C	CALCRL	COX17	CXADR	DNAI1	DRC1	ERBB4	FBN1	FGF19	FLRT3	FOXC1	FOXL1	GATA2	GNA11	GNAQ	HAND1	HAND2	HEG1	ID1	IFT74	ITGA3	KCNJ8	LOX	MEF2A	MICAL2	NKX3-1	NOTCH1	NRP2	NTRK3	OXCT1	PDLIM3	PKP2	PPARA	PPARD	PTN	RB1CC1	RPS6KA2	SOX4
GO:0008285	negative regulation of cell proliferation	395	0.0168	81	0.0346	1.40385e-10	6.3791e-08	ACVRL1	ADAMTS1	ADM	ADORA1	ATF5	AXIN2	AZGP1	BCHE	BCL6	BDKRB2	BTG3	CD9	CDK10	CDK6	CDKN2A	CDKN2B	CDKN2C	CLMN	CPEB1	DAB2IP	DDR1	DHRS2	DPT	DRD2	EMP3	ERBB4	FABP6	FGF2	FGFRL1	FOXO4	FRZB	GPR56	IGFBP3	IGFBP7	INHBA	INSM1	ITGA1	JAK2	KANK2	KLF10	KLF11	LDOC1
GO:0001525	angiogenesis	221	0.0094	52	0.0222	2.07126e-09	7.84318e-07	ACKR3	ACVRL1	ADM2	ANGPT2	ANPEP	ARHGAP24	CALCRL	DAB2IP	ECM1	EGFL7	EPAS1	EPHA2	EPHB1	EPHB2	FGF1	FGFR1	FIGF	FLT1	FN1	GPR56	HAND1	HAND2	HEY1	HIF3A	HOXA3	HSPG2	ID1	ITGA5	MCAM	MFGE8	MMP14	MMP2	NOS3	NRCAM	NRP1	NRP2	NRXN1	PDGFA	PLAU	PLCD1	PLCD3	PTK2
GO:0043547	positive regulation of GTPase activity	574	0.0244	100	0.0427	1.15718e-08	3.57826e-06	ABR	ACTN2	ADCYAP1	AGAP1	AGAP2	AGAP4	ALS2CL	ARHGAP10	ARHGAP18	ARHGAP21	ARHGAP24	ARHGAP32	ARHGAP36	ARHGAP8	ARHGDIB	ARHGEF10L	ARHGEF17	ARHGEF19	ARHGEF25	ARHGEF2	ARHGEF3	ARHGEF4	ARHGEF6	ASAP2	ASAP3	AXIN2	CAMK2A	CD40	CDC42EP1	CX3CL1	DAB2IP	DENND2A	DEPDC1	DOCK11	DOCK1	DOCK4	DOCK5	DOCK9	ELMO1	ERBB4	ERRFI1	EVI5L
GO:0014068	positive regulation of phosphatidylinositol 3-kinase signaling	63	0.0026	23	0.0098	1.25995e-08	3.57826e-06	AGAP2	AGT	DCN	ERBB4	FGFR1	FLT1	FSHR	HGF	JAK2	NKX3-1	PDGFA	PDGFD	PDGFRA	PDGFRB	PLXNB1	PPARD	PRR5	PRR5L	PTK2	PTPN6	SEMA4D	TEK	UNC5B
GO:0030335	positive regulation of cell migration	182	0.0077	44	0.0188	1.41896e-08	3.58208e-06	ACP5	ADRA2A	COL1A1	CPEB1	CTSH	F10	F3	FGF1	FLT1	HGF	INSM1	INSR	ITGA5	JAK2	LEF1	LGR6	LRRC16A	LYN	MCAM	MMP14	NOTCH1	NTRK3	PAK1	PDGFA	PDGFD	PDGFRA	PDGFRB	PLAU	PODXL	PTK2	RUFY3	S1PR1	SEMA4D	SEMA4G	SEMA5B	SEMA6D	SEMA7A	SNAI1	SNAI2	SPHK1	SYNE2	TGFB1
GO:0007156	homophilic cell adhesion via plasma membrane adhesion molecules	153	0.0065	39	0.0166	1.96716e-08	4.46939e-06	CADM1	CADM2	CD200	CD226	CDH10	CDH11	CDH12	CDH7	CDHR3	CLSTN3	DCHS1	DSC3	ESAM	FAT1	FAT3	FAT4	IGSF9B	IGSF9	PCDH10	PCDH18	PCDH9	PCDHA1	PCDHA5	PCDHAC1	PCDHAC2	PCDHB10	PCDHB11	PCDHB12	PCDHB13	PCDHB15	PCDHB8	PCDHGA1	PCDHGA2	PCDHGA3	PIK3CB	PTPRM	SDK1	SDK2	TRO
GO:0016477	cell migration	167	0.0071	41	0.0175	2.70086e-08	5.57849e-06	ASAP3	DOCK1	ELMO1	EMP2	EPHA2	ERBB4	FAT1	FGFR1	FGFR4	FLT1	FOXC1	GPR56	HOXA5	IL12A	ITGB3	JAK2	LCP1	LRRC16A	MDK	MYO18A	PALLD	PARP9	PDGFRB	PIK3CB	PLXNB1	PODXL	PTK7	PTPRF	PTPRK	S1PR1	SDC1	SDC2	SDC4	SH3KBP1	SIX2	SNAI1	STRIP2	TGFB1	TMEM18	VAV2	WWC1
GO:0007268	synaptic transmission	220	0.0093	49	0.0209	3.62374e-08	6.86095e-06	APBA1	CACNA1G	CPLX1	CRH	DBH	DLG2	DTNA	GAD1	GJD2	GPR1	GRIA2	GRIA4	GRIN1	GRM7	HOMER1	HTR1E	KCNC4	KCNK3	KCNMB3	KCNQ2	KCNQ5	LPAR3	LRFN2	LRP6	MPZ	NOVA1	NPFF	NPTX2	NPY2R	NRXN1	NRXN2	OPRM1	PCDHB10	PCDHB11	PCDHB13	PDE7B	PMP22	PTPRF	SLC12A7	SLC1A3	SLC6A2	SLITRK5
GO:0042060	wound healing	83	0.0035	26	0.0111	5.34381e-08	8.47046e-06	ADRB2	ARHGEF19	DCN	EPB41L4B	FGF2	FGFR1OP2	FN1	IGF2	ITGB3	LOX	OPRM1	PAK1	PDGFA	PDGFRA	PDGFRB	PPARA	PPARD	PTK7	SDC1	SDC2	SDC4	SPARC	TGFB3	TNC	VANGL2	WNT5B
GO:0007165	signal transduction	1132	0.0482	167	0.0713	5.38988e-08	8.47046e-06	ABR	ACVR1B	ACVR2B	ACVRL1	ADM	ADORA1	ADRA2A	ALCAM	ALK	AMHR2	ANGPT2	ANK3	ANTXR1	APLN	ARHGAP10	ARHGAP21	ARHGAP24	ARHGAP32	ARHGAP36	ARHGAP8	ARRDC2	AXL	BMX	CASKIN1	CBLB	CD226	CD4	CD72	CD74	CD79B	CHRM1	CHRM3	CHRNA2	COL4A3BP	CRABP1	CRABP2	CRH	CXCL12	DEPDC1	DGKG	DOCK1	DOK1
GO:0007399	nervous system development	284	0.0121	58	0.0247	5.59229e-08	8.47046e-06	ACHE	ADORA1	APBA1	CHRM1	CHRM2	CHRM3	CNTN4	CRMP1	DCLK1	DLG2	DOK4	DPF3	ENC1	EPHB2	ERBB4	FGF11	FGF13	FGF19	FGF2	FUT9	GDNF	GFRA2	GFRA3	GPM6B	HES6	INHA	INHBA	KALRN	KCNQ2	MAP1B	MDK	MSI1	NDN	NDP	NELL1	NINJ2	NOTCH2	NRGN	NRN1	NRSN1	PCDH18	PCDHA1
GO:0007275	multicellular organism development	494	0.021	86	0.0367	1.05172e-07	1.49344e-05	ADAMTS9	AMN	ANGPTL2	APOL2	ARHGDIB	BST2	C19orf57	CADM1	CASZ1	CD40	CECR1	CHST2	CRABP1	CREG1	CSRP2	DACH1	DDX25	DIP2A	DKK3	DLL3	DOPEY2	DUSP22	EBF1	EBF4	EDIL3	EMP1	ENC1	EPHA2	ERC1	EYA4	FAT3	FES	FGD1	FGF1	FMN2	FOXL1	GADD45G	GPR161	HIVEP2	HIVEP3	HLF	HOXD4
GO:0042475	odontogenesis of dentin-containing tooth	55	0.0023	20	0.0085	1.17026e-07	1.56402e-05	ACVR2B	ADM	BCL2L11	BMP7	BSG	FOXC1	HAND1	HAND2	JAG2	LEF1	LRP4	LRP6	MSX1	ODAM	SCN5A	SMO	SOSTDC1	TNC	TRAF6	WNT6
GO:0043065	positive regulation of apoptotic process	306	0.013	60	0.0256	1.44865e-07	1.81582e-05	ABR	ADM	ADRB2	ARHGEF17	ARHGEF2	ARHGEF3	ARHGEF4	ARHGEF6	BCL2L10	BCL2L11	BCL6	BMF	BMP7	CDKN2A	CLIP3	DAB2IP	FGD1	FGD4	FRZB	GADD45A	GADD45G	GRIN1	HOXA5	HRK	IGFBP3	IRF5	ITGA6	KALRN	KLF11	LPAR1	MAP3K10	MAP3K9	NCOA1	NET1	NGFR	NOTCH1	NR4A1	NTRK3	NUPR1	PHLDA1	PHLDA3	PNMA2
GO:0030203	glycosaminoglycan metabolic process	29	0.0012	14	0.0059	1.51851e-07	1.81582e-05	B3GAT1	B3GAT3	BGN	DCN	FOXC1	GPC1	GPC2	GPC3	GPC5	HSPG2	SDC1	SDC2	SDC4	VCAN
GO:0010976	positive regulation of neuron projection development	96	0.004	27	0.0115	3.33842e-07	3.79244e-05	ADAMTS1	ADCYAP1	CBFA2T2	CPEB1	DAB2IP	DMD	DPYSL3	ENC1	FES	FGFR1	GPRC5B	ITGA3	LRRC7	LYN	NDRG4	NEGR1	NTRK1	PTK7	PTN	RAPGEF2	RGMA	SERPINE2	SERPINF1	SPHK1	STMN2	TMEM30A	TRIM67
GO:0010628	positive regulation of gene expression	238	0.0101	49	0.0209	4.22389e-07	4.56985e-05	ADM2	AMH	ANK3	CDK6	CRH	CTSH	EPB41L4B	EZR	FBLN1	FEV	FGFR4	FN1	FOXD1	GSN	HSPA1A	ID1	INHBA	IQGAP3	ITGA3	KDM5B	KRAS	LEF1	MITF	NFIL3	NKX3-1	NOS1AP	NTRK3	ODAM	PIK3CB	PLSCR1	POU3F3	PRDM1	PRKAA1	PTGER3	RIMS1	RIMS2	RPS3	RPS6KA2	SMO	STAR	TGFB1	TLR4
GO:0014912	negative regulation of smooth muscle cell migration	13	0.0005	9	0.0038	4.55795e-07	4.70712e-05	IGFBP3	IGFBP5	LRP1	NDRG4	PPARD	PPARGC1A	SEMA6D	SERPINE1	TRIB1
GO:0001501	skeletal system development	134	0.0057	33	0.0141	5.1244e-07	5.06202e-05	ADAMTS4	AEBP1	BMP7	BMP8B	BMPR1B	CDH11	CMKLR1	COL19A1	COL1A1	COL2A1	DLL3	EPHA2	ETS2	FBN1	FGFR1	FGFRL1	FOXC1	FRZB	GNA11	GNAQ	HAPLN1	HAPLN3	HES7	IGF2	IGFBP4	INHA	JAG2	KLF10	MMP9	PITX1	SOX4	TRPS1	VCAN
GO:0034765	regulation of ion transmembrane transport	116	0.0049	30	0.0128	5.46757e-07	5.17596e-05	CACNA1C	CACNA1G	CACNA2D2	CYBB	GRIN1	HCN1	HCN2	HVCN1	KCNA2	KCNA3	KCNC3	KCNC4	KCND3	KCNG3	KCNH1	KCNH5	KCNJ12	KCNJ14	KCNJ8	KCNK10	KCNK12	KCNK7	KCNQ2	KCNQ5	KCNV2	SCN1A	SCN2A	SCN3A	SCN4A	SCN5A
GO:0050900	leukocyte migration	116	0.0049	29	0.0123	1.71478e-06	0.000155839	ANGPT2	ATP1B1	BSG	CD44	CD58	CD74	COL1A1	CXADR	DBH	ESAM	FN1	ITGA3	ITGA5	ITGA6	ITGB3	JAM2	KRAS	LYN	MERTK	MMP9	PIK3CB	PODXL	PROCR	PTPN6	SIRPA	SLC7A11	SLC7A5	SRC	TEK
GO:0007269	neurotransmitter secretion	50	0.0021	17	0.0072	2.87562e-06	0.000245942	APBA1	BZRAP1	CHAT	CPLX1	DGKI	GAD1	LIN7A	NRXN1	NRXN2	PTPRN2	RIMS1	SLC18A3	SLC32A1	SNAP25	STXBP1	SYN2	VAMP2
GO:0071805	potassium ion transmembrane transport	119	0.005	29	0.0123	2.92272e-06	0.000245942	CNGB1	HCN1	HCN2	HTR3A	KCNA2	KCNA3	KCNC3	KCNC4	KCNG1	KCNG3	KCNH1	KCNH2	KCNH5	KCNJ8	KCNK10	KCNK12	KCNK1	KCNK3	KCNK7	KCNMB3	KCNN4	KCNQ2	KCNQ5	KCNT1	KCNV2	REST	SLC12A7	SLC9A7	TMEM38A
GO:0001558	regulation of cell growth	77	0.0032	22	0.0094	3.60373e-06	0.000292417	AGT	CLSTN3	DDR1	EPB41L1	EPB41L3	H2AFY2	HTRA1	IGFBP3	IGFBP4	IGFBP5	IGFBP7	IGFBPL1	LTBP4	MAD2L2	MFI2	NET1	NRG3	SGK1	SOCS2	SPOCK1	TFRC	TMC8
GO:0001934	positive regulation of protein phosphorylation	135	0.0057	31	0.0132	4.98647e-06	0.000390664	AXIN2	CCND1	CD40	CLIP3	CRH	ERBB4	FGF19	FLT4	FZD1	IGF2	IL34	INSR	ITGB3	KRAS	MAPK15	MMP9	NKX3-1	NTRK1	NTRK3	ODAM	PAK1	PELI2	PLA2G6	PRR5	PRR5L	PTK2	RB1CC1	SEMA4D	TEK	TGFB1	TNF
GO:0007178	transmembrane receptor protein serine/threonine kinase signaling pathway	16	0.0006	9	0.0038	5.32555e-06	0.000403321	ACVR1B	ACVR2B	ACVRL1	AKAP3	AMHR2	BMPR1B	LTBP1	LTBP4	PPM1L
GO:0008284	positive regulation of cell proliferation	467	0.0199	76	0.0324	6.07997e-06	0.000445603	ADCYAP1	ADM	ADRA2A	ADRB2	AKR1C2	AKR1C3	APLN	ARNT2	ATF3	CDCA7L	CHRM1	CRH	CTSH	EMP2	EPCAM	ERBB4	FGF19	FGF1	FGF2	FGFR1	FGFR4	FIGF	FLT1	FLT4	FN1	GAB2	GDNF	HGF	HIPK2	HOXA3	HTR2B	IGF2	IL34	IL6R	INSR	JAK2	KDM4C	KRAS	LEF1	LYN	MFGE8	MVD
GO:0035556	intracellular signal transduction	398	0.0169	67	0.0286	6.72161e-06	0.000477234	ABR	ADCY1	ARHGEF2	ARHGEF3	ARHGEF4	BLK	BMX	DCLK1	DEF8	DEPDC1	DEPTOR	DGKB	DGKG	DGKH	DGKI	DGKK	DRD2	FMN2	GPR155	GUCY1B3	IGFBP5	INADL	JAK2	KALRN	MAP4K1	MAST4	MKNK2	NET1	NEURL2	NPR1	NPR2	NRG3	NUAK1	NUAK2	PLCB4	PLCD1	PLCD3	PLCL1	PLCL2	PLXNB1	PRKAA1	PTPN6
GO:0050919	negative chemotaxis	34	0.0014	13	0.0055	9.7567e-06	0.000671734	FLRT2	FLRT3	ITGB3	NRP2	PDGFA	SEMA4D	SEMA4G	SEMA5B	SEMA6A	SEMA6D	SEMA7A	SLIT1	SLIT3
GO:0010977	negative regulation of neuron projection development	39	0.0016	14	0.0059	1.0372e-05	0.000693096	ADCY6	CBFA2T2	CRMP1	DPYSL3	GFAP	INPP5J	LPAR1	LRP1	NGFR	PMP22	PTPRO	SPOCK1	STMN2	VIM
GO:0001764	neuron migration	103	0.0043	25	0.0106	1.40634e-05	0.000912914	ASCL1	AXL	CXCL12	CXCR4	DCLK1	DDIT4	DRGX	FGF13	FGFR1	GATA2	GFRA3	ITGA3	MATN2	NAV1	NDN	NRCAM	NRP1	NTRK3	POMGNT2	PTK2	RAPGEF2	SATB2	SEMA6A	SPOCK1	TWIST1
GO:0048010	vascular endothelial growth factor receptor signaling pathway	73	0.0031	20	0.0085	1.51822e-05	0.000958163	AXL	BAIAP2	CYBB	CYFIP2	DOCK1	ELMO1	FIGF	FLT1	FLT4	FOXC1	ITGB3	MAPKAPK2	NRP1	NRP2	PIK3CB	PTK2	SH2D2A	SHC2	SRC	VAV2
GO:0000122	negative regulation of transcription from RNA polymerase II promoter	717	0.0305	105	0.0448	1.65129e-05	0.000992853	ACVR2B	AEBP1	AJUBA	ASCL1	ATF3	BACH1	BACH2	BATF3	BCL6B	BCL6	BHLHE40	CCND1	DAB2IP	DACH1	DKK1	DNAJB5	DUSP22	ETS2	EZR	FGFR1	FHL2	GATA2	GLIS3	H2AFY2	HAND1	HES6	HES7	HEY1	HIPK2	ID1	IFI16	INSM1	JAZF1	JDP2	KANK2	KLF10	KLF11	LEF1	LMCD1	MAD2L2	MAGEA2	MAPK15
GO:0043524	negative regulation of neuron apoptotic process	130	0.0055	29	0.0123	1.69569e-05	0.000992853	AARS	AGAP2	AXL	FAIM2	FAM134B	GDNF	GRIN1	HIPK2	JAK2	KRAS	LRP1	MDK	NES	NGFR	NRP1	NTRK1	OXR1	POU4F1	PPARGC1A	SIX4	SNCA	SNCB	STAR	STXBP1	TFAP2B	TGFB3	TOX3	UNC5B	VSTM2L
GO:0045944	positive regulation of transcription from RNA polymerase II promoter	958	0.0408	133	0.0568	1.7758e-05	0.000992853	ACVR1B	ACVRL1	ADCYAP1	ADRB2	AGAP2	ARHGEF2	ARID3B	ARNT2	ASCL1	ATF3	ATF5	BACH1	BCL2L12	BMP7	BMPR1B	CBFA2T2	CD40	CDK9	CDKN2A	CDKN2B	DAB2IP	DCN	DRD2	EBF1	EBF4	ELF1	EPAS1	EPCAM	ETS2	ETV1	FGF1	FGF2	FOXC1	FOXD1	FOXO4	GALR1	GATA2	GDNF	GLIS3	GRIN1	HAND1	HAND2
GO:0001938	positive regulation of endothelial cell proliferation	68	0.0029	19	0.0081	1.81145e-05	0.000992853	ACVRL1	CXCL12	ECM1	EGFL7	F3	FGF2	FLT4	HTR2B	ITGB3	NR4A1	NRARP	NRP1	NRP2	PPP1R16B	PROX1	SCG2	TEK	VASH2	VIP
GO:0010765	positive regulation of sodium ion transport	18	0.0007	9	0.0038	1.83538e-05	0.000992853	ADRB2	ANK3	CNKSR3	GPD1L	NKX2-5	PKP2	SCN4B	SCN5A	SGK1
GO:0031290	retinal ganglion cell axon guidance	18	0.0007	9	0.0038	1.83538e-05	0.000992853	ALCAM	BMPR1B	EPHB1	EPHB2	ISL2	NRCAM	NRP1	PTPRM	SLIT1
GO:0043410	positive regulation of MAPK cascade	80	0.0034	21	0.0089	1.89183e-05	0.000999589	ADRB2	CDK10	DAB2IP	DUSP19	FGFR1	FLT1	FLT4	GPR37	IGF2	IGFBP3	IGFBP4	IL6R	INSR	LPAR1	NGFR	PDGFA	PELI2	TIMP2	TNFRSF1B	TNFRSF25	WWC1
GO:0000187	activation of MAPK activity	105	0.0044	25	0.0106	1.97184e-05	0.00101819	ALK	C5	CD74	CXCR4	FGF1	FGF2	GNG3	HGF	INSR	IQGAP3	ITGA1	LPAR1	LPAR3	MAPK10	MAPKAPK2	NTRK3	PAK3	PIK3CB	PRKAA1	S1PR2	SHC2	TGFB3	TLR4	TNF	TRAF6
GO:0007411	axon guidance	159	0.0067	33	0.0141	2.22114e-05	0.00112143	ANK3	BMP7	BOC	CNTN2	CNTN4	CRMP1	CXCL12	DRGX	EFNA3	EFNB2	EPHB1	EPHB2	ETV1	EZR	FLRT2	FLRT3	FOXD1	GFRA3	GPC1	KRAS	MATN2	NFASC	NGFR	NRP1	NRP2	NRXN1	NTRK1	PTK2	PTPRO	SEMA6A	SLIT1	SLIT3	WNT3
GO:0045909	positive regulation of vasodilation	32	0.0013	12	0.0051	2.65101e-05	0.00130937	ADCYAP1	ADM	ADRA2A	ADRB2	AGT	APLN	NOS3	PLA2G6	PPARD	PTPRM	SCPEP1	VIP
GO:0048485	sympathetic nervous system development	15	0.0006	8	0.0034	3.00975e-05	0.00145493	ASCL1	GDNF	GFRA3	HAND2	NTRK1	PLXNA4	SOX4	TFAP2B
GO:0007409	axonogenesis	95	0.004	23	0.0098	3.0946e-05	0.00146478	ADCY1	ANK3	BAIAP2	BRSK2	CNTN4	DRD2	FMOD	LINGO2	LINGO4	LPPR4	LRFN2	LRRN2	LUM	NEFH	NOTCH1	NRCAM	PAK1	PAK3	POU4F1	RTN4R	SLITRK1	SLITRK5	SLITRK6
GO:0046777	protein autophosphorylation	169	0.0072	34	0.0145	3.23346e-05	0.00149927	ACVR1B	ALK	BMX	CAMK2A	DDR1	EPHB1	ERBB4	FES	FGFR1	FGFR4	FLT1	FLT4	INSR	JAK2	LYN	MAP3K10	MAP3K9	MAP4K1	MAPK15	MAPKAPK2	MKNK2	NEK6	NTRK1	NTRK3	PAK1	PDGFRA	PDGFRB	PRKACA	PTK2	SRC	STK17B	TEK	TRIM28	ULK2
GO:0034446	substrate adhesion-dependent cell spreading	38	0.0016	13	0.0055	3.74522e-05	0.00167132	ANTXR1	AXL	BVES	FGFRL1	FN1	FZD7	ITGB3	MERTK	MICALL2	PARVA	RADIL	SRC	TEK
GO:0001974	blood vessel remodeling	33	0.0014	12	0.0051	3.75165e-05	0.00167132	ACE	ACVR2B	ACVRL1	AGT	AXL	BGN	DBH	ELN	EPAS1	FOXC1	HOXA3	NOS3
GO:0001933	negative regulation of protein phosphorylation	60	0.0025	17	0.0072	3.97288e-05	0.00173584	CTDSPL	DAB2IP	FBLN1	IGFBP3	INSM1	INSR	KIRREL2	KIRREL	LRP6	LYN	MICAL1	NTRK3	PPARGC1A	PRR5L	SNCA	TGFB1	ZBED3
GO:0045766	positive regulation of angiogenesis	110	0.0046	25	0.0106	4.36399e-05	0.00187075	ACVRL1	ADM2	ADM	ANGPT2	C5	CCBE1	CTSH	CX3CL1	CYSLTR2	ECM1	F3	FGF1	FGF2	FLT1	GATA2	HGF	HIPK2	NOS3	NTRK1	SERPINE1	SPHK1	TEK	TMIGD2	TWIST1	VASH2
GO:0043406	positive regulation of MAP kinase activity	55	0.0023	16	0.0068	4.66817e-05	0.00196409	ADRA2A	AJUBA	CD40	FGF1	FGF2	FGFR1	FLT1	HTR2B	KRAS	PDE5A	PDGFA	PDGFD	PDGFRB	SRC	TGFB1	TNF
GO:0001837	epithelial to mesenchymal transition	34	0.0014	12	0.0051	5.22148e-05	0.00211843	BMP7	EPB41L5	FAM101B	HGF	LEF1	LOXL3	NOTCH1	SNAI1	SNAI2	TGFB1	TRIM28	WNT11
GO:0030501	positive regulation of bone mineralization	34	0.0014	12	0.0051	5.22148e-05	0.00211843	ACVR2B	ADRB2	BMP7	BMPR1B	CD276	GPM6B	NELL1	SLC8A1	TGFB1	TGFB3	TMEM119	WNT10B
GO:0007420	brain development	196	0.0083	37	0.0158	5.99532e-05	0.00238971	ABR	ARNT2	B3GNT5	BCL2L11	BDH1	BOK	CA10	CD9	CNTN4	CNTNAP2	COX17	DDIT4	EML1	FOXC1	GPR56	H2AFY2	HRSP12	ID1	KCNK3	MACROD2	NDRG4	NES	NT5E	OXCT1	PCDH18	PROX1	RPH3A	S1PR1	SEPT4	SIX3	SLC6A17	SLC7A11	SMARCA1	SPHK1	STAR	TULP3	ZIC1
GO:0007169	transmembrane receptor protein tyrosine kinase signaling pathway	93	0.0039	22	0.0094	6.41812e-05	0.00251413	ALK	BDKRB2	BLK	BMX	CD4	DDR1	DOK1	DOK4	ERBB4	FLT1	FLT4	GAB2	GFRA2	LYN	MTSS1	NTRK1	NTRK3	PIK3CB	SH2D6	SHC2	SHC4	TEK
GO:0001666	response to hypoxia	176	0.0075	34	0.0145	7.20753e-05	0.00272925	ABAT	ADM	ADORA1	AJUBA	ANGPT2	ARNT2	ATP1B1	CHAT	CRYAB	CX3CL1	CXCL12	CXCR4	DDIT4	DRD2	EPAS1	FIGF	FLT1	MMP14	MMP2	NPPA	PAK1	PDGFA	PDLIM1	PPARA	PRKAA1	PYGM	RYR2	SDC2	SOCS3	TEK	TFRC	TGFB1	TGFB3	TH
GO:0030168	platelet activation	114	0.0048	25	0.0106	7.85245e-05	0.00292472	ADAMTS13	ADRA2A	AXL	CD40	CD9	COL1A1	CX3CL1	DGKB	DGKG	DGKH	DGKI	DGKK	GNA11	GNAQ	ITGB3	ITPR3	LYN	MERTK	PIK3CB	PLSCR1	PTPN6	RAC2	SRC	VAV2	VWF
GO:0030036	actin cytoskeleton organization	121	0.0051	26	0.0111	8.14258e-05	0.00298386	ABR	ADD2	ADRA2A	AMOT	ARHGEF17	BCL6	CORO2B	CORO6	DMTN	ELMO1	FGD1	FGD4	FGD5	FLNB	IQSEC2	IQSEC3	KRAS	MTSS1	NUAK2	PALLD	PDGFA	PDLIM7	PFN2	RAC3	SH2B2	SLC9A3R1
GO:0038095	Fc-epsilon receptor signaling pathway	249	0.0106	9	0.0038	8.91878e-05	0.00312909	GAB2	KRAS	LYN	MAPK10	PAK1	PIK3CB	PSMB8	TRAF6	VAV2
GO:0070306	lens fiber cell differentiation	13	0.0005	7	0.0029	8.95205e-05	0.00312909	CRYGD	KDM5B	NTRK3	SIX3	SKIL	SLC7A11	TGFB1
GO:0086064	cell communication by electrical coupling involved in cardiac conduction	13	0.0005	7	0.0029	8.95205e-05	0.00312909	ATP1B1	CACNA1C	FKBP1B	PKP2	PRKACA	RYR2	SLC8A1
GO:0018108	peptidyl-tyrosine phosphorylation	171	0.0072	33	0.0141	9.1694e-05	0.0031565	ALK	AXL	BLK	DDR1	DYRK4	EPHA2	EPHA6	EPHB1	EPHB2	ERBB4	FES	FGF1	FGF2	FGFR1	FGFR1OP2	FGFR4	FLT1	FLT4	INSR	JAK2	LYN	MAP3K10	MAP3K9	MERTK	NEK1	NTRK1	NTRK3	PDGFRA	PDGFRB	PTK2	PTPN6	SRC	TEK
GO:0043552	positive regulation of phosphatidylinositol 3-kinase activity	31	0.0013	11	0.0047	9.99422e-05	0.00333925	ERBB4	FGF2	FLT1	LYN	PDGFRA	PDGFRB	PTK2	SRC	TEK	TGFB1	VAV2
GO:0045776	negative regulation of blood pressure	31	0.0013	11	0.0047	9.99422e-05	0.00333925	ABAT	ADM2	ADORA1	APLN	BDKRB2	CRH	DRD2	GCH1	NOS3	PPARA	SCPEP1
GO:0071456	cellular response to hypoxia	103	0.0043	23	0.0098	0.00011	0.00362203	ADRB2	BDKRB2	BMP7	CPEB1	ELN	EPAS1	FMN2	HIF3A	HIPK2	KCNK3	MGARP	NKX3-1	PLAU	PPARD	PPARGC1A	PRKAA1	PTN	SIRT4	SLC8A1	SRC	SUV39H1	TWIST1	VLDLR
GO:0006024	glycosaminoglycan biosynthetic process	42	0.0017	13	0.0055	0.000116099	0.00371915	B3GAT3	GPC1	GPC2	GPC3	GPC5	HS3ST3A1	HS3ST5	HSPG2	PDGFRB	SDC1	SDC2	SDC4	XYLT2
GO:0007193	adenylate cyclase-inhibiting G-protein coupled receptor signaling pathway	48	0.002	14	0.0059	0.000129266	0.00396883	ADCY1	ADCY6	ADORA1	FSHR	GNAI1	GPR37	HTR1E	LPAR1	MCHR1	NPY2R	S1PR1	S1PR3	SSTR2	SSTR5
GO:0051965	positive regulation of synapse assembly	60	0.0025	16	0.0068	0.000139112	0.00421417	CLSTN3	EPHB1	EPHB2	FLRT2	FLRT3	LINGO2	LRRC4B	LRRTM1	NRXN1	NTRK1	NTRK3	SLITRK1	SLITRK5	SLITRK6	SYNDIG1	THBS2
GO:0042127	regulation of cell proliferation	176	0.0075	33	0.0141	0.000155717	0.00460921	AGT	ARHGEF2	BCL6	BLK	BMX	CD40	CHST11	DBH	DUSP22	FES	INHA	JAG2	JAK2	KCNH1	LTBR	MFI2	NGFR	NUAK1	PLCD1	PLCD3	PTGS1	PTK2	RAPGEF2	SGK1	SIX3	SRC	TFRC	TGFB3	TNC	TNFRSF1A	TNFRSF1B	TNFRSF25	TXNIP
GO:0008360	regulation of cell shape	140	0.0059	28	0.0119	0.00015621	0.00460921	ARHGAP18	BAIAP2	BVES	CDC42EP1	COCH	DMTN	EPB41L3	EZR	FES	FGD1	FGD4	FGD5	FMNL1	FN1	LPAR1	MYO10	PARVA	PLXNB1	PTK2	PTN	SEMA4D	SH3KBP1	SHROOM3	SLC9A3R1	STRIP2	TTBK1	WASF3	WIPF1
GO:0051897	positive regulation of protein kinase B signaling	86	0.0036	20	0.0085	0.000165949	0.00482328	AKR1C2	AKR1C3	AXL	F10	F3	FGF2	IGF2	IGFBP5	INSR	KIAA1161	NGFR	PDGFA	PTK2	PTPRJ	RASD2	SRC	TEK	TGFB1	TNF	ZP3
GO:1903779	regulation of cardiac conduction	55	0.0023	15	0.0064	0.000169187	0.00482328	AGT	ATP1B1	ATP2B3	ATP2B4	FKBP1B	ITPR3	NKX2-5	NPPA	NPR1	NPR2	PRKACA	RYR2	SLC8A1	SLC8A2	TNNI3
GO:0007416	synapse assembly	61	0.0026	16	0.0068	0.000169834	0.00482328	ACHE	CLSTN3	DRD2	FLRT3	FZD1	NRCAM	NRXN1	NRXN2	PCDHB10	PCDHB11	PCDHB13	POU4F1	SDK1	SDK2	SLITRK6	SPOCK2
GO:0006469	negative regulation of protein kinase activity	93	0.0039	21	0.0089	0.000177877	0.00498933	BGN	CDKN2A	DBNDD2	DCN	DEPTOR	DUS2	DUSP19	FLRT2	FLRT3	GADD45A	GNAQ	LRP6	LRRC4B	LRRC4C	LRRTM1	PPM1E	RTN4R	SMYD3	SOCS2	SOCS3	TRIB1
GO:0045746	negative regulation of Notch signaling pathway	28	0.0011	10	0.0042	0.000191963	0.00531878	BCL6	BMP7	CHAC1	DLK1	EGFL7	GATA2	HEY1	MMP14	NRARP	SLC35C1
GO:0016525	negative regulation of angiogenesis	68	0.0029	17	0.0072	0.000199678	0.00546589	ADRB2	AGT	AMOT	ANGPT2	DAB2IP	DCN	FOXC1	FOXO4	HOXA5	NPR1	PTN	PTPRM	SERPINF1	SPARC	STAB1	TEK	THBS2
GO:0000398	mRNA splicing, via spliceosome	222	0.0094	8	0.0034	0.000204649	0.00553527	ELAVL2	HELB	NOVA1	PRPF40B	RAVER2	RBPMS	TXNL4A	TXNL4B
GO:0060291	long-term synaptic potentiation	39	0.0016	12	0.0051	0.000220566	0.00589561	CRH	GFAP	ITPR3	LRRTM1	PLK2	PTN	RIMS1	SERPINE2	SLC8A2	SNAP25	SNCA	VAMP2
GO:0032956	regulation of actin cytoskeleton organization	45	0.0019	13	0.0055	0.00024259	0.00633523	ARHGAP18	ARHGEF19	BAIAP2	BST2	DMTN	EZR	GPM6B	LRP1	ODAM	PDGFA	PDGFRB	SH3BGRL3	VANGL2
GO:0061337	cardiac conduction	45	0.0019	13	0.0055	0.00024259	0.00633523	CACNA1C	CACNA2D2	CACNG2	CACNG4	CACNG5	KCND3	KCNH2	KCNJ12	KCNJ14	KCNK1	KCNK3	MEF2A	SCN5A
GO:0007608	sensory perception of smell	156	0.0066	4	0.0017	0.000261624	0.00656544	CNGB1	DRD2	GRM7	PDE1C
GO:0033137	negative regulation of peptidyl-serine phosphorylation	24	0.001	9	0.0038	0.000263162	0.00656544	BDKRB2	CNKSR3	DDIT4	DKK1	DMD	DMTN	GPD1L	HGF	INPP5J
GO:0060078	regulation of postsynaptic membrane potential	24	0.001	9	0.0038	0.000263162	0.00656544	ADCYAP1	HCN1	HCN2	SCN1A	SCN2A	SCN3A	SCN4A	SCN4B	SCN5A
GO:0006958	complement activation, classical pathway	172	0.0073	5	0.0021	0.000267931	0.00656544	C1R	C5	C7	CD55	MASP2
GO:0001946	lymphangiogenesis	11	0.0004	6	0.0025	0.000268744	0.00656544	ACVR2B	ACVRL1	CCBE1	FLT4	PROX1	SOX18
GO:0003198	epithelial to mesenchymal transition involved in endocardial cushion formation	11	0.0004	6	0.0025	0.000268744	0.00656544	HEY1	MSX1	MSX2	NOTCH1	SNAI1	SNAI2
GO:0072659	protein localization to plasma membrane	58	0.0024	15	0.0064	0.000308989	0.00746833	ABCA12	ANK3	ATP1B1	DPP6	EMP2	EPB41L3	FGF13	LRP6	MAP7	PLEKHF1	RAPGEF2	SCP2	STXBP1	TMEM88	ZDHHC22
GO:0006915	apoptotic process	498	0.0212	72	0.0307	0.000323707	0.00760865	ADORA2A	ARHGEF6	BCL2L11	BCL2L14	BMF	BOK	C6orf120	CAAP1	CADM1	CASP10	CASP4	CASP6	CDKN2A	CXCR4	CYFIP2	DOCK1	DUSP22	ELMO1	EPB41L3	FAIM2	FAIM	FBXO10	GADD45A	GADD45G	GLRX2	HIF3A	HRK	IER3	IGFBP3	JAK2	KANK2	KLF11	LITAF	LTBR	MAP3K10	MAP3K9	MECOM	MEF2A	NEK6	NLRP1	NOA1	NOTCH2
GO:0071526	semaphorin-plexin signaling pathway	35	0.0014	11	0.0047	0.000323861	0.00760865	NRP1	NRP2	PLXNA2	PLXNA4	PLXNB1	SEMA4D	SEMA4G	SEMA5B	SEMA6A	SEMA6D	SEMA7A
GO:0006406	mRNA export from nucleus	99	0.0042	1	0.0004	0.000324841	0.00760865	DDX25
GO:0050728	negative regulation of inflammatory response	84	0.0035	19	0.0081	0.000334868	0.00776347	ABR	ACP5	ADRB2	CALCRL	CD276	FEM1A	HGF	METRNL	NT5E	PPARA	PPARD	PYDC2	SERPINF1	SOCS3	TEK	TNFAIP3	TNFRSF1A	TNFRSF1B	ZFP36
GO:0030336	negative regulation of cell migration	91	0.0038	20	0.0085	0.000351313	0.00793629	ABHD2	ACVRL1	BST2	DACH1	DPYSL3	DRD2	FAM60A	IGFBP5	LDLRAD4	PKP2	PTN	PTPRJ	PTPRK	PTPRU	RECK	SCAI	SERPINE1	SLC9A3R1	TMEFF2	WNT11
GO:0043161	proteasome-mediated ubiquitin-dependent protein catabolic process	184	0.0078	6	0.0025	0.0003526	0.00793629	MTA1	PSMB8	RNF122	RNF6	SPOPL	TRIM38
GO:0048008	platelet-derived growth factor receptor signaling pathway	30	0.0012	10	0.0042	0.000356384	0.00793629	IQGAP1	JAK2	NRP1	PDGFA	PDGFD	PDGFRA	PDGFRB	PTPRJ	SRC	TXNIP
GO:0006355	regulation of transcription, DNA-templated	1651	0.0704	201	0.0858	0.000358373	0.00793629	ACAD8	ACVR1B	ACVR2B	ACVRL1	ARNT2	ATF5	AXIN2	BACH1	BCORL1	BHLHE40	CASZ1	CDCA7L	CRABP2	DMD	DPF3	DRGX	E2F2	EBF1	EBF4	ELAVL2	ELF1	EPAS1	ERC1	ETV1	EYA4	FHIT	FOXC1	FOXL1	FOXN4	FOXO4	FZD7	GATA2	GLRX2	HES6	HEY1	HIF3A	HIVEP2	HLF	HOXA3	HOXA6	HOXD11	HOXD4
GO:0007566	embryo implantation	41	0.0017	12	0.0051	0.000361268	0.00793629	BSG	DDR1	EMP2	FBLN1	MMP2	MMP9	PLAU	PPARD	RECK	SERPINE2	TRIM28	TRO
GO:0030324	lung development	78	0.0033	18	0.0076	0.000365888	0.00793629	ACVR2B	ADAMTS2	CRH	CRISPLD2	EPAS1	FGF1	FGF2	GPC3	HEG1	HRSP12	ITGA3	LOX	MMP14	NOS3	NOTCH1	PROX1	PTN	SPARC
GO:0006027	glycosaminoglycan catabolic process	25	0.001	9	0.0038	0.000370267	0.00793629	FUCA1	GPC1	GPC2	GPC3	GPC5	HSPG2	SDC1	SDC2	SDC4
GO:0071158	positive regulation of cell cycle arrest	25	0.001	9	0.0038	0.000370267	0.00793629	CDKN2A	DAB2IP	FOXO4	INSM1	POU4F1	PRKACA	RNF112	TGFB1	UHRF2
GO:0032147	activation of protein kinase activity	47	0.002	13	0.0055	0.000379101	0.00801042	ACVR2B	ADRA2A	AGAP2	DRD2	DUSP19	EMP2	FGF13	GPRC5B	INSR	ITGB3	NKX3-1	TRAF6	WNT11
GO:0043066	negative regulation of apoptotic process	459	0.0195	67	0.0286	0.000380777	0.00801042	ADORA1	ARHGAP10	ARNT2	ASCL1	ATF5	BCL2L10	BLK	CD44	CD74	CHST11	CRYAB	CTSH	DHRS2	EPCAM	ERBB4	FAIM2	FAIM	FHL2	FLT4	FMN2	FN1	GDNF	HTR2B	ID1	IER3	IL2RB	LEF1	MMP9	MPZ	MSX1	MSX2	MYO18A	NGFR	NKX2-5	NME2	NOTCH2	NUAK2	PDGFRB	PKHD1	PLK2	POU3F3	PPARD
GO:0048013	ephrin receptor signaling pathway	85	0.0036	19	0.0081	0.000388421	0.00809627	EFNA3	EFNB2	EPHA2	EPHA6	EPHB1	EPHB2	GRIN1	KALRN	LYN	MMP2	MMP9	NTRK1	NTRK3	PAK1	PAK3	PTK2	SDC2	SRC	VAV2
GO:0007218	neuropeptide signaling pathway	99	0.0042	21	0.0089	0.000414278	0.00855673	ADCYAP1	CPE	CYSLTR2	GALR1	GPR1	LTB4R	MCHR1	NMB	NMU	NPFF	NPPA	NPY2R	NXPH2	OPRM1	PRLHR	PROKR1	RAPGEF2	SCG5	SORCS2	SSTR2	TAC3
GO:0010718	positive regulation of epithelial to mesenchymal transition	36	0.0015	11	0.0047	0.000419963	0.00859599	AXIN2	COL1A1	CRB2	EPB41L5	GLIPR2	LEF1	NOTCH1	SNAI1	TGFB1	TGFB3	TWIST1
GO:0000165	MAPK cascade	265	0.0113	43	0.0183	0.00045098	0.00914846	ACTN2	CAMK2A	DAB2IP	DOK4	ERBB4	FGF13	FGF19	FGF1	FGF2	FGFR1	FGFR4	GDNF	GFRA2	GFRA3	GRIN1	IL17RD	IL2RB	JAK2	KRAS	MAP3K10	MAP3K9	MAP4K1	MAPK10	MAPK15	MAPKAPK2	MEF2A	PAK1	PAK3	PDGFA	PDGFRA	PDGFRB	PPM1L	PSMB8	PTK2	RAPGEF2	RASA4	RASAL2	SCG2	SHC2	SPRED1	TEK	TGFB1
GO:0030032	lamellipodium assembly	31	0.0013	10	0.0042	0.00047374	0.00944155	AJUBA	ARHGEF4	ARHGEF6	FGD4	LRRC16A	PARVB	PTPRO	S1PR1	VAV2	WASF3
GO:0060325	face morphogenesis	31	0.0013	10	0.0042	0.00047374	0.00944155	COL1A1	CRISPLD1	CRISPLD2	DKK1	LEF1	LRP6	MMP2	MSX1	TGFB1	TGFB3
GO:0007016	cytoskeletal anchoring at plasma membrane	12	0.0005	6	0.0025	0.000483954	0.00947883	ANK3	EPB41L1	EPB41L3	EZR	FLNB	SHANK1
GO:0048846	axon extension involved in axon guidance	12	0.0005	6	0.0025	0.000483954	0.00947883	ALCAM	FMOD	NRP1	NRP2	SLIT1	SLIT3
GO:0002576	platelet degranulation	101	0.0043	21	0.0089	0.000537061	0.0102752	ACTN2	CD9	ECM1	FIGF	FN1	HGF	IGF2	ITGA2B	ITGB3	ITIH4	LYN	PDGFA	PHACTR2	SERPINE1	SPARC	STXBP1	TGFB1	TGFB3	TIMP3	TUBA4A	VWF
GO:0035335	peptidyl-tyrosine dephosphorylation	101	0.0043	21	0.0089	0.000537061	0.0102752	CDC14A	CDC14B	DNAJC6	DUSP10	DUSP19	DUSP22	EYA4	MTM1	MTMR7	MTMR8	PALD1	PTPN21	PTPN6	PTPRE	PTPRF	PTPRJ	PTPRK	PTPRM	PTPRN2	PTPRO	PTPRU
GO:0045786	negative regulation of cell cycle	37	0.0015	11	0.0047	0.000538179	0.0102752	ADCYAP1	BMP7	CDK6	INHA	INHBA	NR4A1	NUPR1	PLA2G16	PTPRK	RPS6KA2	TGFB1
GO:0050680	negative regulation of epithelial cell proliferation	55	0.0023	14	0.0059	0.000560564	0.0106133	CDK6	CDKN2B	DAB2IP	GPC3	HRSP12	IFT74	MTSS1	NKX3-1	PBLD	PPARD	PTN	STRAP	TGFB1	WNT10B
GO:0007626	locomotory behavior	81	0.0034	18	0.0076	0.000574275	0.0107831	ABAT	APBA1	C1QL1	DBH	DRD2	FSHR	GPRC5B	LRRTM1	NEGR1	NOVA1	NPY2R	OLFM2	OPRM1	RASD2	SNAP25	TH	VPS13A	ZNF385A
GO:0002027	regulation of heart rate	32	0.0013	10	0.0042	0.000620504	0.0114617	AGT	BVES	DMD	DRD2	EPAS1	GPD1L	PRKACA	RYR2	SCN5A	SLC8A1
GO:0050808	synapse organization	32	0.0013	10	0.0042	0.000620504	0.0114617	ELFN1	LRP4	LRRTM1	NFASC	PAK3	RAB39B	SNCA	SNCB	SNCG	TSC1
GO:0010812	negative regulation of cell-substrate adhesion	17	0.0007	7	0.0029	0.000666927	0.0120259	ANGPT2	COL1A1	DMTN	FZD7	NOTCH1	PTPRO	SPOCK1
GO:0036120	cellular response to platelet-derived growth factor stimulus	17	0.0007	7	0.0029	0.000666927	0.0120259	ERRFI1	FN1	IQGAP1	PDGFD	PDGFRB	PTN	SRC
GO:0046847	filopodium assembly	17	0.0007	7	0.0029	0.000666927	0.0120259	ARHGEF4	EZR	FGD1	FGD4	FGD5	ITGA6	S1PR2
GO:0010811	positive regulation of cell-substrate adhesion	38	0.0016	11	0.0047	0.000682075	0.0121123	ABI3BP	EDIL3	EGFLAM	EMILIN1	FBLN2	ITGA3	ITGA5	JAK2	NPY2R	PTN	SPOCK2
GO:0019221	cytokine-mediated signaling pathway	139	0.0059	26	0.0111	0.000682382	0.0121123	BGN	CX3CL1	DCN	F3	FLRT2	FLRT3	IL10RA	IL13RA2	IL17RD	IL1R1	IL20RA	IL2RB	IL6R	IRF5	JAK2	KRAS	LRRC4B	LRRC4C	LRRTM1	PLP2	RTN4R	SH2B2	SOCS2	SOCS3	STAT4	TNFRSF1A
GO:0022617	extracellular matrix disassembly	76	0.0032	17	0.0072	0.000734901	0.0129434	ADAMTS4	BSG	CD44	CTSK	DCN	ELN	FBN1	FN1	GSN	HSPG2	HTRA1	LCP1	MMP14	MMP2	MMP9	TIMP2	TLL2
GO:0009611	response to wounding	63	0.0026	15	0.0064	0.000751365	0.0131315	ABHD2	ACHE	ADM	FN1	GFAP	MDK	NGFR	NMNAT1	NRP1	PDGFA	SCN3A	SLC1A3	TGFB1	TNC	VWF
GO:0035023	regulation of Rho protein signal transduction	83	0.0035	18	0.0076	0.000762072	0.013217	ABR	ALS2CL	ARHGDIB	ARHGEF10L	ARHGEF17	ARHGEF19	ARHGEF25	ARHGEF2	ARHGEF3	ARHGEF4	ARHGEF6	FGD1	FGD4	FGD5	KALRN	MCF2L2	NET1	VAV2
GO:0007166	cell surface receptor signaling pathway	273	0.0116	43	0.0183	0.000786163	0.0135315	ADRB2	AGT	BDKRB2	BSG	C5	CALCRL	CASP10	CBLB	CD101	CD4	CD97	CD9	CLEC4A	DOK1	DTX1	GEM	GPR56	IL1R1	INHA	INHBA	IRF9	LAG3	MAGI1	MCHR1	MERTK	MKNK2	NPR1	NPR2	NPY2R	PRLHR	PROKR1	SEMA6A	TNFRSF25	TSPAN11	TSPAN13	TSPAN15	TSPAN18	TSPAN32	TSPAN33	TSPAN4	TSPAN6	TSPAN7
GO:0008380	RNA splicing	157	0.0066	5	0.0021	0.000824003	0.0140762	MBNL3	NOVA1	PPARGC1A	RRAGC	SRRM4
GO:0070374	positive regulation of ERK1 and ERK2 cascade	179	0.0076	31	0.0132	0.000842563	0.0141541	ACKR3	ADCYAP1	ARHGAP8	CD44	CD74	CX3CL1	CYSLTR2	DRD2	ERBB4	FGF19	FGF1	FGF2	FGFR4	FLT4	FSHR	GLIPR2	HTR2B	NDRG4	NRP1	NTRK1	OPRM1	PDGFA	PDGFD	PDGFRA	PDGFRB	RAPGEF2	SEMA7A	SRC	TEK	TLR4	TNF
GO:0001503	ossification	77	0.0032	17	0.0072	0.000849372	0.0141541	ACP5	BMP7	BMP8B	CDH11	ECM1	FOXC1	GPM6B	IGF2	MGP	MMP9	NPR2	OSTF1	PDLIM7	SPARC	TMEM119	TRAF6	TWIST1
GO:0034220	ion transmembrane transport	234	0.0099	38	0.0162	0.000851266	0.0141541	AQP2	AQP5	ATP1B1	ATP2B3	ATP2B4	ATP6V1G2	CACNA1G	CHRNA2	CLCN3	CLCN4	CLCN5	CLCNKA	FAM26F	FKBP1B	FXYD5	GABRA1	GABRA4	GABRB1	GABRG2	GABRQ	GRIA2	GRIA4	GRIK3	GRIK5	GRIN1	HTR3A	HTR3B	HVCN1	KCNK3	PIEZO1	PLP2	RYR2	SCN2A	SCN3A	SCN5A	SGK1	TRPM8	ZACN
GO:0046426	negative regulation of JAK-STAT cascade	39	0.0016	11	0.0047	0.000855505	0.0141541	BGN	DCN	FLRT2	FLRT3	LEPROT	LRRC4B	LRRC4C	LRRTM1	RTN4R	SOCS2	SOCS3
GO:0007219	Notch signaling pathway	112	0.0047	22	0.0094	0.000859712	0.0141541	ASCL1	CDK6	CHAC1	DLL3	DTX1	DTX4	FOXC1	GMDS	HES7	HEY1	IFT74	JAG2	KRT19	MAML2	MDK	NOTCH1	NOTCH2	NOTCH3	NRARP	S1PR3	SNAI2	TGFB1
GO:0006813	potassium ion transport	84	0.0035	18	0.0076	0.000873508	0.0142498	ATP1B1	HCN1	KCNA2	KCNA3	KCNC4	KCND3	KCNG1	KCNH1	KCNJ12	KCNJ8	KCNK1	KCNK3	KCNK7	KCNMB3	KCNN4	KCNQ2	SCN4A	TSC1
GO:0007613	memory	64	0.0027	15	0.0064	0.000883791	0.0142498	CHAT	DBH	FGF13	IGF2	ITGA3	ITGA5	ITPR3	JPH3	KCNK10	PLA2G6	PLK2	PTGS1	SLC8A2	TH	VLDLR
GO:0016337	single organismal cell-cell adhesion	98	0.0041	20	0.0085	0.00088434	0.0142498	CD44	CD58	CDH10	CDH7	COL13A1	COL19A1	CYFIP2	ESAM	FAT1	ICAM2	JAM2	KIRREL2	KIRREL	LRP6	NEGR1	NRCAM	PKHD1	PKP2	PTPRU	SRC
GO:0050776	regulation of immune response	255	0.0108	12	0.0051	0.000911726	0.0145876	BCL6	CD200	CD200R1	CD226	CD276	CD40	COL1A1	COL2A1	CXADR	ICAM2	MICB	NCR3LG1
GO:0042391	regulation of membrane potential	71	0.003	16	0.0068	0.000941061	0.0149517	ACTN2	BVES	CACNA1G	CNGB1	CNIH2	GRIK3	GRIN1	HCN1	HCN2	KCNH1	KCNH2	KCNH5	RIMS2	RIMS4	SLC26A10	SLC26A11
GO:0001523	retinoid metabolic process	58	0.0024	14	0.0059	0.000953831	0.0150493	AKR1C1	AKR1C3	AKR1C4	CYP4V2	GPC1	GPC2	GPC3	GPC5	HSPG2	LRP1	RBP1	SDC1	SDC2	SDC4
GO:0060412	ventricular septum morphogenesis	23	0.0009	8	0.0034	0.000991176	0.0155307	FGFRL1	HEY1	NKX2-5	NOTCH1	PROX1	SOX4	WNT11	ZFPM1
Total genes found in GO biological process : 1293
GO molecular function terms in DESeq_changing_protein_coding_genes_Be_C_vs_Be_gT
GO term	Ontology description	Genes in genome	% in genome	Genes in list	% in list	Pvalue	Adjusted Pvalue	Genes
GO:0005515	protein binding	8741	0.3728	1053	0.45	1.44959e-16	1.00022e-13	ABCA12	ABCB1	ABCB4	ACACB	ACE	ACHE	ACKR3	ACSF2	ACTL8	ACTN2	ACVR1B	ACVR2B	ACVRL1	ADAM23	ADAMTS13	ADAMTS4	ADAMTS7	ADAMTSL2	ADAMTSL3	ADCY6	ADCYAP1	ADI1	ADM	ADORA1	ADORA2A	ADRA2A	ADRB2	AFAP1L1	AGAP2	AGL	AGT	AHNAK	AIG1	AJUBA	AKAP12	AKAP3	AKR1C1	AKR7A3	ALCAM	ALK	AMER3	AMHR2
GO:0005509	calcium ion binding	715	0.0304	140	0.0598	1.8614e-15	6.42183e-13	ACTN2	ADAMTS13	ANKEF1	C1R	C2CD4A	CABP1	CABP7	CABYR	CALML4	CAPS2	CBLB	CCBE1	CD97	CDH10	CDH11	CDH12	CDH7	CDHR3	CLGN	CLSTN3	CRB2	DCHS1	DGKB	DGKG	DLK1	DLL3	DNASE1L3	DOC2B	DSC3	EDIL3	EFCAB10	EFCAB1	EFHC2	EGFL7	EGFLAM	EML1	ENPP2	F10	FAT1	FAT3	FAT4	FBLN1
GO:0046872	metal ion binding	2037	0.0868	294	0.1256	6.14005e-12	1.41221e-09	ABAT	ACACB	ACE	ACSM3	ACSM4	ACVR1B	ACVR2B	ACVRL1	ADARB2	ADCY1	ADCY6	AGAP1	AGAP2	AGAP4	AGMAT	AIFM3	AMHR2	AMPD3	ANGPT2	ANKMY1	ANTXR1	AOX1	ARG2	ARHGEF2	ARSD	ARSJ	ASAP2	ASAP3	ASPHD2	ATP2B3	ATP2B4	B3GAT1	B3GAT3	B4GALT6	BCL6B	BCL6	BMPR1B	BMX	BRCC3	CACNA1C	CACNA2D2	CARS2
GO:0044822	poly(A) RNA binding	1105	0.0471	51	0.0217	9.26137e-12	1.59759e-09	ADARB2	AHNAK	APOBEC3B	BST2	CCDC108	CDKN2A	CSRP1	DCN	DDX31	ELAVL2	EZR	FLNB	H1F0	HELB	HRSP12	IFI16	IGF2BP1	KCTD12	KIAA1324	LRP1	MBNL3	MSI1	MTHFSD	MYO18A	NOA1	NOVA1	PEG10	POP1	PURG	RAVER2	RBM3	RBPMS	RIMS1	RPL12	RPL13	RPL24	RPL35	RPL7A	RPS3A	RPS3	SAMSN1	SRSF12
GO:0005518	collagen binding	61	0.0026	24	0.0102	1.07958e-09	1.48982e-07	ABI3BP	ACHE	ANTXR1	CCBE1	CD44	CHADL	COCH	CTSK	DCN	DDR1	FN1	GPR56	ITGA11	ITGA1	ITGA3	LUM	MMP9	MRC2	NID2	PAK1	PCOLCE	PDGFA	SPARC	VWF
GO:0005102	receptor binding	362	0.0154	73	0.0311	2.25692e-09	2.59546e-07	ABCA12	ADCY6	ADCYAP1	ADM	ALCAM	AMACR	AMH	AMN	ANGPT2	ANGPTL2	APLN	APOL2	BLK	BMX	C5	CADM1	CADM2	CD200	CD276	CD58	CD72	CRH	CX3CL1	CXADR	CXCL12	DDO	DMTN	ECI2	EPHB2	FKBP1B	FZD1	GDNF	GFRA3	HSPA1A	IGFBP4	INHA	ITGA1	JAK2	LAMA4	LEPROT	LRP6	LRRC4B
GO:0005161	platelet-derived growth factor receptor binding	15	0.0006	10	0.0042	1.715e-07	1.6905e-05	FIGF	IL1R1	ITGA5	ITGB3	LYN	PDGFA	PDGFD	PDGFRA	PDGFRB	PTPRJ
GO:0005178	integrin binding	107	0.0045	29	0.0123	2.94948e-07	2.54393e-05	ACTN2	ADAM23	ADAMTS13	CD226	CD9	CX3CL1	CXADR	EDIL3	EMP2	FBLN1	FBN1	FGF1	FN1	GFAP	ICAM2	ITGA3	ITGA5	ITGA6	LTBP4	LYN	MFGE8	MMP14	S1PR2	S1PR3	SEMA7A	SRC	TIMP2	TSPAN4	VWF
GO:0050840	extracellular matrix binding	25	0.001	12	0.0051	1.27074e-06	9.64848e-05	ADAMTS15	BGN	DCN	ELN	FBLN2	GPR56	ITGA2B	ITGB3	OLFML2A	OLFML2B	SPARC	SPOCK2
GO:0030165	PDZ domain binding	91	0.0038	25	0.0106	1.39833e-06	9.64848e-05	APBA1	ATP2B3	ATP2B4	BAIAP2	CADM1	CCDC88C	CLCN3	CXADR	CXXC4	DOCK4	DTNA	ERC1	FZD1	FZD7	GRASP	GRIK5	GRM7	KCNJ12	LLGL2	LPAR1	RAPGEF2	SDC2	SLC9A3R1	SSTR2	TMEM88
GO:0003723	RNA binding	529	0.0225	27	0.0115	1.54794e-05	0.000970983	ADARB2	APOBEC3G	DDX25	DDX31	ELAVL2	ELAVL4	JAKMIP1	LARP6	MSI1	NABP1	NOVA1	PABPC4L	PPARGC1A	PRPF40B	RBM3	RDM1	RNASEH2A	RPL13	RPL24	RPL34	RPL7A	RPS3A	RPS3	SRSF12	TRIM21	ZMAT4	ZNF239
GO:0017124	SH3 domain binding	117	0.0049	27	0.0115	1.71984e-05	0.000988907	CABYR	DAB2IP	DNAJC6	DOCK1	DOCK4	DPYSL3	DTX1	ELMO1	ERRFI1	GRIK5	INPP5J	LYN	MAPK15	MICAL1	OSTF1	PAK3	PLSCR1	PTPN6	REPS1	RIMS1	SGIP1	SH2D2A	SH3BGRL2	SH3BP1	SH3KBP1	SHANK1	SIRPA
GO:0001078	transcriptional repressor activity, RNA polymerase II core promoter proximal region sequence-specific binding	105	0.0044	25	0.0106	1.97184e-05	0.00104659	ASCL1	ATF3	BACH1	BATF3	BHLHE40	DACH1	ETS2	HAND1	IFI16	INSM1	JDP2	MZF1	NACC2	NFIL3	NKX6-1	PPARA	PRDM1	PROX1	REST	SCRT2	SKIL	SNAI1	SNAI2	ZFPM1	ZNF536
GO:0004930	G-protein coupled receptor activity	675	0.0287	39	0.0166	2.45809e-05	0.00121149	ACKR3	ADORA2A	APLNR	CALCRL	CD97	CMKLR1	CXCR4	FFAR2	FRZB	FZD1	FZD7	GPR160	GPR161	GPR171	GPR1	GPR22	GPR37	GPR56	GPR85	GPRC5B	GPRC5C	GRM7	HTR1E	LGR6	LPAR1	LPAR3	MCHR1	MRGPRE	OPRM1	OXGR1	PRLHR	PROKR1	S1PR1	S1PR2	S1PR3	SMO	TAS2R19	TAS2R20	TAS2R30
GO:0008083	growth factor activity	162	0.0069	33	0.0141	3.23219e-05	0.00142774	AGT	AMH	BMP7	BMP8B	CDNF	CECR1	CERS1	CXCL12	DKK1	FGF11	FGF13	FGF19	FGF1	FGF2	FIGF	GDF15	GDNF	HGF	IGF2	IL12A	IL34	INHA	INHBA	JAG2	MDK	NDP	NRG3	PDGFA	PDGFD	PTN	RABEP2	TGFB1	TGFB3
GO:0004871	signal transducer activity	198	0.0084	38	0.0162	3.43277e-05	0.00142774	BMX	BST2	CBLB	CD40	DKK1	ECM1	FAM126A	GNA11	GNAI1	GNAQ	GNB3	GNG11	GNG3	GOLT1B	IL10RA	IL13RA2	IL1R1	LITAF	MAPKAPK2	NEK6	NGFR	PLCB4	PLCD1	PLCD3	PLCL1	PLCL2	PLCXD2	PLK2	PTK2	RAPGEF2	SH2B2	SP110	STAT4	TFG	TRIM38	TRIM55	TSPAN6	ZP3
GO:0003700	transcription factor activity, sequence-specific DNA binding	948	0.0404	130	0.0555	3.62838e-05	0.00142774	AEBP1	ARNT2	ASCL1	ATF3	ATF5	BACH1	BACH2	BATF3	BCL6	BHLHE40	CBFA2T2	E2F2	ELF1	EPAS1	ETS2	ETV1	FEV	FOXC1	FOXD1	FOXD4	FOXL1	FOXN4	FOXO4	GATA2	HES6	HEY1	HIVEP2	HIVEP3	HLF	HOXA3	HOXA5	HOXA6	HOXD4	ID1	IKZF2	INSM1	IRF5	IRF9	JDP2	KDM5B	KLF10	KLF11
GO:0003779	actin binding	311	0.0132	53	0.0226	3.72455e-05	0.00142774	ACE	ADD2	ADD3	AFAP1	CGN	CLMN	CNN3	COBLL1	CORO2B	COTL1	CXCR4	DMD	DMTN	ENC1	EPB41L1	EPB41L3	EZR	FGD4	FLNB	FMN2	FMNL1	FMNL2	FXYD5	GSN	KLHL4	KLHL5	LCP1	MICAL1	MICAL2	MSRB2	MTSS1	MYO10	MYO3B	MYO6	MYO7A	MYOT	MYRIP	PALLD	PARVA	PARVB	PDLIM5	PFN2
GO:0005096	GTPase activator activity	282	0.012	49	0.0209	4.66252e-05	0.00169323	ABR	ADPRHL1	AGAP1	AGAP2	AGAP4	ALS2CL	ARHGAP10	ARHGAP18	ARHGAP21	ARHGAP24	ARHGAP32	ARHGAP36	ARHGAP8	ARHGDIB	ARHGEF10L	ARHGEF19	ARHGEF6	ASAP2	ASAP3	AXIN2	CDC42EP1	DAB2IP	DEPDC1	DOCK1	DOCK4	ERRFI1	EVI5L	GNAQ	HTR2B	IQGAP1	IQGAP3	KALRN	LLGL2	PLXNB1	RABEP2	RAPGEF2	RASA4	RASAL2	RGS17	RGS3	RGS5	RGS8
GO:0004714	transmembrane receptor protein tyrosine kinase activity	35	0.0014	12	0.0051	7.1556e-05	0.00235113	ALK	AXL	DDR1	EPHA2	ERBB4	FLT1	FLT4	MERTK	NTRK1	NTRK3	PDGFRA	TEK
GO:0005001	transmembrane receptor protein tyrosine phosphatase activity	17	0.0007	8	0.0034	9.2194e-05	0.00289154	PTPN6	PTPRE	PTPRF	PTPRK	PTPRM	PTPRN2	PTPRO	PTPRU
GO:0005516	calmodulin binding	179	0.0076	34	0.0145	9.95375e-05	0.00295485	ADCY1	ADD2	ADD3	AEBP1	ATP2B3	ATP2B4	CACNA1C	CAMK2A	CNN3	GEM	GRIN1	IQGAP1	IQGAP3	KCNH1	KCNH5	KCNN4	MAP6	MAPKAPK2	MKNK2	MYO10	MYO6	MYO7A	NOS3	NRGN	PDE1C	PLA2G6	PNCK	RYR2	SCN3A	SCN5A	SLC8A1	SLC8A2	SPHK1	VAMP2
GO:0008201	heparin binding	158	0.0067	31	0.0132	0.000106482	0.00295485	ABI3BP	ADAMTS15	ADAMTS1	BMP7	CECR1	CFH	COL13A1	CRISPLD2	FGF1	FGF2	FGFBP3	FGFR1	FGFR4	FGFRL1	FMOD	FN1	FSTL1	GPR56	LTBP2	MDK	NELL2	NRP1	NRP2	PCOLCE	PCSK6	PTN	PTPRF	SERPINE2	SLIT1	SLIT3	THBS2
GO:0005089	Rho guanyl-nucleotide exchange factor activity	77	0.0032	19	0.0081	0.00010706	0.00295485	ABR	ALS2CL	ARHGEF10L	ARHGEF17	ARHGEF19	ARHGEF25	ARHGEF2	ARHGEF3	ARHGEF4	ARHGEF6	DOCK11	DOCK1	FGD1	FGD4	FGD5	KALRN	MCF2L2	NET1	VAV2
GO:0004872	receptor activity	210	0.0089	38	0.0162	0.000115824	0.00307379	AMHR2	AMOT	ANPEP	ANTXR1	APLNR	CADM1	CADM2	CD200	CD226	CD40	CD4	CHRM3	CMKLR1	GFRA2	GUCY1B3	IGSF1	IL10RA	LRP1	LRRN2	NGFR	NOTCH1	NOTCH2	NOTCH3	NPR2	NPY2R	NRP2	NRXN1	PKHD1	PLXNB1	PROCR	RTN4R	SEMA4D	SLC40A1	TEK	TLR4	TMEM123	TNFRSF25	TNFRSF9
GO:0005251	delayed rectifier potassium channel activity	37	0.0015	12	0.0051	0.00012883	0.00329233	KCNA2	KCNA3	KCNC3	KCNC4	KCND3	KCNG1	KCNG3	KCNH1	KCNH2	KCNQ2	KCNQ5	KCNV2
GO:0005539	glycosaminoglycan binding	18	0.0007	8	0.0034	0.000149431	0.0036824	BGN	DCN	EGFLAM	LTBP4	SERPINE2	SPOCK2	SPOCK3	VCAN
GO:0000978	RNA polymerase II core promoter proximal region sequence-specific DNA binding	350	0.0149	55	0.0235	0.000208555	0.00496218	ARID3B	ARNT2	ASCL1	ATF3	BATF3	ELF1	ETS2	ETV1	FOXD1	HAND1	HOXA5	HOXC11	IFI16	INSM1	JDP2	LEF1	MEF2A	MEIS2	MITF	MSX2	MYB	MYBL1	MZF1	NACC2	NDN	NFIA	NKX2-5	NKX6-1	NPAS4	NRL	PBX1	PITX1	PPARA	PRDM1	RFX3	SIX2	SIX4	SKIL	SOX18	ZIC1	ZNF100	ZNF257
GO:0004713	protein tyrosine kinase activity	129	0.0055	26	0.0111	0.000226254	0.0051731	ALK	AXL	BLK	BMX	DYRK4	EPHA6	EPHB2	ERBB4	FES	FGF1	FGF2	FGFR1	FGFR1OP2	FGFR4	FLT1	INSR	JAK2	LYN	MAP3K10	MAP3K9	MERTK	NEK1	PDGFRB	PTK2	SRC	TEK
GO:0005248	voltage-gated sodium channel activity	19	0.0008	8	0.0034	0.000232415	0.0051731	HCN1	HCN2	SCN1A	SCN2A	SCN3A	SCN4A	SCN4B	SCN5A
GO:0005249	voltage-gated potassium channel activity	51	0.0021	14	0.0059	0.000253057	0.00545654	CNGB1	HCN1	HCN2	HTR3A	KCNA2	KCNC3	KCNC4	KCNG1	KCNH2	KCNH5	KCNK1	KCNQ2	KCNQ5	KCNT1
GO:0005201	extracellular matrix structural constituent	64	0.0027	16	0.0068	0.000298849	0.00624867	BGN	CD4	COL19A1	COL1A1	COL27A1	ELN	FBLN1	FBLN2	FBN1	HAPLN1	HAPLN3	LAMA4	LUM	MGP	PXDN	VCAN
GO:0019900	kinase binding	77	0.0032	18	0.0076	0.000312505	0.006342	ATF5	DAB2IP	DLG2	EMP2	GFAP	IGSF9B	JAKMIP1	JAKMIP3	MOB1B	NTRK1	PER3	PRKAA1	RPS3	SNAI1	SRC	TNFAIP3	WWC1	WWC2
GO:0004725	protein tyrosine phosphatase activity	98	0.0041	21	0.0089	0.000362397	0.0071444	CDC14A	CDC14B	DNAJC6	DUSP10	DUSP19	DUSP22	EYA4	MTM1	MTMR7	MTMR8	PALD1	PTPN21	PTPN6	PTPRE	PTPRF	PTPRJ	PTPRK	PTPRM	PTPRN2	PTPRO	PTPRU
GO:0031994	insulin-like growth factor I binding	12	0.0005	6	0.0025	0.000483954	0.00927579	IGFBP3	IGFBP4	IGFBP5	INSR	ITGA6	ITGB3
GO:0042802	identical protein binding	605	0.0258	83	0.0354	0.000594953	0.0110951	ACTN2	ADORA2A	ALK	ALS2CL	AMOTL2	ATF3	ATL3	BAIAP2	BCHE	CASP6	CD74	CNTN2	COL1A1	COL2A1	CRYAB	CXADR	DAB2IP	DRD2	DYNLT3	EMILIN1	EPHB2	FBLN1	FGFR1	FHIT	FHL2	FLNB	FN1	FOXO4	GATSL2	GATSL3	GRASP	GRIK5	HAND1	HCN1	HCN2	HGF	HSPB8	IFI16	INHBA	ITGA2B	ITGB3	KCNH1
GO:0004114	3_,5_-cyclic-nucleotide phosphodiesterase activity	17	0.0007	7	0.0029	0.000666927	0.0118811	PDE11A	PDE1C	PDE4C	PDE5A	PDE7B	PDE8A	PDE9A
GO:0005267	potassium channel activity	38	0.0016	11	0.0047	0.000682075	0.0118811	HCN1	KCNA2	KCNC4	KCNG1	KCNK10	KCNK1	KCNK3	KCNK7	KCNN4	KCNQ2	TMEM38A
GO:0045499	chemorepellent activity	27	0.0011	9	0.0038	0.000688759	0.0118811	FLRT2	FLRT3	NRG3	SEMA4D	SEMA4G	SEMA5B	SEMA6A	SEMA6D	SEMA7A
GO:0030215	semaphorin receptor binding	22	0.0009	8	0.0034	0.000717893	0.0120816	PLXNB1	SEMA4D	SEMA4G	SEMA5B	SEMA6A	SEMA6D	SEMA7A	SH3BGRL3
GO:0031005	filamin binding	13	0.0005	6	0.0025	0.000809252	0.0129759	CRMP1	DPYSL3	FAM101A	FAM101B	MICALL2	OPRM1
GO:0004860	protein kinase inhibitor activity	51	0.0021	13	0.0055	0.000844092	0.0129759	BGN	DCN	DUS2	DUSP19	FLRT2	FLRT3	LRRC4B	LRRC4C	LRRTM1	RTN4R	SOCS2	SOCS3	TRIB1
GO:0032403	protein complex binding	234	0.0099	38	0.0162	0.000851266	0.0129759	ADM2	ADRB2	APBA1	CALY	CCND1	DAB2IP	EPCAM	EPHB1	FBLN1	FBN1	FGFR1	HMBOX1	INSR	IQGAP1	IST1	KRAS	KRT19	KRT8	LCA5	LRP1	LRRC16A	LZTFL1	MLKL	NCOA1	OTOF	PFKP	PLK2	PPARA	PRKACA	PTPRF	REST	RPH3A	SHANK1	SIX2	SKIL	SLC9A3R1	TULP3	VAMP2
GO:0044325	ion channel binding	112	0.0047	22	0.0094	0.000859712	0.0129759	ACTN2	ANK3	FGF13	FKBP1B	GPD1L	HERPUD1	HOMER1	KCND3	KCNH1	KCNH5	LYN	PACS1	PIRT	PKP2	RIMS2	RIMS4	RYR2	SCN4B	SCN5A	SLC8A1	SRC	VAMP2
GO:0043621	protein self-association	45	0.0019	12	0.0051	0.000865059	0.0129759	ACHE	AGA	CCDC88C	CNTN2	DMTN	ID1	NKX3-1	RSAD2	RYR2	SLC9A3R1	TNFAIP3	VAMP2
GO:0005088	Ras guanyl-nucleotide exchange factor activity	113	0.0048	22	0.0094	0.0009615	0.0141077	ACTN2	CAMK2A	ERBB4	FGF19	FGF1	FGF2	FGFR1	FGFR4	GDNF	GFRA2	GFRA3	GRIN1	IL2RB	JAK2	PDGFA	PDGFRA	PDGFRB	PTK2	RAPGEF2	RAPGEF4	SHC2	TEK
GO:0001077	transcriptional activator activity, RNA polymerase II core promoter proximal region sequence-specific binding	228	0.0097	37	0.0158	0.000981407	0.0141077	ARID3B	ARNT2	EBF1	EBF4	ELF1	EPAS1	ETV1	FOXD1	GATA2	HAND2	HOXA5	HOXC11	HOXC13	LEF1	MEF2A	MEIS2	MITF	MYB	MYBL1	MZF1	NDN	NFIA	NKX2-5	NPAS4	NR4A1	NRL	PBX1	PITX1	PLSCR1	POU4F1	PPARA	SIX2	SIX4	SOX18	SOX4	TFAP2B	ZIC1
Total genes found in GO molecular function : 1527
GO cellular component terms in DESeq_changing_protein_coding_genes_Be_C_vs_Be_gT
GO term	Ontology description	Genes in genome	% in genome	Genes in list	% in list	Pvalue	Adjusted Pvalue	Genes
GO:0005886	plasma membrane	4116	0.1755	585	0.25	2.80062e-22	8.54798e-20	ABCA12	ABCB1	ABCB4	ABCC1	ABR	ACE	ACHE	ACKR3	ACSL6	ACTN2	ACVR1B	ACVR2B	ACVRL1	ADAM23	ADCY1	ADCY6	ADD2	ADD3	ADI1	ADORA1	ADORA2A	ADRA2A	ADRB2	AFAP1L1	AHNAK	AJUBA	AKAP12	AMER3	AMN	ANGPT2	ANK3	ANTXR1	APBA1	APLNR	AQP2	AQP5	ARHGAP10	ARHGEF25	ARL4C	ARRDC2	ARRDC3	ART4
GO:0005887	integral component of plasma membrane	1374	0.0586	250	0.1068	3.66081e-22	8.54798e-20	ABCB4	ABCC1	ACVR1B	ACVR2B	ACVRL1	ADAM23	ADCY1	ADORA1	ADORA2A	ADRA2A	ADRB2	ALCAM	ALK	AMHR2	ANPEP	APLNR	AQP2	AQP5	AQP6	ATP2B3	ATP2B4	AXL	BDKRB2	BMPR1B	BOC	BSG	BST2	CACNG4	CADM1	CADM2	CALCRL	CALY	CD200	CD226	CD40	CD44	CD55	CD58	CD72	CD79B	CD97	CD99
GO:0031012	extracellular matrix	186	0.0079	59	0.0252	1.77572e-16	2.7642e-14	ABI3BP	ADAMTS4	ADAMTS9	AEBP1	BGN	BMP7	CHADL	COCH	COL1A1	COL21A1	COL2A1	DCN	DPT	ECM1	EGFL7	EMILIN1	F3	FBLN1	FBLN2	FBN1	FGFBP3	FMOD	FN1	FRAS1	HAPLN1	HSPG2	HTRA1	IGFBP7	LAMA4	LMCD1	LOXL1	LTBP1	LTBP2	LTBP4	LUM	MATN2	MFAP4	MFGE8	MGP	MMP14	MMP17	MMP2
GO:0005578	proteinaceous extracellular matrix	258	0.011	71	0.0303	7.27351e-16	8.49183e-14	ADAMTS13	ADAMTS15	ADAMTS16	ADAMTS17	ADAMTS19	ADAMTS2	ADAMTS4	ADAMTS7	ADAMTS9	ADAMTSL2	ADAMTSL3	BGN	CCBE1	CHADL	COCH	COL19A1	COL21A1	COL6A6	CRISPLD2	DPT	ECM1	ELN	EMILIN1	FBLN1	FBLN2	FBN1	FGF1	FLRT2	FLRT3	FMOD	GLDN	GPC1	GPC2	GPC3	GPC5	HAPLN1	HAPLN3	HMCN2	LOX	LTBP1	LTBP2	LTBP4
GO:0009986	cell surface	547	0.0233	111	0.0474	1.34407e-13	1.25536e-11	ABCB1	ACHE	ACKR3	ACVR1B	ACVRL1	ADAMTS13	ADAMTS15	ADAMTS7	ADAMTS9	AMOT	ANK3	ANTXR1	AXL	BGN	BST2	CD226	CD40	CD44	CD55	CD58	CD74	CLCN3	CLDND1	CLMP	CLSTN3	CNTN2	CNTNAP2	CRYAB	CX3CL1	CXADR	CXCR4	DIP2A	DMD	DPP6	EGFLAM	EMP2	EPCAM	EPHA2	F3	FSHR	FZD1	GPRC5B
GO:0005925	focal adhesion	391	0.0166	84	0.0358	5.57146e-12	4.33645e-10	ACTN2	AFAP1	AHNAK	AJUBA	AKAP12	ALCAM	ARHGAP24	ARHGEF2	ASAP3	BSG	CD44	CD97	CD99	CD9	CDC42EP1	CNN3	CSRP1	CSRP2	EFNB2	EPB41L5	EPHA2	EZR	FAT1	FES	FHL2	FLNB	FLNC	FLRT2	FLRT3	FLT1	FZD1	GSN	HSPA1A	HSPG2	IQGAP1	ITGA11	ITGA1	ITGA2B	ITGA3	ITGA5	ITGA6	ITGB3
GO:0043025	neuronal cell body	330	0.014	69	0.0294	1.29153e-09	8.61638e-08	ACVRL1	ADORA1	ALCAM	ARHGEF2	ASCL1	BAIAP2	BMPR1B	CAMK2N1	CHRM2	CNN3	CNTN2	CNTNAP2	CPEB1	CPE	CPLX1	DAB2IP	DGKI	DPP6	ENC1	EPHB2	GLRX2	GRIA4	GRIN1	HTR2B	HTR3A	IGSF9B	INHA	ITPR3	KCND3	KCNH1	KCNJ12	KCNJ14	KCNN4	LPAR1	LRP1	LRP4	LRP6	MYO10	NRGN	NRP1	NRSN1	NRXN1
GO:0045211	postsynaptic membrane	206	0.0087	49	0.0209	4.02162e-09	2.24988e-07	ADORA1	ANK3	ARHGAP32	CABP1	CACNG5	CAMK2N1	CHRM1	CHRM2	CHRM3	CHRNA2	CLSTN3	CNIH2	CPEB1	DLG2	DMD	FAIM2	GABRA1	GABRA4	GABRB1	GABRG2	GABRQ	GRASP	GRIA2	GRIA4	GRIK3	GRIK5	GRIN1	GRM7	HOMER1	HTR3A	HTR3B	IQSEC3	KCTD12	LIN7A	LRFN2	LRRC4C	LRRC7	LRRTM1	LZTS3	MPDZ	NCS1	NSG1
GO:0030054	cell junction	446	0.019	84	0.0358	4.33595e-09	2.24988e-07	ACHE	AFAP1L1	ARHGAP21	ARHGAP32	CABP1	CACNG5	CAMK2A	CAMK2N1	CGN	CHRM1	CHRM2	CHRM3	CHRNA2	CNIH2	COLQ	CPEB1	CPT1C	CXADR	CXCR4	CYFIP2	DLG2	DTNA	EGFLAM	FAIM2	GABRA1	GABRA4	GABRB1	GABRG2	GABRQ	GRASP	GRIA2	GRIA4	GRIK3	GRIK5	GRIN1	HOMER1	HTR2B	HTR3A	IFI30	IGSF9	KCNA2	KCNK1
GO:0043005	neuron projection	234	0.0099	53	0.0226	5.84957e-09	2.73175e-07	ABAT	ANK3	APBA1	ATP2B4	CHAT	CPEB1	CXADR	CYFIP2	FGF13	FLRT2	FZD1	GPR1	GRIN1	IQGAP1	ITGA1	LIN7A	MICALL2	MYO10	NCOA1	NGFR	NMB	NRCAM	NRSN1	NSMF	OPRM1	PDLIM5	POU4F1	PRKACA	PTPRF	PTPRO	RAB39B	RAC3	RAPGEF2	RGMA	RGS17	RPH3A	RTN4R	SCGN	SGK1	SH3KBP1	SHANK1	SLC32A1
GO:0001726	ruffle	89	0.0037	28	0.0119	1.52628e-08	6.47974e-07	AMOT	ASAP3	BAIAP2	CDK6	EZR	FGD1	FGD4	FGD5	FRMD4B	GSN	INPP5J	IQGAP1	ITGA5	LCP1	MTM1	MTSS1	MYO10	MYO6	NME2	PAK1	PALLD	PDLIM7	PODXL	SAMSN1	SH2B2	SLC9A3R1	TNFRSF12A	WIPF1
GO:0030425	dendrite	309	0.0131	63	0.0269	1.69747e-08	6.606e-07	ACVRL1	ALCAM	ANK3	BMPR1B	CAMK2N1	CHRM1	CHRM2	CHRM3	CNIH2	CNTNAP2	CPEB1	CPLX1	CPT1C	DAB2IP	DRD2	ELFN1	EPHB1	EPHB2	FGF13	GABRB1	GLRX2	GNAQ	GNB3	GNG3	GRIA4	GRIK3	GRIK5	GRIN1	GRM7	HCN1	HTR2B	IGSF9B	IGSF9	ITPR3	KCNA2	KCND3	KCNH1	KCNJ12	KCNJ14	KCNK1	LRP1	LRP4
GO:0030424	axon	225	0.0095	50	0.0213	2.87226e-08	1.0318e-06	ADRB2	ALCAM	CADM2	CCSAP	CNTN4	CNTNAP2	CPT1C	DAB2IP	DRD2	DTNA	EPHB1	EPHB2	FGF13	GABRG2	GRIK3	GRM7	HCN1	HOMER1	HTR3A	IGF2BP1	IGSF9	IL1R1	IQGAP1	KCNA2	KCNA3	LPAR3	LRRTM1	NCAM2	NCS1	NEFH	NRGN	NRP1	NRP2	NTRK1	PAK1	PALLD	PRSS12	PTPRK	PTPRO	RNF6	RUFY3	SCN2A
GO:0016021	integral component of membrane	4857	0.2071	583	0.2491	3.10499e-08	1.03574e-06	ABCA12	ABCA5	ABCB1	ABCC1	ABHD2	ACE	ACHE	ACKR3	ACP5	ACSL6	ACVRL1	ADAM23	ADAM32	ADAMTS1	ADAMTS4	ADCK2	ADCY1	ADCY6	ADORA1	ADORA2A	AGPAT2	AIG1	ALCAM	ALK	AMHR2	AMN	AMOT	ANPEP	ANTXR1	APOL2	AQP2	AQP6	ARSJ	ARV1	ASPHD2	ATL3	ATP2B4	ATP6AP1L	ATP9A	AXL	B3GALT2	B3GALT5
GO:0043235	receptor complex	127	0.0054	34	0.0145	4.227e-08	1.316e-06	ACVR1B	ACVR2B	ADRA2A	ADRB2	BMPR1B	CD200R1	DDR1	ERBB4	FGFR1	FLT1	FLT4	GABRQ	GPR160	GPR37	GPRC5C	GRM7	INSR	ITGA3	ITGB3	ITPR3	LRP1	LRP6	NOTCH1	NOTCH2	NOTCH3	NPR1	NRP1	NTRK1	NTRK3	PEX5L	PTPRN2	SLITRK5	TNFRSF1A	VLDLR
GO:0005622	intracellular	1284	0.0547	185	0.079	5.4603e-08	1.59373e-06	ABR	ADCY1	ADCYAP1	ADPRHL1	AGAP1	AGAP2	AKR1C3	ALK	ARHGEF2	ARHGEF3	ARHGEF4	ARHGEF6	ARL15	ATP1B1	AXL	B3GNT5	CCND1	CD74	COTL1	DCHS1	DCLK1	DDIT4	DEF8	DEPTOR	DGKB	DGKG	DGKH	DGKI	DOCK11	DOCK1	DOCK4	DOCK5	DOCK9	DOK4	DRD2	EPHA2	EVI5L	FAT4	FGF19	FSD1	GABARAPL1	GAD1
GO:0005615	extracellular space	1310	0.0558	187	0.0799	8.79901e-08	2.41714e-06	ABI3BP	ACE	ACHE	ACP5	ADAMTS13	ADAMTS15	ADAMTS4	ADAMTS9	ADCYAP1	ADM	AEBP1	AGA	AGT	AMH	AMN	ANGPT2	ANGPTL2	ANPEP	APLN	AXL	AZGP1	BMP7	BMP8B	C3orf58	C5	CABP1	CBR3	CCBE1	CD40	CD97	CD9	CECR1	CFH	CMTM3	CMTM4	CMTM7	CMTM8	COL1A1	COL2A1	COLQ	CPE	CREG1
GO:0045202	synapse	174	0.0074	40	0.017	2.47996e-07	6.43411e-06	ACHE	ADRA2A	CADM1	CADM2	CHRM1	CHRM2	CHRM3	CNTN2	CPEB1	CPT1C	CYFIP2	DGKI	DLGAP4	DMD	DTNA	EGFLAM	ERC1	FLRT2	GRIN1	HTR2B	INSR	ITGA5	KCNK1	LRP6	MYO7A	MYRIP	NRCAM	NRN1	NSMF	RAPGEF2	RGS17	RPH3A	SCGN	SDC2	SDK1	SDK2	SH3KBP1	SPG20	SYN2	VAMP2
GO:0097481	neuronal postsynaptic density	54	0.0023	19	0.0081	4.28868e-07	1.05411e-05	ADD2	ADD3	ARHGEF2	BAIAP2	CAMK2A	CLSTN3	DCLK1	DGKI	DLG2	DMTN	DNAJC6	EPB41L3	GNG3	GRIN1	HOMER1	MAP1B	NEFH	SHANK1	SYN2
GO:0008076	voltage-gated potassium channel complex	87	0.0037	25	0.0106	5.72474e-07	1.33673e-05	CNTN2	CNTNAP2	DLG2	DPP6	HCN2	KCNA2	KCNA3	KCNC3	KCNC4	KCND3	KCNG1	KCNG3	KCNH1	KCNH2	KCNJ14	KCNJ8	KCNK1	KCNMB3	KCNN4	KCNQ2	KCNQ5	KCNT1	KCNV2	SNAP25	VAMP2
GO:0070062	extracellular exosome	2776	0.1184	346	0.1478	9.27639e-07	2.06289e-05	AARS	ABAT	ABCB1	ABCB4	ABCC1	ACE	ACP5	ACTN2	ACVR1B	ADCY1	AEBP1	AGA	AGAP2	AGMAT	AGT	AHNAK	AKR1C1	AKR1C3	AKR1C4	AKR1E2	AKR7A3	ALCAM	ALDH1L1	ALK	AMN	ANGPTL2	ANPEP	ANTXR1	AOX1	AQP2	AQP5	ARHGDIB	ARL15	ARSD	ATP1B1	AXL	AZGP1	B3GAT3	BAIAP2	BCAS1	BDH2	BGN
GO:0030018	Z disc	109	0.0046	28	0.0119	1.452e-06	3.08219e-05	ACTN2	ANK3	ATP2B4	CACNA1C	CRYAB	DMD	FBXO32	FHL2	FKBP1B	FLNB	FLNC	HOMER1	KRT19	KRT8	LDB3	MYOT	MYOZ3	NOS1AP	PAK1	PALLD	PARVA	PARVB	PDLIM3	RYR2	SCN1A	SCN5A	SLC8A1	SYNE2
GO:0014069	postsynaptic density	142	0.006	33	0.0141	1.96534e-06	3.84453e-05	ADORA1	ARHGAP32	AXIN2	BCAS1	CABP1	CACNA1C	CACNG5	CAMK2N1	CHRM1	CNIH2	CNN3	CPEB1	DLG2	DRD2	GRIK5	GRIN1	IL1R1	LIN7A	LRP4	LRRC7	LYN	LZTS3	MPDZ	NCS1	NRGN	NSMF	PDLIM5	PLCB4	SH2D5	SPOCK1	SRC	SYNDIG1	TANC1
GO:0005829	cytosol	3363	0.1434	407	0.1739	1.97578e-06	3.84453e-05	AARS2	AARS	ABCA12	ABHD5	ABR	ACACB	ACP5	ACTN2	ADD2	ADD3	ADI1	ADM	AGL	AHNAK	AJUBA	AK7	AKR1C1	AKR1C3	AKR1C4	AKR7A3	ALDH1L1	AMOT	AMOTL2	AMPD3	ANK3	ANPEP	AOX1	AP1M2	APBA1	APOBEC3G	ARHGAP10	ARHGAP18	ARHGAP24	ARHGAP32	ARHGAP36	ARHGAP8	ARHGDIB	ARHGEF10L	ARHGEF17	ARHGEF25	ARHGEF2	ARHGEF3
GO:0045121	membrane raft	211	0.0089	43	0.0183	2.57796e-06	4.81564e-05	ABCB4	ADCY1	ADCY6	AHNAK	BSG	BST2	CBLB	CD226	CD4	CD55	CLIP3	CRB2	CXADR	DMD	EMP2	EPHB1	FAIM2	GNAI1	GPC1	GPM6B	GPRC5B	ITGA1	JAK2	KCNA3	KCNN4	KIRREL	KRAS	LTB4R	LYN	NGFR	OPRM1	PLSCR1	PODXL	RFTN1	S1PR1	SDC4	SLC9A3R1	TEK	TNF	TNFRSF1A	TNFRSF1B	TRPM8
GO:0005576	extracellular region	1626	0.0693	213	0.091	5.02119e-06	8.7557e-05	ACE	ACHE	ACTN2	ADAM23	ADAMTS2	ADAMTS4	ADCYAP1	ADM2	ADM	AGT	AMH	ANGPT2	APLN	APOL2	ARSJ	AZGP1	BCHE	BGN	BMP7	BTBD17	C11orf45	C14orf144	C1QL1	C1R	C2CD2	C5	C7	CASP4	CCDC3	CD200R1	CD55	CDNF	CECR1	CERS1	CFH	CGB2	CHGB	CNTN4	CNTNAP3	COL13A1	COL19A1	COL1A1
GO:0000139	Golgi membrane	576	0.0245	90	0.0384	5.06218e-06	8.7557e-05	ABCA5	AP1M2	ARHGAP21	ARHGAP32	B3GALT2	B3GALT5	B3GAT1	B3GAT3	B3GNT5	B3GNT7	B4GALT6	BOK	BSG	C3orf58	CABP1	CD55	CD74	CERS1	CHST11	CHST15	CHST1	CHST2	CHST7	CHST8	CLCN3	CLCN5	CLSTN3	CNGB1	CNIH2	COPZ2	DOPEY2	DSE	EMP2	ERC1	GALNT10	GALNT13	GALNT16	GALNT18	GALNT6	GALNT7	GALNTL6	GBA2
GO:0097060	synaptic membrane	16	0.0006	9	0.0038	5.32555e-06	8.88225e-05	CPE	DGKI	FLRT3	ITGA3	LRP4	NT5E	OLFM2	RIMS4	TMEM240
GO:0005654	nucleoplasm	2739	0.1168	216	0.0923	9.65075e-06	0.00015094	ABTB2	ADD3	AP3B2	ARID3B	ATF3	ATF5	ATG16L2	AXIN2	BCL6	BCORL1	BDH1	BRCC3	CAMK2A	CASP6	CASZ1	CBLB	CBR3	CCBL1	CCDC181	CCND1	CD79B	CDC14A	CDC14B	CDK6	CDK9	CDKN2A	CDKN2B	CENPK	CENPO	CHAMP1	CMPK2	CMTM8	COL4A3BP	CPEB1	CRABP2	CRYAB	CXADR	DEPDC1	DGKI	DOCK1	DTX3L	DUSP10
GO:0005743	mitochondrial inner membrane	428	0.0182	19	0.0081	9.69634e-06	0.00015094	ABCA12	ABCB10	AIFM3	CPOX	CYP27A1	GPD2	NNT	RHBDL3	RPS3	RSAD2	SIRT4	SLC1A3	SLC25A27	SLC25A29	SLC25A42	SLC25A53	SQRDL	SRC	THEM4
GO:0005911	cell-cell junction	158	0.0067	33	0.0141	1.9537e-05	0.000294316	ADD3	AJUBA	CADM1	COL13A1	CXADR	DSC3	EPB41L1	EPB41L3	FAT1	FGFR4	FLRT2	FLRT3	HEG1	IQGAP3	ITGA5	KIRREL	KRT8	LIN7A	MAGI1	MICALL2	PAK1	PDZD2	PKP2	PTK7	PTPN6	PTPRJ	PTPRK	PTPRM	PTPRU	RAPGEF2	SH3KBP1	TEK	VANGL2
GO:0043034	costamere	19	0.0008	9	0.0038	3.14024e-05	0.00045361	AHNAK	ANK3	DMD	FLNC	HOMER1	KRT19	KRT8	SDC4	SYNM
GO:0005737	cytoplasm	5014	0.2138	569	0.2431	3.20538e-05	0.00045361	AARS	ABCA12	ABCB4	ABHD5	ACTL8	ACVR2B	ADAMTS1	ADCY1	ADD3	ADI1	ADM	ADRA2A	AEBP1	AFAP1	AFAP1L1	AGAP1	AGL	AGT	AHNAK	AKAP12	AKAP3	AKR1C2	AKR1C3	AKR1C4	AKR1E2	ALDH1L1	ALS2CL	AMACR	AMOT	AOX1	AP3B2	APOBEC3G	ARHGAP18	ARHGAP8	ARHGDIB	ARHGEF10L	ARHGEF2	ARL4C	ARNT2	ASAP3	ATF5	AUNIP
GO:0042383	sarcolemma	91	0.0038	22	0.0094	4.59506e-05	0.000631145	ADCY6	ADRB2	AHNAK	ANK3	ATP1B1	BGN	BSG	BVES	DMD	DTNA	FLNC	KCND3	KCNJ8	KRT19	KRT8	MYOT	NOS1AP	OPRM1	PDE9A	SCN5A	SLC27A6	SLC8A1
GO:0005604	basement membrane	79	0.0033	20	0.0085	5.00158e-05	0.000667354	ADAMTS1	COL2A1	EGFLAM	FBLN1	FBN1	FRAS1	FREM1	HSPG2	ITGA6	LAMA4	LOXL1	MATN2	NID2	PTN	SERPINF1	SPARC	THBS2	TIMP3	TNC	VWA1
GO:0015629	actin cytoskeleton	217	0.0092	40	0.017	5.41606e-05	0.000702583	AHNAK	ARHGAP32	BAIAP2	CDC42EP1	CNN3	CORO2B	CORO6	DENND2A	DMD	DMTN	EZR	FGD4	FHL2	FLNB	FMN2	GSN	H1F0	IQGAP1	KALRN	LCP1	LIMA1	LRRC7	MTSS1	MYLK3	MYOT	MYRIP	NOTCH3	PALLD	PARVA	PDLIM3	PDLIM5	PDLIM7	PFN4	RAI14	SLC9A3R1	SNCA	STK17B	STK38L	VILL	WIPF1
GO:0005856	cytoskeleton	376	0.016	60	0.0256	7.97222e-05	0.00100622	ACTL8	ACTN2	ADD2	ADD3	AFAP1	AKAP12	ARHGAP21	ARHGAP24	ARHGDIB	ARHGEF2	CABP1	CABYR	COTL1	DMD	DNAI1	DRC1	ENC1	EPB41L1	EPB41L3	EPB41L4B	EPB41L5	EVPL	EZR	FAAH	FGD1	FGD5	FLNC	FRMD4A	FRMD4B	JAK2	KAZN	KLHL4	KLHL5	LDB3	LZTS3	MYO7A	NOS3	PARVA	PARVB	PDLIM1	PFN2	PLEKHH1
GO:0009897	external side of plasma membrane	207	0.0088	38	0.0162	8.67488e-05	0.00103876	ACE	ALCAM	AMOT	ANPEP	CD226	CD276	CD40	CD4	CD74	CD79B	CD9	CLCN3	CXCL12	ENOX2	GFRA3	HEG1	IL2RB	ITGA1	ITGA2B	ITGA3	ITGA5	ITGA6	LAG3	MCAM	MFGE8	NGFR	NRCAM	S1PR1	SCUBE1	SDC1	SEMA7A	TFRC	TLR4	TMEM123	TNF	TNFRSF9	TRPM8	VTCN1
GO:0005884	actin filament	54	0.0023	15	0.0064	0.000136625	0.0015951	ACTN2	AMOT	DMTN	EZR	FMN2	IQGAP1	KEAP1	LCP1	PALLD	RAC2	SH2B2	SRC	TEK	TSC1	WIPF1
GO:0005796	Golgi lumen	92	0.0039	21	0.0089	0.000152894	0.0017415	BGN	DCN	DEFB1	F10	FMOD	GPC1	GPC2	GPC3	GPC5	HSPG2	LUM	MMP14	PCSK6	SDC1	SDC2	SDC4	TGFB1	VCAN	WNT3	WNT5B	WNT6
GO:0030175	filopodium	68	0.0029	17	0.0072	0.000199678	0.00222023	ACTN2	ARL4C	BAIAP2	CXADR	DMD	DNALI1	EZR	FAT1	FGD4	FGF13	IGF2BP1	LCP1	LRRC7	MTM1	PODXL	RUFY3	SLC9A3R1
GO:0030426	growth cone	115	0.0049	24	0.0102	0.000225303	0.00244689	CPEB1	CXADR	DPYSL3	FGF13	IGF2BP1	INPP5J	IQGAP1	ITGA3	LRRTM1	NRP1	NRSN1	PALLD	PCDH9	PTPRO	RAC3	RUFY3	SNAP25	SNCA	SNCB	STMN2	STMN4	TIMP2	TSC1	TSHZ3
GO:0031226	intrinsic component of plasma membrane	24	0.001	9	0.0038	0.000263162	0.00279311	ADCY6	ALCAM	PDGFRA	PDGFRB	S1PR1	SCN2A	SCN4B	TGM2	TLR4
GO:0033268	node of Ranvier	15	0.0006	7	0.0029	0.00027218	0.00282463	ANK3	CNTN2	KCNQ2	NFASC	SCN1A	SCN2A	SPOCK1
GO:0043195	terminal bouton	64	0.0027	16	0.0068	0.000298849	0.00303397	ADCYAP1	ADORA1	CPLX1	GRIA4	GRIK3	GRIK5	GRIN1	NMU	PFN2	PRSS12	PTPRN2	SNCA	SNCB	STXBP1	TH	VAMP2
GO:0045095	keratin filament	99	0.0042	1	0.0004	0.000324841	0.00322768	KRT8
GO:0043202	lysosomal lumen	85	0.0036	19	0.0081	0.000388421	0.00377901	BGN	CD74	DCN	FMOD	FUCA1	GALC	GPC1	GPC2	GPC3	GPC5	HSPG2	IFI30	LUM	MAN2B2	PDGFRB	SDC1	SDC2	SDC4	VCAN
GO:0031225	anchored component of membrane	113	0.0048	23	0.0098	0.000419611	0.0039642	ACHE	ART4	BST2	CD55	CD58	CNTN2	CNTN4	EFNA3	GFRA2	GFRA3	GPC1	GPC2	GPC3	GPC5	LYNX1	MMP17	NEGR1	NRN1	NT5E	RECK	RGMA	RTN4R	SEMA7A
GO:0030666	endocytic vesicle membrane	66	0.0028	16	0.0068	0.000424432	0.0039642	CACNG2	CACNG4	CAMK2A	CD74	CD9	COLEC12	GPR161	GRIA2	GRIA4	LRP1	NOS3	SMO	STAB1	WNT3	WNT5B	WNT6
GO:0048471	perinuclear region of cytoplasm	634	0.027	87	0.0371	0.000464529	0.00425362	ACHE	ACKR3	APBA1	APLN	ARHGAP10	ATP9A	BRSK2	CABP1	CABP7	CHODL	COL4A3BP	CPEB1	CX3CL1	CYFIP2	DGKI	DMTN	DOK1	DYNC1I1	EML1	EZR	FAT1	FMN2	GALNT6	GBP2	GRASP	GSN	HMGCLL1	HSPA1A	IGF2BP1	INADL	INHBA	ITGA3	ITPR3	KCNH1	KCNH2	KIRREL	LDB3	LNPEP	LYN	MAP6	MAP7	MEIS2
GO:0043194	axon initial segment	12	0.0005	6	0.0025	0.000483954	0.004289	ANK3	KCNQ2	LRRC7	NFASC	NRCAM	SCN1A
GO:0030027	lamellipodium	158	0.0067	29	0.0123	0.000494376	0.004289	AJUBA	AMOT	ARHGEF6	DPYSL3	FAT1	FGD1	FGD4	FGD5	GSN	IGF2BP1	KCNA2	LRRC16A	MYO10	NME2	PALLD	PARVA	PARVB	PODXL	PTK2	PTPRM	PTPRO	RAB3IP	RAC2	RAC3	RUFY3	SH3BGRL3	STMN2	TSC1	WASF3
GO:0032587	ruffle membrane	80	0.0034	18	0.0076	0.000495945	0.004289	ARHGEF2	ARHGEF4	BMX	EPB41L5	EPHA2	EZR	FGD5	ITGA5	ITGB3	LCP1	MYO6	PAK1	PDE9A	PTPRJ	RPS3	SRC	THEM4	WWC1
GO:0005768	endosome	220	0.0093	37	0.0158	0.000535708	0.00454864	ACE	ACKR3	ADCY6	ADRB2	ARRDC3	ATP9A	BDKRB2	CALCRL	CLVS1	DGKH	EXPH5	EZR	FGFR4	FLT1	FSHR	GPC1	LEPROT	LPAR1	LRP1	NGFR	NSG1	NTRK1	PACSIN3	PAK3	PLD1	PLEKHF1	PLIN3	RFTN1	RNF32	S1PR1	SLA	SNX32	STMN2	TFRC	UNC93B1	VPS26B	VPS36
GO:0042734	presynaptic membrane	57	0.0024	14	0.0059	0.000803506	0.00663019	ADORA1	CAMK2A	ERC1	GRIK5	GRM7	KCNA2	KCNH1	KCTD12	LRRC4B	NRXN1	NRXN2	RIMS1	RIMS2	SNAP25
GO:0031092	platelet alpha granule membrane	13	0.0005	6	0.0025	0.000809252	0.00663019	CD9	ITGA2B	ITGB3	PHACTR2	SNCA	SPARC
GO:0005923	bicellular tight junction	112	0.0047	22	0.0094	0.000859712	0.00692217	AMOT	AMOTL2	ANK3	ARHGEF2	BVES	CCND1	CGN	CGNL1	CLMP	CXADR	EPB41L4B	EPCAM	ESAM	FRMD4A	INADL	JAM2	LIN7A	MAGI1	MICALL2	MPDZ	PMP22	RAPGEF2
GO:0032281	AMPA glutamate receptor complex	28	0.0011	9	0.0038	0.000913979	0.00723438	CACNG2	CACNG4	CACNG5	CNIH2	CPT1C	GRIA2	GRIA4	NRN1	OLFM2
Total genes found in GO cellular component : 1848
BIOCARTA pathways terms in DESeq_changing_protein_coding_genes_Be_C_vs_Be_gT
GO term	Ontology description	Genes in genome	% in genome	Genes in list	% in list	Pvalue	Adjusted Pvalue	Genes
BIOCARTA_138	EDG1 PATHWAY	27	0.0011	9	0.0038	0.000688759	0.149461	GNAI1	ADCY1	SPHK1	SRC	PTK2	PDGFA	PDGFRA	S1PR1	ITGB3
Total genes found in BIOCARTA pathways : 9
REACTOME pathways terms in DESeq_changing_protein_coding_genes_Be_C_vs_Be_gT
GO term	Ontology description	Genes in genome	% in genome	Genes in list	% in list	Pvalue	Adjusted Pvalue	Genes
REACTOME_228	NEURONAL SYSTEM	279	0.0119	64	0.0273	1.01129e-10	3.40806e-08	KCNK7	CACNG2	ADCY1	CHAT	ADCY6	STX1B	CHRNA2	SYT2	SLC32A1	KCNV2	KCNG3	ABAT	EPB41L1	RIMS1	GABRA1	GABRA4	GABRB1	GABRG2	GAD1	CACNG4	KCNMB3	KCNH5	GNAI1	GNB3	GNG3	GNG11	GRIA2	GRIA4	GRIK3	GRIK5	GRIN1	HCN1	KCNA2	KCNA3	KCNC3	KCNC4	KCND3	KCNG1	KCNH1	KCNH2	KCNJ8	KCNJ12
REACTOME_174	A TETRASACCHARIDE LINKER SEQUENCE IS REQUIRED FOR GAG SYNTHESIS	25	0.001	14	0.0059	1.32615e-08	2.97941e-06	VCAN	DCN	GPC2	GPC5	B3GAT3	B3GAT1	GPC3	GPC1	HSPG2	BGN	SDC1	SDC2	SDC4	GXYLT2
REACTOME_573	HEMOSTASIS	466	0.0198	82	0.035	1.28245e-07	2.16093e-05	MRVI1	MERTK	SH2B2	RAPGEF4	MGLL	COL1A1	DGKK	SIRPA	ADRA2A	CXADR	DGKB	DGKG	DGKH	ZFPM1	DOCK1	F3	F10	FIGF	DOCK9	FN1	SLC7A11	MAFF	KIF4A	GATA2	KCNMB3	GNA11	GNAI1	GNAQ	GNB3	GNG3	GNG11	ANGPT2	GUCY1B3	HGF	ITGA2B	ITGA3	ITGA5	ITGB3	ITPR3	JAK2	KIF3C	KRAS
REACTOME_167	GLYCOSAMINOGLYCAN METABOLISM	111	0.0047	30	0.0128	1.99947e-07	2.69529e-05	ST3GAL6	VCAN	DCN	GPC2	HS3ST5	GPC5	FMOD	B3GAT3	HS6ST3	B3GAT1	GPC3	GPC1	DSE	HSPG2	LUM	CHST11	CHST15	CHST7	BGN	SDC1	SDC2	SDC4	ST3GAL1	GXYLT2	CHST1	B3GNT7	B4GALT6	CHST2	CD44	HS3ST3A1
REACTOME_158	CHONDROITIN SULFATE DERMATAN SULFATE METABOLISM	49	0.002	18	0.0076	4.12924e-07	4.63852e-05	VCAN	DCN	GPC2	GPC5	B3GAT3	B3GAT1	GPC3	GPC1	DSE	HSPG2	CHST11	CHST15	CHST7	BGN	SDC1	SDC2	SDC4	GXYLT2
REACTOME_296	MRNA PROCESSING	161	0.0068	1	0.0004	7.52201e-07	7.24262e-05	TXNL4A
REACTOME_637	POTASSIUM CHANNELS	98	0.0041	26	0.0111	1.76669e-06	0.000148843	KCNK7	KCNV2	KCNG3	KCNMB3	KCNH5	GNB3	GNG3	HCN1	KCNA2	KCNA3	KCNC3	KCNC4	KCND3	KCNG1	KCNH1	KCNH2	KCNJ8	KCNJ12	KCNJ14	KCNK1	KCNK3	KCNN4	KCNQ2	KCNK10	KCNQ5	HCN2
REACTOME_326	AXON GUIDANCE	251	0.0107	49	0.0209	1.99035e-06	0.000149055	SEMA4D	COL1A1	COL2A1	CRMP1	DOCK1	DPYSL3	ALCAM	UNC5B	FES	FGFR1	KIF4A	GDNF	GFRA2	GPC1	ANK3	ITGA1	ITGA2B	ITGA5	ITGB3	KCNQ2	KRAS	MYO10	NRCAM	PAK1	PFN2	PLXNA2	PLXNB1	RGMA	PTK2	SEMA6A	RAC2	RPS6KA1	RPS6KA2	SCN2A	SCN4A	SCN5A	SLIT1	SLIT3	SRC	CNTN2	EZR	SEMA6D
REACTOME_166	HEPARAN SULFATE HEPARIN HS GAG METABOLISM	52	0.0022	17	0.0072	5.19902e-06	0.000350414	VCAN	DCN	GPC2	HS3ST5	GPC5	B3GAT3	HS6ST3	B3GAT1	GPC3	GPC1	HSPG2	BGN	SDC1	SDC2	SDC4	GXYLT2	HS3ST3A1
REACTOME_187	PROCESSING OF CAPPED INTRON CONTAINING PRE MRNA	140	0.0059	1	0.0004	6.035e-06	0.000369781	TXNL4A
REACTOME_213	TRANSMISSION ACROSS CHEMICAL SYNAPSES	186	0.0079	38	0.0162	8.55921e-06	0.000480742	CACNG2	ADCY1	CHAT	ADCY6	CHRNA2	SLC32A1	ABAT	EPB41L1	RIMS1	GABRA1	GABRA4	GABRB1	GABRG2	GAD1	CACNG4	GNAI1	GNB3	GNG3	GNG11	GRIA2	GRIA4	GRIK3	GRIK5	GRIN1	KCNJ12	MAOA	ACHE	MYO6	RPS6KA1	RPS6KA2	SLC1A3	SLC18A3	SNAP25	STXBP1	VAMP2	SYN2	CAMK2A	ACTN2
REACTOME_461	L1CAM INTERACTIONS	86	0.0036	22	0.0094	1.87269e-05	0.000970917	ALCAM	FGFR1	KIF4A	ANK3	ITGA1	ITGA2B	ITGA5	ITGB3	KCNQ2	NRCAM	PAK1	RPS6KA1	RPS6KA2	SCN2A	SCN4A	SCN5A	SRC	CNTN2	EZR	NRP2	NRP1	RPS6KA4
REACTOME_429	METABOLISM OF RNA	330	0.014	13	0.0055	2.06909e-05	0.000996118	RPL35	DCP1B	PSMB8	RPL7A	RPL12	RPL13	RPL24	RPL34	RPS3	RPS3A	ZFP36	TNFSF13	MAPKAPK2
REACTOME_32	DEVELOPMENTAL BIOLOGY	396	0.0168	64	0.0273	3.45187e-05	0.0014541	SEMA4D	PPARGC1A	COL1A1	COL2A1	CRMP1	DOCK1	DPYSL3	EBF1	ALCAM	UNC5B	FES	FGFR1	KIF4A	GDNF	GFRA2	GPC1	ANK3	INSM1	ITGA1	ITGA2B	ITGA5	ITGB3	KCNQ2	KRAS	MEF2A	MYO10	NKX6-1	NRCAM	PCSK6	PAK1	PFN2	PLXNA2	PLXNB1	PPARA	RGMA	PTK2	SEMA6A	RAC2	RPS6KA1	RPS6KA2	SCN2A	SCN4A
REACTOME_117	CELL SURFACE INTERACTIONS AT THE VASCULAR WALL	91	0.0038	22	0.0094	4.59506e-05	0.00182181	MERTK	COL1A1	SIRPA	CXADR	FN1	SLC7A11	ANGPT2	ITGA3	ITGA5	ITGB3	KRAS	LYN	ATP1B1	PIK3CB	PTPN6	JAM2	SRC	BSG	TEK	SLC7A5	ESAM	CD58
REACTOME_320	G1 S TRANSITION	112	0.0047	1	0.0004	9.31242e-05	0.00345677	PSMB8
REACTOME_161	HS GAG BIOSYNTHESIS	31	0.0013	11	0.0047	9.99422e-05	0.00345677	GPC2	HS3ST5	GPC5	HS6ST3	GPC3	GPC1	HSPG2	SDC1	SDC2	SDC4	HS3ST3A1
REACTOME_315	MRNA SPLICING	111	0.0047	1	0.0004	0.000102575	0.00345677	TXNL4A
REACTOME_259	ACETYLCHOLINE NEUROTRANSMITTER RELEASE CYCLE	10	0.0004	6	0.0025	0.000135668	0.0042459	CHAT	RIMS1	SLC18A3	SNAP25	STXBP1	VAMP2
REACTOME_203	GENERIC TRANSCRIPTION PATHWAY	352	0.015	56	0.0239	0.00013859	0.0042459	TRIM28	ZNF256	CDK9	CDKN2B	ZNF266	ZFP28	ZNF480	ZNF418	ZNF560	ZNF563	ZNF582	ZNF583	ZNF599	ZNF558	ZNF569	ZNF519	ZNF610	ZNF600	ZNF100	ZNF540	ZNF285	ZIK1	ZNF454	NR4A1	ZNF530	NOTCH2	NOTCH3	NPPA	SERPINE1	PPARA	PPARD	ZNF334	ZNF415	ZNF492	TGIF2	SKIL	TEAD3	NR2F1	ZNF19	ZNF28	ZNF43	ZNF136
REACTOME_624	VOLTAGE GATED POTASSIUM CHANNELS	43	0.0018	13	0.0055	0.000149862	0.00439162	KCNV2	KCNG3	KCNH5	KCNA2	KCNA3	KCNC3	KCNC4	KCND3	KCNG1	KCNH1	KCNH2	KCNQ2	KCNQ5
REACTOME_309	METABOLISM OF PROTEINS	518	0.022	30	0.0128	0.00018986	0.00533189	COX17	TUBB4A	RPL35	GALNT6	GALNT13	F10	FBXO4	MAN1A1	MGAT3	GALNTL6	GALNT7	GALNT10	RPL7A	RPL12	RPL13	RPL24	RPL34	RPS3	RPS3A	ST6GAL1	ST3GAL1	TUBA4A	ARSJ	SEMA6D	ST8SIA2	B3GNT5	SPHK1	B3GNT7	B4GALT6	SEC24D
REACTOME_2	TRANSLATION	222	0.0094	8	0.0034	0.000204649	0.00535393	RPL35	RPL7A	RPL12	RPL13	RPL24	RPL34	RPS3	RPS3A
REACTOME_564	METABOLISM OF CARBOHYDRATES	247	0.0105	42	0.0179	0.000206532	0.00535393	ST3GAL6	VCAN	DCN	AGL	GPC2	HS3ST5	GPC5	FMOD	PGLS	GALK1	GALT	B3GAT3	GBE1	HS6ST3	B3GAT1	GPC3	GPC1	DSE	HK2	HSPG2	KHK	LUM	CHST11	CHST15	PFKFB2	PFKP	PRKACA	CHST7	PYGM	BGN	SDC1	SDC2	SDC4	ST3GAL1	GXYLT2	UGP2	CHST1	B3GNT7	B4GALT6	CHST2	CD44	HS3ST3A1
REACTOME_234	NEUROTRANSMITTER RELEASE CYCLE	34	0.0014	11	0.0047	0.00024661	0.00593624	CHAT	SLC32A1	ABAT	RIMS1	GAD1	MAOA	SLC18A3	SNAP25	STXBP1	VAMP2	SYN2
REACTOME_127	HS GAG DEGRADATION	20	0.0008	8	0.0034	0.000348798	0.00810654	GPC2	GPC5	GPC3	GPC1	HSPG2	SDC1	SDC2	SDC4
REACTOME_415	METABOLISM OF MRNA	284	0.0121	13	0.0055	0.000370344	0.00820882	RPL35	DCP1B	PSMB8	RPL7A	RPL12	RPL13	RPL24	RPL34	RPS3	RPS3A	ZFP36	TNFSF13	MAPKAPK2
REACTOME_643	PLATELET ACTIVATION SIGNALING AND AGGREGATION	208	0.0088	36	0.0153	0.000377557	0.00820882	RAPGEF4	MGLL	COL1A1	DGKK	ADRA2A	DGKB	DGKG	DGKH	FIGF	FN1	GNA11	GNAI1	GNAQ	GNB3	GNG3	GNG11	HGF	ITGA2B	ITGB3	ITPR3	LYN	SERPINE1	PDGFA	PIK3CB	PTK2	RAC2	SPARC	SRC	TGFB1	TGFB3	TUBA4A	VWF	DAGLA	ACTN2	DGKI	CD9
REACTOME_217	INTEGRIN CELL SURFACE INTERACTIONS	79	0.0033	18	0.0076	0.000426767	0.00898878	RAPGEF4	COL1A1	COL2A1	FBN1	ITGA11	FN1	TNC	ICAM2	ITGA1	ITGA2B	ITGA3	ITGA5	ITGB3	PTK2	JAM2	SRC	BSG	VWF
REACTOME_142	GASTRIN CREB SIGNALLING PATHWAY VIA PKC AND MAPK	205	0.0087	35	0.0149	0.00055997	0.0112782	NMU	PROKR1	CHRM1	CHRM3	MGLL	ARHGEF25	LTB4R	DGKK	DGKB	DGKG	DGKH	AGT	LPAR1	LPAR3	GNA11	GNAQ	GNB3	GNG3	GNG11	MCHR1	FFAR2	HTR2B	ITPR3	KRAS	NMB	PLCB4	CYSLTR2	RPS6KA1	RPS6KA2	BDKRB2	TAC3	DAGLA	NPFF	KALRN	DGKI
REACTOME_223	NRAGE SIGNALS DEATH THROUGH JNK	43	0.0018	12	0.0051	0.00056893	0.0112782	BCL2L11	NET1	FGD4	FGD1	ABR	NGFR	ARHGEF4	ARHGEF3	KALRN	ARHGEF2	ARHGEF6	ARHGEF17
REACTOME_501	GABA SYNTHESIS RELEASE REUPTAKE AND DEGRADATION	17	0.0007	7	0.0029	0.000666927	0.0125371	SLC32A1	ABAT	RIMS1	GAD1	SNAP25	STXBP1	VAMP2
REACTOME_330	G ALPHA Q SIGNALLING EVENTS	184	0.0078	32	0.0136	0.000669637	0.0125371	NMU	PROKR1	CHRM1	CHRM3	MGLL	ARHGEF25	LTB4R	DGKK	DGKB	DGKG	DGKH	AGT	LPAR1	LPAR3	GNA11	GNAQ	GNB3	GNG3	GNG11	MCHR1	FFAR2	HTR2B	ITPR3	NMB	PLCB4	CYSLTR2	BDKRB2	TAC3	DAGLA	NPFF	KALRN	DGKI
REACTOME_574	INFLUENZA LIFE CYCLE	203	0.0086	8	0.0034	0.000737445	0.0134334	RPL35	RPL7A	RPL12	RPL13	RPL24	RPL34	RPS3	RPS3A
REACTOME_37	TCA CYCLE AND RESPIRATORY ELECTRON TRANSPORT	141	0.006	4	0.0017	0.00084834	0.0150469	NNT	PDK1	PDP2	BSG
REACTOME_266	CELL CYCLE CHECKPOINTS	124	0.0052	3	0.0012	0.000901275	0.0152169	PSMB8	RAD1	RFC3
REACTOME_445	GPCR LIGAND BINDING	408	0.0174	59	0.0252	0.000903077	0.0152169	CALCRL	NMU	PROKR1	CHRM1	CHRM2	CHRM3	ADCYAP1	LTB4R	ADM	ADORA1	ADORA2A	CRH	ADRA2A	ADRB2	CD55	DRD2	AGT	APLNR	S1PR1	LPAR1	S1PR3	LPAR3	FSHR	GALR1	GNB3	GNG3	GNG11	PRLHR	MCHR1	FFAR2	GRM7	HTR1E	HTR2B	MC4R	NMB	NPY2R	OPRM1	CYSLTR2	PTGER3	BDKRB2	CX3CL1	CXCL12
Total genes found in REACTOME pathways : 389
[truncated: 1,012 more columns]

## Sheet: Tumors_BP_subgroup_pie_chart
Subgroup_BP	GO term	Ontology description	Genes in genome	% in genome	Genes in list	% in list	Pvalue	Adjusted Pvalue	Genes
ADHESION	GO_0007155	cell adhesion	445	0.0189	94	0.0467	1.01334e-16	3.01577e-08	ACKR3 ; ACTN2 ; ADAM12 ; ADAM23 ; BOC ; CASK ; CD58 ; CD97 ; CD99 ; CDH11 ; CDH5 ; CGREF1 ; CNTN1 ; CNTN2 ; CNTN4 ; CNTNAP2 ; CNTNAP5 ; COL5A1 ; COL6A3 ; COL6A6 ; COL7A1 ; CX3CL1 ; CXCL12 ; DDR1 ; DDR2 ; DGCR6 ; DPT ; DSC3 ; EDIL3 ; EFNB1 ; EFNB2 ; EGFL7 ; EMILIN1 ; EPHA2 ; FAT1 ; FEZ1 ; GAS6 ; HAPLN1 ; HAPLN4 ; ICAM4 ; IGFBP7 ; ITGA11 ; ITGA3 ; ITGA6 ; ITGA9 ; ITGAV ; ITGB3 ; ITGB8 ; JUP ; LAMA3…
	GO_0007156	homophilic cell adhesion via plasma membrane adhesion molecules	153	0.0065	39	0.0193	2.96894e-10	1.71054e-07	CADM2 ; CD200 ; CDH10 ; CDH11 ; CDH12 ; CDH20 ; CDH5 ; CDH7 ; CDHR3 ; CLSTN2 ; DCHS1 ; DSC3 ; ESAM ; FAT1 ; IGSF9B ; IGSF9 ; PCDH10 ; PCDH18 ; PCDH1 ; PCDH20 ; PCDH9 ; PCDHA1 ; PCDHAC2 ; PCDHB10 ; PCDHB11 ; PCDHB12 ; PCDHB13 ; PCDHB14 ; PCDHB15 ; PCDHB8 ; PCDHGA1 ; PCDHGA2 ; PCDHGA3 ; PCDHGC3 ; PCDHGC4 ; PIK3CB ; PTPRM ; SDK1 ; SDK2 ;
	GO_0031589	cell-substrate adhesion	18	0.0007	9	0.0044	5.38106e-06	0.000491022	ANGPT1 ; CORO1A ; EPHB1 ; GAS6 ; ITGA6 ; ITGAV ; ITGB3 ; PPARD ; SORBS3 ;
	GO_0034446	substrate adhesion-dependent cell spreading	38	0.0016	12	0.0059	4.0968e-05	0.00198797	ANTXR1 ; AXL ; EFNA1 ; ITGAV ; ITGB3 ; LAMA5 ; MERTK ; PARVA ; SRC ; SRGAP2 ; TEK ; TYRO3 ;
	GO_0033628	regulation of cell adhesion mediated by integrin	11	0.0004	6	0.0029	0.000116856	0.00422586	EFNA1 ; EPHA2 ; LYN ; PLAU ; PTK2 ; TESC ;
	GO_0016337	single organismal cell-cell adhesion	98	0.0041	20	0.0099	0.000141151	0.00488994	CD58 ; CDH10 ; CDH5 ; CDH7 ; EGFR ; ESAM ; FAT1 ; FBLIM1 ; ICAM4 ; JUP ; KIRREL ; LIMS2 ; LRP6 ; NRCAM ; PKD1L1 ; PKHD1 ; PKP2 ; PTPRU ; SRC ; TENM2 ;
	GO_0010811	positive regulation of cell-substrate adhesion	38	0.0016	11	0.0054	0.000194899	0.00585109	ABI3BP ; EDIL3 ; EGFLAM ; EMILIN1 ; FBLN2 ; ITGA3 ; JAK2 ; NID1 ; NPY2R ; PTN ; SPOCK2 ;
SIGNALING	GO_0007165	signal transduction	1132	0.0482	161	0.08	3.83746e-11	3.01577e-08	ABCC8 ; ABR ; ACVRL1 ; ADCY3 ; ADORA1 ; ADRA2A ; ANTXR1 ; ANXA4 ; APLN ; ARHGAP10 ; ARHGAP24 ; ARHGAP32 ; ARHGAP36 ; ARHGAP42 ; ARRDC2 ; AXL ; CAPN5 ; CARTPT ; CASKIN1 ; CBLB ; CD74 ; CD79B ; CHRM3 ; CHRNA7 ; CLIC1 ; CNTFR ; CRABP1 ; CRABP2 ; CRH ; CXCL12 ; CXXC5 ; DDR2 ; DOK1 ; DTNA ; ECM1 ; EDA ; EGFR ; EPAS1 ; EPS8 ; ERBB3 ; ERBB4 ; FAM126A ; FGF13 ; FGF14 ; FGF1 ; FGF2 ; GABRA1 ; GABRB1 ; GAB…
	GO_0014068	positive regulation of phosphatidylinositol 3-kinase signaling	63	0.0026	22	0.0109	4.25298e-09	1.39299e-06	AGAP2 ; AGT ; ANGPT1 ; DCN ; ERBB3 ; ERBB4 ; FSHR ; HCST ; HGF ; JAK2 ; NRG1 ; PDGFA ; PDGFD ; PDGFRA ; PDGFRB ; PIK3AP1 ; PPARD ; PRR5 ; PTK2 ; RELN ; TEK ; UNC5B ;
	GO_0043547	positive regulation of GTPase activity	574	0.0244	86	0.0427	1.28184e-07	2.47747e-05	ABR ; ACTN2 ; ADCYAP1 ; AGAP1 ; AGAP2 ; ANGPT1 ; ARHGAP10 ; ARHGAP18 ; ARHGAP24 ; ARHGAP32 ; ARHGAP36 ; ARHGAP42 ; ARHGDIB ; ARHGEF10L ; ARHGEF16 ; ARHGEF28 ; ARHGEF37 ; ARHGEF6 ; ASAP3 ; AXIN2 ; CD40 ; CDC42EP2 ; CX3CL1 ; CYTH1 ; DENND2A ; DENND3 ; DEPDC7 ; DNMBP ; DOCK11 ; DOCK4 ; EGFR ; ERBB3 ; ERBB4 ; EVI5L ; FGD3 ; FGD4 ; FGD5 ; FGF1 ; FGF2 ; FGFR2 ; GARNL3 ; GCGR ; GDNF ; GFRA3 ; GNAQ ; GRI…
	GO_0007218	neuropeptide signaling pathway	99	0.0042	23	0.0114	5.8447e-06	0.000514811	ADCYAP1 ; CARTPT ; CPE ; CYSLTR2 ; ECEL1 ; GAL ; GALR1 ; GPR1 ; MCHR1 ; NMB ; NMU ; NPFF ; NPPA ; NPY2R ; NXPH4 ; OPRL1 ; PRLHR ; PROKR1 ; PYY ; RAPGEF2 ; SCG5 ; SORCS1 ; SSTR2 ;
	GO_0018108	peptidyl-tyrosine phosphorylation	171	0.0072	32	0.0159	1.29431e-05	0.000802383	AXL ; DDR1 ; DDR2 ; DYRK4 ; EGFR ; EPHA10 ; EPHA2 ; EPHA6 ; EPHB1 ; ERBB3 ; ERBB4 ; FES ; FGF1 ; FGF2 ; FGFR1OP2 ; FGFR2 ; JAK2 ; LTK ; LYN ; MAP2K6 ; MAP3K9 ; MERTK ; NRG1 ; NTRK1 ; PDGFRA ; PDGFRB ; PTK2 ; RELN ; ROR1 ; SRC ; TEK ; TYRO3 ;
	GO_0048008	platelet-derived growth factor receptor signaling pathway	30	0.0012	11	0.0054	1.80756e-05	0.001055	ARID5B ; CSRNP1 ; IQGAP1 ; JAK2 ; NRP1 ; PDGFA ; PDGFD ; PDGFRA ; PDGFRB ; PTPRJ ; SRC ;
	GO_0048013	ephrin receptor signaling pathway	85	0.0036	20	0.0099	1.84453e-05	0.001055	ARHGEF28 ; ARPC1B ; EFNA1 ; EFNA5 ; EFNB1 ; EFNB2 ; EFNB3 ; EPHA10 ; EPHA2 ; EPHA6 ; EPHB1 ; GRIN1 ; LYN ; MMP2 ; NTRK1 ; PAK1 ; PAK3 ; PTK2 ; SDC2 ; SRC ;
	GO_0051897	positive regulation of protein kinase B signaling	86	0.0036	20	0.0099	2.19863e-05	0.0011976	AKR1C2 ; AKR1C3 ; ANGPT1 ; AXL ; EGFR ; FGF2 ; GAS6 ; GATA3 ; KIAA1161 ; NGFR ; NRG1 ; PDGFA ; PTK2 ; PTPRJ ; RASD2 ; SRC ; TCF7L2 ; TEK ; TGFB1 ; TNF ;
	GO_0007193	adenylate cyclase-inhibiting G-protein coupled receptor signaling pathway	48	0.002	14	0.0069	2.60641e-05	0.00198797	ADCY1 ; ADCY3 ; ADCY6 ; ADORA1 ; FSHR ; GNAI1 ; HTR1E ; MCHR1 ; NPY2R ; OPRL1 ; S1PR1 ; S1PR3 ; SSTR2 ; SSTR5 ;
	GO_0000165	MAPK cascade	265	0.0113	42	0.0208	4.10659e-05	0.000112209	ACTN2 ; ANGPT1 ; DOK4 ; DUSP5 ; DUSP6 ; EGFR ; ERBB3 ; ERBB4 ; FGF13 ; FGF1 ; FGF2 ; FGFR2 ; GDNF ; GFRA3 ; GRIN1 ; GRIN2A ; IL17RD ; IL2RB ; ITPKB ; JAK2 ; KRAS ; MAP2K6 ; MAP3K5 ; MAP3K9 ; MAP4K1 ; MAPK10 ; MAPKAPK2 ; MEF2A ; NRG1 ; PAK1 ; PAK3 ; PDGFA ; PDGFRA ; PDGFRB ; PSMB8 ; PTK2 ; RAPGEF2 ; RASAL2 ; SPTBN5 ; TEK ; TGFB1 ; TNF ;
	GO_0030178	negative regulation of Wnt signaling pathway	48	0.002	13	0.0064	0.000111666	0.00449489	CCND1 ; DACT3 ; DKK1 ; FRZB ; HIC1 ; MDFI ; NFATC1 ; NFATC4 ; NXN ; SFRP1 ; SFRP5 ; TLE1 ; WWOX ;
	GO_0043406	positive regulation of MAP kinase activity	55	0.0023	14	0.0069	0.000125976	0.00419677	ADRA2A ; AJUBA ; CD40 ; EGFR ; FGF1 ; FGF2 ; KRAS ; MAGED1 ; PDGFA ; PDGFD ; PDGFRB ; SRC ; TGFB1 ; TNF ;
	GO_0000187	activation of MAPK activity	105	0.0044	21	0.0104	0.000131634	0.00463141	C5 ; CD74 ; CHRNA7 ; CSPG4 ; DUSP5 ; DUSP6 ; EFNA1 ; FGF1 ; FGF2 ; HGF ; LPAR3 ; MAP2K6 ; MAPK10 ; MAPKAPK2 ; NRG1 ; PAK3 ; PIK3CB ; S1PR2 ; TGFB3 ; TLR4 ; TNF ;
	GO_0043552	positive regulation of phosphatidylinositol 3-kinase activity	31	0.0013	10	0.0049	0.000143639	0.00463141	ERBB4 ; FGF2 ; LYN ; PDGFRA ; PDGFRB ; PTK2 ; SH3GLB1 ; SRC ; TEK ; TGFB1 ;
	GO_0070374	positive regulation of ERK1 and ERK2 cascade	179	0.0076	30	0.0149	0.000165392	0.00533529	ABCA7 ; ACKR3 ; ADCYAP1 ; ANGPT1 ; BMP4 ; CD74 ; CX3CL1 ; CYSLTR2 ; EGFR ; ERBB4 ; FGF1 ; FGF2 ; FGFR2 ; FSHR ; GAS6 ; GLIPR2 ; NDRG4 ; NRP1 ; NTRK1 ; PDGFA ; PDGFD ; PDGFRA ; PDGFRB ; PRKCA ; RAPGEF2 ; SEMA7A ; SRC ; TEK ; TLR4 ; TNF ;
	GO_0030513	positive regulation of BMP signaling pathway	32	0.0013	10	0.0049	0.000191074	0.00585109	ACVRL1 ; BMP4 ; BMPR2 ; CRB2 ; FOXD1 ; GPC3 ; MSX1 ; NEO1 ; NOTCH1 ; SOX11 ;
	GO_0048010	vascular endothelial growth factor receptor signaling pathway	73	0.0031	16	0.0079	0.000266777	0.00740721	AXL ; BAIAP2 ; BMPR2 ; CYBB ; FIGF ; HSPB1 ; ITGAV ; ITGB3 ; MAPKAPK2 ; NRP1 ; NRP2 ; PIK3CB ; PIK3R2 ; PTK2 ; SHB ; SRC ;
	GO_0043491	protein kinase B signaling	34	0.0014	10	0.0049	0.000324829	0.00856215	AXL ; CD40 ; EPHA2 ; GAS6 ; MERTK ; PLK3 ; TGFB1 ; TMEM100 ; TNF ; TYRO3 ;
	GO_0050731	positive regulation of peptidyl-tyrosine phosphorylation	86	0.0036	20	0.0099	2.19863e-05	0.0011976	AGT ; ANGPT1 ; CD74 ; CNTN1 ; CSPG4 ; EFNA1 ; EFNA5 ; EHD4 ; ENPP2 ; HGF ; IL6R ; ITGB3 ; JAK2 ; LRP4 ; NRG1 ; NRP1 ; RELN ; SRC ; TGFB1 ; THBS4 ;
DEVELOPMENT	GO_0007507	heart development	182	0.0077	36	0.0178	1.11941e-06	0.0001286	ALPK3 ; CACNA1C ; CALCRL ; COX17 ; CRIP1 ; ERBB3 ; ERBB4 ; FBN1 ; GATA2 ; GATA3 ; GNAQ ; HAND2 ; HEG1 ; ID1 ; ID3 ; IFT74 ; ITGA3 ; KCNAB1 ; LOX ; MEF2A ; MICAL2 ; NFATC4 ; NOTCH1 ; NRP2 ; PKP2 ; PPARD ; PTN ; RAMP2 ; SH3PXD2B ; SHOX2 ; SPARC ; TBC1D32 ; TEK ; TH ; VLDLR ; ZFPM1 ;
	GO_0007420	brain development	196	0.0083	34	0.0168	3.45976e-05	0.00176339	ABR ; AGTR2 ; AK4 ; ARNT2 ; BAG3 ; BCL2L11 ; BMPR2 ; CA10 ; CNTN4 ; CNTNAP2 ; COX17 ; H2AFY2 ; HRSP12 ; ID1 ; KCNAB1 ; KCNK3 ; MAPT ; MDGA1 ; NDRG4 ; NNAT ; NT5E ; PCDH18 ; PITPNM1 ; PROX1 ; RAPGEF3 ; RELN ; S1PR1 ; SHROOM2 ; SHROOM4 ; SLC6A17 ; SLC7A11 ; SYT4 ; TULP3 ; ZIC1 ;
	GO_0030324	lung development	78	0.0033	18	0.0089	5.99572e-05	0.00258618	ADAMTS2 ; CRH ; EPAS1 ; FGF1 ; FGF2 ; FGFR2 ; GPC3 ; HEG1 ; HRSP12 ; ITGA3 ; LAMA5 ; LIPA ; LOX ; MMP14 ; NOTCH1 ; PROX1 ; PTN ; SPARC ;
	GO_0090190	positive regulation of branching involved in ureteric bud morphogenesis	19	0.0008	8	0.0039	8.18268e-05	0.00339194	AGT ; AGTR2 ; GDNF ; LGR4 ; MAGED1 ; SIX4 ; SMO ; TGFB1 ;
	GO_0001942	hair follicle development	38	0.0016	11	0.0054	0.000194899	0.00585109	DKK1 ; EGFR ; HOXC13 ; INHBA ; LAMA5 ; LDB2 ; LGR4 ; LGR5 ; LRP4 ; PDGFA ; VANGL2 ;
	GO_0009791	post-embryonic development	75	0.0031	16	0.0079	0.00036196	0.0090857	ACO1 ; ARID5B ; BMP4 ; CSRNP1 ; ETNK2 ; FGFR2 ; GABRG2 ; GATA3 ; GNAQ ; HEG1 ; ITPR1 ; NDN ; PYGO1 ; SCN9A ; SCUBE1 ; TAL2 ;
	GO_0021794	thalamus development	13	0.0005	6	0.0029	0.000362941	0.0090857	CNTNAP2 ; LRP6 ; PTN ; SMO ; SRD5A1 ; TAL2 ;
	GO_0009887	organ morphogenesis	90	0.0038	18	0.0089	0.000366627	0.00910515	BHLHE41 ; DCN ; DGCR6 ; E2F4 ; EFNB2 ; ELN ; FGF2 ; FGFR2 ; FLI1 ; GATA2 ; GATA3 ; IL7 ; NKX6-1 ; NRP1 ; PDGFA ; TH ; TLE1 ; TMEM176B ;
	GO_0048286	lung alveolus development	35	0.0014	10	0.0049	0.000415891	0.00987319	ABCA12 ; ADA ; BMP4 ; BMPR2 ; FGFR2 ; HOXA5 ; MAN2A1 ; PDGFA ; TGFB3 ; TNS3 ;
NERVOUS SYSTEM DEVELOPMENT	GO_0007399	nervous system development	284	0.0121	57	0.0283	7.06603e-10	3.26942e-07	ADORA1 ; ATOH8 ; CBLN1 ; CHRM3 ; CNTFR ; CNTN4 ; DCLK1 ; DLG2 ; DOK4 ; DPF1 ; DPYSL4 ; EFNA5 ; EFNB3 ; ERBB4 ; FEZ1 ; FGF13 ; FGF14 ; FGF2 ; FUT9 ; GAL ; GDNF ; GFRA3 ; GNG8 ; HES6 ; INHBA ; MAFK ; MAP1B ; MDK ; MSI1 ; NBL1 ; NDN ; NDP ; NELL1 ; NRG1 ; NRGN ; NRN1 ; PCDH18 ; PCDH1 ; PCDHA1 ; PCDHAC2 ; PCDHB11 ; PCDHB12 ; PCDHB15 ; PTN ; RAPGEF5 ; RGS9 ; SCN3A ; SCN3B ; SEMA4F ; SHOX2 ; SMPD1 ; SP…
	GO_0007411	axon guidance	159	0.0067	35	0.0173	1.16045e-07	2.42518e-05	BMP7 ; BOC ; CNTN2 ; CNTN4 ; CXCL12 ; DRGX ; EFNA1 ; EFNA5 ; EFNB1 ; EFNB2 ; EFNB3 ; EPHB1 ; FEZ1 ; FLRT2 ; FOXD1 ; GATA3 ; GFRA3 ; KRAS ; MATN2 ; NEO1 ; NGFR ; NRP1 ; NRP2 ; NTRK1 ; PTK2 ; PTPRO ; RELN ; ROBO3 ; SEMA4F ; SEMA6C ; SLIT1 ; SLIT2 ; SPTBN5 ; TENM2 ; TUBB3 ;
	GO_0010976	positive regulation of neuron projection development	96	0.004	25	0.0124	2.59415e-07	4.28069e-05	ADAMTS1 ; ADCYAP1 ; ATP8A2 ; BMP4 ; CNTN1 ; CPEB1 ; DMD ; FES ; FEZ1 ; GPRC5B ; ITGA3 ; KATNB1 ; LRRC7 ; LTK ; LYN ; NDRG4 ; NTRK1 ; PTN ; RAPGEF2 ; RELN ; SERPINE2 ; SERPINF1 ; STMN2 ; TMEM30A ; TRIM67 ;
	GO_0007268	synaptic transmission	220	0.0093	39	0.0193	6.24776e-06	0.000773841	CACNA1G ; CARTPT ; CBLN1 ; CPLX1 ; CRH ; DLG2 ; DTNA ; GJD2 ; GPR1 ; GRIA2 ; GRIN1 ; GRIN2A ; GRM7 ; HOMER1 ; HTR1E ; KCNC4 ; KCNK3 ; KCNQ5 ; LPAR3 ; LRP6 ; NOVA1 ; NPFF ; NPTX2 ; NPY2R ; OPRL1 ; PCDHB10 ; PCDHB11 ; PCDHB13 ; PCDHB14 ; PDE7B ; PMP22 ; SLC1A3 ; SLC6A2 ; SLITRK5 ; SNCG ; SSTR2 ; SSTR5 ; SYN2 ; SYT5 ;
	GO_0060078	regulation of postsynaptic membrane potential	24	0.001	10	0.0049	1.18695e-05	0.000773841	ADCYAP1 ; FGF14 ; HCN1 ; HCN2 ; SCN1A ; SCN2A ; SCN3A ; SCN3B ; SCN4B ; SCN9A ;
	GO_0007409	axonogenesis	95	0.004	21	0.0104	3.07078e-05	0.00159683	ADCY1 ; ATP8A2 ; BAIAP2 ; CNTN4 ; FGFR2 ; FMOD ; LINGO1 ; LINGO2 ; LINGO4 ; LPPR4 ; LUM ; NEFH ; NOTCH1 ; NRCAM ; PAK1 ; PAK3 ; POU4F1 ; S100A6 ; SLITRK1 ; SLITRK5 ; SLITRK6 ;
	GO_0031290	retinal ganglion cell axon guidance	18	0.0007	8	0.0039	5.18025e-05	0.0023622	EFNA5 ; EPHB1 ; NRCAM ; NRP1 ; PTPRM ; SEMA4F ; SLIT1 ; SLIT2 ;
	GO_0060291	long-term synaptic potentiation	39	0.0016	12	0.0059	5.41223e-05	0.00239821	CRH ; GRIN2A ; ITPR3 ; LRRTM1 ; LRRTM2 ; PLK2 ; PTN ; RELN ; RIMS1 ; SERPINE2 ; SNCA ; VAMP2 ;
	GO_0051965	positive regulation of synapse assembly	60	0.0025	15	0.0074	9.19786e-05	0.00368602	CBLN1 ; CBLN2 ; CLSTN2 ; CUX2 ; EFNA5 ; EPHB1 ; FLRT2 ; LINGO2 ; LRRTM1 ; LRRTM2 ; NTRK1 ; SLITRK1 ; SLITRK5 ; SLITRK6 ; SYNDIG1 ;
	GO_0048485	sympathetic nervous system development	15	0.0006	7	0.0034	0.000106498	0.00411387	ASCL1 ; GATA3 ; GDNF ; GFRA3 ; HAND2 ; NTRK1 ; SOX11 ;
	GO_0021510	spinal cord development	37	0.0015	11	0.0054	0.000151418	0.00508078	ACTL6B ; BAG3 ; NEFH ; NOVA1 ; NPFF ; PTN ; RAPGEF3 ; SLIT2 ; SOX11 ; SRD5A1 ; ZIC1 ;
	GO_0050808	synapse organization	32	0.0013	10	0.0049	0.000191074	0.00585109	ATP2B2 ; LRP4 ; LRRTM1 ; LRRTM2 ; PAK3 ; PCDHGC3 ; RAB39B ; SEMA3E ; SNCA ; SNCG ;
	GO_0048846	axon extension involved in axon guidance	12	0.0005	6	0.0029	0.000213716	0.00624204	FMOD ; NRP1 ; NRP2 ; SLIT1 ; SLIT2 ; TPBGL ;
MIGRATION	GO_0042060	wound healing	83	0.0035	26	0.0129	2.45714e-09	9.4011e-07	ADRB2 ; BMP4 ; CNN2 ; DCBLD2 ; DCN ; EPB41L4B ; ERBB3 ; FGF2 ; FGFR1OP2 ; ITGA9 ; ITGB3 ; LOX ; MACF1 ; NRG1 ; PAK1 ; PDGFA ; PDGFRA ; PDGFRB ; PPARD ; SDC2 ; SPARC ; TGFB3 ; TIMP1 ; TNC ; VANGL2 ; WNT5B ;
	GO_0030335	positive regulation of cell migration	182	0.0077	39	0.0193	4.96063e-08	1.14166e-05	ACP5 ; ADRA2A ; CORO1A ; CPEB1 ; CREB3 ; EGFR ; FGF1 ; FURIN ; HGF ; INSM1 ; ITGAV ; JAK2 ; LGR6 ; LYN ; MCAM ; MMP14 ; NOTCH1 ; PAK1 ; PDGFA ; PDGFD ; PDGFRA ; PDGFRB ; PLAU ; PODXL ; PRKCA ; PTK2 ; RLTPR ; S1PR1 ; SEMA3D ; SEMA3E ; SEMA4F ; SEMA5B ; SEMA6C ; SEMA7A ; SNAI1 ; TGFB1 ; WNT11 ; WNT5B ; ZNF703 ;
	GO_0050919	negative chemotaxis	34	0.0014	14	0.0069	2.62184e-07	4.28069e-05	EFNA5 ; FLRT2 ; ITGAV ; ITGB3 ; NRP2 ; PDGFA ; SEMA3D ; SEMA3E ; SEMA4F ; SEMA5B ; SEMA6C ; SEMA7A ; SLIT1 ; SLIT2 ;
	GO_0010595	positive regulation of endothelial cell migration	46	0.0019	16	0.0079	5.57255e-07	7.49674e-05	AGT ; ANGPT1 ; ATOH8 ; BMP4 ; BMPR2 ; CCBE1 ; FGF1 ; FGF2 ; GATA3 ; ITGB3 ; NRP1 ; NRP2 ; PRKCA ; PROX1 ; SPARC ; TEK ;
	GO_0001764	neuron migration	103	0.0043	25	0.0124	1.04415e-06	0.0001286	ASCL1 ; AXL ; CXCL12 ; DCLK1 ; DRGX ; FGF13 ; GAS6 ; GATA2 ; GATA3 ; GFRA3 ; ITGA3 ; MAPT ; MATN2 ; MDGA1 ; NAV1 ; NDN ; NRCAM ; NRP1 ; PTK2 ; RAPGEF2 ; RELN ; SATB2 ; SPOCK1 ; TBX20 ; TWIST1 ;
	GO_0016477	cell migration	167	0.0071	34	0.0168	1.11236e-06	0.0001286	ASAP3 ; COL5A1 ; CSPG4 ; EFNA1 ; EPHA2 ; ERBB4 ; FAM83D ; FAT1 ; FUT8 ; GAS6 ; HOXA5 ; ITGAV ; ITGB3 ; JAK2 ; JUP ; LAMA5 ; LCP1 ; MDK ; MYO18A ; PARP9 ; PDGFRB ; PIK3CB ; PODXL ; PTPRK ; RLTPR ; S1PR1 ; SDC2 ; SDC3 ; SHROOM2 ; SNAI1 ; TGFB1 ; TMEM18 ; TNS3 ; WWC1 ;
	GO_0050918	positive chemotaxis	36	0.0015	11	0.0054	0.000116342	0.00422586	ANGPT1 ; BMP4 ; CORO1A ; CXCL12 ; FGF2 ; FIGF ; HGF ; HMGB2 ; LGALS3 ; NRP1 ; PTPRJ ;
PROLIFERATION	GO_0042127	regulation of cell proliferation	176	0.0075	36	0.0178	4.97503e-07	7.14626e-05	AGT ; BMPR2 ; BRICD5 ; CD40 ; CNN2 ; CREB3 ; DUSP22 ; E2F4 ; ERBB3 ; FES ; FOXM1 ; HHEX ; HOXD13 ; JAG2 ; JAK2 ; JUP ; LAMA5 ; LGR5 ; LTBR ; MFI2 ; NGFR ; NUAK1 ; PTGER2 ; PTGS1 ; PTK2 ; RAPGEF2 ; RELT ; SRC ; STAT6 ; TAL1 ; TGFB3 ; TNC ; TNFRSF1A ; TNFRSF1B ; TNFRSF4 ; TOPORS ;
	GO_0030308	negative regulation of cell growth	122	0.0052	26	0.0129	7.85216e-06	0.000620438	ACVRL1 ; AGT ; AGTR2 ; BMPR2 ; BST2 ; CDKN2A ; CGREF1 ; CRYAB ; DACT3 ; DCBLD2 ; FRZB ; HYAL1 ; INHBA ; MSX1 ; NPPA ; NPR1 ; PPARD ; PTPRJ ; RERG ; SERPINE2 ; SERTAD2 ; SFRP1 ; SIPA1 ; SLIT2 ; TGFB1 ; WNT11 ;
	GO_0001938	positive regulation of endothelial cell proliferation	68	0.0029	18	0.0089	8.7592e-06	0.000646249	ACVRL1 ; BMP4 ; BMPR2 ; CXCL12 ; ECM1 ; EGFL7 ; FGF2 ; HMGB2 ; ITGB3 ; NRARP ; NRP1 ; NRP2 ; PRKCA ; PROX1 ; TEK ; THBS4 ; TNFSF12 ; VASH2 ;
	GO_0008285	negative regulation of cell proliferation	395	0.0168	59	0.0293	9.72384e-06	0.000678884	ACVRL1 ; ADAMTS1 ; ADORA1 ; ATP8A2 ; AXIN2 ; BCHE ; BDKRB2 ; BMP4 ; BTG3 ; CDH5 ; CDK10 ; CDKN2A ; CDKN2B ; CGREF1 ; CPEB1 ; DDR1 ; DHRS2 ; DPT ; EMP3 ; ERBB4 ; FGF2 ; FRZB ; GATA3 ; IGFBP7 ; INHBA ; INSM1 ; IRF6 ; JAK2 ; KANK2 ; KIFAP3 ; KLF11 ; LYN ; MSX1 ; NDN ; NOTCH1 ; NTRK1 ; PKP2 ; PMP22 ; PROX1 ; PTPRJ ; PTPRK ; PTPRU ; RAPGEF2 ; RBM38 ; RERG ; REST ; S100A11 ; SERPINE2 ; SFRP1 ; SFRP5 ; …
	GO_0008284	positive regulation of cell proliferation	467	0.0199	62	0.0308	0.000159114	0.00522791	ACER2 ; ADCYAP1 ; ADRA2A ; ADRB2 ; AGTR2 ; AKR1C2 ; AKR1C3 ; APLN ; ARNT2 ; CDCA7L ; CHRNA7 ; CLDN7 ; CNTFR ; CRH ; EGFR ; ERBB4 ; FGF1 ; FGF2 ; FGFR2 ; FIGF ; FOXM1 ; GDNF ; GRK5 ; HGF ; HLX ; IL6R ; IL7 ; ITGAV ; JAK2 ; KRAS ; LIFR ; LYN ; MVD ; NKX2-5 ; NMB ; NOP2 ; NOTCH1 ; NRG1 ; PBX1 ; PDGFA ; PDGFD ; PDGFRA ; PDGFRB ; PKHD1 ; PLAU ; POU3F3 ; PRAME ; PROX1 ; PTK2 ; PTN ; S1PR2 ; S1PR3 ; SFR…
	GO_0051781	positive regulation of cell division	38	0.0016	11	0.0054	0.000194899	0.00585109	FGF1 ; FGF2 ; FGFR2 ; FIGF ; MDK ; PDGFA ; PDGFD ; PTN ; TAL1 ; TGFB3 ; THBS4 ;
RESPONSE TO STIMULI	GO_0042493	response to drug	326	0.0139	53	0.0263	2.46787e-06	0.000258425	ABAT ; ABCC8 ; ADA ; ADCY1 ; ADCYAP1R1 ; AK4 ; AMH ; ASS1 ; ATP1A1 ; BCHE ; BDKRB2 ; CA9 ; CCND1 ; CDK9 ; CHAT ; CRH ; CROT ; DUSP6 ; FECH ; GAL ; GATA3 ; GRIN2A ; GRK5 ; HMGB2 ; INHBA ; ITGA3 ; KCNK3 ; LOX ; LYN ; MAP2K6 ; MDK ; MYO6 ; NKX6-1 ; NPFF ; NTRK1 ; PDGFA ; PTGER3 ; PTN ; PTPRM ; RPH3AL ; SFRP1 ; SLC1A3 ; SLC6A3 ; SLC8A1 ; SMPD1 ; SNCA ; SOCS3 ; SRC ; SRD5A1 ; TGFB1 ; TRPA1 ; TSPO ; VL…
	GO_0071549	cellular response to dexamethasone stimulus	28	0.0011	11	0.0054	8.49469e-06	8.53461e-06	AGTR2 ; ASS1 ; CRH ; ELN ; FBXO32 ; FECH ; FOXO1 ; SERPINF1 ; SMYD3 ; SRD5A1 ; TGFB1 ;
	GO_0001666	response to hypoxia	176	0.0075	31	0.0154	5.4411e-05	0.00239821	ABAT ; ADA ; ADORA1 ; AJUBA ; ARNT2 ; CHAT ; CHRNA7 ; CRYAB ; CX3CL1 ; CXCL12 ; EPAS1 ; FIGF ; ITPR1 ; ITPR2 ; KCNMA1 ; LOXL2 ; MMP14 ; MMP2 ; NPPA ; PAK1 ; PDGFA ; PDLIM1 ; PYGM ; RAMP2 ; RYR2 ; SDC2 ; SOCS3 ; TEK ; TGFB1 ; TGFB3 ; TH ;
APOPTOSIS	GO_0043065	positive regulation of apoptotic process	306	0.013	51	0.0253	1.83908e-06	0.000201717	ABR ; ADRB2 ; ALDH1A3 ; ARHGEF16 ; ARHGEF6 ; ARL6IP5 ; BCL2L11 ; BMP4 ; BMP7 ; CDKN2A ; DNAJA1 ; DUSP6 ; FGD3 ; FGD4 ; FOXO1 ; FRZB ; GADD45G ; GAL ; GRIN1 ; GRIN2A ; HOXA5 ; HRK ; ID3 ; ITGA6 ; KCNMA1 ; KLF11 ; MAP2K6 ; MAP3K5 ; MAP3K9 ; NGFR ; NOTCH1 ; NUPR1 ; OBSCN ; PHLDA1 ; PHLDA3 ; PNMA2 ; POU4F1 ; PTN ; REST ; SFRP1 ; SLIT2 ; SMPD1 ; SNCA ; SRC ; TGFB1 ; TGFB3 ; TGM2 ; TNF ; TSPO ; WNT11 ;…
	GO_0043524	negative regulation of neuron apoptotic process	130	0.0055	28	0.0139	2.98011e-06	0.000297117	AGAP2 ; ANGPT1 ; AXL ; CNTFR ; CORO1A ; CPEB4 ; ERBB3 ; FAIM2 ; FAM134B ; GDNF ; GRIN1 ; HMOX1 ; JAK2 ; KRAS ; MDK ; NGFR ; NRBP2 ; NRP1 ; NTRK1 ; POU4F1 ; SIX4 ; SNCA ; STXBP1 ; TGFB3 ; TOX3 ; TYRO3 ; UNC5B ; VSTM2L ;
TRANSCRIPTION	GO_0045944	positive regulation of transcription from RNA polymerase II promoter	958	0.0408	126	0.0626	3.27341e-07	5.08405e-05	ABHD14B ; ACVRL1 ; ADCYAP1 ; ADRB2 ; AGAP2 ; ARNT2 ; ASCL1 ; BMP4 ; BMP7 ; BMPR2 ; CASK ; CD40 ; CDK9 ; CDKN2A ; CDKN2B ; CREB3 ; CSRNP1 ; DCN ; DDN ; E2F4 ; EBF3 ; EBF4 ; EGFR ; ELF1 ; ELL3 ; EPAS1 ; ETV4 ; FGF1 ; FGF2 ; FGFR2 ; FLI1 ; FOSL2 ; FOXD1 ; FOXM1 ; FOXO1 ; GAL ; GALR1 ; GATA2 ; GATA3 ; GDNF ; GRIN1 ; HAND2 ; HELZ2 ; HEY1 ; HGF ; HHEX ; HMGB2 ; HOXA5 ; HOXC13 ; HOXD10 ; HOXD13 ; IFI16 …
	GO_0000122	negative regulation of transcription from RNA polymerase II promoter	717	0.0305	88	0.0437	0.000157248	0.00522791	AEBP1 ; AJUBA ; ARID5B ; ASCL1 ; BCL6B ; BHLHE41 ; BMP4 ; CCND1 ; CUX2 ; CXXC5 ; DACH1 ; DKK1 ; DUSP22 ; EFNA1 ; FGFR2 ; FOXM1 ; FOXO1 ; GATA2 ; GATA3 ; H2AFY2 ; HES6 ; HEY1 ; HHEX ; HIC1 ; ID1 ; ID3 ; IFI16 ; INSM1 ; KANK2 ; KLF11 ; LMCD1 ; LMO1 ; MAGEA2 ; MDFI ; MEF2A ; MEIS2 ; MITF ; MSX1 ; MYB ; MZF1 ; NFIA ; NFIX ; NKX2-5 ; NKX6-1 ; NOTCH1 ; NR2F1 ; NRARP ; PEG3 ; PER3 ; PLK3 ; POU4F1 ; PPAR…
ECM ORGANIZATION	GO_0001525	angiogenesis	221	0.0094	45	0.0223	2.50529e-08	7.21805e-06	ACKR3 ; ACVRL1 ; ANGPT1 ; ANGPTL6 ; ANXA2 ; ARHGAP24 ; CALCRL ; CSPG4 ; ECM1 ; ECSCR ; EFNA1 ; EGFL7 ; EPAS1 ; EPHA2 ; EPHB1 ; FGF1 ; FGFR2 ; FIGF ; HAND2 ; HEY1 ; HMOX1 ; HTATIP2 ; ID1 ; ITGAV ; LAMA5 ; MCAM ; MMP14 ; MMP2 ; MMRN2 ; NRCAM ; NRP1 ; NRP2 ; PDGFA ; PLAU ; PRKCA ; PTK2 ; RAMP2 ; RAPGEF3 ; S1PR1 ; SHB ; TAL1 ; TEK ; TMEM100 ; TNFSF12 ; UNC5B ;
	GO_0045766	positive regulation of angiogenesis	110	0.0046	24	0.0119	1.12819e-05	0.000759936	ACVRL1 ; C5 ; C6 ; CCBE1 ; CHRNA7 ; CX3CL1 ; CYSLTR2 ; ECM1 ; FGF1 ; FGF2 ; GATA2 ; HGF ; HMOX1 ; HSPB1 ; HYAL1 ; NTRK1 ; PRKCA ; RAMP2 ; RAPGEF3 ; TEK ; TMIGD2 ; TNFSF12 ; TWIST1 ; VASH2 ;
	GO_0002040	sprouting angiogenesis	24	0.001	9	0.0044	8.46633e-05	0.00344793	ANGPT1 ; CCBE1 ; LOXL2 ; NOTCH1 ; NRP1 ; PARVA ; RAMP2 ; SEMA3E ; TEK ;
	GO_0016525	negative regulation of angiogenesis	68	0.0029	15	0.0074	0.000375694	0.00922431	ADRB2 ; AGT ; AMOT ; DCN ; ECSCR ; HHEX ; HOXA5 ; NPR1 ; PTN ; PTPRM ; SEMA3E ; SERPINF1 ; SPARC ; TEK ; THBS4 ;
	GO_0030198	extracellular matrix organization	193	0.0082	41	0.0203	2.98071e-08	7.6267e-06	ABI3BP ; COL27A1 ; COL5A1 ; COL6A3 ; COL7A1 ; DCN ; DDR1 ; DDR2 ; EGFLAM ; ELN ; EMILIN1 ; FBN1 ; FGF2 ; FURIN ; HAPLN1 ; ICAM4 ; ITGA11 ; ITGA3 ; ITGA6 ; ITGA9 ; ITGAV ; ITGB3 ; ITGB8 ; LAMA3 ; LAMA5 ; LAMC3 ; LOX ; LOXL1 ; LUM ; MFAP2 ; NID1 ; NID2 ; OLFML2B ; PDGFA ; PTK2 ; PXDN ; SPARC ; SPOCK2 ; TNC ; TNF ; VCAN ;
	GO_0022617	extracellular matrix disassembly	76	0.0032	16	0.0079	0.000419344	0.00987319	DCN ; ELN ; FBN1 ; FURIN ; GSN ; HTRA1 ; KLK4 ; LAMA3 ; LCP1 ; MMP14 ; MMP15 ; MMP2 ; NID1 ; SH3PXD2B ; TIMP1 ; TLL2 ;
IMMUNE RESPONSE	GO_0050776	regulation of immune response	255	0.0108	8	0.0039	0.000265276	0.00738444	CD200 ; CD276 ; CD40 ; HCST ; HLA-E ; ICAM4 ; MICB ; NCR3LG1 ;
	GO_0050728	negative regulation of inflammatory response	84	0.0035	20	0.0099	1.54194e-05	0.000928394	ABR ; ACP5 ; ADA ; ADRB2 ; CALCRL ; CD276 ; GATA3 ; HGF ; METRNL ; NT5E ; PPARD ; PYDC2 ; SERPINF1 ; SLIT2 ; SOCS3 ; TEK ; TNFAIP3 ; TNFRSF1A ; TNFRSF1B ; TYRO3 ;
	GO_0030168	platelet activation	114	0.0048	21	0.0104	0.000397714	0.00966109	ADRA2A ; AXL ; CD40 ; CX3CL1 ; DGKB ; DGKH ; DGKK ; GAS6 ; GNAQ ; ITGB3 ; ITPR1 ; ITPR2 ; ITPR3 ; LYN ; MERTK ; PIK3CB ; PLSCR1 ; PRKCA ; PRKCH ; SRC ; TYRO3 ;
ION TRANSPORT	GO_0034765	regulation of ion transmembrane transport	116	0.0049	25	0.0124	9.42885e-06	0.000674993	CACNA1C ; CACNA1G ; CACNA2D3 ; CLIC1 ; CYBB ; GRIN1 ; HCN1 ; HCN2 ; KCNC4 ; KCND1 ; KCND3 ; KCNF1 ; KCNG3 ; KCNJ14 ; KCNJ5 ; KCNK10 ; KCNK12 ; KCNMA1 ; KCNQ4 ; KCNQ5 ; KCNV2 ; SCN1A ; SCN2A ; SCN3A ; SCN9A ;
	GO_0071805	potassium ion transmembrane transport	119	0.005	24	0.0119	4.16832e-05	0.00198797	ABCC8 ; HCN1 ; HCN2 ; HTR3A ; KCNAB1 ; KCNAB2 ; KCNC4 ; KCND1 ; KCNF1 ; KCNG1 ; KCNG3 ; KCNK10 ; KCNK12 ; KCNK1 ; KCNK3 ; KCNMA1 ; KCNN4 ; KCNQ4 ; KCNQ5 ; KCNT1 ; KCNV2 ; REST ; TMEM38A ; TMEM38B ;
	GO_0034220	ion transmembrane transport	234	0.0099	37	0.0183	0.000111631	0.00419677	ANXA6 ; AQP2 ; AQP5 ; ATP10D ; ATP13A2 ; ATP1A1 ; ATP2B2 ; ATP2B3 ; ATP2B4 ; ATP6V1A ; ATP6V1G2 ; CACNA1G ; CHRFAM7A ; CHRNA7 ; CLCN4 ; CLCNKA ; FAM26F ; FKBP1B ; FXYD5 ; GABRA1 ; GABRB1 ; GABRG2 ; GABRQ ; GRIA2 ; GRIN1 ; GRIN2A ; HTR3A ; ITPR1 ; KCNK3 ; PLP2 ; RYR2 ; RYR3 ; S100A6 ; SCN2A ; SCN3A ; TRPA1 ; TRPM8 ;
	GO_0010765	positive regulation of sodium ion transport	18	0.0007	7	0.0034	0.000402764	0.00966109	ADRB2 ; CNTN1 ; GPD1L ; NKX2-5 ; PKP2 ; SCN3B ; SCN4B ;
EMT	GO_0001837	epithelial to mesenchymal transition	34	0.0014	11	0.0054	6.62344e-05	0.00279906	BMP7 ; FAM83D ; FGFR2 ; HGF ; LOXL2 ; LOXL3 ; NOTCH1 ; SNAI1 ; TGFB1 ; TRIM28 ; WNT11 ;
METABOLISM	GO_0030203	glycosaminoglycan metabolic process	29	0.0012	11	0.0054	1.2517e-05	0.000793638	B3GAT1 ; B3GAT2 ; B3GAT3 ; CSPG4 ; DCN ; GPC2 ; GPC3 ; GPC5 ; SDC2 ; SDC3 ; VCAN ;
OTHER	GO_1903779	regulation of cardiac conduction	55	0.0023	16	0.0079	7.49646e-06	0.000612045	AGT ; ATP1A1 ; ATP2B2 ; ATP2B3 ; ATP2B4 ; FKBP1B ; ITPR1 ; ITPR2 ; ITPR3 ; NKX2-5 ; NPPA ; NPR1 ; RYR2 ; RYR3 ; SLC8A1 ; TMEM65 ;
	GO_0034504	protein localization to nucleus	30	0.0012	10	0.0049	0.000106397	0.00411387	ABCA7 ; BMP4 ; BMP7 ; HHEX ; LMNA ; MSX1 ; PYGO1 ; SIX4 ; SMO ; TOPORS ;
	GO_0072659	protein localization to plasma membrane	58	0.0024	14	0.0069	0.000224558	0.00649008	ABCA12 ; EHD2 ; EPB41L3 ; FCHO2 ; FGF13 ; GPR158 ; LRP6 ; RAMP2 ; RAP2A ; RAPGEF2 ; SCN3B ; STXBP1 ; TNIK ; ZDHHC22 ;
	GO_0090002	establishment of protein localization to plasma membrane	39	0.0016	11	0.0054	0.000248271	0.00708039	ACTN2 ; FAM126A ; JUP ; LAMA5 ; PKP2 ; S100A10 ; TNF ; TNFRSF1A ; TSPAN15 ; TSPAN33 ; TSPAN5 ;
	GO_0007568	aging	178	0.0075	29	0.0144	0.0003254	0.00856215	ABAT ; ADA ; ADRB2 ; AGT ; AMH ; ASS1 ; ATP8A2 ; CRYAB ; CX3CL1 ; DCN ; ELN ; FGF2 ; FURIN ; GSN ; LITAF ; LOXL2 ; NTRK1 ; PDE4D ; PTGS1 ; SERPINF1 ; SLC32A1 ; SLC6A3 ; SNCA ; SOCS3 ; TGFB1 ; TGFB3 ; TIMP1 ; TNFRSF1B ; TSPO ;
	GO_0060644	mammary gland epithelial cell differentiation	13	0.0005	6	0.0029	0.000362941	0.0090857	ERBB4 ; FGF2 ; HOXA5 ; IRF6 ; SMO ; ZNF703 ;
	GO_0086064	cell communication by electrical coupling involved in cardiac conduction	13	0.0005	6	0.0029	0.000362941	0.0090857	ATP1A1 ; CACNA1C ; FKBP1B ; PKP2 ; RYR2 ; SLC8A1 ;
	GO_0019233	sensory perception of pain	59	0.0025	14	0.0069	0.00026928	0.00740721	ADCYAP1 ; DLG2 ; FAM134B ; GRIN1 ; GRIN2A ; NDN ; NGFR ; NMU ; OPRL1 ; PTGS1 ; SCN3A ; SCN3B ; SCN9A ; TRPA1 ;
	GO_0030501	positive regulation of bone mineralization	34	0.0014	10	0.0049	0.000324829	0.00856215	ADRB2 ; BMP4 ; BMP7 ; BMPR2 ; CD276 ; NELL1 ; SLC8A1 ; TGFB1 ; TGFB3 ; TMEM119 ;

## Sheet: Tumors_subgroup_CC_pie_chart
Subgroup_CC	GO term	Ontology description	Genes in genome	% in genome	Genes in list	% in list	Pvalue	Adjusted Pvalue	Genes
CYTOPLASM	GO_0005737	cytoplasm	5014	0.2138	499	0.248	1.34099e-05	0.000223658	ABCA12 ; ABHD14B ; ACO1 ; ACP6 ; ACSL4 ; ACSS2 ; ACTL8 ; ADA ; ADAMTS1 ; ADCY1 ; ADCY3 ; ADI1 ; ADRA2A ; AEBP1 ; AFAP1L1 ; AFF3 ; AGAP1 ; AGT ; AHNAK ; AKAP12 ; AKR1C2 ; AKR1C3 ; AKR1C4 ; ALDH1A3 ; ALDH1L1 ; AMACR ; AMOT ; ANKRD6 ; ANXA11 ; ANXA4 ; AOX1 ; AP3B2 ; APOBEC3C ; APOBEC3D ; ARHGAP18 ; ARHGDIB ; ARHGEF10L ; ARHGEF37 ; ARL4C ; ARL4D ; ARNT2 ; ASAP3 ; ASS1 ; ATOH8 ; ATP2B2 ; AXIN2 ; BAG3 …
	GO_0016023	cytoplasmic, membrane-bounded vesicle	130	0.0055	24	0.0119	0.000164772	0.00219597	ADD2 ; ARHGDIB ; ARRDC4 ; AXIN2 ; DMTN ; ESD ; FES ; FGFR2 ; GRIP1 ; IFT74 ; KCNK1 ; MAPKAP1 ; MYO6 ; OPRL1 ; OPTN ; PDGFRB ; PHLDA1 ; RAB37 ; RAB6B ; RGS20 ; RINL ; STARD4 ; TF ; WLS ;
	GO_0031234	extrinsic component of cytoplasmic side of plasma membrane	66	0.0028	15	0.0074	0.000273062	0.00344648	CYTH1 ; DTNA ; ESYT2 ; ESYT3 ; FES ; IQGAP1 ; JAK2 ; KCNAB1 ; KCNAB2 ; KRAS ; LYN ; PTK2 ; RLTPR ; S100A6 ; SRC ;
	GO_0048471	perinuclear region of cytoplasm	634	0.027	78	0.0387	0.000285986	0.00351461	ACKR3 ; AGTR2 ; ANXA2 ; ANXA4 ; ANXA6 ; APLN ; ARHGAP10 ; CABP7 ; CAPN6 ; CLIC1 ; CPEB1 ; CX3CL1 ; DMTN ; DNAJA1 ; DOK1 ; EGFR ; EHD2 ; EHD4 ; FAT1 ; FMN2 ; GSN ; HIP1R ; HMGB2 ; HMOX1 ; HSPA1A ; INADL ; INHBA ; ITGA3 ; ITPR3 ; KIRREL ; KRT18 ; LDB3 ; LMNA ; LYN ; MAP6 ; MEIS2 ; MLPH ; MRVI1 ; MT1X ; MT2A ; MYO6 ; MYRIP ; NCS1 ; NELL1 ; NOS1AP ; NPPA ; OPTN ; PACS1 ; PDE4A ; PKHD1 ; PRKCA ; PTN ;…
	GO_0005829	cytosol	3363	0.1434	328	0.163	0.000911895	0.00887198	ABCA12 ; ABCD2 ; ABHD14B ; ABR ; ACO1 ; ACP5 ; ACSS2 ; ACTN2 ; ADA ; ADD2 ; ADI1 ; AHCYL2 ; AHNAK ; AJUBA ; AKR1C1 ; AKR1C3 ; AKR1C4 ; AKR7A3 ; ALDH1A3 ; ALDH1L1 ; AMER1 ; AMOT ; AMOTL2 ; ANAPC2 ; ANXA2 ; AOX1 ; AP1S2 ; ARHGAP10 ; ARHGAP18 ; ARHGAP24 ; ARHGAP32 ; ARHGAP36 ; ARHGDIB ; ARHGEF10L ; ARHGEF16 ; ARHGEF28 ; ARHGEF6 ; ARPC1B ; ASS1 ; ATP6V1A ; ATP6V1G2 ; AXIN2 ; BAG3 ; BAIAP2 ; BCL2L11 ;…
PLASMA MEMBRANE	GO_0005886	plasma membrane	4116	0.1755	529	0.2629	3.14213e-25	1.46738e-22	ABCA12 ; ABCA7 ; ABCC8 ; ABR ; ACKR3 ; ACSL6 ; ACTN2 ; ACVRL1 ; ADA ; ADAM12 ; ADAM23 ; ADCY1 ; ADCY3 ; ADCY6 ; ADCYAP1R1 ; ADD2 ; ADI1 ; ADORA1 ; ADORA2A ; ADRA2A ; ADRB2 ; AFAP1L1 ; AGTR2 ; AHNAK ; AJUBA ; AKAP12 ; AMER1 ; ANGPT1 ; ANKH ; ANTXR1 ; ANTXR2 ; ANXA2 ; ANXA4 ; APLP2 ; AQP2 ; AQP5 ; ARHGAP10 ; ARHGEF28 ; ARL4C ; ARL4D ; ARL6IP5 ; ARRDC2 ; ARRDC4 ; ATP10D ; ATP11A ; ATP1A1 ; ATP2B2 ; …
	GO_0005887	integral component of plasma membrane	1374	0.0586	211	0.1048	9.15334e-18	2.1373e-15	ACVRL1 ; ADAM23 ; ADCY1 ; ADCY3 ; ADCYAP1R1 ; ADORA1 ; ADORA2A ; ADRA2A ; ADRB2 ; AGTR2 ; ANKH ; AQP2 ; AQP5 ; ATP13A2 ; ATP2B2 ; ATP2B3 ; ATP2B4 ; ATP6V1A ; AXL ; BACE1 ; BDKRB2 ; BMPR2 ; BOC ; BST2 ; CADM2 ; CALCRL ; CALY ; CD200 ; CD40 ; CD55 ; CD58 ; CD79B ; CD97 ; CD99 ; CHRM3 ; CLCNKA ; CMKLR1 ; CNTN2 ; CSPG4 ; CYBB ; CYSLTR2 ; DCBLD2 ; DCLK1 ; DDR1 ; DDR2 ; ECEL1 ; EDA ; EFNA1 ; EFNB1 ; EF…
	GO_0016021	integral component of membrane	4857	0.2071	531	0.2639	2.85332e-11	2.665e-09	ABCA12 ; ABCA5 ; ABCA7 ; ABCC8 ; ABCD2 ; ABHD2 ; ACKR3 ; ACP5 ; ACSL4 ; ACSL6 ; ACVRL1 ; ADAM12 ; ADAM23 ; ADAMTS1 ; ADCY1 ; ADCY3 ; ADCY6 ; ADCYAP1R1 ; ADORA1 ; ADORA2A ; AGPAT2 ; AMOT ; ANKH ; ANTXR1 ; ANTXR2 ; APLP2 ; AQP2 ; ARL6IP5 ; ASPHD2 ; ATL3 ; ATP10D ; ATP11A ; ATP13A2 ; ATP1A1 ; ATP2B2 ; ATP2B4 ; ATP8A2 ; AXL ; B3GALT2 ; B3GAT1 ; B3GAT2 ; B3GAT3 ; B3GNT4 ; B4GALNT3 ; B4GALNT4 ; BACE1 ;…
	GO_0045121	membrane raft	211	0.0089	43	0.0213	4.9312e-08	1.64491e-06	ADCY1 ; ADCY3 ; ADCY6 ; AHNAK ; ANGPT1 ; ANXA2 ; BST2 ; CBLB ; CD55 ; CNTN1 ; CRB2 ; DMD ; EFNB1 ; EGFR ; EPHB1 ; FAIM2 ; FURIN ; GNAI1 ; GPRC5B ; GRIP1 ; JAK2 ; KCNN4 ; KIRREL ; KRAS ; LYN ; NGFR ; PAG1 ; PLSCR1 ; PODXL ; PRNP ; RFTN1 ; RGMB ; RGS16 ; S100A10 ; S1PR1 ; SORBS1 ; STAT6 ; TEK ; TNF ; TNFRSF1A ; TNFRSF1B ; TRPM8 ; UNC5B ;
	GO_0016020	membrane	2081	0.0887	229	0.1138	1.02913e-05	0.000184848	ABHD15 ; ABR ; ACSL4 ; ACSL6 ; ACVRL1 ; ADA ; ADCY3 ; ADCY6 ; ADCYAP1R1 ; ADORA2A ; AGAP2 ; AHNAK ; ANXA11 ; ANXA2 ; ANXA6 ; APLP2 ; AQP2 ; ARHGDIB ; ARL6IP5 ; ASPHD2 ; ATL3 ; ATP11A ; ATP1A1 ; ATP2B4 ; B3GAT3 ; B4GALNT1 ; BCHE ; BEGAIN ; BST2 ; BTN3A3 ; CALCRL ; CCND1 ; CD58 ; CD74 ; CD97 ; CDC42EP2 ; CDH11 ; CDH5 ; CDHR3 ; CDK9 ; CERS1 ; CHTF18 ; CLIC1 ; CMTM7 ; CNN2 ; CNTFR ; CNTN1 ; CNTNAP2 ;…
	GO_0016324	apical plasma membrane	293	0.0124	47	0.0233	1.18967e-05	0.00020577	ABCA7 ; ADRB2 ; AMOTL2 ; ANXA6 ; AQP2 ; AQP5 ; ATP1A1 ; ATP2B2 ; ATP6V1A ; BMPR2 ; BST2 ; CD55 ; CNTFR ; CSPG4 ; ERBB3 ; FAM65B ; IL6R ; INADL ; KCNK1 ; KCNMA1 ; KCNN4 ; LHFPL5 ; MPDZ ; MYRIP ; NOTCH1 ; NRG1 ; PDE4D ; PDGFRB ; PKHD1 ; PODXL ; PTK2 ; PTPRO ; RAB27B ; RAPGEF2 ; SHROOM2 ; SHROOM3 ; SHROOM4 ; SLC22A4 ; SLC29A4 ; SLC4A2 ; SLC9A3R2 ; TEK ; TF ; TMEM30A ; TNIK ; TRPM6 ; VANGL2 ;
	GO_0031226	intrinsic component of plasma membrane	24	0.001	8	0.0039	0.000510907	0.00554869	ADCY6 ; PDGFRA ; PDGFRB ; S1PR1 ; SCN2A ; SCN4B ; TGM2 ; TLR4 ;
MUSCLE	GO_0030018	Z disc	109	0.0046	28	0.0139	7.20276e-08	2.24246e-06	ACTN2 ; ATP2B4 ; BAG3 ; CACNA1C ; CRYAB ; DMD ; FBP2 ; FBXO32 ; FHOD3 ; FKBP1B ; FLNC ; HOMER1 ; HSPB1 ; JUP ; KRT19 ; LDB3 ; MURC ; MYO18B ; NOS1AP ; OBSCN ; PAK1 ; PARVA ; PARVB ; RYR2 ; SCN1A ; SCN3B ; SLC8A1 ; TRIM54 ;
	GO_0014704	intercalated disc	47	0.002	12	0.0059	0.000355531	0.00425726	ANXA6 ; ATP1A1 ; FGF13 ; JUP ; PAK1 ; PKP2 ; SCN1A ; SCN2A ; SCN4B ; SLC8A1 ; TMEM65 ; VAMP5 ;
	GO_0043034	costamere	19	0.0008	7	0.0034	0.000584867	0.00606962	AHNAK ; DMD ; FLNC ; HOMER1 ; KRT19 ; SVIL ; SYNM ;
GOLGI	GO_0000139	Golgi membrane	576	0.0245	80	0.0397	5.39414e-06	0.000104961	ABCA5 ; ABCA7 ; ACER2 ; AP1S2 ; ARHGAP32 ; ATP8A2 ; B3GALT2 ; B3GAT1 ; B3GAT2 ; B3GAT3 ; B3GNT4 ; C3orf58 ; CD55 ; CD74 ; CERS1 ; CHST15 ; CHST1 ; CHST7 ; CHST8 ; CLSTN2 ; CNIH2 ; COL7A1 ; COPZ2 ; CREB3 ; CSGALNACT2 ; CYTH1 ; DOPEY2 ; DSE ; DSEL ; EGFR ; FURIN ; FUT8 ; GALNT13 ; GALNT18 ; GALNT7 ; GALNTL6 ; GBGT1 ; GLIPR2 ; GNPTAB ; GOLGA7B ; HLA-DRB5 ; HLA-E ; HS3ST3A1 ; IL17RD ; LARGE ; MAN2A1 …
	GO_0005794	Golgi apparatus	830	0.0354	99	0.0492	0.000169282	0.00219597	ABCA7 ; ACER2 ; ACO1 ; ADCY3 ; AP1S2 ; AP3B2 ; AQP2 ; ATP1A1 ; ATP2B3 ; ATP8A2 ; AXIN2 ; B3GAT3 ; BACE1 ; BST2 ; BTN3A3 ; CD79B ; CNTNAP2 ; CPE ; CREB3 ; CRYAB ; CRYL1 ; DSE ; DUSP10 ; DYNC2H1 ; FAM134B ; FBXL14 ; FES ; FEZ1 ; FGD3 ; FGD4 ; FGD5 ; FGFR2 ; FUT8 ; FUT9 ; GABARAPL1 ; GAL ; GNPTAB ; GOLGA8A ; GOLGA8B ; H1F0 ; HSPB8 ; ID1 ; IL17RD ; JAKMIP3 ; KIFAP3 ; LAPTM4A ; LARGE ; LITAF ; LRP6 ; …
	GO_0005796	Golgi lumen	92	0.0039	18	0.0089	0.000477994	0.00531484	CSPG4 ; DCN ; DEFB1 ; FMOD ; FURIN ; GAS6 ; GPC2 ; GPC3 ; GPC5 ; LUM ; MMP14 ; MUC4 ; PCSK6 ; SDC2 ; SDC3 ; TGFB1 ; VCAN ; WNT5B ;
VOLTAGE-ION CHANNEL COMPLEX	GO_0008076	voltage-gated potassium channel complex	87	0.0037	23	0.0114	5.754e-07	1.58066e-05	ABCC8 ; CNTN2 ; CNTNAP2 ; DLG2 ; HCN2 ; KCNAB1 ; KCNAB2 ; KCNC4 ; KCND1 ; KCND3 ; KCNF1 ; KCNG1 ; KCNG3 ; KCNJ14 ; KCNJ5 ; KCNK1 ; KCNMA1 ; KCNN4 ; KCNQ4 ; KCNQ5 ; KCNT1 ; KCNV2 ; VAMP2 ;
	GO_0001518	voltage-gated sodium channel complex	14	0.0005	6	0.0029	0.00058232	0.00606962	SCN1A ; SCN2A ; SCN3A ; SCN3B ; SCN4B ; SCN9A ;
EXTRACELLULAR MATRIX	GO_0031012	extracellular matrix	186	0.0079	47	0.0233	6.92406e-12	8.08384e-10	ABI3BP ; AEBP1 ; ANXA2 ; BMP7 ; COL5A1 ; COL6A3 ; COL7A1 ; DCN ; DPT ; ECM1 ; EGFL7 ; EMILIN1 ; EMILIN3 ; FBLN2 ; FBN1 ; FGFR2 ; FMOD ; FRAS1 ; HAPLN1 ; HTRA1 ; IGFBP7 ; LAMA5 ; LGALS3 ; LMCD1 ; LOXL1 ; LTBP1 ; LUM ; MATN2 ; MFAP4 ; MMP14 ; MMP15 ; MMP2 ; NDP ; NID1 ; NID2 ; PCOLCE ; PCSK6 ; PLSCR1 ; PXDN ; SERPINE2 ; SERPINF1 ; SFRP1 ; SPOCK3 ; TGFB3 ; THBS4 ; TNC ; VCAN ;
	GO_0005615	extracellular space	1310	0.0558	172	0.0854	3.46221e-09	1.61685e-07	ABI3BP ; ACP5 ; ADA ; ADCYAP1 ; AEBP1 ; AGT ; AMH ; ANGPT1 ; ANXA2 ; APLN ; AXL ; BIVM ; BMP4 ; BMP7 ; BMP8B ; BMPR2 ; BRICD5 ; C3orf58 ; C5 ; CARTPT ; CBLN2 ; CBR3 ; CCBE1 ; CD40 ; CD97 ; CES3 ; CLIC1 ; CMTM4 ; CMTM7 ; CMTM8 ; COL6A3 ; COL7A1 ; COLQ ; CPE ; CREG1 ; CRH ; CX3CL1 ; CXCL12 ; DCN ; DDR1 ; DEFB1 ; DKK1 ; DPT ; ECM1 ; EGFL7 ; EGFR ; ELN ; ENOX1 ; ENPP2 ; ERBB3 ; FBN1 ; FGF1 ; FGF2 ; F…
	GO_0005604	basement membrane	79	0.0033	25	0.0124	3.9444e-09	1.67458e-07	ADAMTS1 ; ANXA2 ; CASK ; COL5A1 ; COL7A1 ; EGFLAM ; FBN1 ; FRAS1 ; FREM1 ; ITGA6 ; LAMA3 ; LAMA5 ; LAMC3 ; LOXL1 ; LOXL2 ; MATN2 ; MMRN2 ; NID1 ; NID2 ; PTN ; SERPINF1 ; SPARC ; THBS4 ; TIMP1 ; TNC ;
	GO_0005578	proteinaceous extracellular matrix	258	0.011	50	0.0248	2.37404e-08	9.23896e-07	ADAMTS19 ; ADAMTS2 ; ADAMTSL3 ; BMP4 ; CCBE1 ; COL22A1 ; COL5A1 ; COL6A3 ; COL6A6 ; DGCR6 ; DPT ; ECM1 ; ELN ; EMILIN1 ; EMILIN3 ; FBLN2 ; FBN1 ; FGF1 ; FLRT2 ; FMOD ; GPC2 ; GPC3 ; GPC5 ; HAPLN1 ; HAPLN4 ; LAMC3 ; LOX ; LTBP1 ; LUM ; MATN2 ; MMP28 ; MMP2 ; MUC4 ; OLFML2B ; PXDN ; RELN ; SFRP1 ; SLIT1 ; SLIT2 ; SPARC ; SPARCL1 ; SPOCK1 ; SPOCK2 ; SPOCK3 ; TGFB1 ; TIMP1 ; TPBGL ; VCAN ; WNT11 ; WN…
	GO_0005576	extracellular region	1626	0.0693	178	0.0884	0.000102405	0.00145484	ABHD15 ; ACTN2 ; ADAM12 ; ADAM23 ; ADAMTS2 ; ADCYAP1 ; ADM5 ; AGT ; AGTR2 ; AMH ; ANGPT1 ; ANTXR2 ; APLN ; APOC1 ; BCHE ; BMP4 ; BMP7 ; BTBD17 ; C11orf45 ; C1R ; C2CD2 ; C4orf48 ; C5 ; C6 ; C7 ; CBLN1 ; CCDC3 ; CD55 ; CERS1 ; CGREF1 ; CHGB ; CNTN4 ; COL22A1 ; COL27A1 ; COL5A1 ; COL6A3 ; COL6A6 ; COL7A1 ; CRH ; CRISPLD1 ; CSPG4 ; CX3CL1 ; CXCL12 ; DCN ; DEFB1 ; DKK1 ; ECM1 ; EDA ; EFNA1 ; EFNA5 ; …
NERVOUS SYSTEM	GO_0030424	axon	225	0.0095	48	0.0238	1.9175e-09	9.94971e-08	ADRB2 ; BACE1 ; CADM2 ; CNTN4 ; CNTNAP2 ; CORO1A ; CPT1C ; DDC ; DTNA ; EPHB1 ; FEZ1 ; FGF13 ; GABRG2 ; GAP43 ; GDPD5 ; GRM7 ; HCN1 ; HOMER1 ; HTR3A ; IGSF9 ; IQGAP1 ; KATNB1 ; KLHL24 ; LPAR3 ; LRRTM1 ; MAPT ; NCAM2 ; NCS1 ; NEFH ; NRGN ; NRP1 ; NRP2 ; NTRK1 ; PAK1 ; PRSS12 ; PTPRK ; PTPRO ; ROBO3 ; SCN2A ; SCN3A ; SDC3 ; SLC6A3 ; SNCA ; SNCG ; STMN2 ; STMN4 ; TGFB1 ; TUBB3 ;
	GO_0043025	neuronal cell body	330	0.014	59	0.0293	2.92506e-08	1.05077e-06	ACSL4 ; ACVRL1 ; ADA ; ADORA1 ; ASCL1 ; ATP13A2 ; ATP2B2 ; BAIAP2 ; BMPR2 ; CAMK2N1 ; CNN3 ; CNTN2 ; CNTNAP2 ; CPEB1 ; CPE ; CPLX1 ; CREB3 ; DDC ; GAL ; GDPD5 ; GRIN1 ; HTR3A ; IGSF9B ; ITPR3 ; KATNB1 ; KCND1 ; KCND3 ; KCNJ14 ; KCNN4 ; LRP4 ; LRP6 ; MAGOHB ; NRGN ; NRP1 ; NTRK1 ; PLK3 ; PTGER3 ; PTPRK ; RAPGEF2 ; RAPGEF3 ; SCN1A ; SCN3A ; SDC2 ; SERPINE2 ; SEZ6L ; SLC1A3 ; SLC1A4 ; SLC6A3 ; SNCG …
	GO_0045211	postsynaptic membrane	206	0.0087	40	0.0198	5.02628e-07	1.46705e-05	ADORA1 ; ARHGAP32 ; CAMK2N1 ; CBLN1 ; CHRM3 ; CHRNA7 ; CLSTN2 ; CNIH2 ; CPEB1 ; DLG2 ; DMD ; FAIM2 ; GABRA1 ; GABRB1 ; GABRG2 ; GABRQ ; GRIA2 ; GRIN1 ; GRIN2A ; GRIP1 ; GRM7 ; HOMER1 ; HTR3A ; IQSEC3 ; KCTD12 ; LIN7A ; LRRC4C ; LRRC7 ; LRRTM1 ; LRRTM2 ; LZTS3 ; MPDZ ; NCS1 ; NSG1 ; SEMA4F ; SRGAP2 ; SSPN ; SYNDIG1 ; TANC1 ; TENM2 ;
	GO_0097481	neuronal postsynaptic density	54	0.0023	17	0.0084	1.21937e-06	3.16358e-05	ADD2 ; ATP1A1 ; BAIAP2 ; BMPR2 ; CLSTN2 ; DCLK1 ; DLG2 ; DMTN ; DNAJC6 ; EPB41L3 ; GAP43 ; GRIN1 ; GRIN2A ; HOMER1 ; MAP1B ; NEFH ; SYN2 ;
	GO_0014069	postsynaptic density	142	0.006	30	0.0149	2.08825e-06	5.02646e-05	ADORA1 ; ARHGAP32 ; AXIN2 ; CACNA1C ; CAMK2N1 ; CNIH2 ; CNN3 ; CPEB1 ; CPEB4 ; DLG2 ; EPS8 ; GAP43 ; GRIN1 ; ITPR1 ; KCNAB2 ; LIN7A ; LRP4 ; LRRC7 ; LYN ; LZTS3 ; MAPT ; MPDZ ; NCS1 ; NRGN ; RGS20 ; SPOCK1 ; SRC ; SRGAP2 ; SYNDIG1 ; TANC1 ;
	GO_0043005	neuron projection	234	0.0099	42	0.0208	2.15266e-06	5.02646e-05	ABAT ; ADCYAP1R1 ; AHCYL2 ; ATP13A2 ; ATP2B4 ; BAG3 ; CHAT ; CPEB1 ; CPEB4 ; FGF13 ; FLRT2 ; GPR1 ; GRIN1 ; GRIN2A ; GRIP1 ; IQGAP1 ; KCNQ4 ; LIN7A ; NGFR ; NMB ; NRCAM ; OPRL1 ; POU4F1 ; PTPRO ; RAB39B ; RAPGEF2 ; SCGN ; SLC30A3 ; SLC32A1 ; SLC6A2 ; SRC ; SSTR2 ; SSTR5 ; STMN2 ; STMN4 ; SYT4 ; SYT5 ; TENM2 ; TH ; TRPM2 ; VAMP2 ; VIM ;
	GO_0030425	dendrite	309	0.0131	48	0.0238	2.19531e-05	0.000330713	ACVRL1 ; BMPR2 ; CAMK2N1 ; CHRM3 ; CNIH2 ; CNTNAP2 ; CPEB1 ; CPEB4 ; CPLX1 ; CPT1C ; EPHB1 ; FEZ1 ; FGF13 ; GABRB1 ; GNAQ ; GNB3 ; GRIN1 ; GRIP1 ; GRM7 ; HCN1 ; IGSF9B ; IGSF9 ; ITPR3 ; KCND1 ; KCND3 ; KCNJ14 ; KCNK1 ; LRP4 ; MAPT ; MLPH ; MPDZ ; NCS1 ; NPFF ; NRG1 ; NTRK1 ; PAK1 ; PLK2 ; PLK3 ; PRSS12 ; PTPRK ; RELN ; SLC1A4 ; SLC32A1 ; TANC1 ; TENM2 ; TH ; TUBB3 ; ZNF385A ;
	GO_0045202	synapse	174	0.0074	30	0.0149	0.000102805	0.00145484	ADRA2A ; ATP2B2 ; CADM2 ; CHRM3 ; CNTN2 ; CPEB1 ; CPEB4 ; CPT1C ; DMD ; DNMBP ; DTNA ; EFNB1 ; EGFLAM ; FLRT2 ; GRIN1 ; KCNK1 ; LRP6 ; MYRIP ; NRCAM ; NRN1 ; OLFM3 ; RAPGEF2 ; SCGN ; SDC2 ; SDK1 ; SDK2 ; SPG20 ; SYN2 ; TENM2 ; VAMP2 ;
	GO_0030672	synaptic vesicle membrane	56	0.0023	14	0.0069	0.000154401	0.00212074	ABCC8 ; OTOF ; SLC17A5 ; SLC30A3 ; SLC32A1 ; SLC6A17 ; SYN2 ; SYNGR1 ; SYNGR4 ; SYT2 ; SYT4 ; SYT5 ; SYT7 ; VAMP2 ;
CELL JUNCTION	GO_0030054	cell junction	446	0.019	77	0.0382	1.38753e-09	8.09969e-08	ABCA7 ; ADA ; AFAP1L1 ; ARHGAP32 ; ATP2B2 ; CAMK2N1 ; CBLN1 ; CDH5 ; CGN ; CHRM3 ; CHRNA7 ; CNIH2 ; COLQ ; CPEB1 ; CPT1C ; DLG2 ; DNMBP ; DTNA ; EGFLAM ; EPS8 ; FAIM2 ; FBP2 ; GABRA1 ; GABRB1 ; GABRG2 ; GABRQ ; GAP43 ; GRIA2 ; GRIN1 ; GRIN2A ; GRIP1 ; HOMER1 ; HOXC5 ; HTR3A ; IFI30 ; IGSF9 ; IMPDH1 ; KCNAB2 ; KCNK1 ; KCTD12 ; LRRC4C ; LRRC7 ; LRRTM1 ; LRRTM2 ; LZTS3 ; MAGI1 ; MAP1B ; NCS1 ; NFIA …
	GO_0005911	cell-cell junction	158	0.0067	30	0.0149	1.77226e-05	0.000275881	AJUBA ; CASK ; CDH5 ; CNN2 ; CORO1A ; DSC3 ; EPB41L1 ; EPB41L3 ; FAT1 ; FLRT2 ; HEG1 ; JUP ; KIRREL ; LIN7A ; MAGI1 ; PAK1 ; PCDH1 ; PDZD2 ; PKP2 ; PRKCH ; PTPRJ ; PTPRK ; PTPRM ; PTPRU ; RAPGEF2 ; RLTPR ; RPGRIP1L ; TEK ; TENM2 ; VANGL2 ;
	GO_0005923	bicellular tight junction	112	0.0047	20	0.0099	0.00077692	0.00778048	ADCYAP1R1 ; AMOT ; AMOTL2 ; CCND1 ; CDH5 ; CGN ; CGNL1 ; CLDN7 ; CLMP ; EPB41L4B ; ESAM ; INADL ; LIN7A ; MAGI1 ; MPDZ ; PMP22 ; POF1B ; RAPGEF2 ; RPGRIP1L ; SHROOM2 ;
PROTRUSIONS IN MIGRATING CELLS	GO_0005925	focal adhesion	391	0.0166	73	0.0362	1.09543e-10	8.52612e-09	ACTN2 ; AHNAK ; AJUBA ; AKAP12 ; ANXA6 ; ARHGAP24 ; ARPC1B ; ASAP3 ; CAPN5 ; CASK ; CD97 ; CD99 ; CNN1 ; CNN2 ; CNN3 ; CSPG4 ; CSRP1 ; CSRP2 ; DDR2 ; DIXDC1 ; EFNB2 ; EGFR ; EPHA2 ; FAT1 ; FBLIM1 ; FES ; FLNC ; FLRT2 ; GRK5 ; GSN ; HSPA1A ; HSPB1 ; IQGAP1 ; ITGA11 ; ITGA3 ; ITGA6 ; ITGAV ; ITGB3 ; JUP ; KRAS ; LAYN ; LCP1 ; LIMS2 ; LPP ; MCAM ; MMP14 ; MRC2 ; NEDD9 ; NRP1 ; PAK1 ; PARVA ; PARVB ;…
	GO_0030175	filopodium	68	0.0029	15	0.0074	0.00037758	0.00440824	ACTN2 ; ARL4C ; BAIAP2 ; DMD ; DNALI1 ; FAM65B ; FAT1 ; FGD4 ; FGF13 ; LCP1 ; LRRC7 ; MTM1 ; PODXL ; RAPGEF3 ; TENM2 ;
	GO_0001726	ruffle	89	0.0037	22	0.0109	3.24059e-06	6.87889e-05	AMOT ; ANXA2 ; ASAP3 ; BAIAP2 ; FGD3 ; FGD4 ; FGD5 ; FRMD4B ; GSN ; IQGAP1 ; LAYN ; LCP1 ; MTM1 ; MYO6 ; PAK1 ; PODXL ; RINL ; RLTPR ; S100A11 ; S100A6 ; SAMSN1 ; TESC ;
OTHERS	GO_0005622	intracellular	1284	0.0547	152	0.0755	8.50926e-06	0.000158953	ABR ; ADCY1 ; ADCY3 ; ADCYAP1 ; ADPRHL1 ; AGAP1 ; AGAP2 ; AKR1C3 ; ANGPT1 ; ARHGEF6 ; ARL15 ; ARL9 ; AXL ; CAPN13 ; CAPN5 ; CCND1 ; CD74 ; DCHS1 ; DCLK1 ; DENND3 ; DEPDC7 ; DGKB ; DGKH ; DOCK11 ; DOCK4 ; DOK4 ; ECEL1 ; EHD4 ; EPHA2 ; ERBB3 ; EVI5L ; FGF14 ; GABARAPL1 ; GDNF ; GSTK1 ; HMHA1 ; HPCAL4 ; HSPB8 ; IL2RB ; IQGAP1 ; KRAS ; LTK ; MAP3K6 ; MAP3K9 ; MAP4K1 ; MAPK10 ; MID1 ; MLPH ; MPP1 ; MY…
	GO_0005654	nucleoplasm	2739	0.1168	196	0.0974	0.000462296	0.00526567	ACSS2 ; ADAM12 ; AFF3 ; ANAPC2 ; ANXA11 ; AP3B2 ; ARID5B ; ATP10D ; AXIN2 ; BOD1L1 ; CBLB ; CBR3 ; CCDC181 ; CCND1 ; CD79B ; CDK9 ; CDKN2A ; CDKN2B ; CHTF18 ; CMPK2 ; CMTM8 ; CPEB1 ; CRABP2 ; CRYAB ; CXXC5 ; DDX11 ; DDX23 ; DDX47 ; DHX38 ; DTX3L ; DUSP10 ; DUSP5 ; DUSP6 ; E2F4 ; ECI2 ; ELAVL2 ; ELF1 ; ELL3 ; EME1 ; EMG1 ; EPAS1 ; EPHA6 ; ERBB4 ; ETV4 ; FAM63B ; FBXL14 ; FBXO32 ; FGF1 ; FGFR2 ; FI…
	GO_0005840	ribosome	147	0.0062	3	0.0014	0.000783046	0.00778048	MRPS30 ; RPL22L1 ; SNCA ;
	GO_0009986	cell surface	547	0.0233	97	0.0482	2.47075e-12	3.84613e-10	ABCA7 ; ACKR3 ; ACVRL1 ; ADA ; ADCYAP1R1 ; AMOT ; ANTXR1 ; ANXA2 ; ANXA4 ; AXL ; BACE1 ; BMPR2 ; BST2 ; CAPN5 ; CD40 ; CD55 ; CD58 ; CD74 ; CDH5 ; CLDND1 ; CLMP ; CLSTN2 ; CNTN2 ; CNTNAP2 ; CRYAB ; CSPG4 ; CX3CL1 ; DCBLD2 ; DMD ; EGFLAM ; EGFR ; EPHA2 ; FGFR2 ; FSHR ; FURIN ; GPRC5B ; GRIN1 ; GRIN2A ; HCST ; HLA-E ; HSPA2 ; IL17RC ; IL6R ; ITGA3 ; ITGA6 ; ITGAV ; ITGB3 ; ITGB8 ; LAYN ; LRP4 ; LRP…
	GO_0070062	extracellular exosome	2776	0.1184	322	0.16	1.24196e-09	8.09969e-08	ABAT ; ABHD14B ; ACO1 ; ACP5 ; ACSL4 ; ACTN2 ; ADCY1 ; AEBP1 ; AGAP2 ; AGT ; AHNAK ; AK4 ; AKR1C1 ; AKR1C3 ; AKR1C4 ; AKR7A3 ; ALDH1A3 ; ALDH1L1 ; ANGPT1 ; ANGPTL6 ; ANTXR1 ; ANXA11 ; ANXA2 ; ANXA4 ; ANXA6 ; AOX1 ; APLP2 ; APOC1 ; AQP2 ; AQP5 ; ARHGDIB ; ARL15 ; ARL6IP5 ; ARPC1B ; ARSD ; ASS1 ; ATP1A1 ; ATP2B2 ; ATP6V1A ; AXL ; B3GAT3 ; BAIAP2 ; BDH2 ; BST2 ; C1QTNF5 ; C1R ; C5 ; C6 ; C7 ; CAPN5 …
	GO_0005856	cytoskeleton	376	0.016	59	0.0293	2.26488e-06	5.03667e-05	ACTL8 ; ACTN2 ; ADD2 ; AKAP12 ; ARHGAP24 ; ARHGDIB ; ARL6IP5 ; CNN1 ; CNN2 ; DMD ; DNMBP ; EDA ; EPB41L1 ; EPB41L3 ; EPB41L4B ; EPB42 ; FAAH ; FAM65B ; FGD3 ; FGD5 ; FHOD3 ; FLNC ; FRMD4B ; FRMD5 ; FRMD6 ; HIP1R ; HSPB1 ; JAK2 ; JUP ; KLHL4 ; KLHL5 ; LDB3 ; LRRFIP1 ; LZTS3 ; MACF1 ; MAP2K6 ; PARVA ; PARVB ; PDLIM1 ; PLEKHH1 ; PPL ; PPP2R2B ; PTK2 ; PTPN21 ; RHOF ; SEPT10 ; SHROOM2 ; SHROOM3 ; SLC…
	GO_0043202	lysosomal lumen	85	0.0036	21	0.0104	5.35926e-06	0.000104961	ATP13A2 ; CD74 ; CSPG4 ; DCN ; FMOD ; FUCA1 ; GM2A ; GPC2 ; GPC3 ; GPC5 ; HYAL1 ; IFI30 ; LUM ; MAN2B2 ; PDGFRB ; RNASET2 ; SDC2 ; SDC3 ; SMPD1 ; TPP1 ; VCAN ;
	GO_0043235	receptor complex	127	0.0054	26	0.0129	1.62882e-05	0.000262296	ADCYAP1R1 ; ADRA2A ; ADRB2 ; DDR1 ; EGFR ; ERBB3 ; ERBB4 ; GABRQ ; GPRC5C ; GRM7 ; ITGA3 ; ITGB3 ; ITPR2 ; ITPR3 ; LIFR ; LRP6 ; NOTCH1 ; NPR1 ; NRP1 ; NTRK1 ; PEX5L ; RAMP2 ; ROR1 ; SLITRK5 ; TNFRSF1A ; VLDLR ;

## Sheet: Cells_subgroup_BP_pie_chart
Subgroup_BP	GO term	Ontology description	Genes in genome	% in genome	Genes in list	% in list	Pvalue	Adjusted Pvalue	Genes
APOPTOSIS	GO:0043066	negative regulation of apoptotic process	459	0.0195	67	0.0286	0.000380777	0.00801042	ADORA1	ARHGAP10	ARNT2	ASCL1	ATF5	BCL2L10	BLK	CD44	CD74	CHST11	CRYAB	CTSH	DHRS2	EPCAM	ERBB4	FAIM2	FAIM	FHL2	FLT4	FMN2	FN1	GDNF	HTR2B	ID1	IER3	IL2RB	LEF1	MMP9	MPZ	MSX1	MSX2	MYO18A	NGFR	NKX2-5	NME2	NOTCH2	NUAK2	PDGFRB	PKHD1	PLK2	POU3F3
	GO:0006915	apoptotic process	498	0.0212	72	0.0307	0.000323707	0.00760865	ADORA2A	ARHGEF6	BCL2L11	BCL2L14	BMF	BOK	C6orf120	CAAP1	CADM1	CASP10	CASP4	CASP6	CDKN2A	CXCR4	CYFIP2	DOCK1	DUSP22	ELMO1	EPB41L3	FAIM2	FAIM	FBXO10	GADD45A	GADD45G	GLRX2	HIF3A	HRK	IER3	IGFBP3	JAK2	KANK2	KLF11	LITAF	LTBR	MAP3K10	MAP3K9	MECOM	MEF2A	NEK6	NLRP1	NOA1
	GO:0043524	negative regulation of neuron apoptotic process	130	0.0055	29	0.0123	1.69569e-05	0.000992853	AARS	AGAP2	AXL	FAIM2	FAM134B	GDNF	GRIN1	HIPK2	JAK2	KRAS	LRP1	MDK	NES	NGFR	NRP1	NTRK1	OXR1	POU4F1	PPARGC1A	SIX4	SNCA	SNCB	STAR	STXBP1	TFAP2B	TGFB3	TOX3	UNC5B	VSTM2L
	GO:0043065	positive regulation of apoptotic process	306	0.013	60	0.0256	1.44865e-07	1.81582e-05	ABR	ADM	ADRB2	ARHGEF17	ARHGEF2	ARHGEF3	ARHGEF4	ARHGEF6	BCL2L10	BCL2L11	BCL6	BMF	BMP7	CDKN2A	CLIP3	DAB2IP	FGD1	FGD4	FRZB	GADD45A	GADD45G	GRIN1	HOXA5	HRK	IGFBP3	IRF5	ITGA6	KALRN	KLF11	LPAR1	MAP3K10	MAP3K9	NCOA1	NET1	NGFR	NOTCH1	NR4A1	NTRK3	NUPR1	PHLDA1	PHLDA3
PROLIFERATION	GO:0071158	positive regulation of cell cycle arrest	25	0.001	9	0.0038	0.000370267	0.00793629	CDKN2A	DAB2IP	FOXO4	INSM1	POU4F1	PRKACA	RNF112	TGFB1	UHRF2
	GO:0001938	positive regulation of endothelial cell proliferation	68	0.0029	19	0.0081	1.81145e-05	0.000992853	ACVRL1	CXCL12	ECM1	EGFL7	F3	FGF2	FLT4	HTR2B	ITGB3	NR4A1	NRARP	NRP1	NRP2	PPP1R16B	PROX1	SCG2	TEK	VASH2	VIP
	GO:0042127	regulation of cell proliferation	176	0.0075	33	0.0141	0.000155717	0.00460921	AGT	ARHGEF2	BCL6	BLK	BMX	CD40	CHST11	DBH	DUSP22	FES	INHA	JAG2	JAK2	KCNH1	LTBR	MFI2	NGFR	NUAK1	PLCD1	PLCD3	PTGS1	PTK2	RAPGEF2	SGK1	SIX3	SRC	TFRC	TGFB3	TNC	TNFRSF1A	TNFRSF1B	TNFRSF25	TXNIP
	GO:0008285	negative regulation of cell proliferation	395	0.0168	81	0.0346	1.40385e-10	6.3791e-08	ACVRL1	ADAMTS1	ADM	ADORA1	ATF5	AXIN2	AZGP1	BCHE	BCL6	BDKRB2	BTG3	CD9	CDK10	CDK6	CDKN2A	CDKN2B	CDKN2C	CLMN	CPEB1	DAB2IP	DDR1	DHRS2	DPT	DRD2	EMP3	ERBB4	FABP6	FGF2	FGFRL1	FOXO4	FRZB	GPR56	IGFBP3	IGFBP7	INHBA	INSM1	ITGA1	JAK2	KANK2	KLF10	KLF11
	GO:0001558	regulation of cell growth	77	0.0032	22	0.0094	3.60373e-06	0.000292417	AGT	CLSTN3	DDR1	EPB41L1	EPB41L3	H2AFY2	HTRA1	IGFBP3	IGFBP4	IGFBP5	IGFBP7	IGFBPL1	LTBP4	MAD2L2	MFI2	NET1	NRG3	SGK1	SOCS2	SPOCK1	TFRC	TMC8
	GO:0008284	positive regulation of cell proliferation	467	0.0199	76	0.0324	6.07997e-06	0.000445603	ADCYAP1	ADM	ADRA2A	ADRB2	AKR1C2	AKR1C3	APLN	ARNT2	ATF3	CDCA7L	CHRM1	CRH	CTSH	EMP2	EPCAM	ERBB4	FGF19	FGF1	FGF2	FGFR1	FGFR4	FIGF	FLT1	FLT4	FN1	GAB2	GDNF	HGF	HIPK2	HOXA3	HTR2B	IGF2	IL34	IL6R	INSR	JAK2	KDM4C	KRAS	LEF1	LYN	MFGE8
TRANSPORT	GO:0034765	regulation of ion transmembrane transport	116	0.0049	30	0.0128	5.46757e-07	5.17596e-05	CACNA1C	CACNA1G	CACNA2D2	CYBB	GRIN1	HCN1	HCN2	HVCN1	KCNA2	KCNA3	KCNC3	KCNC4	KCND3	KCNG3	KCNH1	KCNH5	KCNJ12	KCNJ14	KCNJ8	KCNK10	KCNK12	KCNK7	KCNQ2	KCNQ5	KCNV2	SCN1A	SCN2A	SCN3A	SCN4A	SCN5A
	GO:0071805	potassium ion transmembrane transport	119	0.005	29	0.0123	2.92272e-06	0.000245942	CNGB1	HCN1	HCN2	HTR3A	KCNA2	KCNA3	KCNC3	KCNC4	KCNG1	KCNG3	KCNH1	KCNH2	KCNH5	KCNJ8	KCNK10	KCNK12	KCNK1	KCNK3	KCNK7	KCNMB3	KCNN4	KCNQ2	KCNQ5	KCNT1	KCNV2	REST	SLC12A7	SLC9A7	TMEM38A
	GO:0010765	positive regulation of sodium ion transport	18	0.0007	9	0.0038	1.83538e-05	0.000992853	ADRB2	ANK3	CNKSR3	GPD1L	NKX2-5	PKP2	SCN4B	SCN5A	SGK1
ADHESION	GO:0007155	cell adhesion	445	0.0189	99	0.0423	7.94635e-15	9.02706e-12	ACHE	ACKR3	ACTN2	ADAM23	ALCAM	APBA1	ATP1B1	AZGP1	BOC	CD226	CD44	CD4	CD58	CD72	CD97	CD99	CD9	CDH11	CLEC4A	CNTN2	CNTN4	CNTNAP2	CNTNAP3	CNTNAP5	COL19A1	COL6A6	CX3CL1	CXCL12	DDR1	DPT	DSC3	EDIL3	EFNB2	EGFL7	EMILIN1	EMP2	EPHA2	FAT1	FN1	GPR56	HAPLN1
	GO:0007156	homophilic cell adhesion via plasma membrane adhesion molecules	153	0.0065	39	0.0166	1.96716e-08	4.46939e-06	CADM1	CADM2	CD200	CD226	CDH10	CDH11	CDH12	CDH7	CDHR3	CLSTN3	DCHS1	DSC3	ESAM	FAT1	FAT3	FAT4	IGSF9B	IGSF9	PCDH10	PCDH18	PCDH9	PCDHA1	PCDHA5	PCDHAC1	PCDHAC2	PCDHB10	PCDHB11	PCDHB12	PCDHB13	PCDHB15	PCDHB8	PCDHGA1	PCDHGA2	PCDHGA3	PIK3CB	PTPRM	SDK1	SDK2	TRO
	GO:0034446	substrate adhesion-dependent cell spreading	38	0.0016	13	0.0055	3.74522e-05	0.00167132	ANTXR1	AXL	BVES	FGFRL1	FN1	FZD7	ITGB3	MERTK	MICALL2	PARVA	RADIL	SRC	TEK
PROTEIN PHOSPHORILATION	GO:0001934	positive regulation of protein phosphorylation	135	0.0057	31	0.0132	4.98647e-06	0.000390664	AXIN2	CCND1	CD40	CLIP3	CRH	ERBB4	FGF19	FLT4	FZD1	IGF2	IL34	INSR	ITGB3	KRAS	MAPK15	MMP9	NKX3-1	NTRK1	NTRK3	ODAM	PAK1	PELI2	PLA2G6	PRR5	PRR5L	PTK2	RB1CC1	SEMA4D	TEK	TGFB1	TNF
	GO:0046777	protein autophosphorylation	169	0.0072	34	0.0145	3.23346e-05	0.00149927	ACVR1B	ALK	BMX	CAMK2A	DDR1	EPHB1	ERBB4	FES	FGFR1	FGFR4	FLT1	FLT4	INSR	JAK2	LYN	MAP3K10	MAP3K9	MAP4K1	MAPK15	MAPKAPK2	MKNK2	NEK6	NTRK1	NTRK3	PAK1	PDGFRA	PDGFRB	PRKACA	PTK2	SRC	STK17B	TEK	TRIM28	ULK2
	GO:0001933	negative regulation of protein phosphorylation	60	0.0025	17	0.0072	3.97288e-05	0.00173584	CTDSPL	DAB2IP	FBLN1	IGFBP3	INSM1	INSR	KIRREL2	KIRREL	LRP6	LYN	MICAL1	NTRK3	PPARGC1A	PRR5L	SNCA	TGFB1	ZBED3
	GO:0018108	peptidyl-tyrosine phosphorylation	171	0.0072	33	0.0141	9.1694e-05	0.0031565	ALK	AXL	BLK	DDR1	DYRK4	EPHA2	EPHA6	EPHB1	EPHB2	ERBB4	FES	FGF1	FGF2	FGFR1	FGFR1OP2	FGFR4	FLT1	FLT4	INSR	JAK2	LYN	MAP3K10	MAP3K9	MERTK	NEK1	NTRK1	NTRK3	PDGFRA	PDGFRB	PTK2	PTPN6	SRC	TEK
ECM ORGANIZATION	GO:0030198	extracellular matrix organization	193	0.0082	55	0.0235	2.6057e-13	1.97338e-10	ABI3BP	ADAMTSL2	BGN	BSG	CD44	COL13A1	COL19A1	COL1A1	COL27A1	COL2A1	CRISPLD2	DCN	DDR1	EGFLAM	ELN	EMILIN1	FBLN1	FBN1	FGF2	FN1	GFAP	HAPLN1	HSPG2	ICAM2	ITGA11	ITGA1	ITGA2B	ITGA3	ITGA5	ITGA6	ITGB3	JAM2	LAMA4	LOX	LOXL1	LUM	MFAP2	MPZL3	NID2	OLFML2A	OLFML2B
	GO:0001525	angiogenesis	221	0.0094	52	0.0222	2.07126e-09	7.84318e-07	ACKR3	ACVRL1	ADM2	ANGPT2	ANPEP	ARHGAP24	CALCRL	DAB2IP	ECM1	EGFL7	EPAS1	EPHA2	EPHB1	EPHB2	FGF1	FGFR1	FIGF	FLT1	FN1	GPR56	HAND1	HAND2	HEY1	HIF3A	HOXA3	HSPG2	ID1	ITGA5	MCAM	MFGE8	MMP14	MMP2	NOS3	NRCAM	NRP1	NRP2	NRXN1	PDGFA	PLAU	PLCD1	PLCD3
	GO:0001974	blood vessel remodeling	33	0.0014	12	0.0051	3.75165e-05	0.00167132	ACE	ACVR2B	ACVRL1	AGT	AXL	BGN	DBH	ELN	EPAS1	FOXC1	HOXA3	NOS3
	GO:0045766	positive regulation of angiogenesis	110	0.0046	25	0.0106	4.36399e-05	0.00187075	ACVRL1	ADM2	ADM	ANGPT2	C5	CCBE1	CTSH	CX3CL1	CYSLTR2	ECM1	F3	FGF1	FGF2	FLT1	GATA2	HGF	HIPK2	NOS3	NTRK1	SERPINE1	SPHK1	TEK	TMIGD2	TWIST1	VASH2
	GO:0016525	negative regulation of angiogenesis	68	0.0029	17	0.0072	0.000199678	0.00546589	ADRB2	AGT	AMOT	ANGPT2	DAB2IP	DCN	FOXC1	FOXO4	HOXA5	NPR1	PTN	PTPRM	SERPINF1	SPARC	STAB1	TEK	THBS2
CARDIAC CONDUCTION	GO:0086064	cell communication by electrical coupling involved in cardiac conduction	13	0.0005	7	0.0029	8.95205e-05	0.00312909	ATP1B1	CACNA1C	FKBP1B	PKP2	PRKACA	RYR2	SLC8A1
	GO:1903779	regulation of cardiac conduction	55	0.0023	15	0.0064	0.000169187	0.00482328	AGT	ATP1B1	ATP2B3	ATP2B4	FKBP1B	ITPR3	NKX2-5	NPPA	NPR1	NPR2	PRKACA	RYR2	SLC8A1	SLC8A2	TNNI3
	GO:0061337	cardiac conduction	45	0.0019	13	0.0055	0.00024259	0.00633523	CACNA1C	CACNA2D2	CACNG2	CACNG4	CACNG5	KCND3	KCNH2	KCNJ12	KCNJ14	KCNK1	KCNK3	MEF2A	SCN5A
EMT	GO:0001837	epithelial to mesenchymal transition	34	0.0014	12	0.0051	5.22148e-05	0.00211843	BMP7	EPB41L5	FAM101B	HGF	LEF1	LOXL3	NOTCH1	SNAI1	SNAI2	TGFB1	TRIM28	WNT11
	GO:0003198	epithelial to mesenchymal transition involved in endocardial cushion formation	11	0.0004	6	0.0025	0.000268744	0.00656544	HEY1	MSX1	MSX2	NOTCH1	SNAI1	SNAI2
IMMUNE RESPONSE	GO:0030168	platelet activation	114	0.0048	25	0.0106	7.85245e-05	0.00292472	ADAMTS13	ADRA2A	AXL	CD40	CD9	COL1A1	CX3CL1	DGKB	DGKG	DGKH	DGKI	DGKK	GNA11	GNAQ	ITGB3	ITPR3	LYN	MERTK	PIK3CB	PLSCR1	PTPN6	RAC2	SRC	VAV2	VWF
	GO:0050728	negative regulation of inflammatory response	84	0.0035	19	0.0081	0.000334868	0.00776347	ABR	ACP5	ADRB2	CALCRL	CD276	FEM1A	HGF	METRNL	NT5E	PPARA	PPARD	PYDC2	SERPINF1	SOCS3	TEK	TNFAIP3	TNFRSF1A	TNFRSF1B	ZFP36
TRANSCRIPTION	GO:0000122	negative regulation of transcription from RNA polymerase II promoter	717	0.0305	105	0.0448	1.65129e-05	0.000992853	ACVR2B	AEBP1	AJUBA	ASCL1	ATF3	BACH1	BACH2	BATF3	BCL6B	BCL6	BHLHE40	CCND1	DAB2IP	DACH1	DKK1	DNAJB5	DUSP22	ETS2	EZR	FGFR1	FHL2	GATA2	GLIS3	H2AFY2	HAND1	HES6	HES7	HEY1	HIPK2	ID1	IFI16	INSM1	JAZF1	JDP2	KANK2	KLF10	KLF11	LEF1	LMCD1	MAD2L2	MAGEA2
	GO:0045944	positive regulation of transcription from RNA polymerase II promoter	958	0.0408	133	0.0568	1.7758e-05	0.000992853	ACVR1B	ACVRL1	ADCYAP1	ADRB2	AGAP2	ARHGEF2	ARID3B	ARNT2	ASCL1	ATF3	ATF5	BACH1	BCL2L12	BMP7	BMPR1B	CBFA2T2	CD40	CDK9	CDKN2A	CDKN2B	DAB2IP	DCN	DRD2	EBF1	EBF4	ELF1	EPAS1	EPCAM	ETS2	ETV1	FGF1	FGF2	FOXC1	FOXD1	FOXO4	GALR1	GATA2	GDNF	GLIS3	GRIN1	HAND1
	GO:0006355	regulation of transcription, DNA-templated	1651	0.0704	201	0.0858	0.000358373	0.00793629	ACAD8	ACVR1B	ACVR2B	ACVRL1	ARNT2	ATF5	AXIN2	BACH1	BCORL1	BHLHE40	CASZ1	CDCA7L	CRABP2	DMD	DPF3	DRGX	E2F2	EBF1	EBF4	ELAVL2	ELF1	EPAS1	ERC1	ETV1	EYA4	FHIT	FOXC1	FOXL1	FOXN4	FOXO4	FZD7	GATA2	GLRX2	HES6	HEY1	HIF3A	HIVEP2	HLF	HOXA3	HOXA6	HOXD11
SIGNALING	GO:0043547	positive regulation of GTPase activity	574	0.0244	100	0.0427	1.15718e-08	3.57826e-06	ABR	ACTN2	ADCYAP1	AGAP1	AGAP2	AGAP4	ALS2CL	ARHGAP10	ARHGAP18	ARHGAP21	ARHGAP24	ARHGAP32	ARHGAP36	ARHGAP8	ARHGDIB	ARHGEF10L	ARHGEF17	ARHGEF19	ARHGEF25	ARHGEF2	ARHGEF3	ARHGEF4	ARHGEF6	ASAP2	ASAP3	AXIN2	CAMK2A	CD40	CDC42EP1	CX3CL1	DAB2IP	DENND2A	DEPDC1	DOCK11	DOCK1	DOCK4	DOCK5	DOCK9	ELMO1	ERBB4	ERRFI1
	GO:0014068	positive regulation of phosphatidylinositol 3-kinase signaling	63	0.0026	23	0.0098	1.25995e-08	3.57826e-06	AGAP2	AGT	DCN	ERBB4	FGFR1	FLT1	FSHR	HGF	JAK2	NKX3-1	PDGFA	PDGFD	PDGFRA	PDGFRB	PLXNB1	PPARD	PRR5	PRR5L	PTK2	PTPN6	SEMA4D	TEK	UNC5B
	GO:0007165	signal transduction	1132	0.0482	167	0.0713	5.38988e-08	8.47046e-06	ABR	ACVR1B	ACVR2B	ACVRL1	ADM	ADORA1	ADRA2A	ALCAM	ALK	AMHR2	ANGPT2	ANK3	ANTXR1	APLN	ARHGAP10	ARHGAP21	ARHGAP24	ARHGAP32	ARHGAP36	ARHGAP8	ARRDC2	AXL	BMX	CASKIN1	CBLB	CD226	CD4	CD72	CD74	CD79B	CHRM1	CHRM3	CHRNA2	COL4A3BP	CRABP1	CRABP2	CRH	CXCL12	DEPDC1	DGKG	DOCK1
	GO:0007178	transmembrane receptor protein serine/threonine kinase signaling pathway	16	0.0006	9	0.0038	5.32555e-06	0.000403321	ACVR1B	ACVR2B	ACVRL1	AKAP3	AMHR2	BMPR1B	LTBP1	LTBP4	PPM1L
	GO:0035556	intracellular signal transduction	398	0.0169	67	0.0286	6.72161e-06	0.000477234	ABR	ADCY1	ARHGEF2	ARHGEF3	ARHGEF4	BLK	BMX	DCLK1	DEF8	DEPDC1	DEPTOR	DGKB	DGKG	DGKH	DGKI	DGKK	DRD2	FMN2	GPR155	GUCY1B3	IGFBP5	INADL	JAK2	KALRN	MAP4K1	MAST4	MKNK2	NET1	NEURL2	NPR1	NPR2	NRG3	NUAK1	NUAK2	PLCB4	PLCD1	PLCD3	PLCL1	PLCL2	PLXNB1	PRKAA1
	GO:0001764	neuron migration	103	0.0043	25	0.0106	1.40634e-05	0.000912914	ASCL1	AXL	CXCL12	CXCR4	DCLK1	DDIT4	DRGX	FGF13	FGFR1	GATA2	GFRA3	ITGA3	MATN2	NAV1	NDN	NRCAM	NRP1	NTRK3	POMGNT2	PTK2	RAPGEF2	SATB2	SEMA6A	SPOCK1	TWIST1
	GO:0048010	vascular endothelial growth factor receptor signaling pathway	73	0.0031	20	0.0085	1.51822e-05	0.000958163	AXL	BAIAP2	CYBB	CYFIP2	DOCK1	ELMO1	FIGF	FLT1	FLT4	FOXC1	ITGB3	MAPKAPK2	NRP1	NRP2	PIK3CB	PTK2	SH2D2A	SHC2	SRC	VAV2
	GO:0043410	positive regulation of MAPK cascade	80	0.0034	21	0.0089	1.89183e-05	0.000999589	ADRB2	CDK10	DAB2IP	DUSP19	FGFR1	FLT1	FLT4	GPR37	IGF2	IGFBP3	IGFBP4	IL6R	INSR	LPAR1	NGFR	PDGFA	PELI2	TIMP2	TNFRSF1B	TNFRSF25	WWC1
	GO:0000187	activation of MAPK activity	105	0.0044	25	0.0106	1.97184e-05	0.00101819	ALK	C5	CD74	CXCR4	FGF1	FGF2	GNG3	HGF	INSR	IQGAP3	ITGA1	LPAR1	LPAR3	MAPK10	MAPKAPK2	NTRK3	PAK3	PIK3CB	PRKAA1	S1PR2	SHC2	TGFB3	TLR4	TNF	TRAF6
	GO:0043406	positive regulation of MAP kinase activity	55	0.0023	16	0.0068	4.66817e-05	0.00196409	ADRA2A	AJUBA	CD40	FGF1	FGF2	FGFR1	FLT1	HTR2B	KRAS	PDE5A	PDGFA	PDGFD	PDGFRB	SRC	TGFB1	TNF
	GO:0007169	transmembrane receptor protein tyrosine kinase signaling pathway	93	0.0039	22	0.0094	6.41812e-05	0.00251413	ALK	BDKRB2	BLK	BMX	CD4	DDR1	DOK1	DOK4	ERBB4	FLT1	FLT4	GAB2	GFRA2	LYN	MTSS1	NTRK1	NTRK3	PIK3CB	SH2D6	SHC2	SHC4	TEK
	GO:0038095	Fc-epsilon receptor signaling pathway	249	0.0106	9	0.0038	8.91878e-05	0.00312909	GAB2	KRAS	LYN	MAPK10	PAK1	PIK3CB	PSMB8	TRAF6	VAV2
	GO:0043552	positive regulation of phosphatidylinositol 3-kinase activity	31	0.0013	11	0.0047	9.99422e-05	0.00333925	ERBB4	FGF2	FLT1	LYN	PDGFRA	PDGFRB	PTK2	SRC	TEK	TGFB1	VAV2
	GO:0007193	adenylate cyclase-inhibiting G-protein coupled receptor signaling pathway	48	0.002	14	0.0059	0.000129266	0.00396883	ADCY1	ADCY6	ADORA1	FSHR	GNAI1	GPR37	HTR1E	LPAR1	MCHR1	NPY2R	S1PR1	S1PR3	SSTR2	SSTR5
	GO:0051897	positive regulation of protein kinase B signaling	86	0.0036	20	0.0085	0.000165949	0.00482328	AKR1C2	AKR1C3	AXL	F10	F3	FGF2	IGF2	IGFBP5	INSR	KIAA1161	NGFR	PDGFA	PTK2	PTPRJ	RASD2	SRC	TEK	TGFB1	TNF	ZP3
	GO:0006469	negative regulation of protein kinase activity	93	0.0039	21	0.0089	0.000177877	0.00498933	BGN	CDKN2A	DBNDD2	DCN	DEPTOR	DUS2	DUSP19	FLRT2	FLRT3	GADD45A	GNAQ	LRP6	LRRC4B	LRRC4C	LRRTM1	PPM1E	RTN4R	SMYD3	SOCS2	SOCS3	TRIB1
	GO:0045746	negative regulation of Notch signaling pathway	28	0.0011	10	0.0042	0.000191963	0.00531878	BCL6	BMP7	CHAC1	DLK1	EGFL7	GATA2	HEY1	MMP14	NRARP	SLC35C1
	GO:0033137	negative regulation of peptidyl-serine phosphorylation	24	0.001	9	0.0038	0.000263162	0.00656544	BDKRB2	CNKSR3	DDIT4	DKK1	DMD	DMTN	GPD1L	HGF	INPP5J
	GO:0048008	platelet-derived growth factor receptor signaling pathway	30	0.0012	10	0.0042	0.000356384	0.00793629	IQGAP1	JAK2	NRP1	PDGFA	PDGFD	PDGFRA	PDGFRB	PTPRJ	SRC	TXNIP
	GO:0032147	activation of protein kinase activity	47	0.002	13	0.0055	0.000379101	0.00801042	ACVR2B	ADRA2A	AGAP2	DRD2	DUSP19	EMP2	FGF13	GPRC5B	INSR	ITGB3	NKX3-1	TRAF6	WNT11
	GO:0048013	ephrin receptor signaling pathway	85	0.0036	19	0.0081	0.000388421	0.00809627	EFNA3	EFNB2	EPHA2	EPHA6	EPHB1	EPHB2	GRIN1	KALRN	LYN	MMP2	MMP9	NTRK1	NTRK3	PAK1	PAK3	PTK2	SDC2	SRC	VAV2
	GO:0007218	neuropeptide signaling pathway	99	0.0042	21	0.0089	0.000414278	0.00855673	ADCYAP1	CPE	CYSLTR2	GALR1	GPR1	LTB4R	MCHR1	NMB	NMU	NPFF	NPPA	NPY2R	NXPH2	OPRM1	PRLHR	PROKR1	RAPGEF2	SCG5	SORCS2	SSTR2	TAC3
	GO:0000165	MAPK cascade	265	0.0113	43	0.0183	0.00045098	0.00914846	ACTN2	CAMK2A	DAB2IP	DOK4	ERBB4	FGF13	FGF19	FGF1	FGF2	FGFR1	FGFR4	GDNF	GFRA2	GFRA3	GRIN1	IL17RD	IL2RB	JAK2	KRAS	MAP3K10	MAP3K9	MAP4K1	MAPK10	MAPK15	MAPKAPK2	MEF2A	PAK1	PAK3	PDGFA	PDGFRA	PDGFRB	PPM1L	PSMB8	PTK2	RAPGEF2	RASA4	RASAL2	SCG2	SHC2	SPRED1	TEK
ACTIN CYTOSKELETON ORGANIZATION	GO:0030036	actin cytoskeleton organization	121	0.0051	26	0.0111	8.14258e-05	0.00298386	ABR	ADD2	ADRA2A	AMOT	ARHGEF17	BCL6	CORO2B	CORO6	DMTN	ELMO1	FGD1	FGD4	FGD5	FLNB	IQSEC2	IQSEC3	KRAS	MTSS1	NUAK2	PALLD	PDGFA	PDLIM7	PFN2	RAC3	SH2B2	SLC9A3R1
	GO:0032956	regulation of actin cytoskeleton organization	45	0.0019	13	0.0055	0.00024259	0.00633523	ARHGAP18	ARHGEF19	BAIAP2	BST2	DMTN	EZR	GPM6B	LRP1	ODAM	PDGFA	PDGFRB	SH3BGRL3	VANGL2
	GO:0007016	cytoskeletal anchoring at plasma membrane	12	0.0005	6	0.0025	0.000483954	0.00947883	ANK3	EPB41L1	EPB41L3	EZR	FLNB	SHANK1
NERVOUS SYSTEM DEVELOPMENT	GO:0007268	synaptic transmission	220	0.0093	49	0.0209	3.62374e-08	6.86095e-06	APBA1	CACNA1G	CPLX1	CRH	DBH	DLG2	DTNA	GAD1	GJD2	GPR1	GRIA2	GRIA4	GRIN1	GRM7	HOMER1	HTR1E	KCNC4	KCNK3	KCNMB3	KCNQ2	KCNQ5	LPAR3	LRFN2	LRP6	MPZ	NOVA1	NPFF	NPTX2	NPY2R	NRXN1	NRXN2	OPRM1	PCDHB10	PCDHB11	PCDHB13	PDE7B	PMP22	PTPRF	SLC12A7	SLC1A3	SLC6A2
	GO:0007399	nervous system development	284	0.0121	58	0.0247	5.59229e-08	8.47046e-06	ACHE	ADORA1	APBA1	CHRM1	CHRM2	CHRM3	CNTN4	CRMP1	DCLK1	DLG2	DOK4	DPF3	ENC1	EPHB2	ERBB4	FGF11	FGF13	FGF19	FGF2	FUT9	GDNF	GFRA2	GFRA3	GPM6B	HES6	INHA	INHBA	KALRN	KCNQ2	MAP1B	MDK	MSI1	NDN	NDP	NELL1	NINJ2	NOTCH2	NRGN	NRN1	NRSN1	PCDH18
	GO:0010976	positive regulation of neuron projection development	96	0.004	27	0.0115	3.33842e-07	3.79244e-05	ADAMTS1	ADCYAP1	CBFA2T2	CPEB1	DAB2IP	DMD	DPYSL3	ENC1	FES	FGFR1	GPRC5B	ITGA3	LRRC7	LYN	NDRG4	NEGR1	NTRK1	PTK7	PTN	RAPGEF2	RGMA	SERPINE2	SERPINF1	SPHK1	STMN2	TMEM30A	TRIM67
	GO:0007269	neurotransmitter secretion	50	0.0021	17	0.0072	2.87562e-06	0.000245942	APBA1	BZRAP1	CHAT	CPLX1	DGKI	GAD1	LIN7A	NRXN1	NRXN2	PTPRN2	RIMS1	SLC18A3	SLC32A1	SNAP25	STXBP1	SYN2	VAMP2
	GO:0010977	negative regulation of neuron projection development	39	0.0016	14	0.0059	1.0372e-05	0.000693096	ADCY6	CBFA2T2	CRMP1	DPYSL3	GFAP	INPP5J	LPAR1	LRP1	NGFR	PMP22	PTPRO	SPOCK1	STMN2	VIM
	GO:0031290	retinal ganglion cell axon guidance	18	0.0007	9	0.0038	1.83538e-05	0.000992853	ALCAM	BMPR1B	EPHB1	EPHB2	ISL2	NRCAM	NRP1	PTPRM	SLIT1
	GO:0007411	axon guidance	159	0.0067	33	0.0141	2.22114e-05	0.00112143	ANK3	BMP7	BOC	CNTN2	CNTN4	CRMP1	CXCL12	DRGX	EFNA3	EFNB2	EPHB1	EPHB2	ETV1	EZR	FLRT2	FLRT3	FOXD1	GFRA3	GPC1	KRAS	MATN2	NFASC	NGFR	NRP1	NRP2	NRXN1	NTRK1	PTK2	PTPRO	SEMA6A	SLIT1	SLIT3	WNT3
	GO:0048485	sympathetic nervous system development	15	0.0006	8	0.0034	3.00975e-05	0.00145493	ASCL1	GDNF	GFRA3	HAND2	NTRK1	PLXNA4	SOX4	TFAP2B
	GO:0007409	axonogenesis	95	0.004	23	0.0098	3.0946e-05	0.00146478	ADCY1	ANK3	BAIAP2	BRSK2	CNTN4	DRD2	FMOD	LINGO2	LINGO4	LPPR4	LRFN2	LRRN2	LUM	NEFH	NOTCH1	NRCAM	PAK1	PAK3	POU4F1	RTN4R	SLITRK1	SLITRK5	SLITRK6
	GO:0007420	brain development	196	0.0083	37	0.0158	5.99532e-05	0.00238971	ABR	ARNT2	B3GNT5	BCL2L11	BDH1	BOK	CA10	CD9	CNTN4	CNTNAP2	COX17	DDIT4	EML1	FOXC1	GPR56	H2AFY2	HRSP12	ID1	KCNK3	MACROD2	NDRG4	NES	NT5E	OXCT1	PCDH18	PROX1	RPH3A	S1PR1	SEPT4	SIX3	SLC6A17	SLC7A11	SMARCA1	SPHK1	STAR	TULP3	ZIC1
	GO:0051965	positive regulation of synapse assembly	60	0.0025	16	0.0068	0.000139112	0.00421417	CLSTN3	EPHB1	EPHB2	FLRT2	FLRT3	LINGO2	LRRC4B	LRRTM1	NRXN1	NTRK1	NTRK3	SLITRK1	SLITRK5	SLITRK6	SYNDIG1	THBS2
	GO:0007416	synapse assembly	61	0.0026	16	0.0068	0.000169834	0.00482328	ACHE	CLSTN3	DRD2	FLRT3	FZD1	NRCAM	NRXN1	NRXN2	PCDHB10	PCDHB11	PCDHB13	POU4F1	SDK1	SDK2	SLITRK6	SPOCK2
	GO:0060078	regulation of postsynaptic membrane potential	24	0.001	9	0.0038	0.000263162	0.00656544	ADCYAP1	HCN1	HCN2	SCN1A	SCN2A	SCN3A	SCN4A	SCN4B	SCN5A
	GO:0071526	semaphorin-plexin signaling pathway	35	0.0014	11	0.0047	0.000323861	0.00760865	NRP1	NRP2	PLXNA2	PLXNA4	PLXNB1	SEMA4D	SEMA4G	SEMA5B	SEMA6A	SEMA6D	SEMA7A
	GO:0048846	axon extension involved in axon guidance	12	0.0005	6	0.0025	0.000483954	0.00947883	ALCAM	FMOD	NRP1	NRP2	SLIT1	SLIT3
DEVELOPMENT	GO:0007507	heart development	182	0.0077	50	0.0213	1.31299e-11	7.45779e-09	ACVR2B	ADM	APLNR	BVES	CACNA1C	CALCRL	COX17	CXADR	DNAI1	DRC1	ERBB4	FBN1	FGF19	FLRT3	FOXC1	FOXL1	GATA2	GNA11	GNAQ	HAND1	HAND2	HEG1	ID1	IFT74	ITGA3	KCNJ8	LOX	MEF2A	MICAL2	NKX3-1	NOTCH1	NRP2	NTRK3	OXCT1	PDLIM3	PKP2	PPARA	PPARD	PTN	RB1CC1	RPS6KA2
	GO:0007275	multicellular organism development	494	0.021	86	0.0367	1.05172e-07	1.49344e-05	ADAMTS9	AMN	ANGPTL2	APOL2	ARHGDIB	BST2	C19orf57	CADM1	CASZ1	CD40	CECR1	CHST2	CRABP1	CREG1	CSRP2	DACH1	DDX25	DIP2A	DKK3	DLL3	DOPEY2	DUSP22	EBF1	EBF4	EDIL3	EMP1	ENC1	EPHA2	ERC1	EYA4	FAT3	FES	FGD1	FGF1	FMN2	FOXL1	GADD45G	GPR161	HIVEP2	HIVEP3	HLF
	GO:0042475	odontogenesis of dentin-containing tooth	55	0.0023	20	0.0085	1.17026e-07	1.56402e-05	ACVR2B	ADM	BCL2L11	BMP7	BSG	FOXC1	HAND1	HAND2	JAG2	LEF1	LRP4	LRP6	MSX1	ODAM	SCN5A	SMO	SOSTDC1	TNC	TRAF6	WNT6
	GO:0001501	skeletal system development	134	0.0057	33	0.0141	5.1244e-07	5.06202e-05	ADAMTS4	AEBP1	BMP7	BMP8B	BMPR1B	CDH11	CMKLR1	COL19A1	COL1A1	COL2A1	DLL3	EPHA2	ETS2	FBN1	FGFR1	FGFRL1	FOXC1	FRZB	GNA11	GNAQ	HAPLN1	HAPLN3	HES7	IGF2	IGFBP4	INHA	JAG2	KLF10	MMP9	PITX1	SOX4	TRPS1	VCAN
	GO:0030501	positive regulation of bone mineralization	34	0.0014	12	0.0051	5.22148e-05	0.00211843	ACVR2B	ADRB2	BMP7	BMPR1B	CD276	GPM6B	NELL1	SLC8A1	TGFB1	TGFB3	TMEM119	WNT10B
	GO:0070306	lens fiber cell differentiation	13	0.0005	7	0.0029	8.95205e-05	0.00312909	CRYGD	KDM5B	NTRK3	SIX3	SKIL	SLC7A11	TGFB1
	GO:0001946	lymphangiogenesis	11	0.0004	6	0.0025	0.000268744	0.00656544	ACVR2B	ACVRL1	CCBE1	FLT4	PROX1	SOX18
	GO:0007566	embryo implantation	41	0.0017	12	0.0051	0.000361268	0.00793629	BSG	DDR1	EMP2	FBLN1	MMP2	MMP9	PLAU	PPARD	RECK	SERPINE2	TRIM28	TRO
	GO:0030324	lung development	78	0.0033	18	0.0076	0.000365888	0.00793629	ACVR2B	ADAMTS2	CRH	CRISPLD2	EPAS1	FGF1	FGF2	GPC3	HEG1	HRSP12	ITGA3	LOX	MMP14	NOS3	NOTCH1	PROX1	PTN	SPARC
	GO:0060325	face morphogenesis	31	0.0013	10	0.0042	0.00047374	0.00944155	COL1A1	CRISPLD1	CRISPLD2	DKK1	LEF1	LRP6	MMP2	MSX1	TGFB1	TGFB3
CELL MIGRATION	GO:0030335	positive regulation of cell migration	182	0.0077	44	0.0188	1.41896e-08	3.58208e-06	ACP5	ADRA2A	COL1A1	CPEB1	CTSH	F10	F3	FGF1	FLT1	HGF	INSM1	INSR	ITGA5	JAK2	LEF1	LGR6	LRRC16A	LYN	MCAM	MMP14	NOTCH1	NTRK3	PAK1	PDGFA	PDGFD	PDGFRA	PDGFRB	PLAU	PODXL	PTK2	RUFY3	S1PR1	SEMA4D	SEMA4G	SEMA5B	SEMA6D	SEMA7A	SNAI1	SNAI2	SPHK1	SYNE2
	GO:0016477	cell migration	167	0.0071	41	0.0175	2.70086e-08	5.57849e-06	ASAP3	DOCK1	ELMO1	EMP2	EPHA2	ERBB4	FAT1	FGFR1	FGFR4	FLT1	FOXC1	GPR56	HOXA5	IL12A	ITGB3	JAK2	LCP1	LRRC16A	MDK	MYO18A	PALLD	PARP9	PDGFRB	PIK3CB	PLXNB1	PODXL	PTK7	PTPRF	PTPRK	S1PR1	SDC1	SDC2	SDC4	SH3KBP1	SIX2	SNAI1	STRIP2	TGFB1	TMEM18	VAV2	WWC1
	GO:0042060	wound healing	83	0.0035	26	0.0111	5.34381e-08	8.47046e-06	ADRB2	ARHGEF19	DCN	EPB41L4B	FGF2	FGFR1OP2	FN1	IGF2	ITGB3	LOX	OPRM1	PAK1	PDGFA	PDGFRA	PDGFRB	PPARA	PPARD	PTK7	SDC1	SDC2	SDC4	SPARC	TGFB3	TNC	VANGL2	WNT5B
	GO:0014912	negative regulation of smooth muscle cell migration	13	0.0005	9	0.0038	4.55795e-07	4.70712e-05	IGFBP3	IGFBP5	LRP1	NDRG4	PPARD	PPARGC1A	SEMA6D	SERPINE1	TRIB1
	GO:0050900	leukocyte migration	116	0.0049	29	0.0123	1.71478e-06	0.000155839	ANGPT2	ATP1B1	BSG	CD44	CD58	CD74	COL1A1	CXADR	DBH	ESAM	FN1	ITGA3	ITGA5	ITGA6	ITGB3	JAM2	KRAS	LYN	MERTK	MMP9	PIK3CB	PODXL	PROCR	PTPN6	SIRPA	SLC7A11	SLC7A5	SRC	TEK
	GO:0050919	negative chemotaxis	34	0.0014	13	0.0055	9.7567e-06	0.000671734	FLRT2	FLRT3	ITGB3	NRP2	PDGFA	SEMA4D	SEMA4G	SEMA5B	SEMA6A	SEMA6D	SEMA7A	SLIT1	SLIT3
	GO:0030336	negative regulation of cell migration	91	0.0038	20	0.0085	0.000351313	0.00793629	ABHD2	ACVRL1	BST2	DACH1	DPYSL3	DRD2	FAM60A	IGFBP5	LDLRAD4	PKP2	PTN	PTPRJ	PTPRK	PTPRU	RECK	SCAI	SERPINE1	SLC9A3R1	TMEFF2	WNT11
	GO:0010718	positive regulation of epithelial to mesenchymal transition	36	0.0015	11	0.0047	0.000419963	0.00859599	AXIN2	COL1A1	CRB2	EPB41L5	GLIPR2	LEF1	NOTCH1	SNAI1	TGFB1	TGFB3	TWIST1
	GO:0030032	lamellipodium assembly	31	0.0013	10	0.0042	0.00047374	0.00944155	AJUBA	ARHGEF4	ARHGEF6	FGD4	LRRC16A	PARVB	PTPRO	S1PR1	VAV2	WASF3
METABOLISM	GO:0030203	glycosaminoglycan metabolic process	29	0.0012	14	0.0059	1.51851e-07	1.81582e-05	B3GAT1	B3GAT3	BGN	DCN	FOXC1	GPC1	GPC2	GPC3	GPC5	HSPG2	SDC1	SDC2	SDC4	VCAN
	GO:0006024	glycosaminoglycan biosynthetic process	42	0.0017	13	0.0055	0.000116099	0.00371915	B3GAT3	GPC1	GPC2	GPC3	GPC5	HS3ST3A1	HS3ST5	HSPG2	PDGFRB	SDC1	SDC2	SDC4	XYLT2
	GO:0006027	glycosaminoglycan catabolic process	25	0.001	9	0.0038	0.000370267	0.00793629	FUCA1	GPC1	GPC2	GPC3	GPC5	HSPG2	SDC1	SDC2	SDC4
RESPONSE TO HYPOXIA	GO:0001666	response to hypoxia	176	0.0075	34	0.0145	7.20753e-05	0.00272925	ABAT	ADM	ADORA1	AJUBA	ANGPT2	ARNT2	ATP1B1	CHAT	CRYAB	CX3CL1	CXCL12	CXCR4	DDIT4	DRD2	EPAS1	FIGF	FLT1	MMP14	MMP2	NPPA	PAK1	PDGFA	PDLIM1	PPARA	PRKAA1	PYGM	RYR2	SDC2	SOCS3	TEK	TFRC	TGFB1	TGFB3	TH
	GO:0071456	cellular response to hypoxia	103	0.0043	23	0.0098	0.00011	0.00362203	ADRB2	BDKRB2	BMP7	CPEB1	ELN	EPAS1	FMN2	HIF3A	HIPK2	KCNK3	MGARP	NKX3-1	PLAU	PPARD	PPARGC1A	PRKAA1	PTN	SIRT4	SLC8A1	SRC	SUV39H1	TWIST1	VLDLR
OTHER	GO:0010628	positive regulation of gene expression	238	0.0101	49	0.0209	4.22389e-07	4.56985e-05	ADM2	AMH	ANK3	CDK6	CRH	CTSH	EPB41L4B	EZR	FBLN1	FEV	FGFR4	FN1	FOXD1	GSN	HSPA1A	ID1	INHBA	IQGAP3	ITGA3	KDM5B	KRAS	LEF1	MITF	NFIL3	NKX3-1	NOS1AP	NTRK3	ODAM	PIK3CB	PLSCR1	POU3F3	PRDM1	PRKAA1	PTGER3	RIMS1	RIMS2	RPS3	RPS6KA2	SMO	STAR	TGFB1
	GO:0045909	positive regulation of vasodilation	32	0.0013	12	0.0051	2.65101e-05	0.00130937	ADCYAP1	ADM	ADRA2A	ADRB2	AGT	APLN	NOS3	PLA2G6	PPARD	PTPRM	SCPEP1	VIP
	GO:0045776	negative regulation of blood pressure	31	0.0013	11	0.0047	9.99422e-05	0.00333925	ABAT	ADM2	ADORA1	APLN	BDKRB2	CRH	DRD2	GCH1	NOS3	PPARA	SCPEP1
	GO:0008360	regulation of cell shape	140	0.0059	28	0.0119	0.00015621	0.00460921	ARHGAP18	BAIAP2	BVES	CDC42EP1	COCH	DMTN	EPB41L3	EZR	FES	FGD1	FGD4	FGD5	FMNL1	FN1	LPAR1	MYO10	PARVA	PLXNB1	PTK2	PTN	SEMA4D	SH3KBP1	SHROOM3	SLC9A3R1	STRIP2	TTBK1	WASF3	WIPF1
	GO:0000398	mRNA splicing, via spliceosome	222	0.0094	8	0.0034	0.000204649	0.00553527	ELAVL2	HELB	NOVA1	PRPF40B	RAVER2	RBPMS	TXNL4A	TXNL4B
	GO:0060291	long-term synaptic potentiation	39	0.0016	12	0.0051	0.000220566	0.00589561	CRH	GFAP	ITPR3	LRRTM1	PLK2	PTN	RIMS1	SERPINE2	SLC8A2	SNAP25	SNCA	VAMP2
	GO:0007608	sensory perception of smell	156	0.0066	4	0.0017	0.000261624	0.00656544	CNGB1	DRD2	GRM7	PDE1C
	GO:0006958	complement activation, classical pathway	172	0.0073	5	0.0021	0.000267931	0.00656544	C1R	C5	C7	CD55	MASP2
	GO:0072659	protein localization to plasma membrane	58	0.0024	15	0.0064	0.000308989	0.00746833	ABCA12	ANK3	ATP1B1	DPP6	EMP2	EPB41L3	FGF13	LRP6	MAP7	PLEKHF1	RAPGEF2	SCP2	STXBP1	TMEM88	ZDHHC22
	GO:0006406	mRNA export from nucleus	99	0.0042	1	0.0004	0.000324841	0.00760865	DDX25
	GO:0043161	proteasome-mediated ubiquitin-dependent protein catabolic process	184	0.0078	6	0.0025	0.0003526	0.00793629	MTA1	PSMB8	RNF122	RNF6	SPOPL	TRIM38
[truncated: 161 more columns]

## Sheet: Cells_subgroup_CC_pie_chart
Subgroup_CC	GO term	Ontology description	Genes in genome	% in genome	Genes in list	% in list	Pvalue	Adjusted Pvalue	Genes
RECEPTOR COMPLEX	GO:0043235	receptor complex	127	0.0054	34	0.0145	4.227e-08	1.316e-06	ACVR1B	ACVR2B	ADRA2A	ADRB2	BMPR1B	CD200R1	DDR1	ERBB4	FGFR1	FLT1	FLT4	GABRQ	GPR160	GPR37	GPRC5C	GRM7	INSR	ITGA3	ITGB3	ITPR3	LRP1	LRP6	NOTCH1	NOTCH2	NOTCH3	NPR1	NRP1	NTRK1	NTRK3	PEX5L	PTPRN2	SLITRK5	TNFRSF1A	VLDLR
	GO:0032281	AMPA glutamate receptor complex	28	0.0011	9	0.0038	0.000913979	0.00723438	CACNG2	CACNG4	CACNG5	CNIH2	CPT1C	GRIA2	GRIA4	NRN1	OLFM2
PLASMA MEMBRANE	GO:0005886	plasma membrane	4116	0.1755	585	0.25	2.80062e-22	8.54798e-20	ABCA12	ABCB1	ABCB4	ABCC1	ABR	ACE	ACHE	ACKR3	ACSL6	ACTN2	ACVR1B	ACVR2B	ACVRL1	ADAM23	ADCY1	ADCY6	ADD2	ADD3	ADI1	ADORA1	ADORA2A	ADRA2A	ADRB2	AFAP1L1	AHNAK	AJUBA	AKAP12	AMER3	AMN	ANGPT2	ANK3	ANTXR1	APBA1	APLNR	AQP2	AQP5	ARHGAP10	ARHGEF25	ARL4C	ARRDC2	ARRDC3
	GO:0005887	integral component of plasma membrane	1374	0.0586	250	0.1068	3.66081e-22	8.54798e-20	ABCB4	ABCC1	ACVR1B	ACVR2B	ACVRL1	ADAM23	ADCY1	ADORA1	ADORA2A	ADRA2A	ADRB2	ALCAM	ALK	AMHR2	ANPEP	APLNR	AQP2	AQP5	AQP6	ATP2B3	ATP2B4	AXL	BDKRB2	BMPR1B	BOC	BSG	BST2	CACNG4	CADM1	CADM2	CALCRL	CALY	CD200	CD226	CD40	CD44	CD55	CD58	CD72	CD79B	CD97
	GO:0016021	integral component of membrane	4857	0.2071	583	0.2491	3.10499e-08	1.03574e-06	ABCA12	ABCA5	ABCB1	ABCC1	ABHD2	ACE	ACHE	ACKR3	ACP5	ACSL6	ACVRL1	ADAM23	ADAM32	ADAMTS1	ADAMTS4	ADCK2	ADCY1	ADCY6	ADORA1	ADORA2A	AGPAT2	AIG1	ALCAM	ALK	AMHR2	AMN	AMOT	ANPEP	ANTXR1	APOL2	AQP2	AQP6	ARSJ	ARV1	ASPHD2	ATL3	ATP2B4	ATP6AP1L	ATP9A	AXL	B3GALT2
	GO:0045121	membrane raft	211	0.0089	43	0.0183	2.57796e-06	4.81564e-05	ABCB4	ADCY1	ADCY6	AHNAK	BSG	BST2	CBLB	CD226	CD4	CD55	CLIP3	CRB2	CXADR	DMD	EMP2	EPHB1	FAIM2	GNAI1	GPC1	GPM6B	GPRC5B	ITGA1	JAK2	KCNA3	KCNN4	KIRREL	KRAS	LTB4R	LYN	NGFR	OPRM1	PLSCR1	PODXL	RFTN1	S1PR1	SDC4	SLC9A3R1	TEK	TNF	TNFRSF1A	TNFRSF1B
	GO:0005604	basement membrane	79	0.0033	20	0.0085	5.00158e-05	0.000667354	ADAMTS1	COL2A1	EGFLAM	FBLN1	FBN1	FRAS1	FREM1	HSPG2	ITGA6	LAMA4	LOXL1	MATN2	NID2	PTN	SERPINF1	SPARC	THBS2	TIMP3	TNC	VWA1
	GO:0009897	external side of plasma membrane	207	0.0088	38	0.0162	8.67488e-05	0.00103876	ACE	ALCAM	AMOT	ANPEP	CD226	CD276	CD40	CD4	CD74	CD79B	CD9	CLCN3	CXCL12	ENOX2	GFRA3	HEG1	IL2RB	ITGA1	ITGA2B	ITGA3	ITGA5	ITGA6	LAG3	MCAM	MFGE8	NGFR	NRCAM	S1PR1	SCUBE1	SDC1	SEMA7A	TFRC	TLR4	TMEM123	TNF	TNFRSF9	TRPM8	VTCN1
	GO:0031226	intrinsic component of plasma membrane	24	0.001	9	0.0038	0.000263162	0.00279311	ADCY6	ALCAM	PDGFRA	PDGFRB	S1PR1	SCN2A	SCN4B	TGM2	TLR4
	GO:0031225	anchored component of membrane	113	0.0048	23	0.0098	0.000419611	0.0039642	ACHE	ART4	BST2	CD55	CD58	CNTN2	CNTN4	EFNA3	GFRA2	GFRA3	GPC1	GPC2	GPC3	GPC5	LYNX1	MMP17	NEGR1	NRN1	NT5E	RECK	RGMA	RTN4R	SEMA7A
CELL JUNCTION	GO:0030054	cell junction	446	0.019	84	0.0358	4.33595e-09	2.24988e-07	ACHE	AFAP1L1	ARHGAP21	ARHGAP32	CABP1	CACNG5	CAMK2A	CAMK2N1	CGN	CHRM1	CHRM2	CHRM3	CHRNA2	CNIH2	COLQ	CPEB1	CPT1C	CXADR	CXCR4	CYFIP2	DLG2	DTNA	EGFLAM	FAIM2	GABRA1	GABRA4	GABRB1	GABRG2	GABRQ	GRASP	GRIA2	GRIA4	GRIK3	GRIK5	GRIN1	HOMER1	HTR2B	HTR3A	IFI30	IGSF9	KCNA2
	GO:0005911	cell-cell junction	158	0.0067	33	0.0141	1.9537e-05	0.000294316	ADD3	AJUBA	CADM1	COL13A1	CXADR	DSC3	EPB41L1	EPB41L3	FAT1	FGFR4	FLRT2	FLRT3	HEG1	IQGAP3	ITGA5	KIRREL	KRT8	LIN7A	MAGI1	MICALL2	PAK1	PDZD2	PKP2	PTK7	PTPN6	PTPRJ	PTPRK	PTPRM	PTPRU	RAPGEF2	SH3KBP1	TEK	VANGL2
	GO:0005923	bicellular tight junction	112	0.0047	22	0.0094	0.000859712	0.00692217	AMOT	AMOTL2	ANK3	ARHGEF2	BVES	CCND1	CGN	CGNL1	CLMP	CXADR	EPB41L4B	EPCAM	ESAM	FRMD4A	INADL	JAM2	LIN7A	MAGI1	MICALL2	MPDZ	PMP22	RAPGEF2
EXTRACELLULAR MATRIX	GO:0031012	extracellular matrix	186	0.0079	59	0.0252	1.77572e-16	2.7642e-14	ABI3BP	ADAMTS4	ADAMTS9	AEBP1	BGN	BMP7	CHADL	COCH	COL1A1	COL21A1	COL2A1	DCN	DPT	ECM1	EGFL7	EMILIN1	F3	FBLN1	FBLN2	FBN1	FGFBP3	FMOD	FN1	FRAS1	HAPLN1	HSPG2	HTRA1	IGFBP7	LAMA4	LMCD1	LOXL1	LTBP1	LTBP2	LTBP4	LUM	MATN2	MFAP4	MFGE8	MGP	MMP14	MMP17
	GO:0005578	proteinaceous extracellular matrix	258	0.011	71	0.0303	7.27351e-16	8.49183e-14	ADAMTS13	ADAMTS15	ADAMTS16	ADAMTS17	ADAMTS19	ADAMTS2	ADAMTS4	ADAMTS7	ADAMTS9	ADAMTSL2	ADAMTSL3	BGN	CCBE1	CHADL	COCH	COL19A1	COL21A1	COL6A6	CRISPLD2	DPT	ECM1	ELN	EMILIN1	FBLN1	FBLN2	FBN1	FGF1	FLRT2	FLRT3	FMOD	GLDN	GPC1	GPC2	GPC3	GPC5	HAPLN1	HAPLN3	HMCN2	LOX	LTBP1	LTBP2
PROTRUSION IN MIGRATING CELLS	GO:0005925	focal adhesion	391	0.0166	84	0.0358	5.57146e-12	4.33645e-10	ACTN2	AFAP1	AHNAK	AJUBA	AKAP12	ALCAM	ARHGAP24	ARHGEF2	ASAP3	BSG	CD44	CD97	CD99	CD9	CDC42EP1	CNN3	CSRP1	CSRP2	EFNB2	EPB41L5	EPHA2	EZR	FAT1	FES	FHL2	FLNB	FLNC	FLRT2	FLRT3	FLT1	FZD1	GSN	HSPA1A	HSPG2	IQGAP1	ITGA11	ITGA1	ITGA2B	ITGA3	ITGA5	ITGA6
	GO:0001726	ruffle	89	0.0037	28	0.0119	1.52628e-08	6.47974e-07	AMOT	ASAP3	BAIAP2	CDK6	EZR	FGD1	FGD4	FGD5	FRMD4B	GSN	INPP5J	IQGAP1	ITGA5	LCP1	MTM1	MTSS1	MYO10	MYO6	NME2	PAK1	PALLD	PDLIM7	PODXL	SAMSN1	SH2B2	SLC9A3R1	TNFRSF12A	WIPF1
	GO:0030175	filopodium	68	0.0029	17	0.0072	0.000199678	0.00222023	ACTN2	ARL4C	BAIAP2	CXADR	DMD	DNALI1	EZR	FAT1	FGD4	FGF13	IGF2BP1	LCP1	LRRC7	MTM1	PODXL	RUFY3	SLC9A3R1
	GO:0030027	lamellipodium	158	0.0067	29	0.0123	0.000494376	0.004289	AJUBA	AMOT	ARHGEF6	DPYSL3	FAT1	FGD1	FGD4	FGD5	GSN	IGF2BP1	KCNA2	LRRC16A	MYO10	NME2	PALLD	PARVA	PARVB	PODXL	PTK2	PTPRM	PTPRO	RAB3IP	RAC2	RAC3	RUFY3	SH3BGRL3	STMN2	TSC1	WASF3
	GO:0032587	ruffle membrane	80	0.0034	18	0.0076	0.000495945	0.004289	ARHGEF2	ARHGEF4	BMX	EPB41L5	EPHA2	EZR	FGD5	ITGA5	ITGB3	LCP1	MYO6	PAK1	PDE9A	PTPRJ	RPS3	SRC	THEM4	WWC1
NERVOUS SYSTEM	GO:0043025	neuronal cell body	330	0.014	69	0.0294	1.29153e-09	8.61638e-08	ACVRL1	ADORA1	ALCAM	ARHGEF2	ASCL1	BAIAP2	BMPR1B	CAMK2N1	CHRM2	CNN3	CNTN2	CNTNAP2	CPEB1	CPE	CPLX1	DAB2IP	DGKI	DPP6	ENC1	EPHB2	GLRX2	GRIA4	GRIN1	HTR2B	HTR3A	IGSF9B	INHA	ITPR3	KCND3	KCNH1	KCNJ12	KCNJ14	KCNN4	LPAR1	LRP1	LRP4	LRP6	MYO10	NRGN	NRP1	NRSN1
	GO:0045211	postsynaptic membrane	206	0.0087	49	0.0209	4.02162e-09	2.24988e-07	ADORA1	ANK3	ARHGAP32	CABP1	CACNG5	CAMK2N1	CHRM1	CHRM2	CHRM3	CHRNA2	CLSTN3	CNIH2	CPEB1	DLG2	DMD	FAIM2	GABRA1	GABRA4	GABRB1	GABRG2	GABRQ	GRASP	GRIA2	GRIA4	GRIK3	GRIK5	GRIN1	GRM7	HOMER1	HTR3A	HTR3B	IQSEC3	KCTD12	LIN7A	LRFN2	LRRC4C	LRRC7	LRRTM1	LZTS3	MPDZ	NCS1
	GO:0043005	neuron projection	234	0.0099	53	0.0226	5.84957e-09	2.73175e-07	ABAT	ANK3	APBA1	ATP2B4	CHAT	CPEB1	CXADR	CYFIP2	FGF13	FLRT2	FZD1	GPR1	GRIN1	IQGAP1	ITGA1	LIN7A	MICALL2	MYO10	NCOA1	NGFR	NMB	NRCAM	NRSN1	NSMF	OPRM1	PDLIM5	POU4F1	PRKACA	PTPRF	PTPRO	RAB39B	RAC3	RAPGEF2	RGMA	RGS17	RPH3A	RTN4R	SCGN	SGK1	SH3KBP1	SHANK1
	GO:0030425	dendrite	309	0.0131	63	0.0269	1.69747e-08	6.606e-07	ACVRL1	ALCAM	ANK3	BMPR1B	CAMK2N1	CHRM1	CHRM2	CHRM3	CNIH2	CNTNAP2	CPEB1	CPLX1	CPT1C	DAB2IP	DRD2	ELFN1	EPHB1	EPHB2	FGF13	GABRB1	GLRX2	GNAQ	GNB3	GNG3	GRIA4	GRIK3	GRIK5	GRIN1	GRM7	HCN1	HTR2B	IGSF9B	IGSF9	ITPR3	KCNA2	KCND3	KCNH1	KCNJ12	KCNJ14	KCNK1	LRP1
	GO:0030424	axon	225	0.0095	50	0.0213	2.87226e-08	1.0318e-06	ADRB2	ALCAM	CADM2	CCSAP	CNTN4	CNTNAP2	CPT1C	DAB2IP	DRD2	DTNA	EPHB1	EPHB2	FGF13	GABRG2	GRIK3	GRM7	HCN1	HOMER1	HTR3A	IGF2BP1	IGSF9	IL1R1	IQGAP1	KCNA2	KCNA3	LPAR3	LRRTM1	NCAM2	NCS1	NEFH	NRGN	NRP1	NRP2	NTRK1	PAK1	PALLD	PRSS12	PTPRK	PTPRO	RNF6	RUFY3
	GO:0045202	synapse	174	0.0074	40	0.017	2.47996e-07	6.43411e-06	ACHE	ADRA2A	CADM1	CADM2	CHRM1	CHRM2	CHRM3	CNTN2	CPEB1	CPT1C	CYFIP2	DGKI	DLGAP4	DMD	DTNA	EGFLAM	ERC1	FLRT2	GRIN1	HTR2B	INSR	ITGA5	KCNK1	LRP6	MYO7A	MYRIP	NRCAM	NRN1	NSMF	RAPGEF2	RGS17	RPH3A	SCGN	SDC2	SDK1	SDK2	SH3KBP1	SPG20	SYN2	VAMP2
	GO:0097481	neuronal postsynaptic density	54	0.0023	19	0.0081	4.28868e-07	1.05411e-05	ADD2	ADD3	ARHGEF2	BAIAP2	CAMK2A	CLSTN3	DCLK1	DGKI	DLG2	DMTN	DNAJC6	EPB41L3	GNG3	GRIN1	HOMER1	MAP1B	NEFH	SHANK1	SYN2
	GO:0014069	postsynaptic density	142	0.006	33	0.0141	1.96534e-06	3.84453e-05	ADORA1	ARHGAP32	AXIN2	BCAS1	CABP1	CACNA1C	CACNG5	CAMK2N1	CHRM1	CNIH2	CNN3	CPEB1	DLG2	DRD2	GRIK5	GRIN1	IL1R1	LIN7A	LRP4	LRRC7	LYN	LZTS3	MPDZ	NCS1	NRGN	NSMF	PDLIM5	PLCB4	SH2D5	SPOCK1	SRC	SYNDIG1	TANC1
	GO:0097060	synaptic membrane	16	0.0006	9	0.0038	5.32555e-06	8.88225e-05	CPE	DGKI	FLRT3	ITGA3	LRP4	NT5E	OLFM2	RIMS4	TMEM240
	GO:0030426	growth cone	115	0.0049	24	0.0102	0.000225303	0.00244689	CPEB1	CXADR	DPYSL3	FGF13	IGF2BP1	INPP5J	IQGAP1	ITGA3	LRRTM1	NRP1	NRSN1	PALLD	PCDH9	PTPRO	RAC3	RUFY3	SNAP25	SNCA	SNCB	STMN2	STMN4	TIMP2	TSC1	TSHZ3
	GO:0033268	node of Ranvier	15	0.0006	7	0.0029	0.00027218	0.00282463	ANK3	CNTN2	KCNQ2	NFASC	SCN1A	SCN2A	SPOCK1
	GO:0043195	terminal bouton	64	0.0027	16	0.0068	0.000298849	0.00303397	ADCYAP1	ADORA1	CPLX1	GRIA4	GRIK3	GRIK5	GRIN1	NMU	PFN2	PRSS12	PTPRN2	SNCA	SNCB	STXBP1	TH	VAMP2
	GO:0043194	axon initial segment	12	0.0005	6	0.0025	0.000483954	0.004289	ANK3	KCNQ2	LRRC7	NFASC	NRCAM	SCN1A
	GO:0042734	presynaptic membrane	57	0.0024	14	0.0059	0.000803506	0.00663019	ADORA1	CAMK2A	ERC1	GRIK5	GRM7	KCNA2	KCNH1	KCTD12	LRRC4B	NRXN1	NRXN2	RIMS1	RIMS2	SNAP25
GOLGI	GO:0000139	Golgi membrane	576	0.0245	90	0.0384	5.06218e-06	8.7557e-05	ABCA5	AP1M2	ARHGAP21	ARHGAP32	B3GALT2	B3GALT5	B3GAT1	B3GAT3	B3GNT5	B3GNT7	B4GALT6	BOK	BSG	C3orf58	CABP1	CD55	CD74	CERS1	CHST11	CHST15	CHST1	CHST2	CHST7	CHST8	CLCN3	CLCN5	CLSTN3	CNGB1	CNIH2	COPZ2	DOPEY2	DSE	EMP2	ERC1	GALNT10	GALNT13	GALNT16	GALNT18	GALNT6	GALNT7	GALNTL6
	GO:0005796	Golgi lumen	92	0.0039	21	0.0089	0.000152894	0.0017415	BGN	DCN	DEFB1	F10	FMOD	GPC1	GPC2	GPC3	GPC5	HSPG2	LUM	MMP14	PCSK6	SDC1	SDC2	SDC4	TGFB1	VCAN	WNT3	WNT5B	WNT6
CYTOSOL	GO:0005829	cytosol	3363	0.1434	407	0.1739	1.97578e-06	3.84453e-05	AARS2	AARS	ABCA12	ABHD5	ABR	ACACB	ACP5	ACTN2	ADD2	ADD3	ADI1	ADM	AGL	AHNAK	AJUBA	AK7	AKR1C1	AKR1C3	AKR1C4	AKR7A3	ALDH1L1	AMOT	AMOTL2	AMPD3	ANK3	ANPEP	AOX1	AP1M2	APBA1	APOBEC3G	ARHGAP10	ARHGAP18	ARHGAP24	ARHGAP32	ARHGAP36	ARHGAP8	ARHGDIB	ARHGEF10L	ARHGEF17	ARHGEF25	ARHGEF2
	GO:0005737	cytoplasm	5014	0.2138	569	0.2431	3.20538e-05	0.00045361	AARS	ABCA12	ABCB4	ABHD5	ACTL8	ACVR2B	ADAMTS1	ADCY1	ADD3	ADI1	ADM	ADRA2A	AEBP1	AFAP1	AFAP1L1	AGAP1	AGL	AGT	AHNAK	AKAP12	AKAP3	AKR1C2	AKR1C3	AKR1C4	AKR1E2	ALDH1L1	ALS2CL	AMACR	AMOT	AOX1	AP3B2	APOBEC3G	ARHGAP18	ARHGAP8	ARHGDIB	ARHGEF10L	ARHGEF2	ARL4C	ARNT2	ASAP3	ATF5
	GO:0048471	perinuclear region of cytoplasm	634	0.027	87	0.0371	0.000464529	0.00425362	ACHE	ACKR3	APBA1	APLN	ARHGAP10	ATP9A	BRSK2	CABP1	CABP7	CHODL	COL4A3BP	CPEB1	CX3CL1	CYFIP2	DGKI	DMTN	DOK1	DYNC1I1	EML1	EZR	FAT1	FMN2	GALNT6	GBP2	GRASP	GSN	HMGCLL1	HSPA1A	IGF2BP1	INADL	INHBA	ITGA3	ITPR3	KCNH1	KCNH2	KIRREL	LDB3	LNPEP	LYN	MAP6	MAP7
CYTOSKELETON	GO:0015629	actin cytoskeleton	217	0.0092	40	0.017	5.41606e-05	0.000702583	AHNAK	ARHGAP32	BAIAP2	CDC42EP1	CNN3	CORO2B	CORO6	DENND2A	DMD	DMTN	EZR	FGD4	FHL2	FLNB	FMN2	GSN	H1F0	IQGAP1	KALRN	LCP1	LIMA1	LRRC7	MTSS1	MYLK3	MYOT	MYRIP	NOTCH3	PALLD	PARVA	PDLIM3	PDLIM5	PDLIM7	PFN4	RAI14	SLC9A3R1	SNCA	STK17B	STK38L	VILL	WIPF1
	GO:0005856	cytoskeleton	376	0.016	60	0.0256	7.97222e-05	0.00100622	ACTL8	ACTN2	ADD2	ADD3	AFAP1	AKAP12	ARHGAP21	ARHGAP24	ARHGDIB	ARHGEF2	CABP1	CABYR	COTL1	DMD	DNAI1	DRC1	ENC1	EPB41L1	EPB41L3	EPB41L4B	EPB41L5	EVPL	EZR	FAAH	FGD1	FGD5	FLNC	FRMD4A	FRMD4B	JAK2	KAZN	KLHL4	KLHL5	LDB3	LZTS3	MYO7A	NOS3	PARVA	PARVB	PDLIM1	PFN2
	GO:0005884	actin filament	54	0.0023	15	0.0064	0.000136625	0.0015951	ACTN2	AMOT	DMTN	EZR	FMN2	IQGAP1	KEAP1	LCP1	PALLD	RAC2	SH2B2	SRC	TEK	TSC1	WIPF1
MUSCLE	GO:0030018	Z disc	109	0.0046	28	0.0119	1.452e-06	3.08219e-05	ACTN2	ANK3	ATP2B4	CACNA1C	CRYAB	DMD	FBXO32	FHL2	FKBP1B	FLNB	FLNC	HOMER1	KRT19	KRT8	LDB3	MYOT	MYOZ3	NOS1AP	PAK1	PALLD	PARVA	PARVB	PDLIM3	RYR2	SCN1A	SCN5A	SLC8A1	SYNE2
	GO:0043034	costamere	19	0.0008	9	0.0038	3.14024e-05	0.00045361	AHNAK	ANK3	DMD	FLNC	HOMER1	KRT19	KRT8	SDC4	SYNM
	GO:0042383	sarcolemma	91	0.0038	22	0.0094	4.59506e-05	0.000631145	ADCY6	ADRB2	AHNAK	ANK3	ATP1B1	BGN	BSG	BVES	DMD	DTNA	FLNC	KCND3	KCNJ8	KRT19	KRT8	MYOT	NOS1AP	OPRM1	PDE9A	SCN5A	SLC27A6	SLC8A1
EXTRACELLULAR REGION	GO:0005615	extracellular space	1310	0.0558	187	0.0799	8.79901e-08	2.41714e-06	ABI3BP	ACE	ACHE	ACP5	ADAMTS13	ADAMTS15	ADAMTS4	ADAMTS9	ADCYAP1	ADM	AEBP1	AGA	AGT	AMH	AMN	ANGPT2	ANGPTL2	ANPEP	APLN	AXL	AZGP1	BMP7	BMP8B	C3orf58	C5	CABP1	CBR3	CCBE1	CD40	CD97	CD9	CECR1	CFH	CMTM3	CMTM4	CMTM7	CMTM8	COL1A1	COL2A1	COLQ	CPE
	GO:0005576	extracellular region	1626	0.0693	213	0.091	5.02119e-06	8.7557e-05	ACE	ACHE	ACTN2	ADAM23	ADAMTS2	ADAMTS4	ADCYAP1	ADM2	ADM	AGT	AMH	ANGPT2	APLN	APOL2	ARSJ	AZGP1	BCHE	BGN	BMP7	BTBD17	C11orf45	C14orf144	C1QL1	C1R	C2CD2	C5	C7	CASP4	CCDC3	CD200R1	CD55	CDNF	CECR1	CERS1	CFH	CGB2	CHGB	CNTN4	CNTNAP3	COL13A1	COL19A1
OTHERS	GO:0009986	cell surface	547	0.0233	111	0.0474	1.34407e-13	1.25536e-11	ABCB1	ACHE	ACKR3	ACVR1B	ACVRL1	ADAMTS13	ADAMTS15	ADAMTS7	ADAMTS9	AMOT	ANK3	ANTXR1	AXL	BGN	BST2	CD226	CD40	CD44	CD55	CD58	CD74	CLCN3	CLDND1	CLMP	CLSTN3	CNTN2	CNTNAP2	CRYAB	CX3CL1	CXADR	CXCR4	DIP2A	DMD	DPP6	EGFLAM	EMP2	EPCAM	EPHA2	F3	FSHR	FZD1
	GO:0005622	intracellular	1284	0.0547	185	0.079	5.4603e-08	1.59373e-06	ABR	ADCY1	ADCYAP1	ADPRHL1	AGAP1	AGAP2	AKR1C3	ALK	ARHGEF2	ARHGEF3	ARHGEF4	ARHGEF6	ARL15	ATP1B1	AXL	B3GNT5	CCND1	CD74	COTL1	DCHS1	DCLK1	DDIT4	DEF8	DEPTOR	DGKB	DGKG	DGKH	DGKI	DOCK11	DOCK1	DOCK4	DOCK5	DOCK9	DOK4	DRD2	EPHA2	EVI5L	FAT4	FGF19	FSD1	GABARAPL1
	GO:0008076	voltage-gated potassium channel complex	87	0.0037	25	0.0106	5.72474e-07	1.33673e-05	CNTN2	CNTNAP2	DLG2	DPP6	HCN2	KCNA2	KCNA3	KCNC3	KCNC4	KCND3	KCNG1	KCNG3	KCNH1	KCNH2	KCNJ14	KCNJ8	KCNK1	KCNMB3	KCNN4	KCNQ2	KCNQ5	KCNT1	KCNV2	SNAP25	VAMP2
	GO:0070062	extracellular exosome	2776	0.1184	346	0.1478	9.27639e-07	2.06289e-05	AARS	ABAT	ABCB1	ABCB4	ABCC1	ACE	ACP5	ACTN2	ACVR1B	ADCY1	AEBP1	AGA	AGAP2	AGMAT	AGT	AHNAK	AKR1C1	AKR1C3	AKR1C4	AKR1E2	AKR7A3	ALCAM	ALDH1L1	ALK	AMN	ANGPTL2	ANPEP	ANTXR1	AOX1	AQP2	AQP5	ARHGDIB	ARL15	ARSD	ATP1B1	AXL	AZGP1	B3GAT3	BAIAP2	BCAS1	BDH2
	GO:0005654	nucleoplasm	2739	0.1168	216	0.0923	9.65075e-06	0.00015094	ABTB2	ADD3	AP3B2	ARID3B	ATF3	ATF5	ATG16L2	AXIN2	BCL6	BCORL1	BDH1	BRCC3	CAMK2A	CASP6	CASZ1	CBLB	CBR3	CCBL1	CCDC181	CCND1	CD79B	CDC14A	CDC14B	CDK6	CDK9	CDKN2A	CDKN2B	CENPK	CENPO	CHAMP1	CMPK2	CMTM8	COL4A3BP	CPEB1	CRABP2	CRYAB	CXADR	DEPDC1	DGKI	DOCK1	DTX3L
	GO:0005743	mitochondrial inner membrane	428	0.0182	19	0.0081	9.69634e-06	0.00015094	ABCA12	ABCB10	AIFM3	CPOX	CYP27A1	GPD2	NNT	RHBDL3	RPS3	RSAD2	SIRT4	SLC1A3	SLC25A27	SLC25A29	SLC25A42	SLC25A53	SQRDL	SRC	THEM4
	GO:0045095	keratin filament	99	0.0042	1	0.0004	0.000324841	0.00322768	KRT8
	GO:0043202	lysosomal lumen	85	0.0036	19	0.0081	0.000388421	0.00377901	BGN	CD74	DCN	FMOD	FUCA1	GALC	GPC1	GPC2	GPC3	GPC5	HSPG2	IFI30	LUM	MAN2B2	PDGFRB	SDC1	SDC2	SDC4	VCAN
	GO:0030666	endocytic vesicle membrane	66	0.0028	16	0.0068	0.000424432	0.0039642	CACNG2	CACNG4	CAMK2A	CD74	CD9	COLEC12	GPR161	GRIA2	GRIA4	LRP1	NOS3	SMO	STAB1	WNT3	WNT5B	WNT6
	GO:0005768	endosome	220	0.0093	37	0.0158	0.000535708	0.00454864	ACE	ACKR3	ADCY6	ADRB2	ARRDC3	ATP9A	BDKRB2	CALCRL	CLVS1	DGKH	EXPH5	EZR	FGFR4	FLT1	FSHR	GPC1	LEPROT	LPAR1	LRP1	NGFR	NSG1	NTRK1	PACSIN3	PAK3	PLD1	PLEKHF1	PLIN3	RFTN1	RNF32	S1PR1	SLA	SNX32	STMN2	TFRC	UNC93B1	VPS26B	VPS36
	GO:0031092	platelet alpha granule membrane	13	0.0005	6	0.0025	0.000809252	0.00663019	CD9	ITGA2B	ITGB3	PHACTR2	SNCA	SPARC
[truncated: 545 more columns]

## Sheet: Genes in Signaling pathways
SIGNALING
In Cells	In Tumors	In Both	Only in Cells	Only in Tumors
ABR	ABCA7	ABR	ACVR1B	ABCA7
ACTN2	ABCC8	ACTN2	ACVR2B	ABCC8
ACVR1B	ABR	ACVRL1	ADM	ACKR3
ACVR2B	ACKR3	ADCY1	ADRB2	ADCY3
ACVRL1	ACTN2	ADCY6	AGAP4	ANGPT1
ADCY1	ACVRL1	ADCYAP1	AKAP3	ANXA4
ADCY6	ADCY1	ADORA1	ALCAM	ARHGAP42
ADCYAP1	ADCY3	ADRA2A	ALK	ARHGEF16
ADM	ADCY6	AGAP1	ALS2CL	ARHGEF28
ADORA1	ADCYAP1	AGAP2	AMHR2	ARHGEF37
ADRA2A	ADORA1	AGT	ANGPT2	ARID5B
ADRB2	ADRA2A	AJUBA	ANK3	ARPC1B
AGAP1	AGAP1	AKR1C2	ARHGAP21	BMP4
AGAP2	AGAP2	AKR1C3	ARHGAP8	BMPR2
AGAP4	AGT	ANTXR1	ARHGEF17	CAPN5
AGT	AJUBA	APLN	ARHGEF19	CARTPT
AJUBA	AKR1C2	ARHGAP10	ARHGEF2	CCND1
AKAP3	AKR1C3	ARHGAP18	ARHGEF25	CDC42EP2
AKR1C2	ANGPT1	ARHGAP24	ARHGEF3	CHRNA7
AKR1C3	ANTXR1	ARHGAP32	ARHGEF4	CLIC1
ALCAM	ANXA4	ARHGAP36	ASAP2	CNTFR
ALK	APLN	ARHGDIB	ASCL1	CNTN1
ALS2CL	ARHGAP10	ARHGEF10L	BCL6	CRB2
AMHR2	ARHGAP18	ARHGEF6	BDKRB2	CSPG4
ANGPT2	ARHGAP24	ARRDC2	BGN	CSRNP1
ANK3	ARHGAP32	ASAP3	BLK	CXXC5
ANTXR1	ARHGAP36	AXIN2	BMP7	CYTH1
APLN	ARHGAP42	AXL	BMPR1B	DACT3
ARHGAP10	ARHGDIB	BAIAP2	BMX	DDR2
ARHGAP18	ARHGEF10L	C5	CAMK2A	DENND3
ARHGAP21	ARHGEF16	CASKIN1	CD226	DEPDC7
ARHGAP24	ARHGEF28	CBLB	CD4	DNMBP
ARHGAP32	ARHGEF37	CD40	CD72	DUSP5
ARHGAP36	ARHGEF6	CD74	CDC42EP1	DUSP6
ARHGAP8	ARID5B	CD79B	CDK10	DYRK4
ARHGDIB	ARPC1B	CHRM3	CDKN2A	ECEL1
ARHGEF10L	ARRDC2	CPE	CHAC1	EDA
ARHGEF17	ASAP3	CRABP1	CHRM1	EFNA1
ARHGEF19	AXIN2	CRABP2	CHRNA2	EFNA5
ARHGEF2	AXL	CRH	CNKSR3	EFNB1
ARHGEF25	BAIAP2	CX3CL1	COL4A3BP	EFNB3
ARHGEF3	BMP4	CXCL12	CXCR4	EGFR
ARHGEF4	BMPR2	CYBB	CYFIP2	EHD4
ARHGEF6	C5	CYSLTR2	DAB2IP	ENPP2
ARRDC2	CAPN5	DCN	DBNDD2	EPHA10
ASAP2	CARTPT	DDR1	DCLK1	EPS8
ASAP3	CASKIN1	DENND2A	DDIT4	ERBB3
ASCL1	CBLB	DKK1	DEF8	FES
AXIN2	CCND1	DOCK11	DEPDC1	FGD3
AXL	CD40	DOCK4	DEPTOR	FGF14
BAIAP2	CD74	DOK1	DGKB	FGFR1OP2
BCL6	CD79B	DOK4	DGKG	FGFR2
BDKRB2	CDC42EP2	DTNA	DGKH	FOXD1
BGN	CHRM3	ECM1	DGKI	FRZB
BLK	CHRNA7	EFNB2	DGKK	GAL
BMP7	CLIC1	EPAS1	DLK1	GARNL3
BMPR1B	CNTFR	EPHA2	DMD	GAS6
BMX	CNTN1	EPHA6	DMTN	GATA3
C5	CPE	EPHB1	DOCK1	GCGR
CAMK2A	CRABP1	ERBB4	DOCK5	GLIPR2
CASKIN1	CRABP2	EVI5L	DOCK9	GNG12
CBLB	CRB2	FAM126A	DRD2	GPC3
CD226	CRH	FGD4	DRGX	GRIN2A
CD4	CSPG4	FGD5	DUS2	GULP1
CD40	CSRNP1	FGF1	DUSP19	HCST
CD72	CX3CL1	FGF13	EFNA3	HIC1
CD74	CXCL12	FGF2	EGFL7	HMHA1
CD79B	CXXC5	FIGF	ELMO1	HPCAL4
CDC42EP1	CYBB	FSHR	EMP2	HSPB1
CDK10	CYSLTR2	GABRA1	EPHB2	HUNK
CDKN2A	CYTH1	GABRB1	ERRFI1	INPP4A
CHAC1	DACT3	GABRQ	F10	ITGAV
CHRM1	DCN	GALR1	F3	ITPKB
CHRM3	DDR1	GDF15	FGD1	ITPR1
CHRNA2	DDR2	GDNF	FGF11	ITPR2
CNKSR3	DENND2A	GEM	FGF19	JUP
COL4A3BP	DENND3	GFRA3	FGFR1	KIFAP3
CPE	DEPDC7	GNAI1	FGFR4	LINGO1
CRABP1	DKK1	GNAQ	FLNB	LRP4
CRABP2	DNMBP	GNB3	FLRT2	LTK
CRH	DOCK11	GNG11	FLRT3	MAGED1
CX3CL1	DOCK4	GPR1	FLT1	MAP2K6
CXCL12	DOK1	GPR85	FLT4	MAP3K5
CXCR4	DOK4	GRIA2	FMN2	MAP3K6
CYBB	DTNA	GRIN1	FOXC1	MDFI
CYFIP2	DUSP5	GUCA1A	GAB2	MERTK
CYSLTR2	DUSP6	HGF	GADD45A	MPP1
DAB2IP	DYRK4	HIVEP2	GATA2	MR1
DBNDD2	ECEL1	HIVEP3	GFRA2	MSX1
DCLK1	ECM1	HTR1E	GKAP1	NDRG4
DCN	EDA	HTR3A	GNA11	NEDD9
DDIT4	EFNA1	IGFBP4	GNG3	NEO1
DDR1	EFNA5	IGSF1	GOLT1B	NFATC1
DEF8	EFNB1	IL17RD	GPD1L	NFATC4
DENND2A	EFNB2	IL2RB	GPR155	NOTCH1
DEPDC1	EFNB3	IL6R	GPR37	NRG1
DEPTOR	EGFR	IMPA2	GPRC5B	NXN
DGKB	EHD4	IQGAP1	GRASP	NXPH4
DGKG	ENPP2	IQSEC2	GUCY1B3	OBSCN
DGKH	EPAS1	IQSEC3	HEY1	OPRL1
DGKI	EPHA10	ITGA6	HTR2B	OPTN
DGKK	EPHA2	ITGB3	IGF2	PAG1
DKK1	EPHA6	JAK2	IGFBP3	PDE10A
DLK1	EPHB1	KCNK10	IGFBP5	PDE4A
DMD	EPS8	KIAA1161	INADL	PDE4D
DMTN	ERBB3	KRAS	INHA	PDE6B
DOCK1	ERBB4	LITAF	INPP5J	PIK3AP1
DOCK11	EVI5L	LLGL2	INSR	PIK3R2
DOCK4	FAM126A	LPAR3	IQGAP3	PLCXD3
DOCK5	FES	LRP12	ITGA1	PLK3
DOCK9	FGD3	LTBR	ITGA3	PRKCA
DOK1	FGD4	LYN	KALRN	PRKCH
DOK4	FGD5	MAP3K9	LNPEP	PYY
DRD2	FGF1	MAP4K1	LPAR1	RAPGEF3
DRGX	FGF13	MAPK10	LRP6	RAPGEF5
DTNA	FGF14	MAPKAPK2	LRRC4B	RASSF4
DUS2	FGF2	MCF2L2	LRRC4C	RELN
DUSP19	FGFR1OP2	MCHR1	LRRN2	RGMB
ECM1	FGFR2	MDK	LRRTM1	RGS10
EFNA3	FIGF	MEF2A	LTB4R	RGS16
EFNB2	FOXD1	MMP2	LTBP1	RGS20
EGFL7	FRZB	NDP	LTBP4	RGS9
ELMO1	FSHR	NGFR	MAP3K10	RINL
EMP2	GABRA1	NMB	MAPK15	ROR1
EPAS1	GABRB1	NMU	MAPRE2	RPS6KA6
EPHA2	GABRQ	NPFF	MAST4	S100A10
EPHA6	GAL	NPPA	MATN2	S100A11
EPHB1	GALR1	NPY2R	MICAL1	S100A6
EPHB2	GARNL3	NR2F1	MKNK2	SEMA7A
ERBB4	GAS6	NRGN	MMP14	SFRP1
ERRFI1	GATA3	NRP1	MMP9	SFRP5
EVI5L	GCGR	NRP2	MTA1	SH3GLB1
F10	GDF15	NTRK1	MTSS1	SHB
F3	GDNF	OSTF1	MYO10	SIPA1
FAM126A	GEM	PAK1	NAV1	SMPD1
FGD1	GFRA3	PAK3	NDN	SORCS1
FGD4	GLIPR2	PDE11A	NEK6	SORL1
FGD5	GNAI1	PDE4C	NET1	SOX11
FGF1	GNAQ	PDE7B	NEURL2	SPTBN5
FGF11	GNB3	PDGFA	NKX3-1	SRGAP2
FGF13	GNG11	PDGFD	NPR1	STAC
FGF19	GNG12	PDGFRA	NPR2	STAT6
FGF2	GPC3	PDGFRB	NR4A1	SYDE1
FGFR1	GPR1	PEX11B	NRARP	TCF7L2
FGFR4	GPR85	PIK3CB	NRCAM	TENM2
FIGF	GRIA2	PLAU	NRG3	THBS4
FLNB	GRIN1	PLCXD2	NRXN1	TLE1
FLRT2	GRIN2A	PPARD	NRXN2	TMEM100
FLRT3	GUCA1A	PRLHR	NTRK3	TMEM9B
FLT1	GULP1	PROKR1	NUAK1	TNFSF12
FLT4	HCST	PRR5	NUAK2	TRIM54
FMN2	HGF	PSMB8	NXPH2	TYRO3
FOXC1	HIC1	PTK2	ODAM	WWOX
FSHR	HIVEP2	PTPRJ	OPRM1	ZYX
GAB2	HIVEP3	PTPRK	PDE1C
GABRA1	HMHA1	PTPRM	PDE5A
GABRB1	HPCAL4	RALGDS	PDE8A
GABRQ	HSPB1	RAPGEF2	PDE9A
GADD45A	HTR1E	RAPGEF4	PELI2
GALR1	HTR3A	RASAL2	PLCB4
GATA2	HUNK	RASD2	PLCD1
GDF15	IGFBP4	RASSF3	PLCD3
GDNF	IGSF1	S1PR1	PLCL1
GEM	IL17RD	S1PR2	PLCL2
GFRA2	IL2RB	S1PR3	PLXNB1
GFRA3	IL6R	SCG5	POMGNT2
GKAP1	IMPA2	SDC2	PPM1E
GNA11	INPP4A	SH2D3C	PPM1L
GNAI1	IQGAP1	SH3BGRL3	PRKAA1
GNAQ	IQSEC2	SIPA1L2	PRR5L
GNB3	IQSEC3	SPARC	PTGES
GNG11	ITGA6	SPARCL1	PTK7
GNG3	ITGAV	SPOCK1	PTPN6
GOLT1B	ITGB3	SPOCK2	RAB3IP
GPD1L	ITPKB	SPOCK3	RABEP2
GPR1	ITPR1	SRC	RAC2
GPR155	ITPR2	SSTR2	RAC3
GPR37	JAK2	SSTR5	RADIL
GPR85	JUP	TEK	RASA4
GPRC5B	KCNK10	TFG	RASSF5
GRASP	KIAA1161	TGFB1	RASSF7
GRIA2	KIFAP3	TGFB3	RASSF8
GRIN1	KRAS	TLR4	RGL1
GUCA1A	LINGO1	TMIGD2	RGP1
GUCY1B3	LITAF	TNF	RGS17
HEY1	LLGL2	TNFRSF1A	RGS3
HGF	LPAR3	TNFSF13	RGS5
HIVEP2	LRP12	TNFSF4	RGS8
HIVEP3	LRP4	ULK2	RPS6KA1
HTR1E	LTBR	UNC5B	RPS6KA2
HTR2B	LTK	VLDLR	RPS6KA4
HTR3A	LYN	WNT11	RTKN2
IGF2	MAGED1	ZNF536	RTN4R
IGFBP3	MAP2K6		SALL4
IGFBP4	MAP3K5		SATB2
IGFBP5	MAP3K6		SCG2
IGSF1	MAP3K9		SDC4
IL17RD	MAP4K1		SEMA4D
IL2RB	MAPK10		SEMA6A
IL6R	MAPKAPK2		SERGEF
IMPA2	MCF2L2		SGK1
INADL	MCHR1		SH2B2
INHA	MDFI		SH2D2A
INPP5J	MDK		SH2D6
INSR	MEF2A		SH3BP1
IQGAP1	MERTK		SHC2
IQGAP3	MMP2		SHC4
IQSEC2	MPP1		SLC22A17
IQSEC3	MR1		SLC35C1
ITGA1	MSX1		SMYD3
ITGA3	NDP		SNRK
ITGA6	NDRG4		SOCS2
ITGB3	NEDD9		SOCS3
JAK2	NEO1		SORCS2
KALRN	NFATC1		SP110
KCNK10	NFATC4		SPHK1
KIAA1161	NGFR		SPRED1
KRAS	NMB		SPSB2
LITAF	NMU		SPSB4
LLGL2	NOTCH1		STAC2
LNPEP	NPFF		STARD13
LPAR1	NPPA		STK17B
LPAR3	NPY2R		STK32C
LRP12	NR2F1		STK38L
LRP6	NRG1		TAC3
LRRC4B	NRGN		TIMP2
LRRC4C	NRP1		TNFRSF1B
LRRN2	NRP2		TNFRSF25
LRRTM1	NTRK1		TRAF6
LTB4R	NXN		TRIB1
LTBP1	NXPH4		TRIM55
LTBP4	OBSCN		TWIST1
LTBR	OPRL1		TXNIP
LYN	OPTN		VAV2
MAP3K10	OSTF1		WWC1
MAP3K9	PAG1		ZFP36
MAP4K1	PAK1		ZNF516
MAPK10	PAK3		ZP3
MAPK15	PDE10A
MAPKAPK2	PDE11A
MAPRE2	PDE4A
MAST4	PDE4C
MATN2	PDE4D
MCF2L2	PDE6B
MCHR1	PDE7B
MDK	PDGFA
MEF2A	PDGFD
MICAL1	PDGFRA
MKNK2	PDGFRB
MMP14	PEX11B
MMP2	PIK3AP1
MMP9	PIK3CB
MTA1	PIK3R2
MTSS1	PLAU
MYO10	PLCXD2
NAV1	PLCXD3
NDN	PLK3
NDP	PPARD
NEK6	PRKCA
NET1	PRKCH
NEURL2	PRLHR
NGFR	PROKR1
NKX3-1	PRR5
NMB	PSMB8
NMU	PTK2
NPFF	PTPRJ
NPPA	PTPRK
NPR1	PTPRM
NPR2	PYY
NPY2R	RALGDS
NR2F1	RAPGEF2
NR4A1	RAPGEF3
NRARP	RAPGEF4
NRCAM	RAPGEF5
NRG3	RASAL2
NRGN	RASD2
NRP1	RASSF3
NRP2	RASSF4
NRXN1	RELN
NRXN2	RGMB
NTRK1	RGS10
NTRK3	RGS16
NUAK1	RGS20
NUAK2	RGS9
NXPH2	RINL
ODAM	ROR1
OPRM1	RPS6KA6
OSTF1	S100A10
PAK1	S100A11
PAK3	S100A6
PDE11A	S1PR1
PDE1C	S1PR2
PDE4C	S1PR3
PDE5A	SCG5
PDE7B	SDC2
PDE8A	SEMA7A
PDE9A	SFRP1
PDGFA	SFRP5
PDGFD	SH2D3C
PDGFRA	SH3BGRL3
PDGFRB	SH3GLB1
PELI2	SHB
PEX11B	SIPA1
PIK3CB	SIPA1L2
PLAU	SMPD1
PLCB4	SORCS1
PLCD1	SORL1
PLCD3	SOX11
PLCL1	SPARC
PLCL2	SPARCL1
PLCXD2	SPOCK1
PLXNB1	SPOCK2
POMGNT2	SPOCK3
PPARD	SPTBN5
PPM1E	SRC
PPM1L	SRGAP2
PRKAA1	SSTR2
PRLHR	SSTR5
PROKR1	STAC
PRR5	STAT6
PRR5L	SYDE1
PSMB8	TCF7L2
PTGES	TEK
PTK2	TENM2
PTK7	TFG
PTPN6	TGFB1
PTPRJ	TGFB3
PTPRK	THBS4
PTPRM	TLE1
RAB3IP	TLR4
RABEP2	TMEM100
RAC2	TMEM9B
RAC3	TMIGD2
RADIL	TNF
RALGDS	TNFRSF1A
RAPGEF2	TNFSF12
RAPGEF4	TNFSF13
RASA4	TNFSF4
RASAL2	TRIM54
RASD2	TYRO3
RASSF3	ULK2
RASSF5	UNC5B
RASSF7	VLDLR
RASSF8	WNT11
RGL1	WWOX
RGP1	ZNF536
RGS17	ZYX
RGS3
RGS5
RGS8
RPS6KA1
RPS6KA2
RPS6KA4
RTKN2
RTN4R
S1PR1
S1PR2
S1PR3
SALL4
SATB2
SCG2
SCG5
SDC2
SDC4
SEMA4D
SEMA6A
SERGEF
SGK1
SH2B2
SH2D2A
SH2D3C
SH2D6
SH3BGRL3
SH3BP1
SHC2
SHC4
SIPA1L2
SLC22A17
SLC35C1
SMYD3
SNRK
SOCS2
SOCS3
SORCS2
SP110
SPARC
SPARCL1
SPHK1
SPOCK1
SPOCK2
SPOCK3
SPRED1
SPSB2
SPSB4
SRC
SSTR2
SSTR5
STAC2
STARD13
STK17B
STK32C
STK38L
TAC3
TEK
TFG
TGFB1
TGFB3
TIMP2
TLR4
TMIGD2
TNF
TNFRSF1A
TNFRSF1B
TNFRSF25
TNFSF13
TNFSF4
TRAF6
TRIB1
TRIM55
TWIST1
TXNIP
ULK2
UNC5B
VAV2
VLDLR
WNT11
WWC1
ZFP36
ZNF516
ZNF536
ZP3
