# Supplementary material for: TWIST1 expression is associated with high-risk neuroblastoma and promotes primary and metastatic tumor growth
Source: Commun Biol. 2022 Jan 12;5:42. doi: 10.1038/s42003-021-02958-6 (PMC8755726; doi:10.1038/s42003-021-02958-6)
Supplement: Supplementary file 5 — Supplementary Data 3 [file 42003_2021_2958_MOESM5_ESM.xlsx]

## Sheet: MYCN_raw_counts
Reanalysis of RNAseq data set obtained by Zeid et al (Nat Genet. 2018 Apr;50(4):515-523)
ID	Raw counts Be2C_DMSO_0h_1	Raw counts Be2C_DMSO_0h_2	Raw counts Be2C_DMSO_0h_3	Raw counts Be2C_JQ1_24h_1	Raw counts Be2C_JQ1_24h_2	Raw counts Be2C_JQ1_24h_3	log2(norm counts) Be2C_DMSO_0h_1	log2(norm counts) Be2C_DMSO_0h_2	log2(norm counts) Be2C_DMSO_0h_3	log2(norm counts) Be2C_JQ1_24h_1	log2(norm counts) Be2C_JQ1_24h_2	log2(norm counts) Be2C_JQ1_24h_3	log2FC	AveExpr	P.Value	adj.P.Val	DE_code
TRIM47	657.43	510.33	652.79	12.89	14	12.9	3.7312	3.70756	3.79598	-1.4118	-1.38025	-1.31032	-5.15119	0.761224	1.07162e-12	1.36321e-08	Y
CDK15	448	315	385	12	12	11	3.2077	2.98815	3.02709	-1.48541	-1.64793	-1.60218	-4.54887	0.783342	2.52375e-12	1.60523e-08	Y
ARHGDIG	1340	1092.19	1230.43	55	68	53	4.75664	4.80563	4.71029	0.638372	0.862224	0.690218	-4.06826	3.26068	5.34838e-12	2.26789e-08	Y
ATXN1	1958	1493	1858	112	108	82	5.2753	5.27982	5.3123	1.633	1.57746	1.3839	-3.74536	2.88445	7.82224e-12	2.48767e-08	Y
HIST1H2AC	591.97	463	598	8505	8867	8662	3.54481	3.59635	3.67908	7.86855	7.94036	8.11164	4.36694	6.12268	1.25201e-11	2.84365e-08	Y
PRR5	664	516	621	40	44	33	3.75992	3.71161	3.72014	0.197532	0.211233	-0.0233456	-3.59504	1.6988	1.34124e-11	2.84365e-08	Y
LCN1	147.7	126	155	20	22	20	1.58184	1.69301	1.72489	-0.796437	-0.748249	-0.699412	-2.44399	0.68754	2.29842e-11	3.18111e-08	Y
ENG	2480	1949.28	2388.02	156	153	166	5.67866	5.61285	5.65746	2.16382	1.9639	2.24511	-3.50292	3.73774	2.64696e-11	3.18111e-08	Y
GALNT14	2949	2272	2762	350	359	327	5.90247	5.85531	5.87432	3.30433	3.23919	3.28434	-2.5822	4.45063	2.70799e-11	3.18111e-08	Y
HIST2H2AA4	354.65	301.74	311.01	4965.23	5188.92	4913.48	2.82266	2.96613	2.73266	7.10628	7.13788	7.25446	4.27822	4.91026	2.73719e-11	3.18111e-08	Y
MAPK3	2143	1767	2114	336	358	310	5.44003	5.49434	5.48919	3.24383	3.23871	3.21214	-2.23236	4.39093	2.75075e-11	3.18111e-08	Y
SLC18A1	2632	1858	2141	80	65	56	5.77995	5.5309	5.4958	1.21824	0.706966	0.64829	-4.66633	3.33884	3.37259e-11	3.40992e-08	Y
DCLRE1A	2976	2254	2860	509	481	408	5.85534	5.8936	5.94085	3.79135	3.7708	3.74966	-2.12961	4.49411	4.39152e-11	3.40992e-08	Y
SORBS3	876.12	681.05	735	42	51	48	4.16112	4.11041	3.9627	0.268398	0.419231	0.506793	-3.68309	2.38966	5.12974e-11	3.40992e-08	Y
MFAP2	512	419	478	23	22.72	17.48	3.383	3.41333	3.34349	-0.589656	-0.723176	-0.915752	-4.12619	1.66522	5.21127e-11	3.40992e-08	Y
HIST2H4A	402.18	368.65	434.59	8122.73	8372	7476.83	2.9712	3.28161	3.22349	7.78779	7.88763	7.93949	4.68596	5.90858	5.45786e-11	3.40992e-08	Y
SOWAHA	355	251	353	36	39	32	2.83179	2.69463	2.91301	0.0250476	0.0862298	-0.00458386	-2.76927	1.40144	5.76191e-11	3.40992e-08	Y
MYLK	385.4	274.92	354.49	60.36	62.27	56.3	2.93752	2.83615	2.92249	0.751595	0.777554	0.831612	-2.12519	2.11183	6.18338e-11	3.40992e-08	Y
TAX1BP3	978.06	800.35	956.4	2834.97	2978.72	2768.48	4.26758	4.38626	4.35641	6.28274	6.36886	6.469	1.99619	5.6529	6.43351e-11	3.40992e-08	Y
RPH3A	3532	2996	3514	270	261	196	6.20688	6.21782	6.20977	2.96914	2.69932	2.43999	-3.42338	4.29033	6.51144e-11	3.40992e-08	Y
APOBEC3C	1974	1679.57	2115.86	119.66	121	119	5.352	5.39601	5.48226	1.78478	1.62209	1.76056	-3.62867	3.5316	6.61005e-11	3.40992e-08	Y
PTGFRN	1698	1256	1544	79	90	70	5.10371	5.00254	5.03618	1.16172	1.25384	1.07473	-3.84907	3.03134	6.71934e-11	3.40992e-08	Y
NES	5414	3858	4321	539	552	474	6.77544	6.62186	6.52079	3.92358	3.86536	3.82748	-2.74364	5.15108	6.78623e-11	3.40992e-08	Y
ZNF610	26	22	28	222	207	179	-0.99294	-0.722756	-0.698405	2.56392	2.62358	2.65275	3.3731	0.714889	6.87758e-11	3.40992e-08	Y
CLMP	2918	2422	2894	303	293	245	5.89149	5.944	5.94052	3.10034	2.93877	2.85821	-2.90143	4.05599	7.38003e-11	3.40992e-08	Y
PPEF1	825	542	739	12	17	12	4.1037	3.75706	3.96265	-1.47158	-1.19141	-1.52036	-5.22735	1.22856	7.52673e-11	3.40992e-08	Y
DBH	9473.23	7315.33	8760.71	1062.72	1154.67	964.15	7.61681	7.51656	7.53117	4.93225	4.86686	4.76783	-2.67483	6.02109	7.77113e-11	3.40992e-08	Y
RAC3	2741	2177	2664	353	357	308	5.8031	5.78863	5.82056	3.32199	3.21994	3.1832	-2.57925	4.64457	7.98861e-11	3.40992e-08	Y
PALMD	563	415	489	10	10	6	3.45663	3.45172	3.39331	-1.80716	-1.75269	-2.22996	-5.3642	0.262903	8.0811e-11	3.40992e-08	Y
TNFRSF1B	436	334	377	30	29	28	3.15568	3.08316	3.00031	-0.209797	-0.385587	-0.261508	-3.35712	1.38687	8.40539e-11	3.40992e-08	Y
HIST1H2BD	797.26	608	791.35	5074.36	5690.8	5279.23	3.9766	3.98691	4.08227	7.12577	7.29589	7.39106	3.26075	6.14065	8.55569e-11	3.40992e-08	Y
ABCA12	4634	4246	5273	137	131	139	6.63293	6.69248	6.78597	2.02293	1.64489	1.8623	-4.71488	3.9824	8.57773e-11	3.40992e-08	Y
LPAR1	2592	1855	2381	178	176	135	5.66404	5.60602	5.67431	2.28515	2.30839	2.13826	-3.39692	3.53067	9.21069e-11	3.55058e-08	Y
SLC18A3	1550	1281	1622	252	274	249	4.93945	5.05799	5.11607	2.80038	2.91443	2.97763	-2.20228	3.9376	9.80504e-11	3.66853e-08	Y
FAM136A	2165	1635	2055	411	381	322	5.42904	5.4036	5.45529	3.51164	3.3754	3.32938	-1.99056	4.33978	1.01425e-10	3.68635e-08	Y
PYCR1	9164.35	7471.33	8965.18	1426.68	1606.62	1287.16	7.54128	7.56987	7.57191	5.33278	5.39381	5.25182	-2.24291	6.50697	1.07403e-10	3.78286e-08	Y
TMEM119	2166	1595	1901	85	97.99	79	5.4997	5.31009	5.32409	1.30589	1.29395	1.139	-4.05928	2.90363	1.11875e-10	3.78286e-08	Y
MAPKAPK3	714	513	615.04	121	120	105	3.85009	3.71517	3.71014	1.76983	1.67486	1.66689	-2.04151	2.69068	1.17804e-10	3.78286e-08	Y
MARCH11	1771	1329	1642	316	340	279	5.11273	5.12669	5.13885	3.10974	3.2599	3.18751	-1.97168	4.1623	1.17979e-10	3.78286e-08	Y
ATP2B2	343	292	358	11	14	11	2.86653	2.84292	2.91058	-1.56759	-1.51347	-1.70821	-4.3997	0.734539	1.18948e-10	3.78286e-08	Y
ADAP1	453.03	353.43	476.28	45.74	51.6	44	3.21829	3.15851	3.33516	0.396999	0.421469	0.363353	-2.87511	1.79283	1.3262e-10	4.11478e-08	Y
P2RX5	1767.17	1641.73	1846.42	140.2	155.22	126.81	5.17021	5.38143	5.29176	1.99309	2.02054	1.90574	-3.28026	3.76138	1.42715e-10	4.32257e-08	Y
HR	808	688	798	161	171	155	4.03052	4.13652	4.08501	2.18226	2.18017	2.22142	-1.90243	2.45842	1.50545e-10	4.44973e-08	Y
FLNC	3004	2141	2496	315	312.06	264.62	5.9385	5.76191	5.72573	3.16075	3.02021	2.95671	-2.74953	4.34422	1.57267e-10	4.44973e-08	Y
EMILIN1	10016	9116	10336	1369	1455	1386	7.71046	7.82306	7.76614	5.30906	5.17602	5.25892	-2.48898	6.0785	1.57407e-10	4.44973e-08	Y
FGL1	865	653	848.72	28	28	33	4.12563	4.06387	4.17471	-0.323017	-0.403204	0.0144598	-4.32336	2.18809	1.61521e-10	4.46676e-08	Y
CCDC86	4296.6	3528.57	4280.79	934.89	945.82	868.91	6.43677	6.49741	6.50871	4.71298	4.65122	4.71377	-1.79045	5.34061	1.75149e-10	4.69203e-08	Y
EFR3B	215	169	220	1010	933	928	2.07595	2.15316	2.24115	4.78665	4.71046	4.91366	2.60214	3.91765	1.77442e-10	4.69203e-08	Y
DGKG	1129	948	1014	85	90	64.12	4.50177	4.60789	4.43341	1.25501	1.27826	0.981583	-3.32434	2.4337	1.80732e-10	4.69203e-08	Y
SERPINF1	426	364	444	25	30	22	3.0891	3.23444	3.24494	-0.497061	-0.276968	-0.521996	-3.61062	1.77606	1.90178e-10	4.79025e-08	Y
TYRO3	2719.66	2145.79	2575.67	177	141	149	5.79068	5.76875	5.77223	2.3271	1.88489	2.14086	-3.64852	4.00701	1.92047e-10	4.79025e-08	Y
AQP10	289	190	235	8	10	9	2.52538	2.30222	2.32976	-2.08616	-1.80675	-1.75442	-4.25385	0.627396	2.01413e-10	4.8092e-08	Y
RIN2	895	585	754	43	52	43	4.1563	3.92062	4.00907	0.270881	0.511925	0.436262	-3.62736	1.11109	2.06175e-10	4.8092e-08	Y
SPHK1	250	232	293	11	11	8	2.39349	2.5262	2.62669	-1.58292	-1.81586	-2.10168	-4.33464	0.183304	2.06812e-10	4.8092e-08	Y
SRC	1375	1098	1369	151	159	137	4.77917	4.82538	4.86814	2.07433	2.10837	2.08765	-2.75106	3.04938	2.07929e-10	4.8092e-08	Y
PRIMA1	2332	2027	2640	289	288	265	5.56856	5.68686	5.8079	3.03257	2.91322	2.97018	-2.68852	3.86394	2.12801e-10	4.82774e-08	Y
TP53INP1	149	148	188	3192	2901	2910	1.5289	1.97845	2.02019	6.42923	6.38217	6.60937	4.60089	4.30875	2.18086e-10	4.82774e-08	Y
RAMP2	281.31	194.74	230.85	6	7	4	2.4723	2.34944	2.30794	-2.48562	-2.26616	-2.79781	-4.89328	0.532566	2.20115e-10	4.82774e-08	Y
C6orf226	44	33	46	187	201	195	-0.181488	-0.20106	-0.00927127	2.3726	2.46504	2.62128	2.58286	1.21123	2.24377e-10	4.83779e-08	Y
TCF7	648	573	660	101	94	82	3.70111	3.88216	3.81431	1.50236	1.34093	1.33436	-2.39881	2.61703	2.33325e-10	4.94687e-08	Y
PALD1	687	549	678	69	60	56	3.78617	3.81982	3.85288	0.956672	0.696069	0.786249	-3.01056	2.61871	2.39223e-10	4.98879e-08	Y
OAS3	4611	3920	4553	373	396	383	6.55242	6.63779	6.59393	3.40055	3.37106	3.49949	-3.14249	5.06333	2.55384e-10	5.19596e-08	Y
ANP32E	24374	18795	22817	5110	5045	4076	8.92392	8.9243	8.92725	7.14813	7.09648	6.9838	-1.81264	8.05217	2.57327e-10	5.19596e-08	Y
IRAK1	12087	10054	12003	2527	2483	2369	7.93572	8.00222	7.9942	6.15305	6.03065	6.14354	-1.87394	7.06191	2.84421e-10	5.65331e-08	Y
RASL10B	4555	3873	4830	728	786	613	6.54449	6.61238	6.67652	4.37285	4.34147	4.15374	-2.30149	5.32095	2.95642e-10	5.74091e-08	Y
HIST2H4B	473.82	455.8	516.18	8427.45	7820.95	7339.29	3.21614	3.58019	3.4691	7.84853	7.77349	7.89152	4.39378	6.05667	2.97854e-10	5.74091e-08	Y
PDLIM4	2092	1757	2112	443	495	413	5.40554	5.48595	5.48776	3.64237	3.70517	3.62484	-1.82834	4.48085	3.1933e-10	6.06297e-08	Y
TGM2	298	265	321	30	37	31	2.59111	2.76334	2.77304	-0.224049	-0.00961702	-0.0774662	-2.81185	1.46147	3.30853e-10	6.13581e-08	Y
NFIC	3346	2807	3558	570	563	549	6.08854	6.15711	6.23857	4.01053	3.88053	4.02153	-2.18436	4.33611	3.32813e-10	6.13581e-08	Y
HIST2H2BE	504.88	548.39	619.64	8737.34	8655.93	8344.04	3.30925	3.8454	3.73199	7.90203	7.9169	8.07272	4.31618	5.82278	3.50979e-10	6.36336e-08	Y
ADAM12	1759	1324	1647	207	208	174	5.16431	5.07057	5.1267	2.55427	2.44019	2.3587	-2.6084	3.86498	3.5516e-10	6.36336e-08	Y
TAP2	1213	987.89	1170.02	140	114	118	4.59961	4.67198	4.64131	1.96665	1.62793	1.87014	-2.79893	3.37835	3.66182e-10	6.41318e-08	Y
IGLON5	837	594.88	788.94	106	110.85	107	4.08817	3.92125	4.06671	1.58752	1.54463	1.6723	-2.42664	2.84097	3.68023e-10	6.41318e-08	Y
SPG20	1474	1016	1284	246	219	187	4.84963	4.73806	4.78372	2.75056	2.62346	2.60755	-2.1253	3.36859	3.95276e-10	6.7938e-08	Y
P2RY6	1204	1013	1242	46	41	40	4.59386	4.70406	4.72606	0.375736	0.154657	0.30913	-4.39988	1.93866	4.00547e-10	6.7938e-08	Y
DGCR5	261	193	253.01	19	21	15	2.39626	2.31021	2.43133	-0.872822	-0.804984	-1.09098	-3.28878	0.716552	4.28795e-10	7.02333e-08	Y
FRMD3	2537	1889	2307	397	400	362	5.62847	5.63604	5.63001	3.43613	3.49898	3.5692	-2.13297	4.25814	4.38001e-10	7.02333e-08	Y
AATK	295.79	243.34	286.89	33.22	33.91	30	2.64619	2.58623	2.59352	-0.0217736	-0.25384	-0.283923	-2.72885	0.605505	4.39016e-10	7.02333e-08	Y
MFSD2A	439	343	359	36	46	36	3.15577	3.12955	2.93246	0.0407367	0.288811	0.119225	-2.90677	1.93316	4.41245e-10	7.02333e-08	Y
SMAD3	1169	877	1080	159	141	131	4.54671	4.49999	4.52575	2.14997	1.93269	2.01939	-2.47238	3.29113	4.41684e-10	7.02333e-08	Y
HDAC9	3054	2501	2994	231	192	160	5.94838	5.99758	5.99189	2.70195	2.34638	2.26649	-3.49385	3.75584	4.6417e-10	7.11708e-08	Y
MGAT3	1097	890	1058	167	161	140	4.48121	4.4996	4.48903	2.24343	2.07563	2.0513	-2.359	2.56192	4.67292e-10	7.11708e-08	Y
ADPRH	345.34	262	335	57	64	57	2.80638	2.74455	2.83376	0.693235	0.767499	0.783701	-2.0219	1.15483	4.69595e-10	7.11708e-08	Y
HIST1H2BG	41	31	43	808	805	807	-0.270627	-0.299409	-0.108598	4.49105	4.44304	4.63949	4.75675	1.99185	4.69959e-10	7.11708e-08	Y
NHSL2	1356	1097	1262	139	122	101	4.79904	4.79109	4.74002	1.99016	1.65466	1.55264	-2.99541	2.71372	4.87327e-10	7.29327e-08	Y
IMPDH1	9472.2	7822.89	9205.69	1983.24	1963.15	1663.94	7.56865	7.65296	7.61557	5.79011	5.71993	5.67142	-1.90713	6.74477	5.15234e-10	7.62128e-08	Y
RCN1	2847.66	2157.51	2760.28	554.86	503.54	462.33	5.82576	5.80242	5.8805	3.94539	3.77471	3.84717	-1.94453	4.93327	5.26917e-10	7.7045e-08	Y
PDE4B	781	586	836	65	72	49	3.92402	3.95267	4.16756	0.830063	1.04302	0.709747	-3.15678	1.96999	5.42859e-10	7.84739e-08	Y
KLHL24	1522.01	1324	1653	6422	6663	6062	4.90565	5.11181	5.1454	7.46259	7.52957	7.59871	2.47963	6.19616	5.5766e-10	7.9412e-08	Y
PPAP2B	275	274	275	6	7	4	2.42504	2.85304	2.56385	-2.49837	-2.23952	-2.76235	-5.16741	0.464203	5.61833e-10	7.9412e-08	Y
ABCC9	556	465	549	38	44	29	3.54804	3.52529	3.53065	0.162907	0.130878	-0.313732	-3.407	1.22511	5.68359e-10	7.94517e-08	Y
TUFT1	438	361	408	1005	1060	950	3.13799	3.2152	3.12071	4.81195	4.82665	4.85717	1.68639	4.57204	5.86345e-10	8.10749e-08	Y
RTL1	4716.25	2915	3697.89	38.47	23	18.22	6.65353	6.15389	6.27539	0.199765	-0.830721	-1.0237	-6.77964	2.47742	5.93364e-10	8.11632e-08	Y
TRIM62	113	96	110	392	409	331	1.18467	1.31264	1.23534	3.45181	3.4601	3.34582	2.15941	2.65078	6.22912e-10	8.27538e-08	Y
ARHGEF6	1279	806	1020	170	173	154	4.70423	4.35528	4.43584	2.2705	2.17599	2.18429	-2.22126	3.28698	6.26842e-10	8.27538e-08	Y
NDUFC1	2809.63	2155.11	2612.76	786.33	804	678	5.80954	5.7982	5.80042	4.45079	4.44348	4.39133	-1.35586	5.19313	6.2692e-10	8.27538e-08	Y
SESN3	4226	3059	4000	16604	18059	16716	6.36254	6.33297	6.4244	8.81888	8.99741	9.10117	2.5969	8.0634	6.31013e-10	8.27538e-08	Y
PLXNA2	905	798	903	66	86	76	4.16466	4.37457	4.27114	0.876527	1.2463	1.26933	-3.16232	2.83304	6.46661e-10	8.35494e-08	Y
FOXM1	14796.6	12251.7	14947.3	3391.61	3345.53	2891.3	8.20019	8.30999	8.31803	6.55365	6.51063	6.49735	-1.7636	7.51152	6.61225e-10	8.35494e-08	Y
SELRC1	1380	923	1232	239	233	210	4.77623	4.58178	4.71828	2.72789	2.67316	2.72191	-1.98493	3.39994	6.61699e-10	8.35494e-08	Y
GPR19	699	477	625	63	70	46	3.76548	3.65489	3.74783	0.786536	1.00012	0.616179	-2.9166	2.0861	6.63351e-10	8.35494e-08	Y
POLR3G	547	469.88	513	59	55	56	3.43102	3.61753	3.45807	0.709268	0.62029	0.85102	-2.76147	2.31958	6.83075e-10	8.51901e-08	Y
PTPRF	1644	1225	1502	325	300	280	5.04225	4.97877	5.0004	3.18237	3.01234	3.10314	-1.92015	4.18848	6.98534e-10	8.62723e-08	Y
MGST2	516	380	465.08	135	125	107.07	3.38019	3.28414	3.30778	1.92565	1.73668	1.69914	-1.48384	2.3981	7.29793e-10	8.77123e-08	Y
PDE4A	703	623	734	109	116	89	3.81135	4.00871	3.96945	1.60551	1.65603	1.46937	-2.37406	3.07497	7.34731e-10	8.77123e-08	Y
SLC12A6	400	315	407	1568.66	1415.17	1465.16	2.97051	3.04914	3.12705	5.42197	5.3104	5.57114	2.38429	3.96471	7.40476e-10	8.77123e-08	Y
ARHGAP31	1912	1405	1618	263	279	247	5.23521	5.19699	5.11438	2.85581	2.9532	2.98296	-2.26949	3.75272	7.5307e-10	8.77123e-08	Y
DKK1	1502	963	1141	14	21	18	4.90326	4.63894	4.60631	-1.31376	-0.776726	-0.798121	-5.69201	0.95332	7.62077e-10	8.77123e-08	Y
CALD1	4848	3525	4178	734	643	650	6.61115	6.49578	6.47359	4.36435	4.09446	4.29478	-2.22184	5.43903	7.6718e-10	8.77123e-08	Y
NSG2	31615	24640	30346	6553	7140	6149	9.32933	9.29005	9.33052	7.53328	7.54244	7.50365	-1.75458	8.35229	7.67479e-10	8.77123e-08	Y
CDH7	353	248	308	28	22	16	2.76827	2.72303	2.73149	-0.380261	-0.624573	-0.847975	-3.35217	1.11496	7.73472e-10	8.77123e-08	Y
ZBTB2	1940	1618	1978	417	415	343	5.26979	5.38933	5.40047	3.53168	3.50034	3.42275	-1.84447	4.28371	7.77482e-10	8.77123e-08	Y
ABCG1	224	172	225	583	584	564	2.1627	2.15558	2.26604	4.01861	3.98438	4.12835	1.85244	2.56606	7.79144e-10	8.77123e-08	Y
FBLN1	2062	1580	1938	347	340	340	5.37282	5.34262	5.36695	3.28007	3.18565	3.3735	-2.09333	4.45238	9.06109e-10	1.01111e-07	Y
FKBP4	15760.7	12276.9	14941.2	2886.79	3330.23	2639.35	8.30585	8.30089	8.31351	6.33393	6.47736	6.33036	-1.92002	7.52785	9.1619e-10	1.01347e-07	Y
AGAP2-AS1	740.19	539.56	705.65	118.84	134.81	108.66	3.91053	3.78091	3.90597	1.75138	1.82657	1.69544	-2.13825	2.54089	9.35471e-10	1.02587e-07	Y
PLXNA4	1400	1065	1224	132	125	97	4.82352	4.76621	4.70173	1.89704	1.72897	1.54707	-3.0102	3.48678	9.50116e-10	1.02897e-07	Y
TMEM100	1498	1128	1342	66	69	77	4.85631	4.90257	4.85191	0.845886	0.994666	1.37331	-3.81444	2.37837	9.54469e-10	1.02897e-07	Y
HDGF	27255.9	21805	27493.5	5626.52	5918.54	5355.72	9.10162	9.125	9.1918	7.30144	7.29675	7.33763	-1.81115	8.23105	9.73719e-10	1.03726e-07	Y
HS3ST2	3594	2613	3220	511	560	427	6.18233	6.06152	6.09711	3.84488	3.88989	3.68205	-2.28248	5.01444	9.78473e-10	1.03726e-07	Y
FAM13A	1487.36	1136	1385.62	271.83	275.42	258.29	4.88966	4.87674	4.88629	2.91793	2.90415	3.00678	-1.92584	3.63528	9.93142e-10	1.04411e-07	Y
BDH1	1388	1178	1393	307	309	254	4.81112	4.91162	4.88825	3.11165	3.0312	2.93123	-1.8327	4.02487	1.00934e-09	1.05244e-07	Y
PPP1R3B	1774.65	1297.41	1594	327	336	285	5.13525	5.07586	5.0908	3.17611	3.20716	3.17065	-1.89773	3.77282	1.01973e-09	1.05278e-07	Y
AEN	4219	3479	4251	884	825	702	6.41313	6.47482	6.49792	4.63458	4.44933	4.3998	-1.9613	5.33359	1.02951e-09	1.05278e-07	Y
DCN	687	346	461	19	19	19	3.77299	3.16544	3.30041	-0.888381	-0.913321	-0.716492	-4.23412	1.83145	1.04107e-09	1.05278e-07	Y
ANGPTL2	1033	928	1074	107	100	107	4.39302	4.56113	4.51108	1.60229	1.39404	1.66872	-2.89999	2.96486	1.04877e-09	1.05278e-07	Y
GDF11	3050	2498	3025	6863	6852	6489	5.91072	6.02538	6.01638	7.56056	7.56539	7.69088	1.60841	6.75883	1.05105e-09	1.05278e-07	Y
FAM163A	4221	3796	4549	804	801	676	6.40854	6.60496	6.59708	4.49321	4.41638	4.35818	-2.11196	4.96144	1.0678e-09	1.06121e-07	Y
CLPP	2920	2450	2973	711	735	634	5.89745	5.95648	5.97803	4.33385	4.25506	4.21602	-1.67517	4.88646	1.11692e-09	1.08823e-07	Y
CCNG2	804	537	673	2193	2060	2050	3.96964	3.82368	3.85386	5.89896	5.86499	6.07297	2.06427	5.05537	1.11701e-09	1.08823e-07	Y
BAI1	853	856	1025	53	44	37	4.16747	4.40297	4.43014	0.639698	0.126466	0.0265729	-4.02493	2.13827	1.12754e-09	1.08823e-07	Y
ARHGEF2	698	541	718	72	68	62	3.8056	3.80152	3.93645	1.01461	0.881575	0.940288	-2.91097	2.28883	1.13789e-09	1.08823e-07	Y
SMIM14	380	325	342	1462	1662.99	1498	2.90118	3.09039	2.87513	5.3244	5.53479	5.59201	2.52066	4.65428	1.14235e-09	1.08823e-07	Y
IGF2BP1	7726	6200	7332	1483	1503	1170	7.27654	7.31603	7.28677	5.3725	5.33135	5.15903	-1.98372	6.04353	1.14631e-09	1.08823e-07	Y
LRRC34	1148.77	940.26	1152.44	166.97	144.12	148.58	4.56974	4.56062	4.60639	2.26243	1.87612	2.08326	-2.41343	2.88395	1.16257e-09	1.09548e-07	Y
NEFH	3100	2355	2960	679	663	531	5.94371	5.93248	5.98248	4.23249	4.17952	4.05774	-1.78689	5.13245	1.17216e-09	1.0964e-07	Y
APLP2	17231	13707	16667	33585	33629	31083	8.40119	8.48737	8.48018	9.84487	9.87404	9.96898	1.42171	9.27489	1.20934e-09	1.12165e-07	Y
GTF3C6	4023.29	3044.57	3621.35	278	349.96	268.78	6.36093	6.26894	6.26228	2.98166	3.1835	2.97673	-3.18367	4.69341	1.21679e-09	1.12165e-07	Y
ZMYND8	6415	4951	6046	881	793	838	6.97723	7.01715	7.01693	4.5944	4.46603	4.75325	-2.42346	4.98069	1.23865e-09	1.13359e-07	Y
ADAM11	413	338	376	49	48	47	3.05053	3.12264	3.00376	0.465193	0.38108	0.541198	-2.6057	2.01715	1.24791e-09	1.1339e-07	Y
C17orf96	1474	1094	1403	413	435	377	4.90089	4.8024	4.89774	3.54164	3.51831	3.49257	-1.33386	4.45976	1.27202e-09	1.14762e-07	Y
TMEM132E	907	827	960	84	84	63	4.18789	4.40949	4.354	1.23964	1.17594	0.951895	-3.2106	2.45039	1.30866e-09	1.1719e-07	Y
OAF	1344	1062	1276	100	107	100	4.78081	4.7488	4.75738	1.51237	1.47609	1.5515	-3.23165	3.18186	1.32524e-09	1.1719e-07	Y
IGFBP5	7765	6117	7689.79	1468	1475	1464	7.34408	7.24682	7.33927	5.41049	5.19416	5.33583	-1.9154	5.75235	1.3346e-09	1.1719e-07	Y
PRC1	20064.8	16012.8	19444.9	5631.03	5677.93	4939.75	8.62136	8.71126	8.70244	7.26908	7.30695	7.31425	-1.38939	8.01311	1.34491e-09	1.1719e-07	Y
NME4	8447	6746.18	8295.46	1763	1733.24	1449	7.41019	7.43374	7.46354	5.62626	5.52789	5.45545	-1.90968	6.61296	1.345e-09	1.1719e-07	Y
ADAMTS3	6154	4816	5619	1550	1615	1314	6.94657	6.95311	6.90339	5.43466	5.43829	5.33079	-1.49529	6.0267	1.36616e-09	1.17695e-07	Y
TRIM14	3475.97	2732.49	3288	632	627	476	6.11553	6.1414	6.13227	4.13493	4.08682	3.88388	-2.07473	5.02963	1.3693e-09	1.17695e-07	Y
ITFG3	2776.62	2307.85	2840.8	6372.15	6269.03	5990.33	5.7797	5.90752	5.92457	7.45739	7.42902	7.56475	1.57686	6.66404	1.37971e-09	1.17794e-07	Y
CDKAL1	5653.96	3985	5121	480	576	474	6.85425	6.65517	6.76145	3.77069	3.89704	3.788	-2.87726	4.98181	1.40271e-09	1.18174e-07	Y
CHRM2	499	424	452	26	32	24	3.26201	3.49971	3.28549	-0.489634	-0.0848547	-0.265412	-3.60347	1.17194	1.41509e-09	1.18174e-07	Y
TLE2	578	485	540	64	72	51	3.53122	3.64605	3.52642	0.843793	0.967913	0.666941	-2.76067	2.39024	1.41608e-09	1.18174e-07	Y
DDC	11044.7	8246.58	9970.62	1950.86	2238.91	1826.85	7.80655	7.71557	7.72632	5.78063	5.8797	5.76646	-1.90753	6.83982	1.43047e-09	1.18174e-07	Y
DNPH1	1380	1211	1454	378	414	370	4.80591	4.94888	4.94922	3.41409	3.44692	3.46545	-1.47273	4.25017	1.43061e-09	1.18174e-07	Y
IL27RA	476	365	416	34	39	43	3.2662	3.22421	3.14645	-0.0459625	0.0647191	0.387364	-3.07958	1.57794	1.46838e-09	1.20512e-07	Y
ITGB5	4135	3361	4135	868	941	723	6.37206	6.435	6.46126	4.59771	4.66104	4.4716	-1.84945	5.46762	1.47788e-09	1.20514e-07	Y
RGS3	1532	1212	1437	368	370	322	4.93865	4.9649	4.93709	3.35977	3.31781	3.3089	-1.63151	3.75577	1.50388e-09	1.21465e-07	Y
FZD7	1365	1001	1259	194	237	190	4.76113	4.69821	4.74936	2.42822	2.69646	2.57628	-2.17103	4.04063	1.50864e-09	1.21465e-07	Y
FAM129B	2684	2182	2541	694	697	669	5.7517	5.80936	5.75806	4.27782	4.22271	4.35228	-1.51721	5.05813	1.54952e-09	1.23971e-07	Y
TMPO	24682.5	19406.3	23630.4	6567.05	6385.96	5192.23	8.909	8.99777	8.98669	7.48114	7.49687	7.41331	-1.50126	8.25948	1.59419e-09	1.26748e-07	Y
CACFD1	421	378	412	948	1060	1015	3.09341	3.27121	3.13141	4.73865	4.80388	4.9223	1.62568	3.62705	1.6143e-09	1.27549e-07	Y
MGLL	471	368	425	29	33	19	3.2631	3.226	3.17403	-0.26126	-0.195098	-0.799623	-3.58155	1.39417	1.66123e-09	1.30448e-07	Y
PCDH18	1625	1260	1474	270	292	232	4.99626	5.04352	4.98113	2.88981	3.02678	2.90339	-2.05871	3.69334	1.68001e-09	1.31113e-07	Y
EPHA8	335	273	335	24	27	18	2.77221	2.79583	2.83117	-0.529145	-0.479928	-0.875705	-3.43709	1.29072	1.77955e-09	1.37035e-07	Y
BMF	92	86	81	501	486	523	0.892485	1.15235	0.795364	3.80796	3.70324	3.99776	2.87834	1.86996	1.78055e-09	1.37035e-07	Y
TLE1	4863.22	3995.6	4700.55	1353.36	1368.06	1265.22	6.59907	6.69026	6.64806	5.23209	5.21343	5.29548	-1.3998	5.89766	1.7882e-09	1.37035e-07	Y
PLK1	11514.5	9719	11739	2675	2784	2251.81	7.82467	7.98723	7.97317	6.19929	6.27066	6.17014	-1.75757	7.13151	1.81817e-09	1.38496e-07	Y
SLC3A2	5229	4058	4875	1298	1364	1072	6.71291	6.70499	6.69815	5.17992	5.19229	5.03407	-1.57397	6.01138	1.83955e-09	1.39291e-07	Y
RAB7L1	1774	1160	1554	288	251	243	5.15854	4.89475	5.04773	3.01399	2.74361	2.88319	-2.11685	3.68629	1.90467e-09	1.42109e-07	Y
UBE2C	10449	8410	10107	2137	2360	1761	7.68784	7.77585	7.75635	5.87825	6.02639	5.80762	-1.85091	7.09313	1.90707e-09	1.42109e-07	Y
RP11-50E11.3	46.55	47.69	45.68	325.81	356.62	315.07	-0.105997	0.327557	-0.0179148	3.16767	3.29961	3.32397	3.19372	1.4251	1.91027e-09	1.42109e-07	Y
RNASEH2B	1540	1129	1291	312	311	242	4.92816	4.87746	4.78743	3.10624	3.10043	2.94133	-1.79336	3.87125	1.93197e-09	1.42887e-07	Y
DPF1	1172	1008	1282	180	164	151	4.55207	4.69935	4.77256	2.32987	2.14693	2.2196	-2.4607	3.37234	1.953e-09	1.43275e-07	Y
PRR11	8252.41	6635.57	7965.22	2350.27	2215.93	1837.78	7.32379	7.45346	7.41915	5.99484	5.97862	5.92651	-1.44179	6.86644	1.96853e-09	1.43275e-07	Y
BTBD11	110	85.52	119	16	14	12	1.1252	1.16397	1.35391	-1.13854	-1.32161	-1.33258	-2.4753	0.358327	1.97641e-09	1.43275e-07	Y
PLAT	950	666	814	95	115	98	4.2774	4.07857	4.11001	1.43604	1.58531	1.53003	-2.59761	2.44178	2.01521e-09	1.43275e-07	Y
ARL9	311	245	289	15	11	8	2.6738	2.63285	2.61608	-1.18208	-1.75357	-2.01878	-4.23667	0.424526	2.02072e-09	1.43275e-07	Y
GPR27	1096	965	1197	123	115	98	4.48526	4.61183	4.66559	1.80847	1.58219	1.52589	-2.90709	2.88267	2.02333e-09	1.43275e-07	Y
POLE2	2002	1559	1883	262	199	173	5.294	5.35323	5.33518	2.84373	2.48054	2.48882	-2.70644	3.98029	2.05069e-09	1.43275e-07	Y
PRPS1	8081.91	6105.83	7478.94	2017.97	2217.98	1806	7.33393	7.3002	7.31744	5.81014	5.90644	5.80352	-1.46607	6.63387	2.05816e-09	1.43275e-07	Y
RSPH3	238	145	197	632	610	535	2.21026	1.94279	2.08545	4.10025	4.11969	4.14878	2.02956	3.17464	2.06175e-09	1.43275e-07	Y
ALG8	2945	2364	2972	680	715	560	5.89879	5.91399	5.98049	4.26	4.2353	4.06375	-1.69203	4.96805	2.08476e-09	1.43275e-07	Y
SUV39H1	1708.95	1488.82	1755.11	394.48	394.7	380	5.06935	5.28381	5.23276	3.43635	3.46012	3.61298	-1.73017	4.17106	2.09005e-09	1.43275e-07	Y
HOXC8	827	647	805	78	74	56	4.03609	4.07102	4.10512	1.11708	1.02831	0.828749	-3.07126	2.07288	2.10094e-09	1.43275e-07	Y
PAICS	39335.8	29714.1	36002	9615.54	10057.2	8006.14	9.606	9.59203	9.58747	8.05277	8.10706	7.97809	-1.52857	8.99706	2.10659e-09	1.43275e-07	Y
EIF2AK2	5234.76	4008.73	5031.67	1481.79	1279	1145.62	6.68553	6.71128	6.75158	5.3456	5.15239	5.20024	-1.45297	5.86808	2.10665e-09	1.43275e-07	Y
COIL	4000.78	3060.98	3698.94	1302.97	1256	1080	6.29394	6.32532	6.30872	5.15681	5.13315	5.1244	-1.17047	5.5146	2.11278e-09	1.43275e-07	Y
CDKN2D	504	408	477	865	923	840	3.32148	3.40705	3.35093	4.57923	4.66139	4.72538	1.26867	4.44023	2.11742e-09	1.43275e-07	Y
IGFBP3	499	389	388	27	22	27	3.34963	3.30324	3.0419	-0.359659	-0.775364	-0.31169	-3.67468	0.942007	2.14513e-09	1.43605e-07	Y
CREBRF	125	95	126	396	437	374	1.29804	1.32372	1.43895	3.4388	3.61328	3.59865	2.20932	2.30784	2.15594e-09	1.43605e-07	Y
AURKA	7940.19	6166.26	7721.21	1711.61	1918.88	1556.8	7.26055	7.35392	7.37631	5.53085	5.7849	5.70567	-1.69444	6.66199	2.15616e-09	1.43605e-07	Y
TSPAN18	2552	2073	2495	531	540	544	5.69891	5.71897	5.72633	3.90935	3.81837	4.00563	-1.78176	4.45398	2.17285e-09	1.43811e-07	Y
CRYGD	300	239	300	33	46	35	2.64833	2.57537	2.66278	-0.047131	0.21383	-0.0206398	-2.52932	1.05055	2.18186e-09	1.43811e-07	Y
VCAN	3097.4	2405.47	2871.51	488.27	543.65	458.5	5.95319	5.95424	5.93582	3.76651	3.87391	3.82019	-2.09364	4.71885	2.20497e-09	1.44151e-07	Y
HIST1H4H	48	49	56	829	725	890	-0.0742305	0.376178	0.276305	4.50317	4.34414	4.84985	4.38006	2.17618	2.2209e-09	1.44151e-07	Y
PDSS1	1217.76	942.66	1149.85	302.75	317.72	247.06	4.59299	4.61454	4.61953	3.06587	3.12501	2.96285	-1.54139	3.97778	2.22102e-09	1.44151e-07	Y
DHX37	2597	2184	2532	695	674	657	5.72108	5.79672	5.74839	4.29467	4.14345	4.28509	-1.5129	4.7663	2.24456e-09	1.44939e-07	Y
ASB13	1229	1003	1107	298	326	289	4.62778	4.68622	4.55897	3.06191	3.12273	3.13628	-1.50689	3.86264	2.28516e-09	1.46464e-07	Y
CHRAC1	2168	1616	2096	552	528	484	5.40132	5.41128	5.49178	3.91077	3.89989	3.98879	-1.51	4.47847	2.2912e-09	1.46464e-07	Y
HIST1H1C	594	403	464	4040	4570	4872	3.55401	3.39283	3.31226	6.79841	6.9764	7.27116	3.56813	5.08016	2.36445e-09	1.49875e-07	Y
PDE4D	3274	2562	3030	766	792	681	5.98921	6.08148	6.02516	4.37724	4.4966	4.49726	-1.58301	4.84126	2.36812e-09	1.49875e-07	Y
EFNB3	591	495	560	150	163	147	3.54404	3.69135	3.58402	2.04938	2.17629	2.23178	-1.47888	3.02703	2.41995e-09	1.52397e-07	Y
C7	2259	1374	1677	213	207	208	5.49402	5.14974	5.16112	2.5682	2.49011	2.69118	-2.6576	4.14247	2.47839e-09	1.55309e-07	Y
IRS1	912	817	977	181	170	141	4.20899	4.38107	4.37576	2.35409	2.16462	2.07585	-2.11045	3.28118	2.50073e-09	1.5594e-07	Y
ALYREF	10189	8549	10592	2599	2813	2243	7.67856	7.77715	7.81667	6.1842	6.23023	6.09079	-1.59467	6.97953	2.53688e-09	1.57423e-07	Y
LAMP5	9934.5	7921.37	9524.27	2497.53	2550.75	2280.74	7.64665	7.66337	7.66216	6.13076	6.08071	6.10373	-1.52822	6.67749	2.55432e-09	1.57736e-07	Y
HIST1H3H	28	32	30	518	655	645	-0.833948	-0.236842	-0.615103	3.83165	4.18442	4.3679	4.61738	1.80159	2.646e-09	1.62608e-07	Y
HGF	1324	1005	1344	169	138	144	4.79202	4.64214	4.82342	2.29513	1.7817	1.9956	-2.62259	2.58596	2.76424e-09	1.69057e-07	Y
MSANTD3	2500.33	1855.07	2297.87	664.78	731.67	599.41	5.63342	5.58847	5.6173	4.20181	4.32196	4.23289	-1.35179	4.6954	2.79574e-09	1.70166e-07	Y
KNSTRN	6508	4872	5959	1852	1791	1430	6.97676	7.01148	7.00174	5.64729	5.67968	5.5755	-1.38459	6.34498	2.90895e-09	1.74302e-07	Y
TYW3	1984.01	1587.01	1982.13	546.71	548.08	457.43	5.28856	5.37265	5.40713	3.91013	3.926	3.87058	-1.44111	4.63402	2.91546e-09	1.74302e-07	Y
COL6A6	476	350	398	40	50	41	3.24144	3.1842	3.08938	0.163733	0.464366	0.379636	-2.84038	2.1908	2.92931e-09	1.74302e-07	Y
CCDC34	1091	868	1059	335	322	272	4.44328	4.48829	4.49847	3.21937	3.1282	3.07993	-1.30551	3.79808	2.94069e-09	1.74302e-07	Y
BDH2	528.53	338.07	392.27	42	43	29	3.42645	3.10606	3.05929	0.263093	0.186764	-0.195718	-3.06011	1.76558	2.94194e-09	1.74302e-07	Y
WDR77	5533.18	4336.47	5261.21	1697.7	1670.75	1560.68	6.7948	6.80046	6.80804	5.56736	5.48425	5.57493	-1.24911	6.16222	2.94591e-09	1.74302e-07	Y
SLC16A14	478	375	432	37	38	25	3.24864	3.28264	3.20719	0.0537156	0.0708221	-0.325798	-3.31582	1.28889	2.97463e-09	1.75187e-07	Y
OXR1	1163.77	887.98	998.8	232.92	219.96	182.91	4.52298	4.53218	4.41769	2.68426	2.60392	2.54134	-1.84273	3.39872	3.02496e-09	1.77329e-07	Y
XPOT	17734	13293.8	16226.5	5864.87	5353.72	4610.82	8.4424	8.44347	8.44163	7.32706	7.22362	7.21682	-1.17252	7.84557	3.04154e-09	1.77484e-07	Y
RD3	1524	1065	1302	42	34	21	4.97451	4.7426	4.78312	0.281568	-0.186276	-0.703495	-4.93204	1.75978	3.11378e-09	1.80099e-07	Y
MAGI1	3425	2739	3341	616	578	597	6.08643	6.15126	6.15743	4.09117	3.98374	4.22927	-2.02093	4.8177	3.11467e-09	1.80099e-07	Y
TIPIN	2611.37	1944.37	2333.37	638	677	533	5.68505	5.6654	5.64239	4.13289	4.23017	4.09048	-1.49653	4.90359	3.14883e-09	1.80447e-07	Y
PDK2	1401.03	1126.16	1406.59	250.54	268	278.45	4.84503	4.82985	4.89675	2.83683	2.78886	3.0139	-1.96083	3.62579	3.14907e-09	1.80447e-07	Y
HIST1H2AE	23	26	33	417	525	462	-1.09758	-0.543404	-0.483703	3.5319	3.83872	3.85127	4.43875	1.28189	3.17873e-09	1.8133e-07	Y
TMEM187	88	64	82	315	298	317	0.821356	0.73502	0.814938	3.13293	3.01196	3.2942	2.32781	1.87197	3.19984e-09	1.8172e-07	Y
LGR5	3613.53	3012.92	3297.02	409.93	377	256.63	6.15154	6.29882	6.1416	3.49355	3.39016	3.04245	-2.86915	4.54549	3.25476e-09	1.84017e-07	Y
UROD	2023	1702	1907	516	551	454	5.35248	5.44395	5.34175	3.85812	3.8682	3.77262	-1.55506	4.67464	3.34743e-09	1.87718e-07	Y
SLC18B1	918	611	792	127	103	108	4.21925	3.96154	4.07286	1.84532	1.44303	1.6908	-2.36907	2.85033	3.34973e-09	1.87718e-07	Y
NRP2	642	546	660	91	88	93	3.68902	3.8115	3.81395	1.35388	1.24388	1.51172	-2.37976	2.26651	3.3912e-09	1.89208e-07	Y
TXNDC15	2627	2085	2525	625	581	478	5.71217	5.75084	5.75125	4.11938	3.97594	3.88854	-1.70914	4.66261	3.44809e-09	1.91542e-07	Y
SERTAD1	146	117	123	449	537	492	1.56635	1.58558	1.39218	3.65919	3.82791	3.88421	2.2606	3.6026	3.48786e-09	1.92433e-07	Y
MGAT5B	2281	2107	2532	470	498	420	5.52297	5.75401	5.75134	3.72123	3.72726	3.66687	-1.97631	4.72851	3.51037e-09	1.92433e-07	Y
UTRN	1280	1132	1368	142	157	134	4.69465	4.85389	4.86204	2.00233	2.05597	2.01033	-2.71884	3.08702	3.51937e-09	1.92433e-07	Y
LINC00467	240	192	210	628	714	537	2.24087	2.33131	2.17242	4.10731	4.31274	4.10905	1.92574	3.03705	3.54421e-09	1.92433e-07	Y
KCTD21	328.87	280.86	341.73	860.74	839.36	822.13	2.71499	2.86198	2.86806	4.57968	4.50862	4.67334	1.76839	3.96615	3.56107e-09	1.92433e-07	Y
GDAP1L1	1228	1068	1240	272	281	225	4.64809	4.75903	4.7168	2.9492	2.86955	2.72364	-1.84991	3.68867	3.57236e-09	1.92433e-07	Y
ZFP37	544	415	499	152	131	117	3.40655	3.45221	3.42265	2.05266	1.895	1.94756	-1.45117	2.24773	3.58186e-09	1.92433e-07	Y
ANP32B	23218.2	17952.7	22214.3	5707.81	6047.68	4750.54	8.85911	8.8538	8.88721	7.31234	7.34835	7.19188	-1.56163	8.05004	3.58514e-09	1.92433e-07	Y
LUM	1674	934	1228	93	113	88	5.06842	4.58758	4.70991	1.38283	1.6075	1.43866	-3.26134	3.40366	3.63792e-09	1.94445e-07	Y
FGF2	473.58	394.55	503.97	100.5	91.43	82.56	3.22762	3.36217	3.43131	1.47644	1.34044	1.39641	-1.91193	2.21642	3.66242e-09	1.94936e-07	Y
PARP2	3964	3289	3823	912	858	685.96	6.27196	6.4361	6.35864	4.63479	4.59943	4.49098	-1.78284	5.22364	3.73547e-09	1.97996e-07	Y
MECOM	1191	892	1149	268	270	244	4.55072	4.54332	4.62122	2.88135	2.90928	2.96974	-1.65192	3.40864	3.76695e-09	1.98643e-07	Y
ICAM2	1648.17	1318.32	1437.98	173.18	194.36	159.44	5.10757	5.03373	4.92098	2.33001	2.27481	2.14281	-2.71383	2.73733	3.77891e-09	1.98643e-07	Y
HELZ2	318	224	253	908	928	847	2.67689	2.52777	2.43231	4.66576	4.63454	4.69124	2.08261	3.94863	3.81039e-09	1.99473e-07	Y
BAALC	2292.68	1582.05	1949.64	262	279	199	5.53745	5.33485	5.37244	2.88557	2.87952	2.57385	-2.59247	4.14145	3.82985e-09	1.99499e-07	Y
TTC27	1459	1120	1345	329	361	266	4.86671	4.85231	4.84208	3.19706	3.28511	3.03744	-1.65675	3.81398	3.84225e-09	1.99499e-07	Y
PBXIP1	587	488	552	1557	1511	1525	3.55593	3.65292	3.55744	5.43972	5.34531	5.54957	1.83891	3.87164	4.00493e-09	2.071e-07	Y
NUP205	17213	13595	16450	5287	5425	4528	8.40239	8.47331	8.46055	7.18005	7.23721	7.18337	-1.24679	7.77051	4.05921e-09	2.09058e-07	Y
EMP2	1723	1402	1634	320	330.46	336	5.08763	5.19182	5.12789	3.14055	3.19238	3.41997	-1.89004	4.4322	4.08593e-09	2.09585e-07	Y
CPLX1	3114	2783	3520	608	614	484	5.95765	6.16721	6.23042	4.07977	4.05526	3.9061	-2.13633	5.30569	4.14259e-09	2.11638e-07	Y
ZNF701	166.05	107.28	148.41	348.57	338.17	286.08	1.7037	1.50039	1.67495	3.25272	3.24864	3.21896	1.61757	2.67184	4.1645e-09	2.11906e-07	Y
LEPR	114.51	81.74	102.36	243.62	249.11	198.78	1.10563	1.16294	1.15839	2.681	2.92506	2.85003	1.63726	2.47657	4.20356e-09	2.13042e-07	Y
B4GALT2	1944	1766	2163	470	496	438	5.31533	5.48042	5.51797	3.74128	3.67955	3.67156	-1.72695	4.34297	4.27781e-09	2.14205e-07	Y
ARHGAP26	439	335	438	863	787	706	3.11563	3.12869	3.22985	4.56991	4.44408	4.49148	1.35132	4.11783	4.27936e-09	2.14205e-07	Y
ATL3	938	730.74	864.96	206	225	172	4.21452	4.24909	4.20956	2.50969	2.6319	2.44671	-1.68099	3.16775	4.28613e-09	2.14205e-07	Y
RBMXL1	2019.24	1722.04	2012.57	500.4	525.75	446.07	5.30785	5.49546	5.43076	3.77723	3.87719	3.84917	-1.57614	4.45458	4.30191e-09	2.14205e-07	Y
ERGIC1	5221	4046	5078	1559	1617	1435	6.72248	6.69099	6.75383	5.45445	5.41617	5.42601	-1.27682	6.06368	4.3107e-09	2.14205e-07	Y
EPHX1	357	253	309	761	838	733	2.80879	2.73173	2.72962	4.38076	4.5509	4.56727	1.72009	3.94829	4.35597e-09	2.14787e-07	Y
KLHL28	1049	764	933	1963	1740	1555	4.36567	4.32162	4.32147	5.75006	5.5987	5.64403	1.34612	5.28837	4.36172e-09	2.14787e-07	Y
SHANK2	1121	921	1041	207	189	156	4.48925	4.5681	4.47191	2.53214	2.3486	2.2632	-2.1227	2.86808	4.3824e-09	2.14787e-07	Y
C9orf91	1491	1261	1559	282	293	213	4.88621	5.03305	5.0582	2.96473	3.00602	2.74621	-2.08739	3.71353	4.39938e-09	2.14787e-07	Y
TXNRD2	1409.94	1222.84	1420.92	265	236.83	253	4.86529	4.93945	4.90838	2.92733	2.59054	2.84888	-2.1009	3.78262	4.41595e-09	2.14787e-07	Y
RTN4R	254	190	251	43	41	37	2.34796	2.29522	2.42231	0.276726	0.160499	0.205874	-2.14089	0.934615	4.42838e-09	2.14787e-07	Y
TBC1D31	1334	1011	1240	386	372	294	4.70325	4.73297	4.73409	3.3973	3.39096	3.26489	-1.36698	4.13773	4.44062e-09	2.14787e-07	Y
KCNMA1	550.03	462.76	603.53	101.06	102	80	3.50225	3.54329	3.67529	1.5359	1.38983	1.20802	-2.1224	2.46784	4.53567e-09	2.18554e-07	Y
NUP35	1853	1285	1701	417	438	370	5.17909	5.07725	5.18947	3.51025	3.62286	3.59153	-1.57576	4.36089	4.57627e-09	2.19678e-07	Y
DDR1	841	582	674	75	56	63	4.0883	3.89527	3.84152	1.08533	0.57817	0.929183	-3.05477	2.33119	4.61002e-09	2.20466e-07	Y
MRPL11	4209	3459	4111	1146	1234	987	6.41669	6.46074	6.44774	5.01499	5.01716	4.8741	-1.46391	5.6902	4.71426e-09	2.24558e-07	Y
TSPO	2422	2148	2259	507	640	522	5.62423	5.76963	5.58281	3.84333	4.06194	3.94435	-1.74741	4.92538	4.73087e-09	2.24558e-07	Y
F12	647	580	678	53	57	56	3.73281	3.87165	3.84396	0.608129	0.562218	0.705763	-3.19454	2.17849	4.76759e-09	2.25459e-07	Y
CTSC	4703	3302	4084	1175	1233	1056	6.54103	6.42324	6.44785	5.01981	5.08125	5.0584	-1.41067	5.71138	4.80072e-09	2.26185e-07	Y
CEP41	2811	2294	2622	655	737	598	5.84027	5.86349	5.79743	4.21356	4.2632	4.13737	-1.57863	4.52545	4.86503e-09	2.2806e-07	Y
RNF157	3254.9	2808.76	3226.83	548.82	628	531.78	6.03633	6.16824	6.10098	3.94514	4.06064	4.00569	-2.08639	5.15507	4.8898e-09	2.2806e-07	Y
INPP5J	839	659	773	152	132	143	4.0962	4.06503	4.03605	2.10949	1.78714	2.07786	-2.06571	2.89532	4.8943e-09	2.2806e-07	Y
TP53INP2	939	867	973	2450	2388	2284	4.22085	4.49165	4.37798	6.08274	6.02805	6.16226	1.7062	5.21932	4.91856e-09	2.28354e-07	Y
LRFN4	1342.36	1194.95	1548.41	286.47	297.14	306.14	4.79753	4.90363	5.03147	3.04222	2.91158	3.11594	-1.893	3.22896	4.95804e-09	2.29186e-07	Y
ZNF606	303.79	236.24	287.46	573.14	511.4	466.99	2.57632	2.63302	2.62554	3.97209	3.8389	3.91734	1.30462	3.26503	4.9729e-09	2.29186e-07	Y
RGS19	935	766	926	209	249	226	4.23558	4.29583	4.30097	2.55293	2.73093	2.77723	-1.606	3.27292	4.9906e-09	2.29186e-07	Y
RBPMS2	265	195	260	42	34	36	2.42161	2.32219	2.46964	0.254185	-0.129035	0.136245	-2.31246	0.963447	5.02062e-09	2.29186e-07	Y
HIST1H2AG	183	149	242	2440	2158	2037	1.8329	1.98122	2.38136	6.04903	5.94011	6.07456	3.94361	4.11426	5.04152e-09	2.29186e-07	Y
KCNAB1	5038.09	3921.45	5055.47	485.59	505.86	564.48	6.75733	6.57465	6.72418	3.84803	3.58307	3.87103	-2.77629	4.63269	5.05422e-09	2.29186e-07	Y
LINGO1	287	243	274	16	15	12	2.56358	2.61655	2.53786	-1.08712	-1.33289	-1.47563	-3.84807	0.126648	5.09444e-09	2.29186e-07	Y
SDAD1P1	29.06	26.04	28.07	187	217.86	190.96	-0.811313	-0.504305	-0.701321	2.33795	2.6534	2.68755	3.21539	0.738064	5.10493e-09	2.29186e-07	Y
LY6E	2823	2176	2696	700	724	588	5.82704	5.80331	5.84279	4.29243	4.27291	4.16012	-1.61369	5.15433	5.10573e-09	2.29186e-07	Y
HEXIM1	1039	855.08	1023.2	6207.4	5749.24	6009.75	4.33598	4.49712	4.45881	7.39687	7.35168	7.63266	3.00072	6.55848	5.11665e-09	2.29186e-07	Y
PBK	7798	5890	7047	1714	1725	1278	7.24464	7.27941	7.24177	5.54174	5.61272	5.39639	-1.73731	6.71253	5.15271e-09	2.29853e-07	Y
HMGCL	234	167	185	561	611	485	2.21217	2.12421	1.98794	3.95146	4.074	3.94342	1.87492	2.98438	5.16766e-09	2.29853e-07	Y
TMEM109	1884	1495	1854	477	537	480	5.23588	5.26842	5.30485	3.73268	3.85655	3.88673	-1.46346	4.34182	5.19741e-09	2.3037e-07	Y
IL7	269	213	268.01	34	33	22.98	2.3811	2.50052	2.53005	-0.100916	-0.0580945	-0.349334	-2.65277	0.707434	5.25013e-09	2.31106e-07	Y
LYL1	527	413	478	52	49	43	3.4139	3.4014	3.34638	0.560638	0.388456	0.384917	-2.92926	1.39448	5.25035e-09	2.31106e-07	Y
PODXL2	6314	5339	6503	1810	1813	1507	7.00253	7.0862	7.10907	5.67486	5.5705	5.48241	-1.48004	6.27013	5.31207e-09	2.32129e-07	Y
MAP7	1307.69	1129.74	1405.69	200	181	196	4.72306	4.85304	4.9019	2.49282	2.26507	2.56322	-2.33709	3.16957	5.32943e-09	2.32129e-07	Y
HMGA1	16827.1	14507.8	17754.2	5166.79	5438.73	4719.84	8.41337	8.53098	8.55885	7.18504	7.16106	7.13703	-1.34865	7.77529	5.34912e-09	2.32129e-07	Y
E2F8	923	750	871	116	93	72	4.17866	4.29702	4.22299	1.67285	1.38486	1.22683	-2.81233	3.06654	5.35272e-09	2.32129e-07	Y
EDNRA	999	861	1059	70	82	79	4.32488	4.46949	4.49615	0.976287	1.14561	1.28172	-3.2586	2.43199	5.36482e-09	2.32129e-07	Y
HIP1	3076	2294.65	2843.63	779.71	815.32	650	5.94506	5.88467	5.92125	4.44285	4.45475	4.31871	-1.49359	5.28768	5.44826e-09	2.34078e-07	Y
DUSP14	1208	954	1120	1839	1909	1745	4.58528	4.62856	4.58055	5.67001	5.70299	5.77117	1.10699	5.61748	5.45422e-09	2.34078e-07	Y
SCARA3	1327	1321	1436	180	162	130	4.76249	5.06348	4.92774	2.3572	2.07214	1.92828	-2.77782	3.42378	5.47719e-09	2.34078e-07	Y
AK3	2728	2022	2599	4197	4078	3560	5.7349	5.73275	5.80145	6.83815	6.84398	6.86102	1.09091	6.48849	5.48347e-09	2.34078e-07	Y
NABP2	3045	2338	2939	659	761	690	5.93823	5.90524	5.96674	4.20716	4.34113	4.38589	-1.62352	5.13267	5.53321e-09	2.35122e-07	Y
RFC3	6758	5044	6096	1936	1910	1474	7.02311	7.06815	7.03669	5.70426	5.78712	5.63871	-1.35112	6.3302	5.5449e-09	2.35122e-07	Y
MIS18A	2279	1770	2073	706	665	587	5.48444	5.53339	5.47288	4.27518	4.21214	4.23989	-1.2477	4.95722	5.58158e-09	2.35721e-07	Y
PTDSS1	6734	5363	6531	2074	2002	1782	7.06178	7.12045	7.12432	5.84184	5.77498	5.80593	-1.29251	6.60846	5.59608e-09	2.35721e-07	Y
HNRNPH3	19135.4	15159.7	17974.7	6142.35	5905.74	5502.21	8.58702	8.60413	8.57984	7.42423	7.30146	7.38697	-1.18699	7.89193	5.73278e-09	2.399e-07	Y
RP11-145M9.4	1819.85	1293.66	1554.88	439.11	428.65	327.56	5.15566	5.08479	5.05923	3.58698	3.58701	3.40968	-1.5651	4.43464	5.74567e-09	2.399e-07	Y
PCMTD1	582.2	430.5	512.04	1127.21	986.28	970.28	3.51426	3.49689	3.45716	4.94781	4.78462	4.97002	1.43112	4.29886	5.75188e-09	2.399e-07	Y
UNG	6839	5475	6861	1672	1722	1304	7.0982	7.13863	7.19164	5.5434	5.53194	5.32127	-1.66183	6.2403	5.82634e-09	2.41738e-07	Y
PNRC1	868	751	917	2941	2981	2963	4.08965	4.29928	4.29731	6.33064	6.38054	6.58102	2.19774	5.54538	5.83394e-09	2.41738e-07	Y
LYSMD2	1577	1185	1502	420	407	382	4.93884	4.96672	5.01209	3.51391	3.53103	3.65607	-1.40937	4.21192	5.87593e-09	2.42687e-07	Y
CNRIP1	3089	2568	3194	831	787	686	5.94298	6.05375	6.09105	4.52757	4.41868	4.41626	-1.56425	5.29369	5.91087e-09	2.4334e-07	Y
KIFC3	1015	881	962.99	225	217	189	4.36879	4.48527	4.35346	2.67206	2.50583	2.48388	-1.84628	3.2322	5.97367e-09	2.45133e-07	Y
MPND	894.53	728.21	850.75	1414.24	1525.15	1325.61	4.16054	4.23217	4.18179	5.29862	5.36376	5.35416	1.12886	4.59949	6.0508e-09	2.46241e-07	Y
TUBGCP3	3191	2473	3126	1053	969	847	5.96647	6.01867	6.0663	4.84856	4.76132	4.777	-1.22925	5.31552	6.05644e-09	2.46241e-07	Y
KIAA0125	2580	1729	2024	261	247	219	5.7405	5.43592	5.41761	2.90867	2.6443	2.63211	-2.73809	3.56673	6.05877e-09	2.46241e-07	Y
MARCH2	158	127	164	392	356	340	1.64953	1.72851	1.81394	3.43701	3.29106	3.42562	1.64207	2.30026	6.12233e-09	2.47445e-07	Y
RABIF	909	733	938	1951	1989	1863	4.15329	4.26671	4.33074	5.73613	5.80223	5.91882	1.54524	5.11139	6.12729e-09	2.47445e-07	Y
SLC6A15	2380	1823	2177	448	424	321	5.58243	5.54669	5.53394	3.65056	3.49875	3.284	-2.0295	4.36638	6.22064e-09	2.49673e-07	Y
FAM83D	7806	5935	7407	1997	2022	1574	7.26232	7.27701	7.30928	5.7763	5.81226	5.65745	-1.54453	6.88602	6.22486e-09	2.49673e-07	Y
KDM5B	1899	1458	1721	4598	4693	4674	5.22668	5.24931	5.20304	6.98225	7.02055	7.21908	1.8424	5.89922	6.24135e-09	2.49673e-07	Y
FMNL3	848.42	713.99	901.53	223.13	234.99	206.94	4.0837	4.20418	4.26552	2.63681	2.66904	2.67901	-1.51775	3.59055	6.28575e-09	2.50662e-07	Y
PRAME	649	492	584	64	56	67	3.70911	3.65772	3.6364	0.853293	0.588323	1.03083	-2.8243	2.01911	6.31362e-09	2.50986e-07	Y
NLE1	2837.31	2388	2770.65	932	991	823.38	5.8347	5.93711	5.88209	4.70546	4.72488	4.64464	-1.1999	5.03513	6.3545e-09	2.51824e-07	Y
PHF19	4610	4233	4915	830	807	691	6.55067	6.74978	6.70468	4.55217	4.39982	4.35347	-2.21503	5.35093	6.41805e-09	2.53553e-07	Y
DTX1	308	241	317	36	29	24	2.63276	2.63151	2.75657	0.0298935	-0.345038	-0.425723	-2.91102	0.841968	6.57825e-09	2.59077e-07	Y
LIN28B	6930	4932.25	6243	1137	1296	977	7.08471	7.01491	7.06424	4.95882	5.18151	4.98406	-2.00565	5.64871	6.63166e-09	2.60352e-07	Y
SFXN4	1858	1470	1799	383	378	281	5.23089	5.23167	5.25736	3.42955	3.32309	3.07875	-1.92827	4.07505	6.67324e-09	2.60352e-07	Y
CALHM2	1079.72	949	1012.96	224.87	249	216	4.4243	4.62023	4.43545	2.64186	2.76524	2.75775	-1.80102	3.15142	6.67498e-09	2.60352e-07	Y
TRIM36	325	287	317	811	750	657	2.6784	2.90926	2.76511	4.47679	4.38199	4.39756	1.64963	4.111	6.7087e-09	2.60352e-07	Y
ZWILCH	7248.27	5639.64	6627.07	2360.3	2251.1	1891.62	7.1571	7.20196	7.14831	6.01888	5.96393	5.91838	-1.17548	6.62752	6.71295e-09	2.60352e-07	Y
MCPH1	1392.77	1031.28	1362.74	218.87	273	192.79	4.76677	4.7605	4.86985	2.58137	2.94281	2.65412	-2.08963	3.30571	6.75626e-09	2.60536e-07	Y
KIAA0355	950	723	838	1818	1743	1545.97	4.2251	4.24014	4.16599	5.64146	5.59683	5.62985	1.40737	5.01837	6.76243e-09	2.60536e-07	Y
DONSON	4348.15	3258.42	4004.55	1449.11	1366.89	1135.26	6.41384	6.41565	6.42329	5.30994	5.25553	5.19685	-1.15369	5.92308	6.77915e-09	2.60536e-07	Y
FAM101B	2177	1567	1958.31	498	549	441	5.4295	5.34853	5.3878	3.78179	3.91554	3.80073	-1.56512	4.95077	6.89882e-09	2.64337e-07	Y
MYADM	1466.44	1066.77	1362.74	362.03	387.58	352.09	4.87495	4.78135	4.86074	3.33567	3.38582	3.4391	-1.46715	4.22206	6.93881e-09	2.64576e-07	Y
NPTXR	931	875	937	2879	2710	2393	4.18241	4.52645	4.33065	6.29268	6.25817	6.29295	1.88828	5.66948	6.94664e-09	2.64576e-07	Y
SLITRK5	1470	1056	1394	243	246	199	4.87164	4.77234	4.89528	2.75554	2.74349	2.63405	-2.1377	3.388	7.00316e-09	2.65932e-07	Y
TRAF3	3711	2852	3463	1067	1041	863	6.21493	6.199	6.20572	4.89442	4.80862	4.72939	-1.38756	5.40077	7.14547e-09	2.6949e-07	Y
DKC1	13333.9	10830	13058	4240	4276	3533	8.05004	8.13204	8.12309	6.87571	6.86459	6.78646	-1.25306	7.42003	7.15997e-09	2.6949e-07	Y
ADAMTS1	3500	2441	2932	642	659	504	6.11582	5.98665	5.96957	4.14914	4.17618	3.9897	-1.91324	4.98203	7.16041e-09	2.6949e-07	Y
NOP14-AS1	299.22	243.61	293.09	702.25	706.12	652.01	2.54223	2.68737	2.65677	4.25424	4.32636	4.4282	1.66828	3.44828	7.35886e-09	2.76142e-07	Y
AK1	3375.99	2628.48	3349.02	1089.59	1225	1027.55	6.09656	6.06633	6.15257	4.94045	5.01026	4.93703	-1.15013	5.51741	7.43717e-09	2.7826e-07	Y
MRTO4	3838	3030	3701	987	1108	840	6.26051	6.28877	6.30239	4.77945	4.90397	4.69763	-1.48933	5.49055	7.49561e-09	2.79623e-07	Y
CDC14A	1603.65	1131.08	1377.12	423.95	402	311	4.9783	4.88694	4.88278	3.54076	3.48529	3.32268	-1.4516	4.1599	7.76324e-09	2.88761e-07	Y
UBXN8	913	751	858	224	206	184	4.18911	4.27734	4.19426	2.64209	2.48019	2.51084	-1.6336	3.0073	7.8208e-09	2.90054e-07	Y
NFKB1	1979	1618	1977	683	705	598	5.28573	5.39987	5.40318	4.23169	4.28745	4.25482	-1.1173	4.62176	7.84753e-09	2.90199e-07	Y
TMEM204	861	848	995	78	72	86	4.14692	4.41751	4.39646	1.16314	0.892748	1.31504	-3.17865	2.13524	7.91964e-09	2.92017e-07	Y
ARHGEF28	798	665	755	1891	1743	1770	3.97541	4.11818	4.01515	5.69972	5.59373	5.8209	1.66545	4.1767	7.96032e-09	2.92668e-07	Y
TH	2537	1906	2116	222	211	144	5.69017	5.59802	5.48875	2.65288	2.46516	2.09234	-3.19164	4.23005	8.00036e-09	2.93293e-07	Y
CCNB1	15898	12242	14405	3586	3933	3003	8.27863	8.32959	8.27149	6.61209	6.78989	6.61311	-1.63765	7.72374	8.06644e-09	2.9473e-07	Y
MMP24-AS1	684.38	619.66	673.47	2121.14	2104.88	2108.79	3.76314	4.00881	3.84794	5.87338	5.84908	6.05121	2.02971	4.7379	8.15095e-09	2.9473e-07	Y
SLC35A5	2399.07	1884	2268	3879	3919.06	3432.11	5.55219	5.62863	5.60425	6.72678	6.78185	6.80188	1.17911	6.30379	8.15505e-09	2.9473e-07	Y
METAP1D	417	385	411	45	36	34	3.13261	3.25393	3.11365	0.403191	-0.153517	-0.0858346	-2.98803	1.35465	8.15531e-09	2.9473e-07	Y
GAL	1464	1025	1306	274	272	204	4.87393	4.72261	4.79903	2.93558	2.87319	2.64985	-1.97498	3.93836	8.15541e-09	2.9473e-07	Y
RQCD1	9307	7172	8957	3261	3360.89	2884	7.51553	7.55054	7.58353	6.48319	6.5461	6.53211	-1.03923	6.91482	8.1978e-09	2.95167e-07	Y
RACGAP1	10715	8180.25	10031	3189.87	3434.45	2727.51	7.70973	7.74776	7.74933	6.44349	6.59383	6.4736	-1.24615	7.26144	8.29138e-09	2.95167e-07	Y
FAM64A	3522.98	3128.99	3508.98	697.99	737.99	544	6.1303	6.34065	6.22734	4.27408	4.33019	4.08753	-2.02592	5.44647	8.29515e-09	2.95167e-07	Y
KIAA1524	5075	3849	4608	1508	1405	1089	6.60853	6.67929	6.63339	5.34268	5.34686	5.20562	-1.35453	6.31725	8.31383e-09	2.95167e-07	Y
MAP1LC3B	5729.81	4295.36	5142.31	9990.38	10862.3	9487.29	6.8101	6.81568	6.78451	8.09333	8.2487	8.26361	1.39348	7.74692	8.3419e-09	2.95167e-07	Y
PLIN2	718	552	638	118	110	96	3.85059	3.82702	3.765	1.72716	1.56367	1.55661	-2.1882	2.18184	8.3454e-09	2.95167e-07	Y
PRTFDC1	2303	1765	2142	727	717	571	5.53223	5.50234	5.51131	4.34598	4.26102	4.12066	-1.22644	4.91952	8.35153e-09	2.95167e-07	Y
IRX6	896.94	718.05	880	75	56	49	4.16042	4.21522	4.2316	1.06722	0.616032	0.620243	-3.41512	1.80887	8.35311e-09	2.95167e-07	Y
FAM228B	87.2	65.06	88.26	248.62	198.44	172.64	0.781439	0.780675	0.927674	2.76871	2.47553	2.48455	1.80613	1.12854	8.42442e-09	2.96141e-07	Y
HUNK	820	768	938	135	137	107	4.02904	4.31388	4.32419	1.90915	1.90292	1.74411	-2.36954	2.67606	8.42724e-09	2.96141e-07	Y
COL22A1	410	407	426	56	63	61	3.03245	3.39655	3.1857	0.649394	0.783693	0.932278	-2.42158	2.27649	8.47813e-09	2.96356e-07	Y
DLK1	90024	61812	76987	19683	20015	16849	10.8275	10.6264	10.6767	9.1099	9.05043	8.98572	-1.66735	9.85572	8.49444e-09	2.96356e-07	Y
TNS1	4656.92	3534.43	4174.85	1028	914.67	932.94	6.54887	6.50317	6.47366	4.84632	4.61037	4.82618	-1.74522	5.34161	8.5171e-09	2.96356e-07	Y
KCTD13	225.93	159.75	233.92	1014.72	915.87	977.51	2.15933	2.06229	2.32624	4.80386	4.66182	4.95944	2.5786	3.62862	8.52654e-09	2.96356e-07	Y
MCM5	9216	8249	9581	2280	2307	1827	7.53839	7.7218	7.67071	5.99935	5.93576	5.78367	-1.74704	6.63865	8.65206e-09	2.99899e-07	Y
APLN	168	147	174	16	20	15	1.79237	1.89368	1.88439	-1.08747	-0.928794	-1.16431	-2.90034	0.164573	8.85602e-09	3.05156e-07	Y
CDCA5	4146	3444	4096	1073	1043	822	6.35218	6.48977	6.45398	4.88272	4.85274	4.71425	-1.64184	5.95457	8.87022e-09	3.05156e-07	Y
MZT2A	2371.3	2020.13	2516.09	797.3	849.33	771.11	5.5795	5.69284	5.7421	4.48353	4.49586	4.54133	-1.1989	5.12498	8.8757e-09	3.05156e-07	Y
MTHFD1	15522.4	12549.9	14838.3	3799.7	4143.75	3098.99	8.28242	8.33382	8.30393	6.72903	6.79527	6.56545	-1.58698	7.52738	8.99375e-09	3.07964e-07	Y
PCDH10	1575	1200	1529	2617	2603	2406	4.94755	4.97616	5.03494	6.16113	6.18735	6.28385	1.2125	5.58291	9.00579e-09	3.07964e-07	Y
ADAT2	730	542	633	82	82	56	3.8526	3.81874	3.75956	1.18562	1.18206	0.837527	-2.72044	2.02026	9.05135e-09	3.08457e-07	Y
ALKBH8	1562	1149	1478	427	386	339	4.93669	4.91262	4.98572	3.54789	3.43344	3.45574	-1.44085	3.73823	9.08626e-09	3.08457e-07	Y
AK2	7392.17	5461.86	6707.46	2324.49	2418.56	1971.31	7.20051	7.14332	7.16165	6.00998	6.03994	5.94132	-1.16676	6.68063	9.09294e-09	3.08457e-07	Y
COMTD1	403	316	340	46	50	33	3.02324	3.01907	2.85661	0.382008	0.424719	0.0179212	-2.70999	1.80978	9.21579e-09	3.10111e-07	Y
ABLIM1	10690	9027	11299	2008	2055	1816	7.75435	7.85023	7.90813	5.8178	5.7654	5.77028	-2.01588	6.65627	9.22297e-09	3.10111e-07	Y
INCENP	3524	2885	3450	1081	1069	900	6.11843	6.23369	6.20619	4.89407	4.88691	4.84318	-1.35302	5.63214	9.22524e-09	3.10111e-07	Y
RP11-161D15.3	1010	882	994	109	134	100	4.41463	4.44318	4.3849	1.67613	1.7157	1.44016	-2.70154	2.60549	9.23922e-09	3.10111e-07	Y
WDR76	4152	3356	3978	768	827	554	6.35407	6.45259	6.41186	4.40035	4.5185	4.1459	-2.04027	5.30295	9.28979e-09	3.10988e-07	Y
DUSP26	1417	1352	1579	329	305	276	4.8624	5.09258	5.06323	3.23008	2.97325	2.9987	-1.91022	3.42797	9.33661e-09	3.11735e-07	Y
RGS10	668	464	625	130	130	100	3.72776	3.59222	3.74038	1.84993	1.83794	1.66081	-1.88822	3.02102	9.36157e-09	3.1175e-07	Y
FBXO8	10330.4	7974.47	10011.2	3101.36	3239.57	2807.91	7.66537	7.70409	7.74423	6.41021	6.49429	6.49517	-1.238	6.58188	9.38658e-09	3.11767e-07	Y
ZFYVE1	524	388	517	1197	1276	1192	3.36545	3.34464	3.47025	5.03706	5.15054	5.25951	1.74268	4.31138	9.47588e-09	3.13913e-07	Y
DAAM1	577	407	515	940	906	867	3.51243	3.40683	3.46248	4.69562	4.64192	4.78076	1.26453	4.32609	9.59728e-09	3.17109e-07	Y
FAM69B	2593.43	2119.61	2526.35	588	606.06	548.66	5.74883	5.729	5.73716	4.07964	3.93598	3.95306	-1.73193	4.53923	9.64746e-09	3.17887e-07	Y
CPLX2	17951	16333	18789	5349	5529	5113	8.51801	8.69256	8.63752	7.24496	7.16407	7.22485	-1.39065	7.73021	9.67079e-09	3.17887e-07	Y
AES	12989.9	11041.5	13764.9	3307.91	3260.69	3384.46	8.03936	8.13762	8.19187	6.54122	6.42421	6.65881	-1.58516	7.32179	9.71289e-09	3.18448e-07	Y
CLN3	1875.18	1661.62	1967	423.81	435	446.35	5.25444	5.39991	5.38336	3.58442	3.50671	3.72044	-1.73373	4.29024	9.75377e-09	3.18687e-07	Y
KIAA0513	355	283	333	715	728	675	2.81537	2.88098	2.83341	4.30368	4.32123	4.41278	1.47744	3.77432	9.77029e-09	3.18687e-07	Y
STOM	13448	9866	12211	3364	3364	3208	8.06053	7.99903	8.02682	6.54029	6.52184	6.65163	-1.43984	7.4489	9.861e-09	3.20823e-07	Y
RAD51	2277	1712	2033	552	619	456	5.49051	5.47928	5.4428	3.92688	4.09541	3.85809	-1.51781	4.87988	9.99472e-09	3.23402e-07	Y
RRS1	2719	2205	2752	871.4	913	737	5.7751	5.82059	5.87185	4.61013	4.60331	4.48039	-1.24309	4.97811	1.00026e-08	3.23402e-07	Y
MCM2	17581	15006	18205	4039	4374	3243	8.46905	8.58592	8.59706	6.82321	6.86057	6.61405	-1.79029	7.51061	1.00165e-08	3.23402e-07	Y
SRSF1	29118.8	22500.2	27718.5	9680.74	8958.13	7337.34	9.15705	9.20326	9.21431	8.04936	7.96761	7.88885	-1.22302	8.70234	1.00991e-08	3.25242e-07	Y
C16orf58	1373.32	1021.03	1342.91	2707	2644.77	2424	4.78546	4.71393	4.83822	6.24093	6.14545	6.20827	1.41143	5.30487	1.01499e-08	3.26053e-07	Y
SHB	458.55	358	438.54	143	165	142.6	3.20534	3.20213	3.22438	2.00427	2.14448	2.12241	-1.13713	2.75517	1.02067e-08	3.26776e-07	Y
SASS6	2461	1867	2176.22	684	606	493	5.5632	5.63681	5.5516	4.20154	4.13676	4.06627	-1.45444	4.8354	1.02334e-08	3.26776e-07	Y
KIAA0391	3304.08	2183.07	2842.08	666.7	727.98	577.93	6.04206	5.81787	5.92212	4.21172	4.30266	4.1643	-1.67669	4.85479	1.02853e-08	3.26776e-07	Y
SDC1	2508	2036	2434	271	271	178	5.65228	5.71078	5.69643	2.92142	2.86436	2.44898	-2.95108	4.37041	1.03014e-08	3.26776e-07	Y
TFDP1	12116	9738.01	11797	4348	4117	3578	7.90767	7.98217	7.97771	6.90833	6.81758	6.81489	-1.10824	7.48888	1.03147e-08	3.26776e-07	Y
CHPF	2949.89	2559.93	2947.92	4793.08	5165.84	4827.31	5.88537	6.0419	5.97302	7.06263	7.1163	7.20877	1.11549	6.56522	1.03265e-08	3.26776e-07	Y
CASP7	1022	735	904	243	275	215	4.32468	4.26863	4.27685	2.73567	2.9455	2.80064	-1.469	3.71404	1.04391e-08	3.28745e-07	Y
PCOLCE2	1489	1153	1590	259	318	246	4.91671	4.87714	5.07786	2.87055	3.06471	2.87472	-1.98728	3.85197	1.04405e-08	3.28745e-07	Y
PNPLA8	2066.16	1507.35	1994.69	3836.45	4109.63	3588.48	5.33145	5.31128	5.42045	6.70627	6.85995	6.87894	1.45963	6.48362	1.06812e-08	3.35496e-07	Y
RAB27A	1237.64	975.74	1183.34	323.58	331.3	262.05	4.59037	4.68571	4.66793	3.13903	3.23272	3.11078	-1.48077	4.03979	1.07221e-08	3.35951e-07	Y
SENP1	2340	1703.6	2148.01	613	618.53	503.12	5.51768	5.48226	5.52546	4.0673	4.1166	4.02947	-1.43197	4.54633	1.08022e-08	3.37628e-07	Y
MTMR2	6413	4848	6024	960	1123	922	6.99871	6.96872	7.00576	4.73738	4.92769	4.8377	-2.12175	5.76821	1.08346e-08	3.3781e-07	Y
ARRDC4	1174	796	995	2208	2242	2161	4.53418	4.37569	4.41258	5.92508	5.95304	6.1037	1.56561	5.32283	1.09425e-08	3.40268e-07	Y
MAGOHB	1973.84	1390.84	1678.76	377	372.95	264	5.29113	5.17412	5.16486	3.38323	3.35299	3.05447	-1.91911	4.30252	1.09669e-08	3.40268e-07	Y
CAND2	430.64	410.38	473.61	80.98	88.87	83.55	3.12561	3.38998	3.33235	1.19714	1.23585	1.32853	-2.01571	1.94036	1.10749e-08	3.42783e-07	Y
TRIP13	5104.33	4246.53	5066.13	1286.96	1406.83	1038.23	6.64619	6.79684	6.76221	5.13973	5.29515	5.06545	-1.57231	6.05664	1.11227e-08	3.43311e-07	Y
HIST2H3A	41.46	33.49	43.62	1758.06	1182.26	1438.82	-0.23446	-0.206381	-0.0936368	5.62982	4.96024	5.4241	5.48681	3.18377	1.1146e-08	3.43311e-07	Y
SLC27A6	269	167	233	31	33	27	2.44617	2.09672	2.31097	-0.175322	-0.176912	-0.279463	-2.45173	1.04271	1.13278e-08	3.47461e-07	Y
CTD-2256P15.2	63	52	66	206	192	165	0.306825	0.467437	0.513486	2.49033	2.44411	2.44081	1.99264	1.14809	1.13353e-08	3.47461e-07	Y
SLC19A1	2651.71	2316.4	2666.09	438.48	495.85	342.28	5.75374	5.87947	5.82212	3.63304	3.69625	3.33908	-2.25904	4.29224	1.14184e-08	3.49168e-07	Y
CHEK2	1885.44	1413.29	1670.53	401	368.34	289.05	5.21616	5.20455	5.16016	3.46439	3.35129	3.2066	-1.84956	4.39708	1.16022e-08	3.5347e-07	Y
WDR31	181	143	169	457.46	479	385	1.83038	1.91115	1.86108	3.64676	3.74541	3.64026	1.81915	2.63079	1.16376e-08	3.5347e-07	Y
UBL4A	3360	2676	3184	751	960	740	6.08206	6.09849	6.08174	4.39716	4.67273	4.48229	-1.57602	5.09582	1.16507e-08	3.5347e-07	Y
NPM3	2327	1793	2088	507	601	492	5.54814	5.52424	5.47422	3.82728	4.00484	3.90368	-1.60603	4.81007	1.16702e-08	3.5347e-07	Y
VASN	720	661	748	1835	1799	1832	3.85864	4.08346	3.99323	5.6839	5.58178	5.79394	1.67347	4.77046	1.17737e-08	3.55187e-07	Y
TCF7L2	2387.65	1976.45	2317.65	730.66	673	647.6	5.54135	5.70099	5.63655	4.31571	4.24813	4.40648	-1.31847	4.79621	1.17828e-08	3.55187e-07	Y
SPAG5	7437.62	6376.67	7374.56	2139.87	1988.84	1703.66	7.1803	7.39071	7.30626	5.86523	5.81085	5.80149	-1.48491	6.74764	1.18767e-08	3.57172e-07	Y
CHCHD10	3031	2480	3071	927	898	780.98	5.93758	5.98534	6.02849	4.70437	4.56885	4.54988	-1.37864	5.26557	1.19882e-08	3.59674e-07	Y
SPRY4	4160	3036	3772	1342	1382	1136	6.36103	6.30458	6.33403	5.20881	5.25129	5.17105	-1.13593	5.84872	1.22694e-08	3.67244e-07	Y
E2F2	2220	1869	2105	260	262	168	5.45859	5.60199	5.49175	2.84624	2.84814	2.40893	-2.84001	3.8517	1.23651e-08	3.69241e-07	Y
GNPNAT1	8640.43	6201.52	7954.53	2591.65	2550.46	2183.27	7.39895	7.34854	7.41482	6.14362	6.16521	6.1534	-1.22969	6.96087	1.25402e-08	3.72123e-07	Y
CCDC58	2513.4	1701.45	2206.16	567.9	608.78	500.74	5.63824	5.46603	5.55929	3.9724	4.06182	3.98021	-1.5225	4.67297	1.25459e-08	3.72123e-07	Y
RHOB	16160	12295	15791	24679	26250	24109	8.33289	8.3105	8.39576	9.42155	9.47233	9.54344	1.12291	9.06777	1.25494e-08	3.72123e-07	Y
SGK1	2304	1448	1851	339	305	288	5.50527	5.23959	5.30813	3.22235	3.07957	3.2015	-2.17848	4.35433	1.26201e-08	3.73349e-07	Y
PPP1R21	371	274	330	597	655	544	2.85324	2.8556	2.82728	4.02127	4.21571	4.16406	1.27546	3.5422	1.29104e-08	3.81052e-07	Y
USP2-AS1	159	107	140	19	21	14	1.7085	1.44116	1.57299	-0.850551	-0.851541	-1.24916	-2.48686	0.245738	1.30325e-08	3.8365e-07	Y
BORA	1045.1	779.55	951.97	271.8	226.27	200.96	4.33748	4.36951	4.35663	2.87997	2.70015	2.75065	-1.5717	3.73342	1.30588e-08	3.8365e-07	Y
PLD6	1939.95	1424	1843.52	361.98	387.01	277.95	5.29881	5.18114	5.29109	3.35318	3.34667	3.04924	-1.9661	4.00468	1.31931e-08	3.86704e-07	Y
PYGB	2985	2717	3002	5858	6424	5859	5.89162	6.13672	6.00215	7.34261	7.45049	7.51446	1.39601	6.76261	1.32284e-08	3.86848e-07	Y
GLB1L2	795	716.92	827.99	124	140	96.93	3.9976	4.20375	4.14077	1.79854	1.90994	1.57011	-2.37964	3.21331	1.33192e-08	3.88253e-07	Y
GRWD1	3467.92	2999.94	3420	1198.83	1338.96	1110.92	6.12166	6.26828	6.1865	5.0663	5.16348	5.08272	-1.11606	5.60833	1.33375e-08	3.88253e-07	Y
ENTPD5	544.98	394.15	475.13	844.84	752.58	675.51	3.41247	3.37519	3.35111	4.52629	4.40667	4.46386	1.08829	3.96735	1.33778e-08	3.88538e-07	Y
AGTPBP1	2853	2061	2521	4087	3842	3436	5.80273	5.75765	5.75663	6.80264	6.75213	6.80208	1.02277	6.15203	1.34369e-08	3.88774e-07	Y
RAB3IL1	437	377	410	42	45	32	3.18202	3.23861	3.11501	0.288983	0.197492	-0.128022	-3.04336	1.0195	1.34471e-08	3.88774e-07	Y
ZSWIM6	734	653	800	2178	2072	1961	3.85566	4.09128	4.09841	5.90421	5.84168	5.96679	1.89237	5.29158	1.35465e-08	3.90173e-07	Y
SGOL1	1087	803.06	915.03	247	256.49	188	4.38684	4.4184	4.30154	2.7358	2.89402	2.67255	-1.61335	3.74304	1.35568e-08	3.90173e-07	Y
BUB1B	11680.3	9776.47	11244.7	2917.08	2594.18	2105.71	7.81648	8.01951	7.91887	6.29909	6.2214	6.14338	-1.71129	7.17569	1.39218e-08	3.99217e-07	Y
PRKAG1	1269.89	1016.33	1237.1	2064.29	2217.91	1924.5	4.64623	4.72899	4.72695	5.82699	5.9396	5.93938	1.19398	5.3397	1.39338e-08	3.99217e-07	Y
C11orf82	4072	3000	3629	1255	1200	927	6.29654	6.31516	6.28734	5.08275	5.10911	4.95966	-1.25422	6.14699	1.40291e-08	4.01042e-07	Y
CAMK1D	2260	1855	2338	714	661	564	5.51913	5.56243	5.6338	4.33228	4.11805	4.06863	-1.34975	4.8519	1.41262e-08	4.02194e-07	Y
ZNF618	4601	4114	4896	1193	1189	1059	6.55064	6.70635	6.69834	5.07775	4.95356	4.96229	-1.62734	5.20846	1.41326e-08	4.02194e-07	Y
FGD4	259	213	231	41	42	35	2.37146	2.46344	2.30399	0.204828	0.2032	0.137914	-2.17534	0.796052	1.42103e-08	4.03015e-07	Y
RANBP1	22115.4	16876	21627.2	6092.01	6129.41	4737.43	8.7796	8.77226	8.85108	7.39819	7.3847	7.21051	-1.45347	8.20906	1.42248e-08	4.03015e-07	Y
ADA	226	171	218	31	36	37	2.19064	2.1347	2.21647	-0.179477	-0.044491	0.179556	-2.18426	1.3112	1.42679e-08	4.03338e-07	Y
KCTD15	2234	2151	2421	486	497	414	5.49969	5.77824	5.68486	3.77538	3.71202	3.62971	-1.9288	4.16108	1.43212e-08	4.03948e-07	Y
PRSS3	1029	835	1044	359	373	350	4.36176	4.43006	4.47714	3.32153	3.33482	3.43618	-1.08092	4.02661	1.43588e-08	4.04112e-07	Y
SSRP1	14359.4	11813.5	13808.6	4643.86	4745.85	3850.39	8.17301	8.24416	8.19939	7.02099	6.98563	6.87148	-1.23264	7.55303	1.44227e-08	4.04934e-07	Y
SLC9A3R1	2154.7	1657.36	1993.72	3196.53	3339.12	3045.85	5.43008	5.41665	5.40949	6.47633	6.49087	6.54985	1.06625	6.29165	1.44517e-08	4.04934e-07	Y
TRIM71	253	221	242	40	31	28	2.32033	2.53086	2.37564	0.154456	-0.197172	-0.136703	-2.46259	0.574793	1.45378e-08	4.06014e-07	Y
NDE1	1981.79	1630.39	1972.88	713.77	725.86	656.75	5.2987	5.40184	5.39722	4.30477	4.30952	4.36333	-1.04961	5.00198	1.45541e-08	4.06014e-07	Y
PSMD11	9977	7451	9556	3645	3769	3193	7.62057	7.60167	7.67563	6.64793	6.70274	6.66738	-0.967478	7.1769	1.46294e-08	4.07222e-07	N
KIF2C	3860.32	3038.6	3714.5	1011.82	1106.3	806.93	6.23773	6.31858	6.31603	4.78806	4.95863	4.71542	-1.4943	5.86475	1.46953e-08	4.08163e-07	Y
KCNH2	11787	9521	11734	3490	3270	3030	7.90736	7.91712	7.95937	6.62567	6.41337	6.47933	-1.42017	6.98306	1.47983e-08	4.08637e-07	Y
TXNIP	4280	2965	3632	11387	10593	11791	6.40515	6.2679	6.27864	8.29597	8.18348	8.53862	2.02767	7.18906	1.48029e-08	4.08637e-07	Y
CEP55	4641	3483	4379	1300	1200	957	6.48771	6.52843	6.55766	5.13574	5.10454	4.99951	-1.45621	6.14894	1.48087e-08	4.08637e-07	Y
CNTFR	3164	2784	3247	1059	1038	947	6.00809	6.14506	6.10657	4.90381	4.76213	4.80699	-1.26383	5.32879	1.49664e-08	4.12094e-07	Y
PRICKLE1	2416.83	1796.12	2314.37	660.14	687.97	630.23	5.5826	5.54341	5.62812	4.19011	4.23652	4.30962	-1.3282	4.80607	1.50256e-08	4.12831e-07	Y
CTDSPL	865	610	709	223	205	166	4.07329	4.00889	3.92947	2.60251	2.54247	2.45494	-1.4903	3.29835	1.51614e-08	4.15413e-07	Y
TOX	4252.25	3461.17	4279.48	1139.35	1172.92	1028.1	6.39397	6.49257	6.51576	4.97387	5.01236	5.02398	-1.4635	5.18457	1.51849e-08	4.15413e-07	Y
PPP2R4	7766	6499	7742	2244	2686	2382	7.30389	7.36754	7.35991	5.98728	6.13242	6.13602	-1.25605	6.51515	1.52773e-08	4.17044e-07	Y
HAX1	5936	4516.86	5591	1522	1748	1524	6.90694	6.85037	6.89284	5.4192	5.52978	5.51447	-1.38457	6.15961	1.54884e-08	4.21901e-07	Y
DCTPP1	7622.82	5816.64	6993.77	1473.16	1735.13	1209.27	7.27311	7.21077	7.21434	5.37685	5.50934	5.16784	-1.88289	6.28436	1.56184e-08	4.24532e-07	Y
TOMM40L	1542.2	1201.85	1536.43	196.53	261.05	227.65	4.93126	4.96677	5.03815	2.44171	2.84638	2.85079	-2.29123	3.1466	1.56993e-08	4.25822e-07	Y
TOM1L2	857	771	902	2372	2215	2243	4.09685	4.31605	4.26664	6.04285	5.90542	6.1173	1.78299	5.16108	1.57942e-08	4.26642e-07	Y
PCSK6	395.57	344.39	409.74	60.59	73.06	56.97	2.98567	3.15188	3.12832	0.766311	0.987012	0.822727	-2.22244	2.08475	1.57966e-08	4.26642e-07	Y
DPP7	3615	3407	3994	844	770	690	6.18572	6.4484	6.40919	4.56386	4.35813	4.38596	-1.94123	5.53341	1.59398e-08	4.29597e-07	Y
TSKU	1152	949	1127	307	314	279	4.55469	4.58973	4.57935	3.12242	3.0318	3.03645	-1.48967	3.24516	1.61991e-08	4.35665e-07	Y
TIMP1	1202	995	1089	290	346	298	4.60035	4.67087	4.53409	3.02674	3.2001	3.16927	-1.47883	3.83728	1.62549e-08	4.36242e-07	Y
FAM167A	4743	3725	4654	1449	1465	1140	6.58581	6.57023	6.62755	5.35053	5.27043	5.08964	-1.33796	5.51992	1.63427e-08	4.37675e-07	Y
AUNIP	530.66	443.74	516.54	151.97	139.04	112.78	3.38915	3.53352	3.46749	2.06844	1.94706	1.85013	-1.5006	3.0192	1.63849e-08	4.37882e-07	Y
SLC25A15	1224	1039	1149	305	307	288	4.60476	4.75122	4.61728	3.08038	3.06754	3.17295	-1.55496	3.89555	1.64745e-08	4.38104e-07	Y
SURF1	1580.03	1258.02	1465.02	2252.13	2555.07	2178	4.98515	5.01701	4.96441	5.97337	6.1003	6.06006	1.04598	5.37801	1.64768e-08	4.38104e-07	Y
HIST1H2BC	33.01	16.06	25.08	230.2	237.46	213.32	-0.636641	-1.17959	-0.859116	2.6316	2.78887	2.86215	3.62262	1.10227	1.65312e-08	4.38104e-07	Y
HS3ST3A1	500.07	382.74	398.85	71.89	68.7	51.09	3.31424	3.31163	3.09199	1.00309	0.91574	0.68947	-2.39109	1.76682	1.65428e-08	4.38104e-07	Y
DAXX	4662	3825	4787	1647	1619	1514	6.53727	6.62801	6.67458	5.51455	5.45786	5.5564	-1.12272	6.01327	1.65654e-08	4.38104e-07	Y
PPIL3	911	657	748	230	202	173	4.14754	4.11627	4.00679	2.64659	2.5221	2.51548	-1.52512	3.30409	1.66234e-08	4.38203e-07	Y
RAP1GAP	417	272	345	35	25	22	3.09967	2.78065	2.87031	0.0163718	-0.610769	-0.62246	-3.29292	1.22802	1.6638e-08	4.38203e-07	Y
IFNGR2	2179.88	1735.34	2093.86	652.84	715.44	585.76	5.44034	5.48833	5.48193	4.17983	4.28095	4.18815	-1.24863	4.68834	1.67366e-08	4.38771e-07	Y
MORC4	945	744	828	293	262	220	4.21775	4.28121	4.14861	3.01036	2.86478	2.81911	-1.30256	3.69091	1.6756e-08	4.38771e-07	Y
SMCO4	1332	1062	1243	452	470	394	4.72273	4.78607	4.73175	3.64365	3.6884	3.63406	-1.1021	3.9151	1.67631e-08	4.38771e-07	Y
CDH11	3108	1856	2391	338	384	358	5.93092	5.60266	5.679	3.21275	3.42256	3.52977	-2.35371	4.53194	1.68493e-08	4.39239e-07	Y
AEBP1	1169	917	1044	229	224	235	4.54524	4.56551	4.47726	2.67362	2.60128	2.86362	-1.83788	3.69787	1.68767e-08	4.39239e-07	Y
H1F0	12290	10026	11598	28479	26654	25942	7.89571	8.05107	7.96193	9.59125	9.57153	9.75185	1.63073	8.7283	1.68845e-08	4.39239e-07	Y
LINC00639	560.09	455.98	523.01	7.54	5.4	7.7	3.554	3.50087	3.46199	-2.10071	-2.77573	-2.14955	-5.71772	0.357779	1.71988e-08	4.463e-07	Y
NACC1	5854.38	4798.62	5662.31	2026	2111.1	1889	6.87491	6.94761	6.91437	5.82122	5.82402	5.85344	-1.11249	6.23785	1.72261e-08	4.463e-07	Y
ADCY7	877.79	794.84	963.18	133.38	163.05	111.65	4.20039	4.30301	4.34269	1.9557	2.01963	1.62742	-2.34935	2.62546	1.72726e-08	4.46594e-07	Y
MAP3K4	2157.34	1734.21	2055.38	795.72	783.6	694.92	5.41647	5.49472	5.45756	4.45741	4.42837	4.45608	-1.00659	4.97146	1.7329e-08	4.47144e-07	Y
SGOL2	5225	4019	4766	1830	1692	1390	6.6475	6.74415	6.68284	5.61914	5.62049	5.56496	-1.09499	6.64505	1.74258e-08	4.48732e-07	Y
ZNF780A	798.51	594.09	754.88	1219.08	1301.3	1081.71	3.95923	3.96975	4.01953	5.05164	5.20347	5.15227	1.14758	4.49138	1.75254e-08	4.50386e-07	Y
CDKN2B	132.22	106.59	131.96	347.17	306	331.49	1.38162	1.4866	1.50459	3.25172	3.09462	3.41782	1.80002	3.13366	1.75697e-08	4.50612e-07	Y
FAM89A	919	619.02	835	149	152.47	103	4.17144	4.0211	4.16239	2.03184	2.09681	1.74273	-2.17755	3.6365	1.76536e-08	4.51613e-07	Y
MANSC1	555	433	573	92	98	98	3.46214	3.49132	3.61476	1.35473	1.42932	1.62813	-2.0274	2.13379	1.76797e-08	4.51613e-07	Y
YPEL5	1309	939	1223	2765	2958	2765	4.68277	4.62083	4.71236	6.24224	6.3681	6.47957	1.68738	5.53243	1.79016e-08	4.54678e-07	Y
WWC2	4557	3453	4224	1704	1599	1384	6.47942	6.50104	6.50082	5.5418	5.48555	5.48764	-0.994558	6.09489	1.79149e-08	4.54678e-07	N
EIF4EBP1	5018	4234	4854	1619	1808	1464	6.667	6.75508	6.68828	5.51042	5.57405	5.45067	-1.20474	6.1178	1.79284e-08	4.54678e-07	Y
ERN1	227	170	236	728	586	574	2.16542	2.15232	2.33917	4.32445	4.01931	4.19361	1.9544	3.57863	1.7955e-08	4.54678e-07	Y
RP11-566J3.4	385	314	345	98	108	92	2.95653	3.01064	2.87787	1.46414	1.52965	1.48533	-1.43096	1.85299	1.79784e-08	4.54678e-07	Y
MGME1	3848	2922	3673	1258	1203	1009	6.23228	6.26282	6.30005	5.10137	5.08099	5.03968	-1.19525	5.62165	1.80358e-08	4.55224e-07	Y
COL4A1	965	746	863	162	187	169	4.28509	4.25441	4.1983	2.18989	2.31151	2.34933	-1.9307	3.22167	1.80765e-08	4.55349e-07	Y
KLF2	421	308	446	1600	1479	1391	3.05202	3.01035	3.25682	5.45729	5.35983	5.47734	2.30182	4.78464	1.8129e-08	4.55768e-07	Y
ZNF114	402	319	385	71	50	46	2.96615	3.07686	3.05009	0.955976	0.522435	0.621037	-2.32459	1.45869	1.81738e-08	4.55995e-07	Y
KIAA1033	2966	2355	2808	5387	4580	4077	5.85049	5.95683	5.91438	7.19381	7.0207	7.06894	1.19819	6.77838	1.82605e-08	4.57266e-07	Y
METTL21A	1968.12	1533.47	1875.36	649.98	634	510.97	5.28357	5.3177	5.32549	4.16531	4.12385	4.01404	-1.18692	4.52313	1.84095e-08	4.59314e-07	Y
E2F3	3734	2871	3476	1236	1278	1018	6.20413	6.22486	6.21643	5.08922	5.14041	5.01549	-1.12346	5.83732	1.84145e-08	4.59314e-07	Y
TECPR2	805	650	817	1339	1336	1247	4.01151	4.06588	4.12261	5.22243	5.16727	5.25864	1.15148	4.7819	1.8453e-08	4.59374e-07	Y
ELF1	351	258	386	897.71	954	853.76	2.771	2.77094	3.05375	4.60729	4.76225	4.81965	1.84984	4.39731	1.85391e-08	4.60616e-07	Y
NUDC	5710.62	4680.88	5531.55	2153.54	2309.12	2033	6.83615	6.91416	6.88145	5.90675	5.95861	5.96642	-0.937361	6.4143	1.87408e-08	4.64285e-07	N
CHST3	1192	1015	1128	153	159	114	4.57581	4.70988	4.58819	2.09553	2.1036	1.81723	-2.62805	3.01958	1.87871e-08	4.64285e-07	Y
MESP1	142	110	124	24	21	22	1.52022	1.50208	1.40548	-0.543678	-0.804642	-0.552873	-2.11646	0.169052	1.88199e-08	4.64285e-07	Y
CD3EAP	1957.74	1552.39	1912.79	471.16	399.12	345.43	5.32277	5.29673	5.34139	3.74245	3.37136	3.33609	-1.80119	4.25097	1.88327e-08	4.64285e-07	Y
FNBP1	3495	2918	3516	6917	6235	5973	6.10128	6.25441	6.23493	7.56672	7.44003	7.58566	1.3293	7.04787	1.90331e-08	4.67213e-07	Y
TGFBRAP1	1627.77	1414.67	1684	442.45	427.5	398	5.00542	5.20496	5.17142	3.60719	3.56371	3.66444	-1.51672	4.16264	1.90771e-08	4.67213e-07	Y
PA2G4	22261.9	17158.2	21176.8	5898.51	6461.05	5378.27	8.79663	8.78998	8.8187	7.35818	7.447	7.37528	-1.40014	8.13464	1.91234e-08	4.67213e-07	Y
MAPT	1640.95	1247	1496.99	2266.95	2316.97	2126.95	5.03279	5.01004	4.99741	5.97679	5.97184	6.04267	0.971189	5.24423	1.91254e-08	4.67213e-07	N
SEZ6	1520	1329	1578	487	519	421	4.93868	5.0884	5.06902	3.77345	3.78468	3.66749	-1.29426	4.35753	1.91351e-08	4.67213e-07	Y
RCHY1	1302	929	1264	344	344.91	317	4.67926	4.6019	4.75877	3.24097	3.2619	3.34658	-1.3914	3.68117	1.92097e-08	4.6795e-07	Y
EXD2	1726	1298	1578.04	492.85	506	479	5.09063	5.08026	5.0775	3.76326	3.80539	3.9297	-1.25795	3.95084	1.92389e-08	4.6795e-07	Y
ITPRIPL2	676.62	457.88	542.72	111.66	128.71	119.7	3.75899	3.56257	3.53348	1.64257	1.80035	1.88809	-1.82384	2.41547	1.93325e-08	4.68786e-07	Y
SPTAN1	9581	8130	9521	18268	16865	16275	7.57497	7.71689	7.66688	8.9843	8.84095	8.9857	1.2776	8.47112	1.9364e-08	4.68786e-07	Y
KIF20A	7200	5755.33	6938.44	1720.13	1922	1507.6	7.14475	7.23349	7.21528	5.56017	5.74092	5.59771	-1.57934	6.60556	1.93838e-08	4.68786e-07	Y
TOLLIP	735	607	726	1167	1162	1079	3.88143	3.96632	3.95206	5.0251	4.96407	5.04735	1.06109	4.47059	1.95598e-08	4.72146e-07	Y
LGALSL	821	607	747	229	200	175	4.02252	3.98156	3.99814	2.66212	2.46221	2.47136	-1.43197	2.97965	1.97377e-08	4.75282e-07	Y
CDK2	3117.08	2287	2727	888	799	673	5.93221	5.90626	5.86945	4.60242	4.484	4.44656	-1.40527	5.53299	1.97645e-08	4.75282e-07	Y
CLIP3	740	627	711	1881	1921	2069	3.8956	4.00942	3.92078	5.7174	5.68105	5.97558	1.83924	4.33411	1.98282e-08	4.75403e-07	Y
FJX1	1262	1125	1396	300	276	226	4.6675	4.8505	4.89307	3.07286	2.88017	2.77857	-1.89106	3.60482	1.98443e-08	4.75403e-07	Y
SEMA6C	47	35	29	454	367	432	-0.0942283	-0.111737	-0.663939	3.64399	3.34454	3.78349	3.85233	2.0201	1.9924e-08	4.76387e-07	Y
FAT4	797	576	724	1854	1986	1895	3.9695	3.91444	3.95581	5.66764	5.78946	5.92928	1.84125	4.57201	1.99763e-08	4.76387e-07	Y
WDHD1	4887	3602	4382	1266	1246	912	6.57656	6.56505	6.55479	5.11005	5.1326	4.89521	-1.50768	5.7574	1.99977e-08	4.76387e-07	Y
RARG	828	675	756	96	72	83	4.09642	4.08372	3.9988	1.46609	0.882066	1.2499	-2.8265	2.20842	2.00714e-08	4.77249e-07	Y
SRI	4589.7	3480.67	4076.54	1567.93	1661.66	1432.88	6.52199	6.48593	6.44087	5.44995	5.48209	5.45932	-1.0017	5.9303	2.03086e-08	4.81469e-07	Y
LRFN2	299	232	336	51	58	45	2.66239	2.51699	2.82094	0.589762	0.510582	0.291554	-2.17597	0.880365	2.03366e-08	4.81469e-07	Y
ST6GALNAC4	470	394	440	109	131	97	3.25275	3.33038	3.22597	1.62452	1.79103	1.54001	-1.63474	2.38614	2.03626e-08	4.81469e-07	Y
SAMSN1	331	244	266	74	78	64	2.65435	2.71714	2.52606	0.987482	1.21694	1.17042	-1.56406	1.45094	2.04002e-08	4.81469e-07	Y
PIR	1894	1341	1774	495	541	407	5.25512	5.10206	5.23811	3.7962	3.84604	3.62078	-1.41205	4.44417	2.07121e-08	4.87923e-07	Y
GEMIN4	2515	2146	2457	914	935	800	5.6515	5.79064	5.71129	4.66925	4.65791	4.62562	-1.07941	5.223	2.09008e-08	4.91459e-07	Y
KIAA0319L	1825	1515	1758.78	3863.86	3666	3811	5.17244	5.30207	5.23353	6.73401	6.65865	6.91712	1.52634	5.8989	2.1044e-08	4.93913e-07	Y
FOXC1	773	593	698	149	145	140	3.93973	3.94456	3.89923	2.04733	1.99219	2.14057	-1.83386	3.26425	2.15092e-08	5.03901e-07	Y
TIMM50	4498	3479	4253	1671	1652	1432	6.49576	6.48286	6.50122	5.54428	5.46842	5.45143	-1.01079	5.96492	2.16582e-08	5.0646e-07	Y
CCNYL1	892.95	696.92	889.37	1654.88	1829.49	1445.18	4.13973	4.18393	4.25072	5.5093	5.65952	5.52308	1.38765	5.40292	2.17946e-08	5.07864e-07	Y
PPIF	5566	4411	5183	1332	1402	1032	6.80247	6.82576	6.78667	5.21674	5.2329	4.98054	-1.65872	6.0196	2.18092e-08	5.07864e-07	Y
NDUFAF6	771	658	793	234	239	192	3.93925	4.09181	4.08232	2.69962	2.70525	2.58694	-1.35386	3.44434	2.1838e-08	5.07864e-07	Y
GSG2	1303.58	988	1310	345	377	276	4.68336	4.68874	4.80969	3.2472	3.38577	3.14139	-1.48146	4.35652	2.19226e-08	5.08901e-07	Y
CENPA	2853.22	2084.63	2682.33	640.27	596.61	439	5.78584	5.78814	5.85069	4.11444	4.09721	3.87642	-1.81084	5.22733	2.19678e-08	5.0902e-07	Y
CAPN5	915	725	798	1764	1724	1506	4.16068	4.25262	4.09824	5.58897	5.59983	5.61709	1.38505	5.14444	2.20391e-08	5.0937e-07	Y
WT1	839	570	665	83	71	54	4.02657	3.91337	3.83783	1.1797	1.02432	0.850362	-2.93124	2.60226	2.20672e-08	5.0937e-07	Y
KLF16	2614.83	1980.89	2671.2	743.38	782.5	648.65	5.72177	5.6635	5.82805	4.38368	4.3754	4.28895	-1.3984	5.07726	2.2103e-08	5.0937e-07	Y
ACTR5	747	628	721	196	185	167	3.88723	4.02984	3.94682	2.43894	2.34838	2.40187	-1.56844	3.15954	2.2243e-08	5.11669e-07	Y
CCDC43	3404.56	2628.29	3130.45	1266.78	1252.56	1083.52	6.0608	6.10578	6.06811	5.11588	5.12984	5.12996	-0.94883	5.4178	2.23606e-08	5.1248e-07	N
QTRTD1	3195.97	2697	2981	956.94	923.96	783.95	5.99481	6.12219	5.99076	4.73342	4.64503	4.60205	-1.35164	5.19364	2.23802e-08	5.1248e-07	Y
RP11-196G18.22	292.17	361.46	370.7	8581.49	5988.92	7079.07	2.52982	3.23757	2.98926	7.88362	7.36973	7.81451	4.78858	5.54024	2.23991e-08	5.1248e-07	Y
UFC1	3014	2698	3177	800	891	784	5.92539	6.11023	6.07854	4.48836	4.56501	4.56535	-1.47787	5.31438	2.26839e-08	5.17046e-07	Y
NME1	28901.7	21840.7	26208.3	5708.27	6885.67	4939.08	9.18302	9.12998	9.12358	7.31947	7.5209	7.22853	-1.78144	8.38789	2.27417e-08	5.17046e-07	Y
SOSTDC1	302	242	255	18	27	14	2.5581	2.67572	2.45561	-0.990947	-0.361723	-1.06986	-3.39915	0.360272	2.27542e-08	5.17046e-07	Y
C17orf103	39	37	27	352	383	438	-0.335545	-0.053105	-0.771889	3.29896	3.36081	3.7432	3.8405	1.51127	2.27612e-08	5.17046e-07	Y
SHCBP1	5825	4299	5152	1223	1271	893	6.82566	6.82368	6.78944	5.05656	5.1689	4.87503	-1.79157	6.21729	2.32136e-08	5.26381e-07	Y
DYRK1B	370	396	471	1658	1665	1722	2.87356	3.36613	3.33337	5.51529	5.51679	5.76672	2.35049	4.07697	2.33114e-08	5.27303e-07	Y
G2E3	4518	3261.99	4195.99	1721.98	1650	1375	6.43827	6.4427	6.49896	5.53182	5.58334	5.54811	-0.923516	5.89929	2.33371e-08	5.27303e-07	N
GPD2	1729	1438	1670	427	443	362	5.10174	5.22087	5.15688	3.56409	3.59805	3.50524	-1.58676	4.14935	2.34036e-08	5.27824e-07	Y
CHEK1	6441.01	4877.03	6005	2032.07	2007	1537.02	6.96988	7.00632	7.01066	5.78816	5.82921	5.66002	-1.24263	6.64824	2.34625e-08	5.27824e-07	Y
TMEM237	4443	3605.35	4330	1403.87	1296.1	1059.28	6.46419	6.54573	6.53083	5.28099	5.14374	5.05025	-1.32508	5.89737	2.34847e-08	5.27824e-07	Y
CARM1	4576	3497	4344	1696	1688	1547	6.52713	6.48488	6.52999	5.57144	5.48751	5.54686	-0.981759	5.83945	2.36024e-08	5.2869e-07	N
ESPL1	5010	4537	5248	1287	1134	1047	6.62206	6.88999	6.81234	5.1422	4.97916	5.07082	-1.74299	6.10893	2.36063e-08	5.2869e-07	Y
LIMA1	13276	10084	12977	2899	3102	2985	8.02737	8.0426	8.11852	6.31296	6.43152	6.58315	-1.61833	7.11642	2.39423e-08	5.34352e-07	Y
WDR47	1728	1311	1571	2608	2718	2428	5.08717	5.09886	5.07244	6.16132	6.23893	6.28263	1.14976	6.05895	2.39431e-08	5.34352e-07	Y
GPATCH4	5140	4133	5010	1537	1301	1178	6.66464	6.75081	6.74388	5.40313	5.16701	5.22716	-1.45457	5.86101	2.42218e-08	5.39625e-07	Y
UPP1	327	231	306	56	54	52	2.72183	2.56815	2.70493	0.662735	0.535304	0.666893	-2.07764	1.82098	2.43965e-08	5.41895e-07	Y
HBP1	1736.53	1378.32	1610.42	3237.89	3645.52	3447.37	5.08912	5.17533	5.10957	6.46888	6.67185	6.80079	1.50282	5.64691	2.4412e-08	5.41895e-07	Y
SPATA7	387	300	333	608	631.96	563	2.9251	2.97706	2.83735	4.05722	4.14397	4.18676	1.22334	3.70233	2.44856e-08	5.41895e-07	Y
TFAP2B	7751	6520	8106	2274	2210	2130	7.25417	7.41094	7.43882	5.96544	5.93676	6.08879	-1.37343	6.09947	2.45068e-08	5.41895e-07	Y
RAB3IP	75	55	73	146	146	141	0.558055	0.546361	0.65747	1.9964	2.04739	2.21112	1.48612	1.98197	2.45367e-08	5.41895e-07	Y
NOP16	3978.44	3101.46	3603.56	978.36	967.45	715.32	6.32253	6.31399	6.26117	4.77566	4.68978	4.44125	-1.65152	5.36402	2.47774e-08	5.45787e-07	Y
FDPS	14681.1	10927.3	13032.1	4308.51	4313.98	3511.75	8.19813	8.13732	8.11774	6.9069	6.86049	6.75531	-1.3097	7.60246	2.47988e-08	5.45787e-07	Y
SEMA3A	960	640	840	89	118	85	4.29129	4.02216	4.15567	1.34137	1.62452	1.32878	-2.65988	2.32102	2.49452e-08	5.48063e-07	Y
LAMA4	893	772	921	97	129	96	4.16942	4.30699	4.29313	1.44955	1.78462	1.54603	-2.61895	3.04261	2.51918e-08	5.52525e-07	Y
ECE2	1655.52	1399.96	1677.39	407.96	507.9	415.05	5.06748	5.15878	5.1556	3.52316	3.74325	3.63331	-1.49817	4.3386	2.52855e-08	5.53054e-07	Y
INPP5K	789	624	782	1138	1205	1137	3.97891	4.01005	4.06047	4.98467	5.02513	5.13437	1.00943	4.42349	2.53807e-08	5.53054e-07	Y
PRRT4	6867	6559	7529	880	688	640	7.12105	7.38522	7.3211	4.6326	4.178	4.25383	-2.91983	5.49623	2.53995e-08	5.53054e-07	Y
YPEL1	75.14	79.13	93.79	575.69	477.61	497.61	0.600741	1.03415	1.00606	4.007	3.68077	3.92954	3.01762	2.83609	2.54189e-08	5.53054e-07	Y
C16orf62	2695.38	2188	2672.06	597	580.87	628	5.78818	5.78824	5.82242	4.08732	3.9045	4.18728	-1.68992	4.79594	2.54405e-08	5.53054e-07	Y
GABRA1	565	364	512	53	48	36	3.46615	3.25915	3.45837	0.545836	0.446861	0.248711	-2.98927	1.45564	2.54768e-08	5.53054e-07	Y
ITPRIPL1	753	615	780	131	118	85	3.92107	3.98127	4.05422	1.87897	1.66111	1.37748	-2.34878	2.69683	2.56223e-08	5.54292e-07	Y
CIRBP	7948	6606	7646	20500	18356	15754	7.29111	7.42924	7.35434	9.13811	8.98927	8.9735	1.65753	8.22732	2.56868e-08	5.54292e-07	Y
LYAR	2075	1642	2005	591	643	488	5.36577	5.41143	5.42031	4.03336	4.13335	3.93335	-1.33881	4.85132	2.57211e-08	5.54292e-07	Y
SMPD1	361	292	348	681	687	687	2.83396	2.93065	2.89838	4.22859	4.2478	4.45168	1.3813	3.63597	2.57395e-08	5.54292e-07	Y
KCNG1	1423.3	1275.22	1549.81	257	197	199	4.83342	5.03747	5.04584	2.84348	2.40852	2.61377	-2.3725	3.75984	2.57516e-08	5.54292e-07	Y
ABCC3	184	147.01	190	15.04	10	13	1.93628	1.88301	2.00744	-1.16256	-1.91784	-1.39532	-3.37004	0.197487	2.5906e-08	5.56672e-07	Y
AIFM2	833	563	665	138	157	116	4.08232	3.84098	3.82003	1.96748	2.04295	1.78572	-1.97927	2.58555	2.62297e-08	5.62677e-07	Y
TBL1XR1	12041	9037	11307	3333.65	3532	3059	7.90574	7.86858	7.91461	6.53128	6.58366	6.57174	-1.30548	6.72465	2.64236e-08	5.65884e-07	Y
PLA2G15	449	363	434	608	624	577	3.17135	3.22513	3.21037	4.08528	4.06703	4.14409	0.88627	3.80263	2.65093e-08	5.66543e-07	N
NCAPG	10673.3	7980	9619.77	3317.21	3103.22	2370.53	7.68264	7.72973	7.69472	6.4812	6.48674	6.32343	-1.28576	7.44565	2.65441e-08	5.66543e-07	Y
FAM72C	1080.88	744.7	1000.25	238.4	206.26	152.4	4.37319	4.31417	4.43143	2.67997	2.59032	2.38395	-1.81628	3.71621	2.66171e-08	5.66543e-07	Y
RP11-792A8.4	132.37	98.71	148.02	407.03	379.09	305.36	1.37795	1.3807	1.67112	3.47628	3.41285	3.31242	1.92865	2.06642	2.66325e-08	5.66543e-07	Y
MRPL15	4947	3799	4517	1139	1338	1063	6.62258	6.6184	6.59091	4.98243	5.18344	5.04707	-1.52577	5.67982	2.66802e-08	5.66609e-07	Y
CISH	367	289	354.96	84	84	84	2.88824	2.89057	2.91869	1.24357	1.16771	1.35314	-1.63952	2.13812	2.7143e-08	5.75476e-07	Y
NLRP1	427	385	420	1046	1140	1062	3.0866	3.3201	3.16644	4.85673	4.95848	5.05368	1.74198	4.1306	2.72684e-08	5.76307e-07	Y
MIS18BP1	3248	2795	3367	961	914	757	5.95597	6.22497	6.18313	4.68525	4.74286	4.70261	-1.42227	5.58526	2.72845e-08	5.76307e-07	Y
ELOVL6	7195	5693	7006	2212	2207	1718	7.1598	7.20453	7.22493	5.93693	5.91104	5.74713	-1.29786	6.42157	2.73633e-08	5.76307e-07	Y
LIG3	5716.38	4841.23	5677	2103.68	1998.76	1777.92	6.83521	6.96473	6.91953	5.87087	5.7548	5.77888	-1.10052	6.02035	2.73633e-08	5.76307e-07	Y
CD320	5108	4387	5355	1833	1911	1643	6.6965	6.80311	6.82894	5.69284	5.64691	5.60766	-1.14009	6.11451	2.74966e-08	5.77726e-07	Y
CCDC88C	424.81	370.96	453	90.93	93	75.27	3.08811	3.25922	3.27304	1.34776	1.33364	1.22232	-1.92036	2.25936	2.75216e-08	5.77726e-07	Y
TMEM44-AS1	122.42	90.38	108.13	353.86	348	295.84	1.25473	1.2632	1.22283	3.26504	3.30952	3.29336	2.01862	2.03854	2.76076e-08	5.78578e-07	Y
DDN	2719.97	2143.51	2737.21	381.47	429.41	262.17	5.78714	5.77028	5.86098	3.42949	3.4949	2.96299	-2.50207	4.56783	2.77229e-08	5.79265e-07	Y
SERTAD4	3143.43	2615.81	3280.04	538.87	555	406.2	5.96228	6.08522	6.13098	3.89799	3.92594	3.67528	-2.20029	4.86289	2.77315e-08	5.79265e-07	Y
LMNB2	12008.5	10630	12352	4125.56	4090	3554	7.90704	8.09851	8.04074	6.84325	6.78578	6.77549	-1.23721	7.41719	2.78331e-08	5.80044e-07	Y
NET1	6124	4569	5650	2057	2123	1670	6.9152	6.89724	6.91787	5.82158	5.87716	5.73565	-1.09612	6.53749	2.786e-08	5.80044e-07	Y
CYB5D2	687	542.97	652	1266.19	1328	1309.6	3.76667	3.82	3.80176	5.12755	5.1884	5.36892	1.41125	4.21865	2.83642e-08	5.89577e-07	Y
WDR12	6357	4980	6090	2454	2323	2096	6.9797	7.01272	7.02319	6.0854	5.9876	6.03752	-0.954407	6.46962	2.8422e-08	5.89815e-07	N
ZC3H6	303	212	248.38	532	500.99	401.7	2.55098	2.49501	2.42093	3.84586	3.84869	3.75279	1.34216	3.103	2.85842e-08	5.92214e-07	Y
LHX9	989	722	967	187	198	136	4.26317	4.2546	4.37781	2.34625	2.49847	2.17631	-1.97816	3.10454	2.89428e-08	5.98221e-07	Y
CNNM1	892	758	980	144	125	91	4.16161	4.28572	4.38433	2.01174	1.75067	1.48433	-2.51406	2.78875	2.89682e-08	5.98221e-07	Y
TOPBP1	12460	9896	11844	4301	3683	3200	7.9188	8.02954	7.99132	6.8671	6.71032	6.72494	-1.21227	7.29871	2.91464e-08	6.00926e-07	Y
ST3GAL4	2224	1589	1960	576	584	587	5.4983	5.33727	5.37881	4.0247	3.93525	4.12058	-1.37269	4.63992	2.92606e-08	6.02305e-07	Y
ST6GALNAC6	2741.27	2297.66	2804.31	814.92	866	677.09	5.80291	5.86672	5.89469	4.52753	4.4978	4.31915	-1.40259	4.96665	2.93902e-08	6.03994e-07	Y
DEPDC1	3916.4	2824.01	3678.02	885.17	986.76	735.52	6.2361	6.23146	6.30784	4.57563	4.83471	4.63635	-1.58504	5.70846	2.95272e-08	6.05832e-07	Y
C20orf27	4008	3516	4181	1356	1433	1170	6.34439	6.48573	6.47255	5.25614	5.23591	5.12355	-1.25043	5.86196	2.96678e-08	6.07735e-07	Y
IARS	29974	22355	27148	10433	10321	8222	9.21471	9.18079	9.18002	8.17121	8.14288	8.01443	-1.06853	8.72994	2.97257e-08	6.07943e-07	Y
BGN	8716	7212	8780	2461	2502	2608	7.44867	7.53563	7.54725	6.10147	6.06968	6.31949	-1.36643	6.87753	2.98018e-08	6.08006e-07	Y
GINS1	5717	4391	5228	1068	1137	742	6.80523	6.8488	6.80879	4.86687	4.99624	4.59199	-2.00965	5.99584	2.98244e-08	6.08006e-07	Y
RRP15	4006.99	2930.97	3699	1461.93	1493	1190.98	6.31226	6.24943	6.30441	5.33688	5.35306	5.22636	-0.956078	5.6997	2.99411e-08	6.09266e-07	N
GAREML	1015	826	985	82	71	47	4.36872	4.39238	4.38606	1.22134	0.90095	0.487847	-3.50117	2.73096	3.00177e-08	6.09266e-07	Y
FAM195B	3076	2758.69	3175.52	5130.52	5956	5299.55	5.95623	6.1411	6.07747	7.16992	7.30249	7.31794	1.16041	6.44454	3.00567e-08	6.09266e-07	Y
NSMAF	2627	2254	2656	831	791	701	5.72178	5.85533	5.82162	4.53848	4.4032	4.41711	-1.30483	4.89007	3.00777e-08	6.09266e-07	Y
HHEX	481	340	441	152	155	141	3.25915	3.14025	3.2365	2.07887	2.08208	2.14281	-1.09228	2.74353	3.02292e-08	6.11359e-07	Y
PRPH	7852.02	7212.73	8706.73	17085.3	16838.1	15628.7	7.29534	7.53803	7.5359	8.89426	8.82502	8.90911	1.39315	7.92667	3.05741e-08	6.16505e-07	Y
PLK4	3872	3040	3673	1075	946	730	6.22477	6.33353	6.30449	4.86028	4.76452	4.61304	-1.55575	5.63171	3.05805e-08	6.16505e-07	Y
SLC29A1	6027	5090	6295	1881	1719	1493	6.91991	7.0301	7.06635	5.71681	5.52204	5.50664	-1.42421	6.36845	3.06922e-08	6.17778e-07	Y
LINC01003	306	287	347	911	816	747	2.57754	2.92089	2.89916	4.63213	4.52933	4.61689	1.77303	3.60172	3.10084e-08	6.22821e-07	Y
TMEFF2	304	252	289	533	554	533	2.57747	2.72588	2.63319	3.86756	3.95395	4.10753	1.31452	3.55344	3.10407e-08	6.22821e-07	Y
METTL10	845.45	603.3	774.44	269.9	228	208	4.06919	3.96914	4.04898	2.90253	2.64283	2.70934	-1.24497	3.38289	3.11518e-08	6.24066e-07	Y
FRZB	154	135	157	24	25	17	1.66488	1.77319	1.73714	-0.519208	-0.609635	-0.983521	-2.35952	0.134656	3.14395e-08	6.2884e-07	Y
SLC25A43	608	436	510	23	35	32	3.62012	3.47938	3.43974	-0.598901	-0.0913981	-0.0359842	-3.73892	1.41023	3.15168e-08	6.29395e-07	Y
CSRNP2	1675	1231	1561	2772	2584	2617	5.04809	5.00323	5.06165	6.2544	6.15532	6.37653	1.22885	6.03392	3.15959e-08	6.29986e-07	Y
KIF16B	709	479	646	208	187	165	3.7971	3.65173	3.79248	2.51148	2.39099	2.42065	-1.31558	3.10917	3.16517e-08	6.30112e-07	Y
H2AFY2	4660	3929	5011	984	1183	938	6.5649	6.64338	6.73294	4.79642	4.95377	4.79733	-1.7731	5.51194	3.17447e-08	6.30547e-07	Y
DDX54	3219.87	2948.21	3377.72	1130.05	1251	1094.38	6.02423	6.23524	6.16596	4.9895	5.04791	5.03769	-1.12901	5.36067	3.17817e-08	6.30547e-07	Y
AMD1	12354.9	8854.17	10815.8	4042.96	4141.91	3205.84	7.93902	7.84227	7.85157	6.80619	6.82046	6.64872	-1.0907	7.59627	3.18231e-08	6.30547e-07	Y
FEN1	7653	6066	7162	2205	2474	1837.98	7.24193	7.30177	7.25856	5.92634	6.08835	5.86124	-1.32929	6.79939	3.18865e-08	6.30547e-07	Y
TOM1	871	699	897	1688	1612	1610	4.11539	4.17869	4.25992	5.54797	5.4559	5.65078	1.33136	4.78035	3.19535e-08	6.30547e-07	Y
TSR1	6295.72	4939.64	5825.48	2484.05	2360.88	2027.01	6.96256	7.00359	6.95999	6.10019	6.01671	5.99694	-0.932992	6.48808	3.1971e-08	6.30547e-07	N
NEK6	212	152	173	13	22	14	2.10125	1.9631	1.88305	-1.39954	-0.747324	-1.19775	-3.09834	0.432358	3.24963e-08	6.39602e-07	Y
SPC25	1722	1203	1590	274	322	202	5.05556	4.99683	5.09693	2.88975	3.21204	2.76317	-2.10641	4.17895	3.25689e-08	6.39602e-07	Y
ECT2	11337	8587	10433	4160	3946	3223	7.7682	7.8367	7.81219	6.80648	6.83601	6.77013	-1.0142	7.58163	3.25809e-08	6.39602e-07	Y
UBE2H	4342.83	3123.85	3976.96	7917.45	8627.59	8386.77	6.41893	6.34916	6.41147	7.76539	7.90063	8.06474	1.51339	7.05032	3.26608e-08	6.40182e-07	Y
SH3BP4	1012	687	900	243	262	206	4.33953	4.14729	4.26264	2.76103	2.82275	2.66854	-1.48819	3.64695	3.28062e-08	6.41128e-07	Y
TPM4	27613.9	20602.9	25314.9	8313.64	8745.77	7946.88	9.10779	9.05363	9.0761	7.85358	7.88316	7.93764	-1.16524	8.4947	3.28099e-08	6.41128e-07	Y
ZNF239	287	247	288	59	60	42	2.48079	2.70841	2.63191	0.690983	0.78296	0.4911	-1.9561	1.20391	3.30196e-08	6.42825e-07	Y
XRCC4	768	502	630	175	165	137	3.93653	3.69935	3.74981	2.28403	2.16676	2.09446	-1.58082	2.74125	3.30767e-08	6.42825e-07	Y
TUBB	149299	117507	147443	39276.8	44432.3	33019.2	11.5336	11.5728	11.6206	10.0859	10.2443	10.0141	-1.47016	10.9999	3.31124e-08	6.42825e-07	Y
TLE3	1076	714	980	28	18	34	4.4522	4.18285	4.3789	-0.312686	-1.04824	0.0281548	-4.75996	2.21323	3.31247e-08	6.42825e-07	Y
ITGB1BP1	7209.35	5263.25	6488.65	2751.86	2778.58	2379.23	7.15637	7.09651	7.11596	6.24642	6.25474	6.23208	-0.875598	6.75386	3.31494e-08	6.42825e-07	N
TP53I11	502	322	410	68	56	64	3.33046	3.05387	3.12885	0.932728	0.603729	0.985741	-2.34206	2.00626	3.32857e-08	6.44343e-07	Y
DRD2	682	607	698	178	170	179	3.77429	3.9657	3.89515	2.31633	2.1933	2.45719	-1.57517	3.13458	3.3329e-08	6.44343e-07	Y
HSPA9	47963.9	36225	44252	15521.5	16686.7	13776.6	9.89259	9.87746	9.885	8.74399	8.83662	8.75992	-1.09394	9.41005	3.35145e-08	6.46947e-07	Y
ABR	2478.77	2231.72	2405.76	671.69	578.1	558.34	5.65165	5.82972	5.67521	4.24356	3.92624	4.05592	-1.62741	4.67192	3.35913e-08	6.47447e-07	Y
CDC20	4454.68	3730.25	4545.47	1638.82	1765.86	1452.9	6.46329	6.59872	6.60215	5.50007	5.59835	5.51731	-1.05087	6.30055	3.36653e-08	6.47448e-07	Y
MTHFD1L	3293	2563	3187	495	557	366	6.04128	6.04594	6.08625	3.78603	3.90932	3.49609	-2.31012	5.02211	3.37013e-08	6.47448e-07	Y
ELN	294	279	285	25	27	21	2.58113	2.82965	2.59916	-0.474081	-0.474384	-0.651516	-3.21638	1.24877	3.3791e-08	6.47448e-07	Y
SLC19A2	1820	1393	1729	571	502	392	5.17189	5.17818	5.20798	3.97958	3.78523	3.62925	-1.35621	4.59082	3.37949e-08	6.47448e-07	Y
PIANP	358	320	367	59	53	47	2.88994	3.00639	2.95666	0.770245	0.43987	0.431051	-2.35786	1.30132	3.38704e-08	6.47917e-07	Y
MBNL3	3630	2874	3649	690	720	650	6.19816	6.19765	6.27713	4.27906	4.24951	4.28413	-1.89863	5.11787	3.40239e-08	6.49878e-07	Y
EXOSC5	2224	1904	2288	699	823	631	5.50605	5.59172	5.59991	4.31047	4.41568	4.20596	-1.25413	4.85465	3.41841e-08	6.51791e-07	Y
LIN9	1787	1421	1772	463	382	329	5.12291	5.22553	5.24949	3.65766	3.43281	3.43173	-1.68178	4.42646	3.42266e-08	6.51791e-07	Y
SLC7A11	633.79	355.98	446.03	71	64.33	48	3.61583	3.2402	3.26386	0.950326	0.894626	0.697512	-2.49559	1.46873	3.442e-08	6.5195e-07	Y
TOMM40	9199.37	7758.21	9493.83	3097.08	3156.12	2582.79	7.53007	7.63803	7.65906	6.43615	6.39824	6.2969	-1.25194	6.91655	3.44231e-08	6.5195e-07	Y
TFB2M	2274.74	1635.89	1949.6	789.96	811.95	670.94	5.49444	5.40927	5.38094	4.44827	4.4768	4.40171	-0.964292	4.82189	3.44803e-08	6.5195e-07	N
C12orf29	8361.76	6101.88	7628.8	2716.6	2854.67	2329.79	7.35504	7.32239	7.35359	6.21449	6.32157	6.23887	-1.07506	6.73822	3.45138e-08	6.5195e-07	Y
STARD13	620	494	588	110	114	121	3.60322	3.69658	3.657	1.59504	1.68036	1.976	-1.91597	2.14411	3.45207e-08	6.5195e-07	Y
ACOT2	1336.84	1059.62	1295.1	414.94	412.21	379.64	4.74866	4.76575	4.78539	3.53846	3.46153	3.53025	-1.23857	3.83004	3.45424e-08	6.5195e-07	Y
ORC1	1335	1078	1282	335	351	263	4.72779	4.80614	4.77582	3.21363	3.26441	3.04742	-1.60206	4.32169	3.47747e-08	6.55361e-07	Y
HIST2H2AA3	40.24	61.41	63.53	1802.12	1289.65	1562.82	-0.307322	0.683692	0.451835	5.63906	5.14094	5.61694	5.18736	3.01615	3.49117e-08	6.56969e-07	Y
SYT7	651	503	506	102	113	91	3.70783	3.69431	3.4313	1.51655	1.60513	1.4836	-2.07463	2.64865	3.50198e-08	6.5717e-07	Y
KIF14	5271	3989	4661	1517	1282	1021	6.65283	6.73938	6.65267	5.34221	5.23365	5.13782	-1.46688	6.03129	3.50256e-08	6.5717e-07	Y
CADM2	2788	2161	2953	6891	6924	6177	5.76689	5.82814	5.98548	7.55397	7.60653	7.65448	1.74957	6.75659	3.51338e-08	6.58228e-07	Y
SLC35F2	2138	1721	2069	333	397	247	5.39695	5.48908	5.46885	3.19622	3.46021	2.98149	-2.23898	4.33064	3.52414e-08	6.59273e-07	Y
PKN1	5546	4649	5375	1878	2048	1681	6.82514	6.87856	6.83164	5.73652	5.72859	5.61644	-1.15607	6.03466	3.54424e-08	6.62059e-07	Y
LPPR5	3691.1	3133.73	3924.07	830.92	846.96	686.72	6.21782	6.32609	6.38315	4.54314	4.49172	4.37409	-1.79135	4.87471	3.56273e-08	6.64519e-07	Y
TIMM21	1513	1152	1551	444	448	363	4.88453	4.9215	5.05692	3.59874	3.65939	3.56933	-1.3483	4.08625	3.56785e-08	6.64519e-07	Y
THAP4	3888.84	3336.91	3860.88	1479	1524.88	1361.97	6.28703	6.42173	6.36137	5.36929	5.35077	5.37623	-1.00659	5.66528	3.5807e-08	6.65938e-07	Y
ADI1	1950.47	1627.61	2036.16	3660.82	3928.15	3470.97	5.26275	5.41009	5.44625	6.65126	6.76849	6.79589	1.35103	6.23629	3.59917e-08	6.68395e-07	Y
PSRC1	2344	1925	2246	584	552	456	5.5183	5.66	5.5903	3.99584	3.95592	3.89222	-1.67622	4.85195	3.61382e-08	6.70138e-07	Y
RABEPK	1742	1442	1707	477	532	434	5.12717	5.2128	5.18454	3.73645	3.83518	3.73107	-1.40721	4.48484	3.62281e-08	6.70826e-07	Y
COMMD7	1485	1135	1401	579	622	523	4.90238	4.86308	4.89817	4.02049	4.05058	3.98673	-0.854978	4.33607	3.64404e-08	6.73777e-07	N
SEMA3D	450	302	330	47	53	48	3.19439	2.94374	2.81032	0.423349	0.485722	0.522131	-2.42522	1.23665	3.68764e-08	6.80849e-07	Y
CCDC87	46.12	37.29	54.44	141	144	139.57	-0.146465	-0.000698733	0.240003	1.93845	2.04398	2.21831	1.98618	1.00245	3.70325e-08	6.82739e-07	Y
FAIM	2329	1961	2383	533	543	402	5.52111	5.67676	5.67245	3.87467	3.91018	3.68125	-1.78546	4.57139	3.72375e-08	6.85514e-07	Y
COL4A2	2170	1601.98	1876	665	652	604	5.45379	5.35649	5.31808	4.2239	4.11058	4.18376	-1.20354	4.73034	3.72908e-08	6.85514e-07	Y
ADAMTSL2	259	280	291	46	50	37	2.42677	2.81154	2.62158	0.417265	0.351014	0.0825614	-2.30266	1.14033	3.73959e-08	6.86454e-07	Y
HIST1H2BF	12	9	6	196.06	166.08	174	-2.051	-1.98815	-2.83786	2.4078	2.2592	2.54879	4.6894	0.154402	3.75217e-08	6.87771e-07	Y
ECH1	2830	2251	2801	827	847	879	5.83708	5.84685	5.89616	4.53845	4.48734	4.72407	-1.28449	5.25398	3.76563e-08	6.89245e-07	Y
PON2	443.91	329	337	18	26.71	26	3.19079	3.05384	2.83624	-0.923042	-0.51897	-0.388842	-3.55948	1.32708	3.78824e-08	6.92389e-07	Y
HSPE1	22349	16472.1	20313.1	6708.07	7243.46	5432.73	8.79794	8.73469	8.75979	7.53993	7.61982	7.40035	-1.22127	8.22716	3.79953e-08	6.93081e-07	Y
ELL2	254.98	168.18	207.13	403.28	410.55	377.27	2.32428	2.14384	2.15363	3.46568	3.52199	3.60943	1.33407	3.55249	3.80293e-08	6.93081e-07	Y
SRM	4868	4126	4974	1640	1684	1355	6.62273	6.71821	6.72364	5.52858	5.47246	5.34027	-1.24813	6.04621	3.82858e-08	6.96759e-07	Y
NACC2	260	178	218	71.65	78	70	2.37142	2.20974	2.22212	0.997835	1.09863	1.1413	-1.20526	1.51314	3.84354e-08	6.98059e-07	Y
HEBP2	1823	1251	1667	512	567	476	5.18096	5.0176	5.15351	3.82823	3.94849	3.89276	-1.21498	4.62322	3.8467e-08	6.98059e-07	Y
COA6	1841.92	1433.87	1755.94	464.48	512.57	360.78	5.18433	5.22387	5.23158	3.67778	3.82406	3.52139	-1.51998	4.26565	3.88193e-08	7.03447e-07	Y
TJP2	3967	3490.54	3848	1195	1057	904	6.2917	6.5065	6.36302	5.0408	4.86614	4.8436	-1.47172	5.70804	3.8935e-08	7.04541e-07	Y
RP11-132A1.4	868	641	759	56	79	41	4.12829	4.03906	4.01425	0.662234	1.08105	0.32908	-3.30698	2.12672	3.93506e-08	7.10662e-07	Y
HNRNPD	30999	23247.5	28543	10579.9	9868.69	8035.37	9.30919	9.19932	9.23994	8.23154	7.99428	7.86959	-1.14739	8.18316	3.9385e-08	7.10662e-07	Y
DARS2	7850	5987	7669	2501.87	2582	2233	7.28606	7.2767	7.35522	6.11505	6.13635	6.12389	-1.16017	6.69586	3.94965e-08	7.11664e-07	Y
HJURP	4681	4003	4501	1363	1210	959	6.50145	6.72803	6.59694	5.20518	5.11402	4.99921	-1.52483	6.14165	3.98638e-08	7.17267e-07	Y
RPS2P32	84	60	86	181	169	145	0.743898	0.651516	0.886134	2.32589	2.21511	2.19454	1.47408	1.03506	4.01952e-08	7.21197e-07	Y
BRD2	10536	8594.64	10187.5	16464	15575	14915	7.71005	7.79872	7.76504	8.83256	8.72979	8.86466	1.04725	8.56535	4.01957e-08	7.21197e-07	Y
CEP70	796	623	695	283	258	216	3.95033	4.04185	3.90155	2.94286	2.87918	2.84134	-1.05987	3.57145	4.03909e-08	7.22591e-07	Y
CNTN4	580.9	456	531	166	164	149.57	3.56052	3.53896	3.49625	2.23124	2.10962	2.15626	-1.31627	2.86783	4.04382e-08	7.22591e-07	Y
C2orf47	1777.41	1247.33	1599.44	515	568	493	5.13007	5.02522	5.09771	3.8241	3.97726	3.97824	-1.15849	4.38677	4.04438e-08	7.22591e-07	Y
RHOBTB1	898	745	903	249	242	203	4.19454	4.24157	4.26008	2.82002	2.6585	2.58099	-1.48469	2.78605	4.06499e-08	7.23648e-07	Y
KIAA0020	5942	4425	5468	2049	1986	1625	6.8714	6.85127	6.87072	5.81571	5.78145	5.69693	-1.08201	6.23639	4.06734e-08	7.23648e-07	Y
KIF1C	1654.95	1332	1648	605	639	614	5.04556	5.1047	5.13588	4.07237	4.11336	4.24978	-0.976267	4.72306	4.06762e-08	7.23648e-07	N
GRAMD1B	1605	1189	1398	493	428	378	4.99284	4.94796	4.9009	3.76985	3.55127	3.57136	-1.31119	3.71438	4.07795e-08	7.23648e-07	Y
CENPQ	994	699	827	310	317	261	4.27952	4.20044	4.14986	3.08188	3.15952	3.09216	-1.0779	3.95728	4.08568e-08	7.23648e-07	Y
THUMPD2	1426	1080	1260	500	435	384	4.80268	4.82549	4.75629	3.77304	3.61046	3.64171	-1.12113	4.06113	4.08846e-08	7.23648e-07	Y
C17orf72	325.83	259.68	257.02	16.82	26.64	22.56	2.77393	2.68937	2.43831	-0.993058	-0.575095	-0.65919	-3.34278	0.0917719	4.09974e-08	7.23648e-07	Y
OXCT1	3723	3032.81	3602.66	968	958	714	6.21198	6.29395	6.2648	4.74736	4.7027	4.47462	-1.58629	5.58506	4.10515e-08	7.23648e-07	Y
VPS37B	1400.86	1136.76	1387.71	537.86	532.18	488.7	4.81908	4.86464	4.8842	3.91497	3.82427	3.88696	-0.988178	4.3153	4.10542e-08	7.23648e-07	N
ZCCHC10	1169	896	1067	445	436.99	354	4.51616	4.55611	4.51652	3.60515	3.61691	3.52434	-0.930839	4.11863	4.10718e-08	7.23648e-07	N
JHDM1D-AS1	115	106	125	314	349	276	1.17212	1.48606	1.42915	3.09919	3.30048	3.17585	1.78979	1.97243	4.11356e-08	7.23771e-07	Y
DENND1B	1216.59	966.47	1140.24	281	261.35	194	4.54915	4.68555	4.61886	2.92141	2.92125	2.71801	-1.77083	3.69469	4.12455e-08	7.24702e-07	Y
HMGN5	1446	1036	1103	342	289	239	4.82779	4.76137	4.56303	3.23016	3.01218	2.94655	-1.62342	4.14034	4.14929e-08	7.28043e-07	Y
WSCD2	378	291	312	62	68	71	2.91744	2.91152	2.73645	0.796821	0.889233	1.14457	-1.90113	1.91293	4.16334e-08	7.29502e-07	Y
TMEM169	1475	1105	1351	1963	2080	1687	4.87618	4.83804	4.85019	5.76666	5.82141	5.71534	0.928903	5.45137	4.1874e-08	7.32566e-07	N
ST7	3107.28	2401.25	2987.98	718.11	841.53	687.24	5.95364	5.95513	5.99429	4.31895	4.51134	4.41363	-1.53917	5.02546	4.19234e-08	7.32566e-07	Y
VRK1	2179	1623	2003	806	795	629	5.41766	5.41005	5.42389	4.46436	4.47333	4.34453	-0.976906	4.79769	4.20899e-08	7.34467e-07	N
PSMG1	5227	3931	4802	1808	1774	1448	6.68001	6.68583	6.68509	5.62961	5.63039	5.54625	-1.07926	6.17082	4.2486e-08	7.3935e-07	Y
HSPA14	4034	3052	3679	1363	1375	1045	6.30543	6.32144	6.30104	5.22139	5.26448	5.07794	-1.11888	5.96732	4.2486e-08	7.3935e-07	Y
MICALL1	1277	1028	1193	436	428	429	4.67001	4.73247	4.67037	3.59878	3.53873	3.73703	-1.09054	4.00963	4.26356e-08	7.40938e-07	Y
PAK1	411.93	269.86	334	69.96	58	57	3.06224	2.78562	2.82896	0.988059	0.623331	0.779302	-2.05058	1.45793	4.2751e-08	7.41931e-07	Y
TOP2A	72235	56690	68509	20225	20957	15065	10.456	10.5461	10.5229	9.102	9.21521	8.95525	-1.41645	10.1661	4.28649e-08	7.42895e-07	Y
NR2C2AP	1696.25	1474.56	1668.07	463.97	477.63	460.64	5.0993	5.23632	5.14844	3.70572	3.66061	3.79136	-1.4388	4.21284	4.2941e-08	7.43201e-07	Y
NKAIN1	1140	978	1169	198	223	152	4.52827	4.64248	4.63516	2.48108	2.55969	2.18992	-2.17296	3.48842	4.30879e-08	7.4473e-07	Y
CDCA8	4731	3752	4607	1367	1478	1121	6.53651	6.61834	6.6252	5.22664	5.36653	5.17634	-1.35747	6.29259	4.32407e-08	7.46357e-07	Y
SPR	509	424	526	112	137	118	3.36222	3.44059	3.48472	1.65878	1.86529	1.83459	-1.64197	2.57027	4.36306e-08	7.52066e-07	Y
FOPNL	5323	3978	4912	1803	1826	1495	6.70162	6.70681	6.71901	5.62156	5.68055	5.60361	-1.06829	6.08683	4.37597e-08	7.5327e-07	Y
JPH4	1666	1237	1542	308	238	236	5.07296	4.9833	5.0352	3.11507	2.65789	2.82893	-2.14768	3.58601	4.39252e-08	7.55097e-07	Y
JUP	3990	3107.46	3723	5808	6273	6234	6.32699	6.31656	6.30813	7.34489	7.38555	7.5632	1.09224	6.75176	4.40235e-08	7.55767e-07	Y
MAML2	446	365.67	433	106	120.97	96	3.1508	3.24467	3.20998	1.56137	1.72481	1.58933	-1.56791	2.11939	4.4442e-08	7.61923e-07	Y
FAM72A	2106.77	1685.86	1962.33	567.29	648.54	482.01	5.34542	5.48434	5.40066	3.93742	4.2229	4.01826	-1.36793	4.94762	4.46428e-08	7.64336e-07	Y
KIAA2026	1535	1228	1414	2351	2170	2062	4.91289	5.00741	4.92152	6.00865	5.92048	6.05538	1.05318	5.58787	4.48725e-08	7.67235e-07	Y
GINS2	6896	5468	6608	1577	1707	1163	7.09704	7.14763	7.14097	5.44755	5.54331	5.18817	-1.73583	6.41895	4.52403e-08	7.71745e-07	Y
MPV17L	415	325	394.01	60	73	44	3.06032	3.06381	3.07042	0.757171	0.975674	0.440201	-2.29331	1.87277	4.52576e-08	7.71745e-07	Y
KCNQ5	1443	1263	1449	230	249	160	4.8614	5.01685	4.94664	2.6908	2.73081	2.28014	-2.32427	3.74859	4.57874e-08	7.79735e-07	Y
EMG1	2582.06	1987.15	2375	787.37	916.58	765.89	5.67788	5.68927	5.66545	4.44412	4.65036	4.59093	-1.13035	4.90241	4.59945e-08	7.82214e-07	Y
SYNPO	1811	1245	1466	415	424	428	5.21809	4.97215	4.95564	3.56628	3.44445	3.6262	-1.46236	3.70137	4.6169e-08	7.83862e-07	Y
STIL	2302	1859	2330	774	751	582	5.49312	5.60894	5.64301	4.40268	4.39808	4.24168	-1.22984	5.42014	4.62746e-08	7.83862e-07	Y
TIMM13	8220.41	6676.97	7957.95	2794.4	3235.98	2952.95	7.38433	7.40783	7.40002	6.30229	6.40402	6.44981	-1.0315	6.77449	4.63186e-08	7.83862e-07	Y
MANEAL	3815.25	3432.09	4065.51	1229.02	1285.74	1128	6.25783	6.46365	6.43631	5.10085	5.10775	5.10839	-1.28838	5.55953	4.63512e-08	7.83862e-07	Y
OCEL1	130	109	118	513	474	470	1.36546	1.51195	1.34172	3.82151	3.71021	3.90101	2.36067	2.97961	4.64379e-08	7.83862e-07	Y
SIX4	122	76	111	20	19	15	1.31251	0.962914	1.24356	-0.791686	-0.964631	-1.11598	-2.11334	0.274409	4.64611e-08	7.83862e-07	Y
DBF4	3568.05	2564.84	3113.13	1049.94	1072.78	801.79	6.12278	6.07523	6.06164	4.84018	4.91679	4.70957	-1.2457	5.89768	4.69531e-08	7.90849e-07	Y
CLGN	1797	1201	1563	2825	2985	2649	5.12975	4.98395	5.06881	6.26448	6.39945	6.44203	1.31193	5.76871	4.70465e-08	7.90849e-07	Y
ZNF783	422.14	370.01	486.79	83.78	72	58.15	3.08374	3.25162	3.37545	1.23441	0.958027	0.841343	-2.23647	1.80039	4.70825e-08	7.90849e-07	Y
RRP9	1963	1662	1797	612	629	585	5.32662	5.39514	5.25133	4.1194	4.02697	4.09532	-1.23797	4.58821	4.71239e-08	7.90849e-07	Y
AS3MT	977	707	793	185	147	129	4.31167	4.16977	4.07398	2.38852	1.94935	1.93973	-2.03108	2.98428	4.72727e-08	7.923e-07	Y
GNG4	5910	4741	6039	1519	1684	1247	6.88806	6.93059	7.00742	5.4054	5.49889	5.25566	-1.54119	6.28851	4.75328e-08	7.95413e-07	Y
NCAPG2	8525	6562	7992	3027	3091	2360	7.37633	7.43271	7.42247	6.36478	6.44835	6.27349	-1.05376	7.11434	4.75835e-08	7.95413e-07	Y
NDUFAF4	2802	1983	2553	878	944	755	5.7892	5.6917	5.77147	4.59544	4.70491	4.58632	-1.09873	5.30927	4.77793e-08	7.97639e-07	Y
SLC1A3	400	266	332	17	9	8	2.9822	2.79599	2.83046	-1.05432	-1.93028	-1.88712	-4.48841	0.799969	4.79604e-08	7.99612e-07	Y
MYBL2	12640	10747	12166	3681	3722	2835	7.9727	8.12113	8.02108	6.67156	6.66487	6.46954	-1.45804	7.47052	4.81987e-08	8.02533e-07	Y
FAM212A	216	191	216	24	22	20	2.12392	2.29513	2.20362	-0.54342	-0.739593	-0.687892	-2.91055	1.03509	4.82658e-08	8.02601e-07	Y
MCM3	22909	18638	22367	8155	7923	6435	8.83136	8.91479	8.89936	7.8197	7.75334	7.65014	-1.1446	8.31143	4.83561e-08	8.03052e-07	Y
PFKP	1304	811	868	151	133	107	4.69289	4.39661	4.21373	2.06575	1.86959	1.75643	-2.55412	3.49119	4.85419e-08	8.04921e-07	Y
CENPF	23003	19308	22059	7753	6492	5634	8.78433	9.00944	8.89361	7.70054	7.56264	7.587	-1.28947	8.47785	4.85952e-08	8.04921e-07	Y
FGD6	749	575	739	1420	1296	1290	3.87021	3.91998	3.988	5.27451	5.19163	5.3983	1.36493	4.95853	4.92149e-08	8.14125e-07	Y
KIRREL2	177	133	122	20	23	17	1.83579	1.77593	1.38246	-0.80196	-0.673969	-0.912317	-2.46156	0.307473	4.9585e-08	8.17835e-07	Y
RPS6KA2	1194	988	1215	2207	2235	2094	4.57248	4.67574	4.69688	5.93661	5.92306	6.02438	1.30514	5.17094	4.96564e-08	8.17835e-07	Y
PYGO1	1638	1279	1581	441	357	343	4.99857	5.07268	5.08467	3.58858	3.33305	3.48878	-1.568	4.07396	4.96667e-08	8.17835e-07	Y
TRIM8	2691	2159	2637	1089	1073	1000	5.75046	5.7982	5.8129	4.92308	4.85389	4.94399	-0.884617	5.05935	4.9743e-08	8.17835e-07	N
HS6ST1	5531.59	4465.8	5374.24	1935.26	2074.74	2026.29	6.79879	6.83922	6.83752	5.7601	5.78856	5.9408	-1.00692	6.39845	4.97606e-08	8.17835e-07	Y
TGIF2	1605.48	1003.61	1334.21	293.08	277.74	274.95	5.00108	4.69707	4.83144	3.02738	2.91404	3.09388	-1.8425	3.4761	5.00899e-08	8.22185e-07	Y
MIF4GD	601.38	493.82	583.7	890.1	939.86	869.64	3.59461	3.66688	3.63691	4.63664	4.65369	4.7304	1.03634	3.87496	5.02115e-08	8.23119e-07	Y
FREM1	257	215	241	14	21	19	2.38683	2.45498	2.35786	-1.28905	-0.828387	-0.790925	-3.3525	0.883588	5.02999e-08	8.23508e-07	Y
FAM127A	2308.04	2079.22	2349.47	3949.97	4119.16	3838.77	5.523	5.74887	5.64799	6.77617	6.8051	6.89875	1.16352	6.03469	5.04559e-08	8.24999e-07	Y
TOE1	726.34	624.26	716.42	202.52	187.77	192.73	3.84971	4.01882	3.93685	2.48859	2.36444	2.60093	-1.45354	3.19921	5.07996e-08	8.29554e-07	Y
TUBA1B	145217	114768	136452	36063.7	42718.7	30014.6	11.4942	11.5383	11.5087	9.96321	10.1866	9.87508	-1.52353	11.0449	5.09249e-08	8.30532e-07	Y
GPR85	440	307	359	100	107	76	3.1113	3.00925	2.94532	1.46025	1.58504	1.30283	-1.5579	1.87315	5.10722e-08	8.31869e-07	Y
BRIX1	5844.36	4047.64	5215.71	1293.05	1461.06	1109.42	6.84513	6.72464	6.80321	5.14971	5.34305	5.15225	-1.5665	5.89991	5.13196e-08	8.34301e-07	Y
RP11-509E16.1	129	135	138	685	585	694	1.33777	1.83301	1.57119	4.22381	4.04376	4.5031	2.62775	3.40794	5.14001e-08	8.34301e-07	Y
FAM96A	4523	3396	4119	1498	1398	1130	6.49455	6.45563	6.45752	5.37862	5.24447	5.13223	-1.19105	5.86445	5.14183e-08	8.34301e-07	Y
ITPR1	4650	3712	4591	8632.93	7883	7819	6.5145	6.60048	6.6194	7.88757	7.77593	7.97093	1.2948	7.10439	5.18899e-08	8.4088e-07	Y
DCLRE1B	2032	1652	1989	572	645	482	5.3348	5.42083	5.40896	3.98559	4.13924	3.9174	-1.37814	4.82081	5.20894e-08	8.43039e-07	Y
CCDC15	617	485	562	229	205	166	3.57289	3.68935	3.5981	2.6291	2.56678	2.48729	-1.05676	3.06069	5.24671e-08	8.47816e-07	Y
CDC45	4566	3718	4466	1246	1213	908	6.49426	6.59781	6.57795	5.10081	5.06521	4.8507	-1.55859	6.04136	5.25615e-08	8.47816e-07	Y
H3F3B	31037.7	24311.8	28970.2	40212.9	43547.6	36800.4	9.26077	9.30536	9.27489	10.1139	10.2276	10.1869	0.891727	9.93575	5.25845e-08	8.47816e-07	N
MRPL24	3605	2815	3322	1437	1477	1354	6.19677	6.16065	6.13939	5.3444	5.26994	5.32143	-0.83078	5.57556	5.26891e-08	8.48428e-07	N
RAD51D	761	666	781	240	217	189	3.92573	4.10485	4.05891	2.7407	2.55656	2.5514	-1.42492	2.88233	5.40182e-08	8.68721e-07	Y
CC2D2A	1096	1032	1239	263	212	203	4.46995	4.72126	4.71944	2.88839	2.48971	2.60992	-1.91677	3.40941	5.41432e-08	8.68721e-07	Y
PSAP	24009	18430	22336	36274	40977	39194	8.90642	8.89248	8.89537	9.97928	10.1104	10.2387	1.20305	9.32536	5.4208e-08	8.68721e-07	Y
LITAF	1979	1397	1738	311	406	322	5.30438	5.17267	5.21232	3.11427	3.45801	3.31745	-1.91552	4.32491	5.42225e-08	8.68721e-07	Y
MCMBP	10093	7800	9566	3485	3622	2915	7.63159	7.67238	7.67867	6.57823	6.65569	6.54974	-1.06089	7.23881	5.50162e-08	8.78661e-07	Y
PLP2	3177	2597	3164.58	776	818	582.42	5.9878	6.06639	6.07654	4.4326	4.46653	4.16984	-1.6876	5.31933	5.50421e-08	8.78661e-07	Y
PRPS2	2725	2138	2620	714	750	531	5.7436	5.80471	5.81029	4.29261	4.38308	4.09208	-1.52183	5.37685	5.50935e-08	8.78661e-07	Y
NEK2	3580.96	2638.96	3128.94	1046.95	1143.99	857.99	6.12158	6.12161	6.07067	4.83047	5.02116	4.82281	-1.22932	5.89222	5.51192e-08	8.78661e-07	Y
ADRA2C	2594	2112	2810	626	655	667	5.70422	5.76091	5.90274	4.13067	4.12997	4.34378	-1.61196	4.67525	5.52116e-08	8.79029e-07	Y
MTFP1	2622.33	1976	2365.43	496.83	558.49	409.86	5.7385	5.64954	5.64931	3.81382	3.8662	3.59667	-1.92618	4.51941	5.52805e-08	8.79029e-07	Y
LGALS3BP	13639	11638	13499	5312	5485	5264	8.11856	8.20621	8.16134	7.23221	7.15826	7.27444	-0.938528	7.51987	5.53774e-08	8.79471e-07	N
POLA2	2310	1880	2263	765	804	612	5.4984	5.62491	5.60085	4.38607	4.49589	4.31345	-1.19746	5.12524	5.55013e-08	8.79506e-07	Y
DBR1	2377	1807	2227	923	925	787	5.54623	5.56235	5.57595	4.66253	4.686	4.66001	-0.895334	5.12716	5.55179e-08	8.79506e-07	N
HIST1H2AI	12.38	19.52	11.92	334.33	330.95	367.67	-1.95606	-0.955422	-1.91763	3.22145	3.1573	3.50021	4.92492	0.806708	5.60424e-08	8.8609e-07	Y
POC1A	695	559	640	235	261	203	3.78757	3.85846	3.77385	2.70395	2.83581	2.67213	-1.08768	3.4452	5.60728e-08	8.8609e-07	Y
IL13RA2	2277	1299	1710	373	413	335	5.4951	5.07735	5.19202	3.36601	3.50382	3.40265	-1.79382	4.42724	5.68398e-08	8.97096e-07	Y
LARS	14773	11679	13913	6150	5808	5167	8.19982	8.23933	8.21407	7.41386	7.30282	7.33015	-0.840361	7.7204	5.72384e-08	9.01269e-07	N
CBY1	736.58	583.55	677.07	991.24	1000.99	858.78	3.87039	3.9212	3.85527	4.77736	4.7748	4.75252	0.878532	4.33857	5.72459e-08	9.01269e-07	N
TDRD1	3571	2859	3474	1194	1125	1001	6.12496	6.23102	6.21958	5.02645	4.98352	5.02713	-1.16494	5.61717	5.73485e-08	9.01768e-07	Y
SLC39A14	15269	11460	14058	5587	5827	5031	8.2457	8.21347	8.2295	7.27382	7.31074	7.29594	-0.923375	7.8955	5.74837e-08	9.02778e-07	N
CUTA	5180	4316	5256	1957	2005	1894	6.70636	6.7881	6.8048	5.77823	5.73503	5.83781	-0.985229	6.24158	5.78666e-08	9.0767e-07	N
ZER1	1300	1192	1335	3315	3049	3289	4.69545	4.94617	4.83263	6.52369	6.37048	6.6749	1.68119	5.53707	5.81284e-08	9.09409e-07	Y
HPDL	554	536	574	88	83	61	3.48578	3.77721	3.61021	1.31387	1.14306	0.884833	-2.54636	2.04076	5.82977e-08	9.09409e-07	Y
CDK2AP1	13204.8	9769.82	12947.6	3153.03	3492.63	3227.85	8.04083	7.97942	8.10954	6.45266	6.56386	6.64441	-1.46726	7.42489	5.83268e-08	9.09409e-07	Y
AIFM1	4737	3654	4376	1884	2007	1688	6.57404	6.55068	6.54138	5.72047	5.74259	5.67988	-0.822891	6.02645	5.83304e-08	9.09409e-07	N
FAM72B	2167.64	1718.54	1919.25	590.13	514.82	419.82	5.38641	5.51211	5.36867	3.99424	3.89023	3.81942	-1.53813	4.84797	5.83964e-08	9.09409e-07	Y
FAM163B	400	347	411	38	51	33	3.07946	3.09858	3.11181	0.168144	0.330699	-0.144853	-2.95922	1.12595	5.84718e-08	9.09409e-07	Y
SPTBN2	2999	2723	3058	675	559	554	5.94902	6.09808	6.01517	4.27035	3.83662	3.98985	-1.96917	4.8131	5.84779e-08	9.09409e-07	Y
MPP2	1868	1534	1782	524	609	566	5.24688	5.28632	5.24144	3.88848	3.99534	4.06763	-1.27964	4.5079	5.86154e-08	9.10436e-07	Y
PAQR7	370.12	286	390.85	81	81	86	2.88176	2.89096	3.06249	1.17511	1.14966	1.43228	-1.69641	1.606	5.95157e-08	9.23291e-07	Y
COQ3	1536	1042	1222	360	392	332	4.94422	4.74547	4.70288	3.32969	3.39772	3.34856	-1.40993	3.91415	5.9755e-08	9.25875e-07	Y
GPR124	1288.27	1135.59	1280.88	353.05	324.1	348.1	4.70201	4.86005	4.76766	3.3116	3.10279	3.38897	-1.50907	4.01666	6.00581e-08	9.28173e-07	Y
MRPL12	10018	8034	9056.23	3209	3678	2960	7.66635	7.67744	7.58741	6.49897	6.5947	6.46122	-1.13878	6.9557	6.00851e-08	9.28173e-07	Y
EIF5A	43809.4	33905.8	42267.9	13836.9	16386.8	12949.7	9.77885	9.768	9.81426	8.59307	8.77946	8.62938	-1.12724	9.30764	6.01222e-08	9.28173e-07	Y
IFRD2	2200	1937	2237	453.79	383	326	5.49166	5.61546	5.56705	3.68886	3.31083	3.25118	-2.11969	4.18115	6.03362e-08	9.30347e-07	Y
DLGAP5	8072	5992	7057	2415	2540	1939	7.28129	7.31506	7.24736	6.02476	6.19488	6.02964	-1.2106	6.93478	6.05228e-08	9.31973e-07	Y
STAM2	821	610	751	982	959	834	4.00059	4.00677	4.01174	4.74093	4.76093	4.7741	0.744233	4.48511	6.05881e-08	9.31973e-07	N
SOX7	1362	1031	1258.12	491.16	463	379	4.77114	4.72991	4.7448	3.77762	3.63703	3.53855	-1.07812	3.92083	6.07322e-08	9.32427e-07	Y
MINA	3792.78	2904.15	3565.8	1606.46	1543.79	1352.26	6.23631	6.23345	6.25062	5.47573	5.39527	5.40148	-0.788805	5.64602	6.07642e-08	9.32427e-07	N
TPX2	21383	16539	20660	5313	5949	4359	8.70368	8.76572	8.79243	7.17694	7.39151	7.15684	-1.52383	8.26737	6.16289e-08	9.44555e-07	Y
ETV4	2047	1497	1754	233	199	131	5.37562	5.25379	5.21948	2.71812	2.39004	1.96851	-2.91393	3.85879	6.17282e-08	9.44939e-07	Y
CMTM7	1045.34	964.87	1084.52	321.97	324.67	296.98	4.39164	4.63259	4.53012	3.17096	3.12183	3.18215	-1.35114	3.74487	6.2416e-08	9.5432e-07	Y
PMM2	3024.91	2509.33	2825.4	1220.94	1248.35	1091.62	5.91618	6.01757	5.91324	5.08538	5.07764	5.07768	-0.868261	5.21496	6.26338e-08	9.565e-07	N
CXCL12	351	262	311	26	23	30	2.82476	2.74872	2.72804	-0.428742	-0.679925	-0.118789	-3.14843	1.18742	6.31848e-08	9.63758e-07	Y
SIGMAR1	6667	5708	6924	2478	2480	2143	7.06287	7.19758	7.20444	6.11209	6.05549	6.03431	-1.09661	6.64862	6.33036e-08	9.64413e-07	Y
LYRM5	549.02	414.76	483.8	975.36	1033.29	850.31	3.4002	3.46755	3.38334	4.71341	4.90559	4.85136	1.41402	4.10165	6.37023e-08	9.69326e-07	Y
C3orf33	358	248	284	71	65	47	2.80458	2.70979	2.61032	0.960732	0.887704	0.638502	-1.85057	1.28153	6.41947e-08	9.75196e-07	Y
STC2	920	573	662	96	93	56	4.19877	3.88848	3.82073	1.4228	1.33955	0.806811	-2.75215	1.98436	6.4298e-08	9.75196e-07	Y
TRPA1	629.28	375.43	465.68	79.44	55.86	60	3.68227	3.2535	3.30533	1.17833	0.55252	0.829988	-2.47313	1.70867	6.4318e-08	9.75196e-07	Y
STAT3	5398	4299	5300	7559	7940	7396	6.73553	6.80742	6.82499	7.70104	7.77563	7.87647	0.98331	7.42513	6.44163e-08	9.75524e-07	N
RPP25	4413	3505	4350	1348	1371	1087	6.46825	6.49359	6.53375	5.2345	5.19951	5.05389	-1.35396	5.73532	6.47489e-08	9.78739e-07	Y
NEU1	2193	1637	2009	3139	3609	2913	5.43963	5.41192	5.42478	6.43627	6.63195	6.52407	1.07475	6.25534	6.47825e-08	9.78739e-07	Y
GINS3	3040	2510	2935	998	959	755	5.9066	6.03178	5.97265	4.77999	4.72799	4.58677	-1.27342	5.29776	6.52445e-08	9.84549e-07	Y
NPY2R	2447	1859	2419	971	955	840	5.57924	5.61058	5.69762	4.7279	4.74818	4.77548	-0.881109	4.54279	6.54284e-08	9.85404e-07	N
RHOU	5984	4208	5106	1769	1917	1559	6.87776	6.78187	6.77293	5.60047	5.73739	5.64636	-1.14303	6.07137	6.5456e-08	9.85404e-07	Y
AGPAT2	1451	1014	1156	247	266	195	4.87038	4.69937	4.62058	2.79433	2.82408	2.5623	-2.03747	3.96806	6.55973e-08	9.86363e-07	Y
CDT1	3196	2596	3113	816	823	616	6.00059	6.06238	6.05171	4.50873	4.46766	4.24046	-1.65843	5.31886	6.57739e-08	9.87349e-07	Y
KIAA0247	612	523	609	963	990	943	3.60898	3.7586	3.701	4.74066	4.74848	4.87359	1.09727	4.39989	6.58181e-08	9.87349e-07	Y
ARL15	259	230	270	552	562	493	2.35008	2.59162	2.53436	3.92095	3.96855	3.98701	1.48607	3.56702	6.64333e-08	9.94759e-07	Y
ABCC4	2419	1797	2232	399	463	376	5.60351	5.52792	5.57056	3.48158	3.62987	3.51757	-1.98497	4.61708	6.64685e-08	9.94759e-07	Y
CUL4A	4916.74	3978	4814.01	1710	1462.13	1370	6.60542	6.69168	6.68501	5.56118	5.32657	5.43316	-1.2075	6.02031	6.66671e-08	9.96559e-07	Y
ITGA9	3667.81	2825.91	3334.92	561.54	665.98	527.75	6.20425	6.18063	6.14968	3.97435	4.15326	4.00535	-2.10863	5.12472	6.68285e-08	9.978e-07	Y
CCDC106	723.92	579.12	716.59	219.41	245	226.02	3.90623	3.85999	3.92068	2.65745	2.63536	2.6812	-1.22689	2.78404	6.7223e-08	1.00232e-06	Y
IMP4	3504.28	2890.22	3451.24	1390	1370.29	1193.51	6.13892	6.2127	6.19901	5.28161	5.19279	5.18074	-0.971931	5.70615	6.73414e-08	1.00232e-06	N
RNF103	485.68	349.09	473.3	719.63	657.39	581.69	3.25925	3.1897	3.34209	4.30621	4.18831	4.21717	0.983037	3.91722	6.73675e-08	1.00232e-06	N
TUBBP1	194.16	138.93	204.62	47.37	42.21	36.16	1.95073	1.85366	2.13105	0.405642	0.221175	0.19876	-1.6972	1.28017	6.75663e-08	1.0031e-06	Y
KIAA0368	6510	5404	6451	2372	2382	2128	7.01048	7.1335	7.10722	6.0333	6.03022	6.06795	-1.02452	6.42915	6.76109e-08	1.0031e-06	Y
MELK	3279	2571	2951	1000	977	720	5.98235	6.09401	5.98949	4.75369	4.81583	4.59955	-1.31758	5.67857	6.77337e-08	1.0031e-06	Y
TTK	4776	3615	4444	1345	1443	1097	6.51923	6.59022	6.58157	5.17621	5.38846	5.22032	-1.31551	6.30381	6.77354e-08	1.0031e-06	Y
NRSN1	1536	1357	1610	537	497	459	4.93391	5.13488	5.10333	3.89695	3.75854	3.84031	-1.21799	4.06922	6.87036e-08	1.01625e-06	Y
AP001816.1	40	41	59	245	250	281	-0.295936	0.0901935	0.340616	2.78015	2.73993	3.09515	2.79401	1.46163	6.8816e-08	1.01635e-06	Y
PPT1	6436	4597	5945	1433	1718	1303	7.00698	6.88946	6.98588	5.31778	5.53516	5.32892	-1.5426	6.18206	6.8971e-08	1.01635e-06	Y
MKKS	4398	3370	3902	1682	1681	1404	6.43266	6.46226	6.38523	5.52696	5.54952	5.49748	-0.896725	5.98236	6.90524e-08	1.01635e-06	N
BCAT1	29298.9	20939	26145.8	6130.95	6934	5124.84	9.20455	9.06765	9.11964	7.42412	7.52764	7.27733	-1.66645	8.20094	6.90599e-08	1.01635e-06	Y
TST	507	454	530	871	1086	998	3.33854	3.55397	3.50049	4.59663	4.88036	4.95323	1.30156	4.4382	6.91097e-08	1.01635e-06	Y
PAG1	770	593	792	1622	1575	1382	3.92191	3.95464	4.08467	5.47667	5.45121	5.46888	1.49909	5.23688	6.92322e-08	1.01698e-06	Y
JAKMIP1	642	482	646	175	151	134	3.68789	3.63274	3.78335	2.29251	2.02152	2.03905	-1.58274	3.0282	6.94011e-08	1.01828e-06	Y
MAP2	20838	16400	20231	7415	6985	5948	8.71166	8.71621	8.74998	7.69732	7.54053	7.4953	-1.09551	7.93317	6.97223e-08	1.02182e-06	Y
PPIL1	5521	4341	5229	1534	1684	1383	6.77879	6.81256	6.80264	5.40992	5.51907	5.4318	-1.32921	5.93031	6.98493e-08	1.0225e-06	Y
ALG3	2946	2720	3153	917	916	821	5.89714	6.11809	6.06634	4.68925	4.59638	4.62048	-1.39135	5.10439	7.04709e-08	1.03041e-06	Y
RAB27B	1982	1454	1732	395	437	309.89	5.29898	5.2366	5.20937	3.45209	3.57788	3.28066	-1.76899	4.12376	7.0869e-08	1.034e-06	Y
RBBP9	1966	1415	1704	617	687	538	5.29416	5.19172	5.18402	4.10086	4.21741	4.05882	-1.06906	4.60257	7.08786e-08	1.034e-06	Y
PARPBP	3217.46	2308.55	2800.8	1023.12	1076.76	839.84	5.95133	5.94175	5.91513	4.78342	4.96277	4.8305	-1.09436	5.71235	7.10701e-08	1.03509e-06	Y
ANK3	361.53	241.41	296	21	24	20	2.96667	2.54887	2.63009	-0.643634	-0.801181	-0.933359	-3.39366	0.925463	7.1116e-08	1.03509e-06	Y
ZBED1	373.86	340.71	368.54	92.5	107.17	102.5	2.88987	3.14835	2.97952	1.35997	1.56304	1.69964	-1.499	2.0671	7.13324e-08	1.03704e-06	Y
PLAGL2	3450	2701	3233	1504	1524	1317	6.11129	6.11925	6.10616	5.39083	5.35544	5.33513	-0.748028	5.78039	7.14133e-08	1.03704e-06	N
ANKS6	673	592	714	233	237	191	3.758	3.92727	3.92706	2.70632	2.66624	2.54361	-1.22112	3.33236	7.20442e-08	1.04501e-06	Y
RAB11FIP4	1377	1120	1248	372	419	352.5	4.79924	4.83914	4.72984	3.38795	3.47065	3.4042	-1.35553	4.01375	7.26584e-08	1.05272e-06	Y
NOP58	8943	6814	8272	3760	3565	2922	7.46249	7.47295	7.46754	6.69253	6.62291	6.54003	-0.82781	7.1895	7.28924e-08	1.05491e-06	N
DDX47	3893.18	2862.35	3523.75	1325	1364.34	1110.34	6.26053	6.22366	6.23714	5.18616	5.24166	5.14997	-1.04685	5.55566	7.37331e-08	1.06459e-06	Y
MCM10	5824	4470	5401	1496	1466	1033	6.83394	6.8729	6.85523	5.35459	5.35916	5.06429	-1.59057	6.29051	7.38217e-08	1.06459e-06	Y
TRIM9	2567	2101	2671	980	900	825	5.66884	5.77013	5.83503	4.75914	4.62515	4.6996	-1.06216	5.27367	7.3828e-08	1.06459e-06	Y
TET1	1083	845	964	265	303	244	4.42888	4.4527	4.36396	2.87846	3.04752	2.93271	-1.44203	3.39871	7.39462e-08	1.06459e-06	Y
ERRFI1	427	314	366	593	607	565	3.0918	3.02214	2.96675	4.04303	4.04027	4.13117	1.06711	4.08072	7.40071e-08	1.06459e-06	Y
TNNT2	286	217	331	32	30	40	2.5194	2.48598	2.8206	-0.143354	-0.284838	0.315527	-2.66338	1.6985	7.40635e-08	1.06459e-06	Y
TFAP4	1270	1159	1309	363	344	278	4.68407	4.88728	4.79826	3.35396	3.18379	3.05862	-1.59471	3.28452	7.42786e-08	1.0658e-06	Y
ATP5G1	5446.08	4403.74	5476.93	1818	2033	1543	6.76945	6.8247	6.86667	5.66395	5.77179	5.56449	-1.16004	6.37257	7.43341e-08	1.0658e-06	Y
ZC3H10	339.22	233.76	315.05	577.25	567.83	546.51	2.73904	2.61468	2.75651	3.98572	3.9828	4.1347	1.28532	3.29295	7.44554e-08	1.0658e-06	Y
HES1	614	449	588	132	107	101	3.60485	3.54602	3.65279	1.87065	1.56079	1.67851	-1.89552	2.70251	7.44832e-08	1.0658e-06	Y
ZNF358	2000.11	1686.96	2033.63	644	633.33	662.93	5.3511	5.41874	5.43043	4.19066	4.04149	4.28175	-1.24656	4.4671	7.46696e-08	1.06727e-06	Y
SEPHS1	9434.04	7740.27	9565.97	3116.69	3469.08	3018.64	7.5535	7.64534	7.67346	6.43399	6.55819	6.55319	-1.09902	7.01835	7.48038e-08	1.06799e-06	Y
RWDD2A	402	295	343	584	522	507	2.98656	2.94735	2.87818	4.00499	3.85625	4.01955	1.03194	3.61259	7.57221e-08	1.07989e-06	Y
L3MBTL2	2514.25	2290.8	2703.95	869.85	919.26	831.21	5.65242	5.8837	5.84907	4.59905	4.63096	4.67751	-1.16585	4.84646	7.60698e-08	1.08363e-06	Y
HMGB2	28079	22304	26469	10857	10598	8339	9.10371	9.19135	9.148	8.21402	8.21173	8.0756	-0.985924	8.91786	7.70465e-08	1.09632e-06	N
SNRPF	4845.54	3508.52	4301.98	1676.7	1820	1453.99	6.59181	6.50438	6.52079	5.53932	5.62876	5.50089	-0.97175	6.11317	7.80704e-08	1.10835e-06	N
NR2F6	2963	2244	3060	1080	1107	968	5.89464	5.84953	6.02607	4.91573	4.88921	4.88423	-1.03582	5.28194	7.81037e-08	1.10835e-06	Y
MND1	820	623	756	157	169	103	3.97893	4.05359	4.02667	2.08244	2.29627	1.81117	-1.9609	3.3174	7.8171e-08	1.10835e-06	Y
TMEM126A	1739	1199	1450	415	479	384	5.11035	4.9585	4.95307	3.52327	3.71011	3.58953	-1.36526	4.07834	7.82404e-08	1.10835e-06	Y
ANKRD18B	233.84	212.39	213.87	33	30	27.85	2.19102	2.48681	2.20205	-0.133213	-0.214641	-0.105624	-2.4286	1.11198	7.83749e-08	1.10902e-06	Y
ELMO2	1509	1149	1513	2214	2191	2119	4.90611	4.89677	5.01431	5.93766	5.90175	6.0513	1.02251	5.66051	7.88818e-08	1.11495e-06	Y
PIK3AP1	274	223	252	21	15	9	2.46586	2.51847	2.42567	-0.732299	-1.27634	-1.79631	-3.69078	0.915675	7.92176e-08	1.11845e-06	Y
FBXO4	300	232	251	83	97	78	2.62672	2.55042	2.41179	1.2516	1.32147	1.17676	-1.22988	1.59171	7.98587e-08	1.12411e-06	Y
SPDL1	3777	2810	3458	1595	1437	1242	6.20056	6.21046	6.21435	5.43943	5.34619	5.35108	-0.824541	6.09581	7.98609e-08	1.12411e-06	N
RBMX	31759.3	24938	30252.3	12558.3	11281.3	9732.63	9.31366	9.32575	9.33205	8.45221	8.24296	8.22013	-0.981127	8.57755	7.98836e-08	1.12411e-06	N
ERCC6L	2399	1902	2352	611	638	430	5.53283	5.65829	5.66191	4.04446	4.19919	3.85361	-1.59224	5.30641	8.03508e-08	1.12925e-06	Y
VANGL2	2131	1730	2040	572	592	615	5.42429	5.47013	5.43985	4.00382	3.97751	4.21789	-1.35812	4.29697	8.04263e-08	1.12925e-06	Y
ANKMY2	857	544	674	1261	1256	1071	4.06606	3.83874	3.85482	5.10468	5.14342	5.12601	1.21352	4.69277	8.08098e-08	1.13339e-06	Y
ADCK2	527.12	436.57	499.26	191.53	213.34	169.77	3.39703	3.49558	3.41373	2.41655	2.5309	2.39546	-1.01219	2.92317	8.13427e-08	1.1396e-06	Y
GALNT6	1259.46	1014	1228.8	483.3	466.61	400.9	4.69309	4.67718	4.70142	3.7848	3.58462	3.53485	-0.99202	3.77782	8.1532e-08	1.141e-06	N
ANXA11	1302	854	1133	280	328	296	4.72366	4.44387	4.58903	2.98324	3.10841	3.13997	-1.48838	3.62203	8.19312e-08	1.14423e-06	Y
SLC20A1	4993	4027	4858	1939	1865	1531	6.64033	6.69884	6.69471	5.75356	5.65435	5.5625	-0.999113	6.15668	8.19425e-08	1.14423e-06	N
NDC80	2001	1674	1927	564	584	419	5.27084	5.4744	5.37453	3.92878	4.07233	3.81709	-1.44654	4.90177	8.21035e-08	1.14522e-06	Y
TOR3A	3756	3117	3561	1015	1176	831	6.23338	6.32629	6.24569	4.8233	4.98252	4.67233	-1.43944	5.50787	8.22068e-08	1.1454e-06	Y
TMEM42	173	153	181	509	459	437	1.78255	1.99414	1.95513	3.81564	3.65254	3.78101	1.83418	2.51878	8.30449e-08	1.15548e-06	Y
SCP2	1781.72	1234.42	1572.79	590.15	602	546.58	5.15725	4.99066	5.0671	4.04113	4.0178	4.06937	-0.98908	4.54574	8.31117e-08	1.15548e-06	N
SDF2L1	1279	975	1154	404	462	359	4.69366	4.63848	4.61667	3.50763	3.60981	3.42837	-1.14846	4.02069	8.33983e-08	1.1582e-06	Y
EPHX2	472	433	501	1009	1004	917	3.24608	3.47694	3.41652	4.81799	4.74772	4.80531	1.42529	3.80511	8.35618e-08	1.1592e-06	Y
CTD-2196E14.9	534	410	523	900	950	823	3.40008	3.41801	3.48489	4.63229	4.71161	4.70741	1.25205	3.9146	8.37092e-08	1.15998e-06	Y
HAUS7	2018.5	1695.27	1915.26	701.94	749.64	625	5.34299	5.44341	5.34967	4.29624	4.32346	4.24859	-1.09566	4.81027	8.3948e-08	1.16129e-06	Y
UBE2E1	4410	3199	3773	1404	1339	1265	6.4575	6.36988	6.3311	5.28468	5.18328	5.29631	-1.0964	5.62895	8.41053e-08	1.16129e-06	Y
COX10	1014.16	731.9	920.37	350.5	356.48	305.02	4.33311	4.24641	4.29747	3.28028	3.28362	3.25675	-1.02446	3.64128	8.41977e-08	1.16129e-06	Y
PSME2	2862.62	2327.03	2693.16	1138.38	1195.12	1019.91	5.82752	5.91631	5.84655	4.97644	5.03145	5.00187	-0.865487	5.6413	8.42288e-08	1.16129e-06	N
FAR2	5263.26	3905.48	5038.51	1668.56	1786.71	1502.26	6.73378	6.64028	6.74265	5.55211	5.56072	5.49288	-1.11039	5.90379	8.42603e-08	1.16129e-06	Y
PTPRU	3369	3229	3673	1103	1082	1040	6.0959	6.36121	6.28514	4.96012	4.827	4.94873	-1.33174	5.46056	8.4446e-08	1.16211e-06	Y
MON1A	638	604	728	191	181	187	3.69154	3.9475	3.95222	2.42945	2.25905	2.48757	-1.49884	3.00285	8.45442e-08	1.16211e-06	Y
PVRL1	7783	5959	7422	3031	3006	2845	7.28057	7.26426	7.30614	6.39779	6.34311	6.45655	-0.905528	6.8024	8.45932e-08	1.16211e-06	N
GRN	4780	4384	5069	8716	9054	9246	6.58509	6.81506	6.75398	7.9283	7.91946	8.13789	1.2473	7.19198	8.48447e-08	1.1643e-06	Y
ANP32A	25067.4	19214.8	23437.3	7495.68	8141.72	6458.45	8.96838	8.95286	8.96488	7.70432	7.7796	7.63804	-1.23234	8.23393	8.5119e-08	1.16681e-06	Y
SNRNP40	3033.95	2307.95	2722.99	1087.97	1126.99	969.99	5.91051	5.90514	5.86267	4.91039	4.94836	4.93157	-0.969248	5.42888	8.53776e-08	1.16909e-06	N
KIF15	2249	1837	2078	793	700	557	5.43334	5.61339	5.48497	4.41478	4.34451	4.24202	-1.18593	5.12016	8.56844e-08	1.17203e-06	Y
AURKB	5283	4261	5048	1477	1291	1095	6.70031	6.79804	6.75583	5.34228	5.16303	5.1313	-1.56996	6.24237	8.59859e-08	1.17489e-06	Y
PAIP2B	112	78	105	211	241	193	1.15733	1.02684	1.17246	2.54704	2.72488	2.60457	1.52773	2.07717	8.62898e-08	1.17778e-06	Y
SEPT14	582	379.51	490	84.21	94.28	86.39	3.5526	3.28317	3.3833	1.24702	1.33363	1.39376	-2.01754	2.25687	8.65554e-08	1.18014e-06	Y
GATA4	2823	2259	2814	1137	1172	1040	5.82895	5.85573	5.90407	4.99351	4.96396	4.97766	-0.88966	5.3401	8.67375e-08	1.18108e-06	N
KDELC2	317	267	307	91	94	79	2.63788	2.80905	2.72019	1.324	1.40097	1.36083	-1.34962	1.96297	8.68631e-08	1.18108e-06	Y
IPO5	22758	17099	20875	7315	8022	6166	8.81484	8.79622	8.80165	7.65679	7.784	7.60549	-1.11038	8.34752	8.69075e-08	1.18108e-06	Y
NCR3LG1	831	666	799	125	103	67	4.03037	4.1232	4.09775	1.78293	1.52577	1.11619	-2.58208	2.70925	8.69969e-08	1.18108e-06	Y
FAM175A	641.12	393.72	512.82	1284.88	1247.05	1041.11	3.63644	3.38205	3.46388	5.12196	5.15356	5.1124	1.64781	4.26908	8.71717e-08	1.18108e-06	Y
RP11-594N15.3	44	39	39	108	99	87	-0.189751	0.0434529	-0.242425	1.57618	1.46212	1.48154	1.6643	0.527486	8.71813e-08	1.18108e-06	Y
JAG2	509.61	445	546	62.94	62	57.96	3.36375	3.51041	3.53856	0.83215	0.728153	0.815703	-2.69456	2.25075	8.76321e-08	1.18581e-06	Y
SLC12A8	228	160	163	47	43	41	2.19594	2.04515	1.80011	0.406653	0.222102	0.343708	-1.67801	0.951274	8.77169e-08	1.18581e-06	Y
PCOLCE	10430.5	10261.2	11727.5	2951.03	2648.46	2642.96	7.71808	8.03579	7.96205	6.37243	6.13284	6.31356	-1.64609	7.21338	8.80756e-08	1.18939e-06	Y
PACSIN3	164	134	135	17	18	15	1.73629	1.77825	1.52522	-1.02129	-1.03779	-1.11227	-2.73514	0.169287	8.82423e-08	1.19038e-06	Y
ACY1	550.47	502.4	554.33	125.73	157	124	3.47965	3.68135	3.55911	1.82888	2.05293	1.89482	-1.6529	2.77876	8.83814e-08	1.191e-06	Y
PRR13	2252.39	1600.67	1992.99	840.6	764.46	692.49	5.48009	5.37797	5.41272	4.53776	4.39011	4.44756	-0.96122	4.84606	8.86604e-08	1.19349e-06	N
CDK5R2	2562	2137	2863	4435	4791	4371	5.6649	5.79556	5.93546	6.93567	7.03888	7.10711	1.1908	6.37501	8.88713e-08	1.19398e-06	Y
TRIM67	332	281	305	73	60	49	2.71327	2.87538	2.70841	1.01566	0.741527	0.655925	-1.98284	2.11992	8.8977e-08	1.19398e-06	Y
SBDSP1	3015.53	2210.26	2667.41	1127.71	1015	883.68	5.88775	5.85429	5.83669	4.94991	4.82297	4.83117	-0.983675	5.5896	8.8978e-08	1.19398e-06	N
ZSWIM4	422	375	449	782	831	826	3.07873	3.27467	3.26021	4.44528	4.48597	4.66918	1.30191	3.66304	8.91488e-08	1.19501e-06	Y
PHF17	3364.78	2608.59	3147	915	1007	861	6.04933	6.0904	6.07424	4.65157	4.80515	4.78516	-1.31931	5.41059	8.93464e-08	1.1964e-06	Y
PCGF6	1705.39	1362.41	1467.05	559.74	479.58	421.69	5.06826	5.15426	4.97368	3.94229	3.7373	3.75831	-1.23154	4.39115	8.9626e-08	1.19687e-06	Y
TUBB4A	702.88	539.29	633.17	178.12	191.41	139.55	3.81444	3.79796	3.75552	2.31439	2.37004	2.10724	-1.54371	3.18906	8.96595e-08	1.19687e-06	Y
PDLIM2	241.84	178.89	209.51	13	9.41	5.95	2.31913	2.17402	2.15095	-1.37481	-1.98199	-2.43524	-4.13976	0.249494	8.96638e-08	1.19687e-06	Y
HIST1H2BK	2244.56	2001	2555.11	4595.19	5057.61	4332.62	5.46349	5.70948	5.77421	6.97758	7.13639	7.1202	1.41332	6.64642	8.99707e-08	1.1997e-06	Y
CHN1	7013	4903	6228	1775	1854	1805	7.13304	6.98061	7.05238	5.62839	5.64103	5.79359	-1.34044	6.0867	9.01615e-08	1.20017e-06	Y
LTV1	3731	2941	3323	1256	1226	1027	6.19701	6.26452	6.1531	5.10717	5.09138	5.04266	-1.11742	5.53572	9.03095e-08	1.20017e-06	Y
PSEN1	1883	1392	1754	2805	2795	2681	5.21116	5.18525	5.23133	6.26644	6.27906	6.42538	1.11131	5.90185	9.03526e-08	1.20017e-06	Y
KBTBD11	654	427	537	138	144	120	3.69877	3.4712	3.52122	1.93711	1.98216	1.91892	-1.60192	2.38279	9.03832e-08	1.20017e-06	Y
SKA3	2545	2099	2542	719	771	538	5.62901	5.79139	5.77101	4.28868	4.45215	4.1499	-1.44089	5.3274	9.05539e-08	1.20118e-06	Y
SSTR1	308	201	238	39	39	40	2.60036	2.39702	2.35252	0.115548	0.135264	0.378155	-2.21629	0.236396	9.0776e-08	1.20288e-06	Y
MRPL3	13085.4	9634.13	12160.7	3009.88	3621.84	2567.98	8.04299	7.94665	8.01498	6.39896	6.58841	6.27746	-1.54096	7.00838	9.10471e-08	1.2046e-06	Y
ACPL2	4769	3533	4387	1820	1801	1517	6.57058	6.51298	6.54855	5.65911	5.61045	5.55786	-0.909569	5.74718	9.10953e-08	1.2046e-06	N
TTC7B	1783	1432	1697	566	628	579	5.1781	5.18842	5.17139	3.9982	4.04258	4.10428	-1.10563	4.39325	9.1505e-08	1.20876e-06	Y
KIAA1147	1881	1476	1778	602	523	445	5.21215	5.26767	5.25025	4.04942	3.8576	3.8297	-1.32572	4.33408	9.17638e-08	1.21092e-06	Y
AGPAT3	3039	2459	2943	1130	1094	990	5.92775	5.98432	5.97075	4.97801	4.87842	4.92495	-1.02452	5.04648	9.20368e-08	1.21245e-06	Y
SIMC1	834	663	773	318	283.74	270	4.06517	4.09225	4.04208	3.1524	2.92918	3.0469	-0.994253	3.50851	9.20706e-08	1.21245e-06	N
DGCR2	4439	3817	4641	6255	6582	6158	6.47473	6.61825	6.6277	7.44653	7.46603	7.5603	0.888786	7.14648	9.25109e-08	1.21699e-06	N
SIRPA	306.12	274.41	297.51	11	23	11	2.63558	2.80884	2.66204	-1.6262	-0.694341	-1.54515	-3.9765	0.352562	9.26383e-08	1.21741e-06	Y
FAM214A	1157	1100.9	1244.66	2854.51	2574.8	2411.69	4.49468	4.85853	4.74039	6.27938	6.18639	6.30688	1.56173	5.71832	9.29156e-08	1.21924e-06	Y
LONRF1	398	288	362	100	85	67	2.98022	2.9061	2.95367	1.47204	1.23007	1.08948	-1.63822	2.24361	9.30113e-08	1.21924e-06	Y
CRYZ	1354.99	955.99	1204.87	355.29	369.92	327.57	4.76513	4.6198	4.68205	3.31224	3.311	3.32496	-1.32716	3.90495	9.31416e-08	1.21924e-06	Y
LMNB1	11846	9993	12245	2933	3208	2344	7.8494	8.04072	8.03841	6.31794	6.50475	6.26742	-1.62497	7.11436	9.31905e-08	1.21924e-06	Y
TRAF2	1682	1373	1594	612	595	530	5.07669	5.14203	5.08574	4.09572	3.99637	4.01888	-1.08986	4.52328	9.32568e-08	1.21924e-06	Y
NDC1	5275	3889	4687	1504	1672	1313	6.69923	6.66535	6.6485	5.36937	5.53397	5.39045	-1.22469	6.03458	9.33762e-08	1.21955e-06	Y
DUT	13979.1	10486	12873.7	4159.58	4281.78	3073.24	8.10645	8.09518	8.10575	6.83781	6.88802	6.61394	-1.31111	7.69672	9.35652e-08	1.22076e-06	Y
NUSAP1	15773	12603	15037	5081	5118	3698	8.25783	8.37929	8.33597	7.10654	7.18699	6.93628	-1.25105	8.07712	9.38682e-08	1.22332e-06	Y
MAP1B	30702	23244	27386	45669	45660	44350	9.23126	9.25197	9.19748	10.2854	10.3212	10.4896	1.1357	9.59913	9.39537e-08	1.22332e-06	Y
ZNF658	142.05	109.55	139.21	224.65	216.96	189.45	1.47882	1.53078	1.58305	2.61975	2.61022	2.62658	1.10356	1.94782	9.4268e-08	1.22522e-06	Y
RTKN2	840	676	811	304	272	213	4.01643	4.16902	4.12718	3.03594	2.97621	2.84908	-1.14906	3.9118	9.42922e-08	1.22522e-06	Y
TAOK3	898	693	790	1307	1245	1205	4.14763	4.17599	4.07995	5.16875	5.10482	5.26151	1.05775	4.7728	9.47743e-08	1.22876e-06	Y
TYMS	10661.7	8763.63	10705.7	3191.42	3272.71	2333.44	7.71406	7.83762	7.84013	6.45425	6.50321	6.22052	-1.40387	7.33622	9.47791e-08	1.22876e-06	Y
TMEM2	442	312	333	893	1042	899	3.10928	3.03958	2.83931	4.60506	4.87829	4.8792	1.7813	4.57848	9.49008e-08	1.22876e-06	Y
USP11	4955	4099	4973	6932	6970	6709	6.61456	6.73659	6.73243	7.57836	7.58299	7.72962	0.907024	7.25067	9.4951e-08	1.22876e-06	N
PRKCA	5714	4395	5429	8851	9089	7630	6.79673	6.85651	6.8653	7.91044	8.00871	7.97212	1.10126	7.43994	9.51842e-08	1.23053e-06	Y
TAF5	1831	1337	1747	749	756	627	5.15668	5.13874	5.22935	4.34988	4.41908	4.36425	-0.807258	4.61407	9.56469e-08	1.23525e-06	N
LAP3	4178.88	3186.87	3985.64	1610.94	1641.98	1441.96	6.36858	6.3737	6.41323	5.47313	5.49803	5.51251	-0.890056	6.17258	9.57542e-08	1.23538e-06	N
RHBDD2	2127	1781	2060	2720	2945	2695	5.39575	5.53336	5.46088	6.22978	6.33831	6.41139	0.825172	6.02343	9.63258e-08	1.2415e-06	N
RHBDF2	476	329	354	67	61	44	3.25707	3.08216	2.91638	0.914355	0.720121	0.442337	-2.38844	2.02133	9.65485e-08	1.24311e-06	Y
DCXR	3360	2948	3440	7240	8093	6977	6.05589	6.25973	6.20033	7.64255	7.79541	7.78201	1.51473	7.09974	9.68312e-08	1.24549e-06	Y
MLTK	2117.7	1660.46	2028.74	541.8	619.33	429	5.38525	5.43573	5.43995	3.89943	4.09736	3.77171	-1.48691	4.68175	9.70972e-08	1.24758e-06	Y
MXD4	2117.91	2138.95	2603.62	6249.83	6252.89	6446.1	5.40653	5.7835	5.79412	7.44466	7.39346	7.62816	1.79135	6.5403	9.72224e-08	1.24758e-06	Y
SLC9B2	1650.87	1335	1639	594	564	536	5.03711	5.11199	5.1293	4.04165	3.94232	4.06583	-1.05943	4.36563	9.73548e-08	1.24758e-06	Y
MRPS15	4660	3498	4236	1333	1489	1109	6.55272	6.48583	6.49385	5.22353	5.30779	5.06842	-1.28928	5.86931	9.73862e-08	1.24758e-06	Y
TBC1D7	864	657	785.31	1356	1501	1169	4.07972	4.1092	4.07466	5.21112	5.39689	5.24757	1.17405	4.72283	9.79863e-08	1.25401e-06	Y
RAB15	348	328	402	81	73	75	2.79374	3.08769	3.10281	1.17577	0.999225	1.23422	-1.85203	2.20496	9.82265e-08	1.25582e-06	Y
LINC00963	1664	1248	1571.74	455	379	378	5.0988	4.9733	5.05533	3.70133	3.27766	3.44039	-1.52656	3.45071	9.87287e-08	1.25993e-06	Y
TP53I3	1221.8	1046.94	1271.74	2675.38	2778.8	2535.72	4.59638	4.76697	4.7652	6.20609	6.25416	6.32305	1.53266	5.24145	9.87462e-08	1.25993e-06	Y
C1QL4	226	176	231	44	47	34	2.16932	2.19375	2.30558	0.300358	0.374459	0.111057	-1.98575	1.30908	9.9345e-08	1.2663e-06	Y
MRPL4	5459.95	4551.4	5415.12	2264.06	2288.96	2112.98	6.78668	6.86108	6.84665	5.99228	5.91806	5.98495	-0.891838	6.36727	9.95253e-08	1.26733e-06	N
LDB2	1697.67	1269.95	1514.69	459.93	390	386	5.12924	4.99717	5.00159	3.71821	3.31605	3.46679	-1.46555	3.9576	9.96276e-08	1.26736e-06	Y
FKBP14	3047	2088	2591	967	989	877	5.89251	5.78065	5.79752	4.71929	4.8042	4.84505	-1.03056	5.34444	9.98121e-08	1.26844e-06	Y
SMYD5	1061	901	1077	379	353	323	4.42019	4.52797	4.51817	3.4121	3.22937	3.28586	-1.16427	3.59784	1.00079e-07	1.27056e-06	Y
BSCL2	1540.88	1162.11	1539.09	318.16	338.33	340.92	5.00755	4.85427	5.01977	3.20304	3.07829	3.24395	-1.69752	3.72133	1.00878e-07	1.27944e-06	Y
PAFAH1B3	2858.67	2452.25	2858.85	1058.38	1131.32	1079.16	5.85299	5.96923	5.92528	4.89536	4.90219	5.01655	-1.00367	5.48746	1.00992e-07	1.2796e-06	Y
RPIA	956	740	873	244	310	245	4.26561	4.24769	4.21652	2.77407	3.05011	2.89828	-1.32473	3.39038	1.01241e-07	1.28148e-06	Y
UTP18	8659	6248	7713	2489	2737	2068	7.41577	7.34799	7.36665	6.09731	6.24197	6.04182	-1.23637	6.4484	1.01933e-07	1.28794e-06	Y
TSPAN31	621.36	526.87	550.57	1289.41	1338.84	1157.13	3.61827	3.77961	3.559	5.15058	5.20676	5.19926	1.54118	4.30992	1.01954e-07	1.28794e-06	Y
POLR3D	3833	3140	3926	1518	1573	1435	6.26188	6.33753	6.38665	5.40309	5.4034	5.46196	-0.901102	5.6584	1.02203e-07	1.28925e-06	N
APOL2	612	443	512	126	111	103.61	3.60982	3.51864	3.4507	1.81225	1.59583	1.69162	-1.83222	2.09998	1.02347e-07	1.28925e-06	Y
BAI3	2018	1567	1996	625	588	532	5.36313	5.31301	5.40371	4.14678	3.93591	3.96655	-1.2872	4.38023	1.02362e-07	1.28925e-06	Y
ZCCHC24	683	478	555	949	1001	877	3.7604	3.63454	3.56899	4.7136	4.77684	4.78549	1.09355	4.79939	1.02768e-07	1.29309e-06	Y
VPS54	1931	1453	1696	806	765	631	5.2469	5.24757	5.18298	4.46743	4.41146	4.34057	-0.800169	4.52761	1.02931e-07	1.29386e-06	N
PHOX2B	6985.39	5766.98	7350.05	2469.46	2243	2190.63	7.10092	7.23656	7.29846	6.08156	5.96401	6.13709	-1.16911	6.36918	1.03043e-07	1.29399e-06	Y
TRIM4	1487	1203	1500	2278	2113	2033	4.88522	4.96276	5.00178	5.97901	5.84895	5.99085	1.0004	5.59544	1.03163e-07	1.29422e-06	Y
FUBP1	9124	7244	8823	3822	3752	3056	7.46546	7.58264	7.56755	6.69346	6.74402	6.66774	-0.857136	7.0164	1.03379e-07	1.29552e-06	N
C10orf2	2222	1822	2195	764	833	743	5.48567	5.54398	5.54519	4.422	4.46793	4.48787	-1.05135	4.83309	1.0347e-07	1.29552e-06	Y
MAGOH	1612	1175	1509	612	630	547	4.9954	4.93394	5.01209	4.07827	4.11525	4.11295	-0.872407	4.59631	1.03614e-07	1.29604e-06	N
CCDC51	870	716.1	879.21	363.07	373	321	4.12671	4.20283	4.22755	3.34386	3.32209	3.29463	-0.882997	3.42089	1.03723e-07	1.29613e-06	N
ADAMTS9	452	388	466	148	148	143	3.164	3.33508	3.31745	2.03568	2.02574	2.17651	-1.19289	2.4573	1.03918e-07	1.29729e-06	Y
RP11-166P13.3	32	23	28	164	135	163	-0.628592	-0.717731	-0.717226	2.18926	1.88112	2.34818	2.82609	0.675653	1.04139e-07	1.29877e-06	Y
WBSCR16	3112	2715	3197	1051	1105	1100	5.96348	6.12595	6.08976	4.8748	4.89013	5.07326	-1.13085	5.33526	1.04594e-07	1.30193e-06	Y
WDR4	1589	1388	1491	464	384	362	4.98179	5.16832	4.99286	3.68545	3.38874	3.50078	-1.53244	4.20822	1.04597e-07	1.30193e-06	Y
MMS22L	2793	2206	2555	746	630	455.04	5.75069	5.87337	5.78172	4.33095	4.1837	3.93877	-1.6564	5.00594	1.05255e-07	1.30884e-06	Y
MOAP1	2289	1957	2388	3723	3665	3409	5.49554	5.6743	5.67563	6.67725	6.66492	6.76518	1.07309	6.02075	1.05659e-07	1.31127e-06	Y
CARD8	547.58	416.2	510.92	131.43	97.02	89.99	3.42931	3.44539	3.45309	1.85525	1.43942	1.5384	-1.82777	2.50514	1.05691e-07	1.31127e-06	Y
KIF26B	5357	4664	5409	1211	1343	1013	6.78803	6.87255	6.83726	5.11501	5.09645	4.85466	-1.7617	5.62086	1.05759e-07	1.31127e-06	Y
AMER1	1299	1078	1328	369	396	308	4.6974	4.79867	4.82422	3.36079	3.4217	3.25293	-1.4086	3.87348	1.05865e-07	1.31131e-06	Y
ARL4A	771.31	617	776	188.6	172	128	3.92385	4.01225	4.05538	2.37522	2.26099	2.04267	-1.76381	3.11307	1.0608e-07	1.31269e-06	Y
RP9	1287.29	942.35	1197.16	509.71	491.83	463.35	4.67476	4.61266	4.67722	3.81793	3.75152	3.86461	-0.8379	4.23068	1.06653e-07	1.3185e-06	N
PUS7L	914	647	861	302	290	249	4.14623	4.09915	4.21127	3.03347	3.05377	3.0543	-1.09392	3.59485	1.07136e-07	1.32114e-06	Y
YPEL2	464	453	502	1538	1453	1617	3.18367	3.5732	3.42957	5.39287	5.34976	5.71511	2.08424	4.30411	1.07158e-07	1.32114e-06	Y
HOXC4	1180.03	998.61	1210.7	364.67	382.72	349.03	4.54224	4.7021	4.69534	3.32925	3.40294	3.47351	-1.24506	3.71386	1.07225e-07	1.32114e-06	Y
USP2	375	272	312.81	66	51	41	2.88485	2.83171	2.74587	0.867879	0.51625	0.411038	-2.21794	1.4246	1.07282e-07	1.32114e-06	Y
ZNF689	1430	1215	1554	437	466	397	4.81284	4.99029	5.0571	3.5843	3.69848	3.6748	-1.32947	3.75257	1.07784e-07	1.32562e-06	Y
TTF2	3240	2793	3239	1101	981	792	5.98613	6.1961	6.11815	4.91082	4.7833	4.68583	-1.31755	5.65894	1.07854e-07	1.32562e-06	Y
ANXA6	5833	4132	5091	1630	1859	1626	6.87923	6.72393	6.75836	5.51593	5.62306	5.61387	-1.19655	6.1399	1.08109e-07	1.32746e-06	Y
KIF24	580.91	512.92	562.14	171.19	194.12	157.11	3.51964	3.74226	3.5894	2.23979	2.42688	2.32639	-1.30369	3.04577	1.08507e-07	1.33107e-06	Y
CIRH1A	7071	5257	6614	2478	2771	2126	7.13541	7.08902	7.14169	6.10132	6.23803	6.05277	-0.984794	6.63077	1.08956e-07	1.33528e-06	N
DUSP7	2161	1921	2275	603	616	438	5.45498	5.61248	5.59428	4.08909	4.01558	3.70313	-1.59885	4.70022	1.09137e-07	1.33622e-06	Y
DNAJC16	491	386	487	851	722	679	3.27123	3.33757	3.38422	4.54471	4.33026	4.44919	1.10738	3.90127	1.0952e-07	1.33961e-06	Y
TXNRD3	722	550	631	983	1072	922	3.83267	3.8432	3.75608	4.75755	4.88988	4.87657	1.02987	4.43989	1.09832e-07	1.34214e-06	Y
VAT1	6433	4820	5768	8229	9387	8476	7.01192	6.95316	6.94077	7.84395	7.97451	8.01636	0.965623	7.28257	1.10241e-07	1.34584e-06	N
FAH	318	238	239	49	39	32	2.66439	2.62536	2.35371	0.456851	0.102386	0.0169182	-2.35031	1.60287	1.11187e-07	1.35609e-06	Y
ST3GAL6	3784.93	2704.35	3382.89	1383.64	1226	1093.99	6.19116	6.16544	6.18602	5.22356	5.13986	5.19829	-1.00205	5.3866	1.1153e-07	1.35898e-06	Y
TRIB3	758	524	596	125	161	110	3.9242	3.75575	3.66807	1.80599	2.11946	1.76311	-1.87629	2.35466	1.11928e-07	1.36252e-06	Y
PIGH	1077.1	764.43	863.53	1397.77	1381.3	1227.87	4.39086	4.33311	4.21338	5.24898	5.28934	5.33481	0.967646	4.9566	1.12376e-07	1.36666e-06	N
NARS	8972	6786	8147	3961	3773	3298	7.46462	7.4691	7.44626	6.76543	6.70934	6.72081	-0.715051	7.19354	1.12518e-07	1.36709e-06	N
MTMR3	1937.94	1646.96	1947	3269	3080	3139.95	5.26647	5.41639	5.37817	6.49933	6.39386	6.6197	1.14257	6.05374	1.12987e-07	1.37148e-06	Y
EFNB1	2709	2174	2696	1177	1219	1102	5.77552	5.79543	5.84065	5.04863	5.00965	5.04651	-0.773911	5.42357	1.13132e-07	1.37193e-06	N
EXOSC7	1447	1148	1266	556	564	489	4.8578	4.88545	4.75398	3.95578	3.92262	3.90733	-0.895918	4.25159	1.13257e-07	1.37214e-06	N
VANGL1	515	365	469	125	138	121	3.35116	3.24777	3.32694	1.79213	1.92679	1.93859	-1.4166	2.85058	1.13542e-07	1.37428e-06	Y
RB1CC1	8551	6722	8104	12359	12079	10820	7.38481	7.46409	7.44144	8.39777	8.40707	8.46016	1.0072	7.7689	1.14098e-07	1.37969e-06	Y
EHD2	1227	836	1113	306	329	326	4.6177	4.42999	4.56884	3.09332	3.15004	3.32858	-1.37429	3.55803	1.15386e-07	1.39387e-06	Y
MEX3A	8749.48	7213.42	8693.39	3405.49	3432.51	3234.25	7.44487	7.54362	7.53546	6.56184	6.54284	6.65262	-0.916382	6.57944	1.15651e-07	1.39387e-06	N
B3GALNT1	6848	4986	6330	1652	1714	1151.92	7.08769	7.0139	7.07877	5.51521	5.54787	5.17258	-1.61835	6.20603	1.157e-07	1.39387e-06	Y
RP11-834C11.4	1302	1053	1299	506	520	424	4.7078	4.75901	4.79048	3.82195	3.80138	3.69625	-0.975563	4.04805	1.15708e-07	1.39387e-06	N
RBL1	3259.82	2589.83	2993.85	1030.97	1107.81	809.93	5.987	6.09371	6.00675	4.80912	4.97308	4.73738	-1.18975	5.35776	1.15904e-07	1.39491e-06	Y
NAGPA	446	451	508	83	76	79	3.18656	3.51737	3.43056	1.2416	0.992443	1.22286	-2.24673	1.8317	1.16432e-07	1.39994e-06	Y
PSMB2	10599	8177	9749	4219	4332	3562	7.71886	7.72668	7.70151	6.86853	6.8834	6.7983	-0.862016	7.32357	1.1665e-07	1.40123e-06	N
PRELID1	10597.6	8409.29	10541.5	3796.85	4278	3675.26	7.72978	7.75793	7.81127	6.72615	6.84503	6.81647	-0.979674	7.35954	1.17288e-07	1.40757e-06	N
PPP3CB	3386	2359	3062	4109	3966	3530	6.05359	5.94931	6.03604	6.81369	6.79103	6.83181	0.807037	6.42242	1.17825e-07	1.41268e-06	N
SERPINB6	2902	2115	2489	979	1047	825	5.86458	5.76418	5.72817	4.7741	4.80896	4.65389	-1.01804	5.2014	1.1853e-07	1.41979e-06	Y
MIEN1	1177	961.13	1108.12	1640.42	1841.81	1546.48	4.55474	4.63356	4.5633	5.51127	5.63862	5.58009	0.972788	4.92553	1.18765e-07	1.42127e-06	N
CENPL	1613	1209	1435	506.13	548	399	4.97551	4.99224	4.94517	3.78633	3.9522	3.70879	-1.15685	4.66734	1.19032e-07	1.42313e-06	Y
CAT	1591	1257	1486	1939	2060	1734	4.97291	5.03418	4.9909	5.73804	5.83022	5.78524	0.775439	5.46293	1.19298e-07	1.42496e-06	N
AATF	5828	4724	5603	2166	2338	1880	6.85783	6.93372	6.90203	5.90837	5.99055	5.87222	-0.976571	6.30398	1.19619e-07	1.42746e-06	N
RFC2	5430	4142	5210.99	2034	2203	1775	6.75876	6.74161	6.7966	5.82027	5.89935	5.78212	-0.936541	6.33172	1.19959e-07	1.43017e-06	N
KAZALD1	479	372	435	118	127	119	3.26212	3.26243	3.21434	1.72278	1.77928	1.87721	-1.47889	2.16779	1.20328e-07	1.43323e-06	Y
CHCHD4	1121	774	1049	253	267	199	4.48229	4.32312	4.48482	2.81494	2.85864	2.63032	-1.64388	3.40629	1.20802e-07	1.43703e-06	Y
AHNAK2	235	144	179	656	522	509	2.19416	1.93106	1.947	4.15587	3.89119	4.07172	1.97456	3.74598	1.20887e-07	1.43703e-06	Y
TIFA	489.5	330	430	48	66	34	3.27571	3.10442	3.20244	0.418523	0.872461	0.127792	-2.71547	1.89962	1.20986e-07	1.43703e-06	Y
TRERF1	1585	1241	1509	615	536	487	4.96731	5.01583	5.01309	4.08206	3.88915	3.95456	-1.02051	4.31035	1.22736e-07	1.45335e-06	Y
SPOCK1	174	90	135	16	16	15	1.81629	1.21088	1.5266	-1.11067	-1.19346	-1.09978	-2.60575	0.533707	1.22748e-07	1.45335e-06	Y
MRPS12	1901.52	1553.18	1796.5	780.1	867.46	781.35	5.25756	5.3166	5.25716	4.44904	4.53268	4.56883	-0.790822	4.7423	1.22821e-07	1.45335e-06	N
ABCF2	6901	5484	6541.99	2738.99	2982	2534	7.1027	7.14803	7.12525	6.24785	6.33952	6.30018	-0.832238	6.69472	1.22923e-07	1.45335e-06	N
DIEXF	3141	2374	3062	1071	1127	867	5.97571	5.9333	6.02784	4.90098	4.92065	4.73283	-1.09577	5.189	1.22952e-07	1.45335e-06	Y
CUL1	6984.43	5731.04	6752.45	2707.45	2703.6	2298.61	7.09279	7.23409	7.17826	6.20735	6.2479	6.22577	-0.943419	6.75586	1.23234e-07	1.45335e-06	N
DAZAP1	9991	8239	9846	3350	2949	2782	7.66093	7.71505	7.70844	6.55968	6.27883	6.37545	-1.26593	6.87776	1.23265e-07	1.45335e-06	Y
PHF15	654	555	725	112	128	103	3.6952	3.852	3.95489	1.63403	1.81937	1.70819	-2.11689	2.29986	1.23442e-07	1.45335e-06	Y
SERINC3	4441.22	3615.46	4329.73	5940.81	5833.85	5364.7	6.44618	6.56416	6.53543	7.34662	7.34541	7.43247	0.856702	6.86119	1.23462e-07	1.45335e-06	N
STX7	1562	1121	1348	2112	2207	1996	4.92413	4.88742	4.85633	5.84187	5.97026	6.04226	1.0573	5.63658	1.23502e-07	1.45335e-06	Y
NOL11	10205.2	7916.77	9464.35	4257.98	4061.74	3574.92	7.64171	7.69864	7.66483	6.86211	6.83164	6.8583	-0.812864	7.25628	1.24192e-07	1.45908e-06	N
FAM35A	6098.78	4524.54	5549.68	2096.78	2092.4	1593.91	6.89866	6.89188	6.89488	5.83995	5.87556	5.69413	-1.08099	6.44512	1.24219e-07	1.45908e-06	Y
CLCN5	2450	1928	2208	3452	3172	2846	5.59248	5.65368	5.56289	6.56728	6.45853	6.50748	0.914964	5.79443	1.24669e-07	1.46302e-06	N
H2AFJ	946	743	908	1539	1654	1355	4.23155	4.26913	4.27829	5.41211	5.49837	5.40925	1.15076	4.71708	1.25097e-07	1.46669e-06	Y
GTPBP4	8964	6775.56	8207	3727	3781	3022	7.46889	7.4623	7.45535	6.68244	6.70226	6.58124	-0.798514	7.07943	1.25327e-07	1.46804e-06	N
CCNDBP1	1799	1540	1751	3303	3438	3280	5.13696	5.33788	5.23111	6.49486	6.59302	6.7366	1.34884	5.98589	1.26005e-07	1.47392e-06	Y
RBM26-AS1	120.84	91.94	88.8	273.88	236.96	220.91	1.25533	1.27184	0.934946	2.91284	2.72085	2.82599	1.68235	1.89706	1.26175e-07	1.47392e-06	Y
MBNL2	1209	940	1188	1822	1803	1746	4.56021	4.62892	4.67262	5.63367	5.66855	5.83581	1.08947	4.86252	1.26177e-07	1.47392e-06	Y
KIF3A	1835	1281	1456	2973	2486	2425	5.15516	5.08088	4.96782	6.33396	6.14431	6.32619	1.2029	5.73123	1.26663e-07	1.47796e-06	Y
C14orf1	2541	2072	2677	784	862	767	5.66921	5.73765	5.83421	4.45055	4.53546	4.55791	-1.21811	5.09434	1.26755e-07	1.47796e-06	Y
SNRPC	5890	4531	5454	2463	2557	2107.96	6.88199	6.86621	6.86075	6.10148	6.10346	6.01568	-0.781809	6.48138	1.27598e-07	1.48517e-06	N
QSOX1	1192	927	1158	1622	1769	1732	4.56091	4.59141	4.63005	5.48442	5.60253	5.77288	0.992529	5.14885	1.27654e-07	1.48517e-06	N
FBXO5	4731	3562	4466	1516	1559	1152	6.53826	6.54193	6.57989	5.37737	5.44028	5.21142	-1.19115	6.27414	1.27724e-07	1.48517e-06	Y
CDC25C	974.08	757	961	255	306	242	4.2503	4.31539	4.3664	2.80058	3.10871	2.98342	-1.36183	3.78965	1.27924e-07	1.48614e-06	Y
MRPS2	4711.42	3773.27	4521.79	1990.26	2064	1727.57	6.55565	6.60575	6.59151	5.79037	5.80231	5.73901	-0.838359	6.09686	1.28073e-07	1.4864e-06	N
RAP2C-AS1	90	76	74	417	324	262	0.813395	1.01437	0.678609	3.50195	3.20585	3.11746	2.44403	1.77677	1.28181e-07	1.4864e-06	Y
WDR74	1758.38	1593.49	1838.25	563.89	568.27	506	5.1458	5.35263	5.29	3.98213	3.92087	3.93979	-1.32099	4.3978	1.28362e-07	1.48716e-06	Y
PGAM5	4297.17	3433.14	4287.77	1741.46	1677.86	1440.56	6.41671	6.47458	6.51651	5.59236	5.51485	5.492	-0.946261	6.0718	1.29072e-07	1.49402e-06	N
RP11-561B11.6	417	376	375	942	907	767	3.03261	3.3024	3.00849	4.6884	4.66501	4.63267	1.51211	3.72303	1.30837e-07	1.51307e-06	Y
B4GALNT1	2758.6	2318.77	2699.34	989.94	872.19	745.57	5.78447	5.90264	5.84707	4.78401	4.55834	4.52495	-1.21922	5.18874	1.31013e-07	1.51373e-06	Y
PWP2	3752	2930	3472	1615	1686	1416	6.23322	6.23591	6.2088	5.49429	5.49954	5.43753	-0.757417	5.90536	1.31219e-07	1.51473e-06	N
PSMC3	5817	4731	5499	2130	2310	1918	6.8718	6.92207	6.8705	5.89878	5.94268	5.8605	-0.989731	6.30937	1.31884e-07	1.52102e-06	N
BTN3A2	408.21	348.21	401.8	115.18	90.46	93.7	3.04451	3.15661	3.09648	1.69926	1.26863	1.50278	-1.57816	1.88602	1.32174e-07	1.52299e-06	Y
FAM161B	117.02	132.08	122.83	475.41	480.07	464.81	1.20354	1.79678	1.40226	3.70242	3.74823	3.91119	2.30756	3.06135	1.32359e-07	1.52374e-06	Y
HIST1H2BJ	89.03	51.02	82.07	257.27	228.66	259.51	0.799718	0.442499	0.826482	2.80789	2.70058	3.09916	2.15418	2.49814	1.32599e-07	1.52513e-06	Y
FAM132B	113	87	92	10	17	11	1.15815	1.19329	0.985961	-1.79559	-1.03991	-1.43903	-2.57471	0.371782	1.33071e-07	1.52917e-06	Y
RP11-817O13.8	48.7	40.79	41.99	172.42	178.46	126.31	-0.0715504	0.129397	-0.129977	2.22531	2.35765	2.08163	2.17131	1.03627	1.3323e-07	1.52962e-06	Y
ENO1	69466.3	51305	62245.1	21447.5	24906	19407.3	10.4424	10.3668	10.3731	9.22402	9.38617	9.21672	-1.12207	9.93389	1.33666e-07	1.53325e-06	Y
ZKSCAN2	1551.09	1315	1620	2689	2874	2462	4.9361	5.09937	5.11546	6.20955	6.31083	6.29124	1.21865	5.84722	1.33983e-07	1.53443e-06	Y
SPCS2	8328.49	6229.01	7706.51	2961.66	3226.05	2860.25	7.37543	7.33055	7.36118	6.36191	6.45024	6.47122	-0.911359	6.83465	1.34011e-07	1.53443e-06	N
NCAPD2	18689	15993.9	19071.3	7489.27	7734.21	6419.91	8.52692	8.70292	8.67228	7.68749	7.73812	7.67279	-0.945247	8.19378	1.34548e-07	1.53832e-06	N
NFIX	1466	1253	1512	509	525	418	4.88262	5.0067	5.00845	3.83373	3.80836	3.66664	-1.17802	4.05981	1.34702e-07	1.53832e-06	Y
FAM225A	521	388	432	116	104	118	3.36302	3.3398	3.20982	1.68055	1.52923	1.91425	-1.60974	1.99821	1.34713e-07	1.53832e-06	Y
NTAN1	2056	1406	1907	547	602	530	5.36455	5.1777	5.34478	3.93237	4.01637	4.02307	-1.286	4.66141	1.35115e-07	1.54152e-06	Y
CHCHD7	391	295	325	639	588	566	2.9471	2.94692	2.80038	4.13519	4.02691	4.17695	1.22601	3.96913	1.35271e-07	1.54154e-06	Y
CCDC167	2187	1590	1978	706	822	684	5.46212	5.34807	5.39522	4.3076	4.44994	4.37016	-1.03072	4.94012	1.35358e-07	1.54154e-06	Y
NYNRIN	651	537	607	136	103	110	3.73014	3.77016	3.68761	1.94932	1.43132	1.70157	-1.9942	2.22685	1.35732e-07	1.54441e-06	Y
POP7	3226	2685	3408	1184	1209	965	6.01158	6.11305	6.18298	5.04331	5.02677	4.89367	-1.12927	5.61582	1.35944e-07	1.54544e-06	Y
EXOSC9	3976.75	3068.2	3548.14	1380.07	1122.3	984.98	6.27286	6.33894	6.25202	5.2289	4.99345	5.02169	-1.20821	5.66604	1.36073e-07	1.54552e-06	Y
DBNDD1	1893	1550	1705	654	637	515	5.26893	5.29891	5.17696	4.21044	4.0549	3.92454	-1.172	4.33759	1.36369e-07	1.54751e-06	Y
CORO1A	890.4	704.46	773.68	251.91	227.37	203.6	4.15616	4.18247	4.04425	2.81393	2.61643	2.64872	-1.47544	3.80402	1.37561e-07	1.55964e-06	Y
ATF1	1783	1269	1617	695	664	534	5.12451	5.05838	5.11617	4.24737	4.22079	4.11789	-0.899788	4.52545	1.38058e-07	1.56388e-06	N
KCNJ12	1545	1332	1548	339	363	249	4.95391	5.09851	5.04357	3.24421	3.28467	2.93117	-1.88559	3.4569	1.3849e-07	1.56738e-06	Y
SYT11	8364	6438	7966	13655	14815	14520	7.36401	7.39265	7.41368	8.55133	8.68136	8.85753	1.29921	7.8433	1.38671e-07	1.56803e-06	Y
TTLL1	389.15	309.55	380.59	644.24	622.14	618.23	2.95555	3.00365	3.02374	4.16031	4.08036	4.26705	1.16951	3.58366	1.39041e-07	1.57082e-06	Y
PNPT1	3055.05	2386	2799.02	1150	997.09	840.03	5.90795	5.96348	5.90578	4.97937	4.79471	4.75469	-1.06467	5.27984	1.39421e-07	1.57198e-06	Y
BUB1	3887	2988	3808	1507	1500	1150	6.22633	6.31197	6.35764	5.34391	5.43664	5.27812	-0.967584	6.21287	1.39493e-07	1.57198e-06	N
TK1	6048	4978	6000	2174	2444	1835	6.91053	7.0099	7.00099	5.91302	6.05589	5.83912	-1.07012	6.76939	1.39515e-07	1.57198e-06	Y
NME6	582	469	546	196	165	152	3.52521	3.61087	3.54664	2.43702	2.18781	2.27186	-1.28204	2.40199	1.39728e-07	1.57233e-06	Y
PLIN3	895.57	628	679.57	146.33	193	175	4.18344	4.00121	3.85217	2.04885	2.34598	2.38491	-1.76725	3.15782	1.40054e-07	1.57233e-06	Y
PDGFRB	6573	5535	6530	2137	1941	2012	7.05858	7.13981	7.11557	5.91269	5.67246	5.90398	-1.26466	6.02126	1.40399e-07	1.57233e-06	Y
SMC2	11645	9125	11253	3034	3332	2430	7.82643	7.90821	7.91607	6.36828	6.55631	6.31521	-1.46123	7.28967	1.40447e-07	1.57233e-06	Y
SH2B3	4556.08	3161	3843	1494	1557	1245	6.4991	6.35711	6.35908	5.36955	5.41071	5.28649	-1.04016	6.14074	1.40521e-07	1.57233e-06	Y
OAS1	402	252	282	8	10	8	3.04413	2.67294	2.58062	-2.04832	-1.88585	-2.02016	-4.69902	0.259541	1.40575e-07	1.57233e-06	Y
UTP15	1925	1385	1739	708	726.13	583.91	5.24471	5.17654	5.21847	4.28254	4.33207	4.22317	-0.915356	4.76618	1.40595e-07	1.57233e-06	N
RP1-239B22.5	162	115	161	19	11	14	1.66912	1.59943	1.7918	-0.908435	-1.63324	-1.08812	-2.88388	0.185369	1.40651e-07	1.57233e-06	Y
RABGAP1	3923	2998	3663	4897	4739	4401	6.27352	6.28881	6.29251	7.0734	7.03405	7.1315	0.799127	6.84289	1.40796e-07	1.57233e-06	N
IQCB1	1706.98	1327.98	1498.97	378	350.99	262	5.09834	5.09363	4.99698	3.40164	3.23504	3.0029	-1.79901	3.83943	1.40816e-07	1.57233e-06	Y
TAX1BP1	3195.42	2501.92	2971.92	4408.11	4501.94	4157.34	5.95621	6.04555	5.99669	6.90299	6.99908	7.10133	0.997692	6.57435	1.40905e-07	1.57233e-06	N
TM7SF2	337	323	388	1003	847	887	2.7477	3.06538	3.05168	4.79807	4.5262	4.78885	1.72552	3.95851	1.41035e-07	1.5724e-06	Y
LIMD1	825.85	690.8	733.94	283.83	287.98	252.5	4.0363	4.16361	3.97129	2.97582	2.97741	2.98616	-1.06709	3.44196	1.41546e-07	1.57592e-06	Y
DSCC1	2156	1603	1887	675	672	478	5.38468	5.40675	5.3426	4.19321	4.26327	3.99178	-1.23968	4.81068	1.41599e-07	1.57592e-06	Y
PPARA	1033	767	1013	1438	1556	1380	4.36979	4.30558	4.43302	5.32415	5.38951	5.40797	1.01974	4.95702	1.41824e-07	1.57646e-06	Y
GAR1	1938	1423	1721	504	615	466	5.26638	5.2057	5.20025	3.80307	4.07077	3.869	-1.29481	4.36674	1.41945e-07	1.57646e-06	Y
ARHGAP11A	16044.7	12406.2	15427.2	4352.71	4384.06	3169.8	8.27539	8.36242	8.37483	6.87718	6.97662	6.73116	-1.48709	7.90526	1.42019e-07	1.57646e-06	Y
SHROOM3	4797	3865	4640	1452	1589	1421	6.56738	6.65215	6.63257	5.32315	5.45108	5.49186	-1.20971	5.50582	1.42313e-07	1.57699e-06	Y
SENP3	4834.74	4035.55	4789.14	2037.22	1976.6	1794.25	6.5993	6.69742	6.67265	5.82957	5.72825	5.77813	-0.887874	6.10088	1.42315e-07	1.57699e-06	N
DNAJC1	1479	1062	1383	2173	2348.98	2071	4.84931	4.80621	4.89224	5.88637	6.05303	6.08593	1.14394	5.71773	1.42716e-07	1.58006e-06	Y
THAP8	217	150	203	474	443	450	2.10169	1.97139	2.12206	3.70691	3.61408	3.84012	1.62187	2.74909	1.43327e-07	1.58544e-06	Y
SLC5A6	5632.23	4746.37	5596.75	1897.21	1570.85	1539.16	6.81698	6.93357	6.89815	5.72463	5.40156	5.56321	-1.31754	6.16645	1.43669e-07	1.58785e-06	Y
LCA5L	37.15	21	32.54	122.98	130.77	90.37	-0.45741	-0.812182	-0.492927	1.73961	1.91028	1.60047	2.37215	0.451798	1.44337e-07	1.59384e-06	Y
NHP2	7308.09	5772.48	7205.07	2841.89	3194.59	2551.1	7.19332	7.21543	7.26238	6.30799	6.42435	6.29058	-0.887772	6.89589	1.4549e-07	1.60518e-06	N
SLC35D1	949	699	894	398	385	331	4.21122	4.20167	4.26259	3.44056	3.44222	3.43799	-0.78094	3.70905	1.46634e-07	1.61603e-06	N
SLC7A6	7155.27	6163.13	7117.21	2406.23	1974.4	1913.83	7.16164	7.31088	7.245	6.06692	5.73245	5.87891	-1.31071	6.41372	1.46727e-07	1.61603e-06	Y
CA11	320	283	267	41	32	26	2.72422	2.83278	2.49955	0.246909	-0.271792	-0.400986	-2.80659	1.41329	1.46859e-07	1.61608e-06	Y
MCM4	21605	18193	21843	7691	7359	5669	8.73475	8.88988	8.86841	7.72466	7.66884	7.49662	-1.20028	8.44562	1.47073e-07	1.61704e-06	Y
MVK	1680.38	1334.26	1623.14	547	511.2	420	5.08772	5.0905	5.10852	3.94472	3.75488	3.65345	-1.3244	4.43691	1.47602e-07	1.62027e-06	Y
SLC25A12	815	632	753	266	251	209	4.00108	4.0487	4.0126	2.86828	2.80899	2.75323	-1.20933	3.4117	1.47621e-07	1.62027e-06	Y
POMGNT2	544	450	544	194	232	201	3.44125	3.54024	3.53775	2.43393	2.65382	2.64136	-0.957271	3.04177	1.48213e-07	1.62451e-06	N
LINC00478	309	246	327	77	88	67	2.65989	2.64253	2.79526	1.13581	1.19891	0.981798	-1.53304	1.59862	1.48449e-07	1.62451e-06	Y
MNS1	392	275	311	91	99	66	2.94384	2.85154	2.73883	1.32402	1.4753	1.10317	-1.50775	1.92872	1.48472e-07	1.62451e-06	Y
PFKFB3	1397	923	1131	389	398	351	4.8003	4.57648	4.5932	3.43509	3.43261	3.44603	-1.21589	4.28921	1.48519e-07	1.62451e-06	Y
FABP6	795	610	701	131	189	137	3.98513	3.98122	3.90408	1.86656	2.36435	2.09742	-1.85611	3.2974	1.49217e-07	1.63041e-06	Y
FAM189B	4070	3366.92	3968	1366	1309	1325	6.36537	6.42419	6.39744	5.26573	5.10749	5.30577	-1.17211	5.46289	1.49314e-07	1.63041e-06	Y
PHYH	888	675	785	1120	1174	938	4.12622	4.14239	4.07221	4.94148	5.02976	4.91311	0.857697	4.59154	1.49634e-07	1.6325e-06	N
YDJC	1213	1121	1237	501	559	493	4.62267	4.83522	4.71538	3.82247	3.8746	3.87225	-0.896834	4.0966	1.50297e-07	1.63833e-06	N
FAM57A	1623	1341	1605	504	493	361	5.00838	5.1219	5.10019	3.80118	3.75602	3.50638	-1.39141	4.19473	1.50708e-07	1.6414e-06	Y
MTO1	2147.65	1690.14	2011.54	889.49	803.44	698.13	5.40001	5.46582	5.42915	4.60932	4.48262	4.48695	-0.907365	4.85258	1.50888e-07	1.64196e-06	N
GTF3A	8556.15	6268.83	8081.99	2502.75	2831.69	2181.22	7.41563	7.33867	7.42946	6.12019	6.25981	6.07715	-1.22467	6.84073	1.51157e-07	1.64347e-06	Y
RNF213	1483.58	1209.57	1430.13	3029.97	2567.45	2198.52	4.88201	4.97053	4.93296	6.39056	6.12973	6.10348	1.28091	5.24988	1.51583e-07	1.6467e-06	Y
CPNE1	7311.4	5829.87	6797.74	11633.4	11489.1	11273.5	7.17919	7.24191	7.18241	8.32824	8.29775	8.47003	1.13747	7.81605	1.52015e-07	1.64999e-06	Y
LMLN	140	85	126	351.87	279	300.83	1.48479	1.14444	1.43252	3.28942	2.92326	3.22702	1.8104	2.08327	1.52205e-07	1.65063e-06	Y
RP11-137H2.6	624	496	525	220	232	200	3.65745	3.66529	3.48155	2.63105	2.62015	2.58938	-0.968369	3.1121	1.5356e-07	1.66392e-06	N
NMT2	1066.43	847.04	982.78	1370.47	1433.26	1259.34	4.3824	4.47619	4.39831	5.22569	5.33183	5.35697	0.874098	5.17889	1.54273e-07	1.66911e-06	N
PLEKHA2	721	476	569.55	158	170	122.79	3.83753	3.62927	3.60654	2.1301	2.22422	1.95641	-1.57249	2.32395	1.54416e-07	1.66911e-06	Y
ATG10	361.65	275.29	302.88	523.54	520.69	496.18	2.83193	2.8496	2.69959	3.84552	3.8567	3.99388	1.11411	3.27768	1.54433e-07	1.66911e-06	Y
GMPS	10575.6	7840.65	9739.55	3621.22	3779.87	3005.68	7.70335	7.67626	7.70342	6.63737	6.70923	6.58329	-1.04061	7.1715	1.55729e-07	1.68168e-06	Y
SHMT2	7779	5369	6366	2257	2591	2146	7.28335	7.11095	7.08379	5.97556	6.12238	6.04129	-1.12443	6.67708	1.56629e-07	1.68932e-06	Y
AGTRAP	508	405	493	135	166	116	3.37098	3.36496	3.38822	1.93728	2.12022	1.78186	-1.42417	2.49294	1.56701e-07	1.68932e-06	Y
HSPBAP1	721	601	687	255	222	192	3.82712	3.97395	3.87962	2.80984	2.62727	2.62452	-1.20739	3.02709	1.5725e-07	1.6938e-06	Y
TMEM168	2939	2164	2576	1094	1039	849	5.83366	5.83783	5.79097	4.89129	4.88773	4.81478	-0.953242	5.00834	1.57586e-07	1.69598e-06	N
KRR1	4442.9	3192.89	3993.3	1484.65	1601.83	1265.61	6.43297	6.39623	6.42246	5.33443	5.50613	5.38268	-1.00224	5.85923	1.58083e-07	1.69747e-06	Y
SLC22A5	432.75	352.92	446.91	55	35	47.62	3.14594	3.16168	3.24515	0.654796	-0.120393	0.491625	-2.80173	1.40348	1.58084e-07	1.69747e-06	Y
PKN3	1149	955	1092	295	255	228	4.51543	4.62812	4.54341	3.03399	2.79687	2.83205	-1.71116	3.64226	1.58125e-07	1.69747e-06	Y
DGKQ	52	46	74	331	297	301	0.0489748	0.278655	0.672906	3.18768	3.04185	3.26583	2.78223	1.94408	1.58311e-07	1.69803e-06	Y
NIP7	4622.69	3504.13	4247.27	1518.86	1671.14	1326.04	6.52889	6.49845	6.50098	5.40109	5.49656	5.3559	-1.06843	5.99366	1.58608e-07	1.6985e-06	Y
GTSE1	6328	5503	6477	2212	2060	1702	6.94685	7.17845	7.11914	5.91272	5.86223	5.80099	-1.24803	6.73374	1.58621e-07	1.6985e-06	Y
KAT2B	407	365	459	1042	1002	913	2.97378	3.27932	3.30617	4.81304	4.8522	4.94188	1.66926	3.94684	1.58755e-07	1.69851e-06	Y
SNX8	1424	1150	1302	518	578	442	4.84242	4.88157	4.79234	3.86049	3.94384	3.74291	-1.00027	4.30402	1.60943e-07	1.72047e-06	Y
JAK1	2326	1723	2323	3871	4379	3888	5.51229	5.49589	5.63754	6.72792	6.93332	6.97033	1.31953	6.44372	1.61687e-07	1.72696e-06	Y
RAB11FIP5	508	327	446	133	137	105	3.3562	3.06895	3.24781	1.90291	1.87112	1.67469	-1.40461	2.46267	1.62334e-07	1.73218e-06	Y
TUBG1	10239.2	8655.05	10326	4276.06	4204.31	3551.49	7.66748	7.80994	7.78488	6.88654	6.84309	6.79783	-0.936789	7.40776	1.62447e-07	1.73218e-06	N
H6PD	364	300	412	911	766	729	2.85161	2.96485	3.14007	4.65313	4.39426	4.5233	1.52164	3.61307	1.63887e-07	1.74541e-06	Y
NUP88	5991.84	4700.5	5964.9	2137.06	2225.99	1889.45	6.8912	6.932	6.9941	5.88318	5.93183	5.89555	-1.02815	6.43234	1.64164e-07	1.74541e-06	Y
SLC35G1	774	643	791	249	236	191	3.93002	4.0708	4.08268	2.77612	2.71414	2.61546	-1.31142	3.12175	1.64206e-07	1.74541e-06	Y
BIRC5	15610.9	11676	14455.5	3810	4393.83	2930.17	8.26976	8.24692	8.27184	6.71471	6.91791	6.53535	-1.5548	7.69387	1.64237e-07	1.74541e-06	Y
FAM72D	2437.97	1931.23	2517.98	655.34	575.38	413.76	5.56635	5.6718	5.7575	4.15443	4.0315	3.77315	-1.68911	5.01941	1.64707e-07	1.74895e-06	Y
KLHL23	3282.14	2552.5	3203.83	1301.97	1374.93	1125.31	5.99517	6.07415	6.10498	5.14421	5.28765	5.21564	-0.85015	5.42819	1.65271e-07	1.75348e-06	N
MAZ	28020.8	24070.4	29785.5	11521.3	12072.7	11152.8	9.13855	9.27007	9.30812	8.33275	8.3306	8.4031	-0.892491	8.74614	1.65839e-07	1.75803e-06	N
RPL32P29	117.73	100.91	103.24	411.16	496.73	423.3	1.21743	1.40582	1.15131	3.49773	3.78789	3.76373	2.41243	2.71154	1.67419e-07	1.7733e-06	Y
AP5B1	178.96	135.13	204.53	13	16.44	21.91	1.83013	1.81652	2.13131	-1.42341	-1.10693	-0.503278	-3.00517	0.245499	1.68026e-07	1.77825e-06	Y
RP11-196G18.24	22.83	33.54	36.3	689.51	615.08	495.93	-1.12904	-0.164835	-0.342506	4.2384	4.1053	4.00442	4.67969	2.1185	1.6895e-07	1.78655e-06	Y
PLTP	1139	926	1094	1403	1541	1337	4.51335	4.57497	4.54321	5.29098	5.37059	5.35574	0.77231	5.00651	1.69722e-07	1.79322e-06	N
NEURL	364	309	347	102	87	86	2.91028	2.95899	2.8769	1.55175	1.1562	1.3046	-1.54662	1.61516	1.69928e-07	1.7939e-06	Y
TCIRG1	307.62	233.89	265.33	75.58	81	60	2.66439	2.56082	2.49132	1.1187	1.06004	0.79724	-1.55677	1.6265	1.702e-07	1.79529e-06	Y
WDR75	6226	4791	5706	2750	2616	2167	6.93529	6.96876	6.93311	6.23712	6.18518	6.12048	-0.749825	6.61305	1.70673e-07	1.79658e-06	N
CGREF1	1520.03	1240.51	1475.92	580.92	520.18	456.49	4.94404	4.98464	4.97114	4.03228	3.77823	3.77117	-1.09196	4.3576	1.70708e-07	1.79658e-06	Y
SERINC1	8685	6665	8274	12029	12756	11567	7.41246	7.44749	7.46999	8.36329	8.47621	8.54378	1.01979	7.91264	1.70747e-07	1.79658e-06	Y
CDK5RAP2	4230	3764	4256	1576	1452	1257	6.38555	6.61426	6.50805	5.44101	5.32173	5.31592	-1.13814	5.66287	1.70953e-07	1.79681e-06	Y
MASTL	4762.11	3451.72	4245.67	1618.34	1462.64	1112.68	6.53379	6.50806	6.51066	5.45942	5.3737	5.1952	-1.1711	6.26671	1.71051e-07	1.79681e-06	Y
SLC7A5	11577.4	8538.45	10544.5	2047.73	2157.07	1342.67	7.86029	7.77749	7.81089	5.8381	5.85196	5.35691	-2.13957	6.92805	1.71529e-07	1.80034e-06	Y
EFHD2	804	664	787	249	263	189	4.00664	4.09914	4.0695	2.79515	2.83032	2.54736	-1.34442	3.43608	1.71924e-07	1.80301e-06	Y
TINF2	1456	1115	1501	2005	2104	1971	4.84317	4.86285	5.00589	5.78469	5.86409	5.97453	0.937526	5.45136	1.72098e-07	1.80334e-06	N
TSEN15	3390	2387	2917	1289	1261	1047	6.06407	5.95908	5.9637	5.14921	5.12228	5.05755	-0.861994	5.44757	1.72778e-07	1.80898e-06	N
TMEM194A	5056	4003	4826	1589	1259	1026	6.627	6.71616	6.69364	5.439	5.14501	5.06165	-1.44994	6.03222	1.73201e-07	1.81059e-06	Y
PPP2R3C	3279.87	2365.19	2993.12	1069.78	1080.52	920	6.0054	5.95495	6.00383	4.87076	4.91966	4.89789	-1.06821	5.29222	1.73217e-07	1.81059e-06	Y
CMKLR1	1352	722	1006	123	136	151	4.71429	4.25439	4.43475	1.7441	1.95776	2.32608	-2.50338	2.73472	1.75362e-07	1.83114e-06	Y
NAA25	6107	4460	5538	2552	2488.01	1999	6.89939	6.87215	6.89217	6.12229	6.12754	6.02368	-0.793814	6.31653	1.7547e-07	1.83114e-06	N
PALLD	3138.72	2226.75	2740.98	1296	1299.13	1136.08	5.96452	5.84931	5.87081	5.16711	5.14414	5.14723	-0.719526	5.26986	1.76354e-07	1.83885e-06	N
CACYBP	14852.5	10129.7	12859.4	3781.95	4372	3242.18	8.19002	8.04849	8.10519	6.69715	6.92515	6.70051	-1.32861	7.65721	1.7658e-07	1.8397e-06	Y
RBM28	6230.83	4951.01	5670.83	2240.61	1944.83	1819.69	6.9334	7.01864	6.925	5.93901	5.76305	5.87585	-1.10611	6.42804	1.78597e-07	1.85919e-06	Y
LINC00863	302.63	269.49	314.12	606.49	595.11	597.51	2.58249	2.81298	2.75013	4.06382	4.03607	4.24418	1.39788	3.58405	1.79108e-07	1.86298e-06	Y
DNAH2	271	228	266	43	27	28	2.43322	2.56425	2.50805	0.269713	-0.418519	-0.170543	-2.60808	1.44027	1.79959e-07	1.87015e-06	Y
PPM1L	3433	2738	3314	5853	5925	5276	6.07268	6.16487	6.15033	7.32334	7.37154	7.41343	1.24853	6.75832	1.80104e-07	1.87015e-06	Y
STOML2	4013	3267	3812	1574	1750	1394	6.34405	6.38154	6.33984	5.46928	5.52803	5.38135	-0.89688	5.81387	1.80281e-07	1.87015e-06	N
RAD18	2538	1835	2275	760	772	549	5.60731	5.61215	5.61572	4.35315	4.48639	4.22214	-1.26747	5.08528	1.8048e-07	1.87015e-06	Y
CDC25A	3451	2667	3177	791	788	545	6.1006	6.11015	6.08395	4.4545	4.42458	4.08999	-1.76928	5.47777	1.8055e-07	1.87015e-06	Y
EVI5	722	534	686	1080	1007	906	3.82184	3.80959	3.87948	4.88379	4.81946	4.87766	1.02867	4.58748	1.80763e-07	1.87015e-06	Y
ZNF425	131	135	153	376	386	391	1.4083	1.79304	1.7065	3.40159	3.35616	3.55848	1.81898	2.62526	1.80863e-07	1.87015e-06	Y
DPH2	2189	1869	2164	804	803	636	5.46929	5.57641	5.52328	4.50012	4.40554	4.25105	-1.12817	4.76773	1.80973e-07	1.87015e-06	Y
GALC	1367	1124	1341	249	321	267	4.78222	4.84966	4.83525	2.80406	3.0987	3.01991	-1.81964	3.99958	1.8129e-07	1.87163e-06	Y
DDX31	2114.37	1823.82	2019.18	847.81	810.91	712.89	5.40413	5.55361	5.42744	4.5634	4.4473	4.45234	-0.952859	4.85371	1.8141e-07	1.87163e-06	N
EPB41L1	2001	1684	2014	705	660	585	5.33812	5.42745	5.42011	4.30922	4.12583	4.13459	-1.17854	4.58882	1.81813e-07	1.87318e-06	Y
CLN6	4414.19	3787.99	4598.91	1494	1421.58	1166	6.46836	6.60583	6.6141	5.38257	5.25227	5.15574	-1.3092	5.87383	1.81855e-07	1.87318e-06	Y
ME1	3354	2365	2733	1107	1161	978	6.06312	5.9338	5.86583	4.94233	4.97673	4.92413	-0.978388	5.4223	1.82512e-07	1.87843e-06	N
PPARGC1B	855	680	739	183	154	111	4.1105	4.12093	3.97468	2.36515	2.03239	1.7453	-1.99718	3.01635	1.83607e-07	1.88725e-06	Y
TRMT61A	1328	1236	1356	451	424	420	4.75496	4.97468	4.84739	3.6724	3.47319	3.63727	-1.29066	3.89513	1.83666e-07	1.88725e-06	Y
DIAPH3	3414	2587.91	3213.8	857	951	639	6.04771	6.09755	6.11062	4.53743	4.76385	4.41009	-1.5219	5.68945	1.83923e-07	1.88752e-06	Y
BCAP29	1808.18	1268.94	1656	2514.38	2615.87	2070	5.12843	5.07178	5.15493	6.08749	6.22779	6.11123	1.02823	5.90725	1.83989e-07	1.88752e-06	Y
RAB33A	1157	973	1160	289	304	213	4.5359	4.64641	4.62771	3.01353	3.0309	2.70868	-1.68876	3.06793	1.84143e-07	1.88758e-06	Y
MCM7	24159.4	21359.5	24386.3	8729.93	8048.13	6836.95	8.91674	9.10422	9.02171	7.9256	7.76003	7.71636	-1.22415	8.38838	1.84408e-07	1.88847e-06	Y
AOX1	229	142	222	17	13	19	2.16922	1.9008	2.25351	-1.06276	-1.40567	-0.665694	-3.14977	1.05625	1.84558e-07	1.88847e-06	Y
MTPAP	2305	1703	2215	928	892	791	5.49841	5.47971	5.56909	4.6673	4.63993	4.67572	-0.85319	4.90123	1.84675e-07	1.88847e-06	N
NFIL3	174	122	136	236	234	215	1.79745	1.66323	1.54228	2.71417	2.67	2.74336	1.06997	2.78875	1.85157e-07	1.89187e-06	Y
CAMKV	1589	1361	1520	237	157	143	5.01061	5.11619	5.01289	2.74288	2.04848	2.09381	-2.72503	3.68344	1.85533e-07	1.89419e-06	Y
ZDHHC4	1689	1297	1563	1911	2024	1787.97	5.06513	5.07439	5.06214	5.72232	5.7938	5.81483	0.696369	5.23236	1.85714e-07	1.89453e-06	N
RERG	6423	4940	5918	2022	2182	1831	6.9975	6.99868	6.98108	5.80865	5.89198	5.8355	-1.12018	5.78252	1.86293e-07	1.8974e-06	Y
ARHGAP22	248	225	273	39	29	28	2.31838	2.53456	2.54198	0.141795	-0.340742	-0.201826	-2.59527	0.785187	1.86295e-07	1.8974e-06	Y
CCNB2	9078	7164	8576	3060	3459	2632	7.46367	7.56208	7.52511	6.37752	6.61669	6.43893	-1.05908	7.24926	1.87979e-07	1.91302e-06	Y
MYCN	99404.9	82553	104233	34693	32971	26816	10.9773	11.0383	11.112	9.93347	9.7582	9.63972	-1.24002	10.0456	1.88214e-07	1.91305e-06	Y
AC141928.1	992	855	962	237	209	227	4.35345	4.42745	4.3472	2.76233	2.41941	2.70449	-1.69955	2.90261	1.88377e-07	1.91305e-06	Y
ZNF503	1074.09	950.2	1182.13	348.71	361.88	307.27	4.41402	4.62432	4.6589	3.27126	3.30872	3.27191	-1.3034	4.2995	1.88432e-07	1.91305e-06	Y
CENPO	4436.67	3691.28	4320.65	1703.71	1961.89	1593.45	6.44293	6.59556	6.53288	5.5434	5.77668	5.68575	-0.890345	6.1455	1.88674e-07	1.91343e-06	N
PSMB10	656.81	527.57	613.57	115.2	178.85	133.47	3.73124	3.75429	3.70628	1.70058	2.24585	2.00789	-1.7712	2.97912	1.88771e-07	1.91343e-06	Y
BID	4260	3390	4285	1548	1707	1449	6.42493	6.43921	6.50999	5.44064	5.5018	5.45001	-0.97683	5.88397	1.8947e-07	1.91899e-06	N
CTD-2369P2.2	252	166	197	32	25	18	2.3423	2.09623	2.07206	-0.138854	-0.552557	-0.827389	-2.67095	0.77218	1.89762e-07	1.92042e-06	Y
MAPKBP1	1220.54	1035.49	1144.97	2523.62	2361	2291.36	4.58044	4.76305	4.61767	6.10923	6.04554	6.21201	1.41749	5.60769	1.90166e-07	1.92298e-06	Y
OGDH	4796	3923	4830	5925	6237	5654	6.57545	6.66673	6.68821	7.35885	7.40821	7.46352	0.743708	7.24463	1.92034e-07	1.94032e-06	N
FANCG	1404	1184	1394	473	397	352	4.804	4.93847	4.89565	3.71377	3.43539	3.45865	-1.35128	4.17042	1.94323e-07	1.9619e-06	Y
PEAR1	846	568	757	49	47	52	4.10874	3.85036	4.00574	0.486664	0.306139	0.625854	-3.47572	1.08258	1.94633e-07	1.96295e-06	Y
ZBTB24	1292.15	1000.15	1202.33	456.45	476.99	395.32	4.68327	4.69596	4.68261	3.66156	3.70175	3.62833	-0.998754	4.21494	1.94736e-07	1.96295e-06	N
GRIN3A	500	399	488	117	120	109	3.31378	3.37178	3.38277	1.70167	1.7164	1.77586	-1.60557	2.56763	1.94909e-07	1.96313e-06	Y
KIF23	6349.9	4963.98	5888.94	1937.95	1731.95	1244.97	6.94451	7.03579	6.9838	5.71555	5.62543	5.36782	-1.42394	6.58107	1.9518e-07	1.96431e-06	Y
HECTD4	2206.94	1869.95	2197	4518	3752.94	3852	5.44477	5.60711	5.55488	6.95809	6.69566	6.93681	1.30768	6.07797	1.95398e-07	1.96433e-06	Y
HNRNPAB	24073.2	18718	23432	10075.1	10892.4	8821.49	8.89494	8.92752	8.9686	8.1178	8.227	8.12446	-0.777317	8.71052	1.95491e-07	1.96433e-06	N
ZHX2	223	168	195	45	47	41	2.17086	2.10968	2.05615	0.350564	0.33653	0.327094	-1.76866	0.462308	1.9638e-07	1.97035e-06	Y
PALM3	342	229	242	51	45	40	2.78658	2.55552	2.36699	0.529177	0.274662	0.292161	-2.21998	1.50245	1.96399e-07	1.97035e-06	Y
SVIP	1511	1176	1334	601	604	509	4.88606	4.9484	4.83863	4.03812	4.08376	4.04811	-0.832076	4.64651	1.97019e-07	1.97501e-06	N
DNPEP	1192	931	1095	443	404	365	4.58211	4.58011	4.54368	3.63173	3.43468	3.47644	-1.06057	4.10734	1.98316e-07	1.98496e-06	Y
TBC1D20	1491	1246	1506	2154	2051	1942	4.89259	5.01052	5.0066	5.90133	5.7996	5.9163	0.901518	5.60929	1.98324e-07	1.98496e-06	N
PDIA6	26035.2	18510.4	22697.5	7748.95	8558.05	7596.28	9.01943	8.90196	8.91957	7.74911	7.85813	7.8809	-1.1045	8.4752	1.98921e-07	1.98937e-06	Y
VPS39	2778	2298	2647	4203	3954	3694	5.77452	5.90622	5.82423	6.85193	6.77493	6.8817	0.986655	6.24697	1.99401e-07	1.9926e-06	N
TSFM	2235.93	1854.45	2174.19	895.12	974.72	819.55	5.47288	5.58744	5.53733	4.63131	4.7343	4.68225	-0.849462	5.1223	1.99683e-07	1.99385e-06	N
SAAL1	1627	1141	1487	643	618	576	5.00304	4.89632	4.99245	4.1445	4.09797	4.20131	-0.821816	4.6093	1.99849e-07	1.99394e-06	N
CCDC3	868	729	863	223	259	209.06	4.11656	4.23421	4.20255	2.63594	2.80919	2.69378	-1.47158	3.56792	2.00232e-07	1.9962e-06	Y
KIF22	7752	6883	7852	2662	2487	2118	7.26619	7.47933	7.38971	6.20301	6.08547	6.05187	-1.28433	6.78308	2.00499e-07	1.9973e-06	Y
TLX1	200.61	150.04	196.51	34	26	24	2.04506	1.92521	2.06011	-0.0255629	-0.553786	-0.497623	-2.39834	0.395143	2.01517e-07	2.00587e-06	Y
MID1	1078	839	987	372	385	297	4.39616	4.46393	4.40498	3.34422	3.44013	3.27908	-1.0637	4.03103	2.01824e-07	2.00658e-06	Y
KIF11	10935	8420	10050	3506	3691	2782	7.72869	7.79799	7.75485	6.57074	6.71667	6.52732	-1.15697	7.5235	2.01954e-07	2.00658e-06	Y
LRR1	2805.36	2137.27	2504.07	903	910.52	644.37	5.77697	5.81128	5.74731	4.62373	4.67832	4.3918	-1.21786	5.53768	2.02259e-07	2.00658e-06	Y
FAM126A	807	536	664	1068	960	833	3.98009	3.8168	3.83308	4.86575	4.75458	4.76191	0.930039	4.851	2.02293e-07	2.00658e-06	N
TMEM97	9560.45	7439.06	9170.75	2387.95	2711.17	1883.79	7.57177	7.58885	7.61284	6.049	6.20431	5.87534	-1.52669	6.88986	2.02377e-07	2.00658e-06	Y
HSPH1	20266	15241	19149	6605	7215	5982	8.63736	8.63866	8.67988	7.50062	7.64962	7.5865	-1.05983	8.34363	2.02713e-07	2.0067e-06	Y
SCARB1	5181	3966	4826	1309	1017	922	6.70793	6.66504	6.68133	5.19936	4.75375	4.79648	-1.7573	5.73412	2.02925e-07	2.0067e-06	Y
FAM57B	1156.66	913.31	1058	260	244.79	258	4.57572	4.5219	4.48414	2.8964	2.64546	2.88681	-1.7131	3.40659	2.02976e-07	2.0067e-06	Y
USP1	7481	5870	7035	2685	2810	2197	7.19337	7.26741	7.23699	6.19665	6.30084	6.15691	-1.00108	6.98946	2.0302e-07	2.0067e-06	Y
ADCY3	2698.08	2157.99	2510.74	713.17	571.68	500.09	5.75181	5.79954	5.74278	4.31061	3.95056	3.9509	-1.70409	5.04534	2.03473e-07	2.00961e-06	Y
CTD-2267D19.2	24.52	22.23	31.73	123.12	123.15	151.06	-1.00194	-0.769108	-0.540865	1.7806	1.74176	2.22902	2.62504	0.32453	2.03894e-07	2.01221e-06	Y
ATP6V0D1	3837	3190	3912	5047	5725	4986	6.25426	6.36785	6.38396	7.12804	7.28349	7.28062	0.870072	6.76748	2.04483e-07	2.01646e-06	N
EFEMP2	214	158	205	36	31	38	2.11515	2.01846	2.12715	0.0357283	-0.262599	0.21012	-2.08252	1.05596	2.04779e-07	2.01647e-06	Y
CHGA	127319	121843	147164	292957	272170	270036	11.3398	11.5954	11.6082	13.0162	12.7934	12.9584	1.42454	11.7176	2.04802e-07	2.01647e-06	Y
PARK2	127	95	129	184	187	170	1.39308	1.26409	1.45331	2.3982	2.25899	2.28792	0.994819	1.63775	2.05097e-07	2.01692e-06	N
TMEM126B	3257	2296	2688	1105	1149	875	6.00639	5.90297	5.84575	4.92715	4.98804	4.79864	-0.992453	5.4822	2.05164e-07	2.01692e-06	N
MICU2	2216	1650	2014	2989	2925	2413	5.43189	5.44214	5.43449	6.34574	6.37044	6.3078	0.911027	5.94886	2.06995e-07	2.03335e-06	N
DTX3L	344.38	251	288	16	27	12	2.76343	2.71494	2.6265	-1.14188	-0.391257	-1.3233	-3.60067	0.302057	2.08339e-07	2.04335e-06	Y
COLEC11	4066.38	3267.42	3914.71	1542	1678	1438	6.36575	6.37955	6.37749	5.44196	5.46262	5.41977	-0.935546	5.87974	2.08421e-07	2.04335e-06	N
LEPREL4	4978	4174	5147	2251	2373	2089	6.64776	6.74085	6.7749	5.97904	5.98031	5.98211	-0.74791	6.24994	2.08582e-07	2.04335e-06	N
CDR2	3250.36	2396.09	3021.59	988.72	1141.39	939.51	6.01584	5.95429	6.01116	4.77764	4.95582	4.8711	-1.11461	5.67669	2.08656e-07	2.04335e-06	Y
ALDOA	52158.6	37797	45338.2	19147.6	20764.6	17758.3	10.0311	9.92428	9.91527	9.06218	9.12005	9.08361	-0.887222	9.60472	2.09589e-07	2.05032e-06	N
NEFM	43259.3	33033.1	39941.2	17692.9	18350.2	16896.3	9.73727	9.74966	9.73886	8.92731	8.98537	9.06991	-0.753883	9.39334	2.09867e-07	2.05032e-06	N
ILVBL	2767	2375	2776	1150	1229	1055	5.80043	5.92765	5.88435	5.01023	5.03175	4.99739	-0.890816	5.37976	2.09933e-07	2.05032e-06	N
MRPS24	3983.48	3330.76	4025.84	1445.61	1683.11	1524	6.32659	6.41504	6.42041	5.34062	5.48425	5.52649	-0.944765	5.91745	2.10012e-07	2.05032e-06	N
GAS2L1	247	239	227	50	60	50	2.32331	2.61259	2.27342	0.505606	0.675867	0.597396	-1.83694	1.5751	2.10445e-07	2.05256e-06	Y
C12orf57	2653.08	2245.48	2570.83	965.68	1155.73	969.39	5.73956	5.84695	5.77366	4.75814	4.94352	4.8759	-0.952011	5.45749	2.10564e-07	2.05256e-06	N
GAP43	11090	7971	9952	2926	3311	2627	7.8097	7.66881	7.72437	6.36292	6.44909	6.29709	-1.33174	6.97952	2.12512e-07	2.06995e-06	Y
UMPS	5027	3866	4741	1838	2066	1689	6.63182	6.6551	6.66447	5.66041	5.83541	5.74864	-0.913261	6.30066	2.13168e-07	2.07476e-06	N
EMC8	3229	2677	3126	1450	1519	1315	6.0028	6.11711	6.06111	5.32674	5.37444	5.36454	-0.713987	5.75911	2.14287e-07	2.08406e-06	N
MORC3	1771.07	1359.02	1633.27	2399.56	2223.89	2184.34	5.10789	5.16295	5.13248	6.02826	5.97652	6.16602	0.926039	5.9019	2.15444e-07	2.09371e-06	N
ARAP3	1736	1591	1736	453	369	337	5.11961	5.35675	5.20953	3.65979	3.31269	3.37287	-1.77214	4.23499	2.15791e-07	2.09548e-06	Y
GSS	2375	1926	2298	3878	3773	3548	5.5599	5.64205	5.61721	6.74585	6.68642	6.7957	1.12312	6.01735	2.16357e-07	2.09937e-06	Y
POPDC2	371.14	353.94	431.29	49.48	30.04	26.55	2.90677	3.18059	3.19869	0.488045	-0.304872	-0.295944	-3.11299	0.958212	2.17029e-07	2.10429e-06	Y
ARMCX3	2519	1977	2361	4506	3793	3730	5.62488	5.6962	5.66159	6.94495	6.73043	6.91628	1.20414	6.12804	2.17388e-07	2.10617e-06	Y
HRH3	611	630	803	89	57	56	3.64672	3.99379	4.08887	1.34736	0.56873	0.714429	-3.01408	2.438	2.17709e-07	2.10767e-06	Y
RP6-109B7.3	400.76	311.77	414.67	103.91	123.93	99.88	3.02434	2.99212	3.1402	1.55694	1.70903	1.57898	-1.41141	2.43787	2.18666e-07	2.11533e-06	Y
SLC35B4	4292	3338	4034	1749	1665	1409	6.40155	6.44513	6.43212	5.58686	5.52828	5.49269	-0.881974	5.90731	2.19553e-07	2.12229e-06	N
ARHGAP23	1138.27	955.11	1116.91	337.52	303	329.25	4.50025	4.62965	4.57638	3.22649	3.04827	3.36525	-1.38144	3.63886	2.20047e-07	2.12545e-06	Y
TMUB1	1366	1056	1336	450	413	428	4.77848	4.76189	4.83058	3.6542	3.46667	3.70619	-1.21434	3.82913	2.20251e-07	2.1258e-06	Y
VPS13C	3214	2380	2852	4514	4024	3752	5.97056	5.96856	5.93567	6.94246	6.82626	6.93881	0.94964	6.31976	2.20902e-07	2.13048e-06	N
NDUFA6-AS1	221.98	224.51	254	915.17	714.68	719.08	2.14184	2.54543	2.44268	4.66187	4.28977	4.49754	2.08163	3.60047	2.22202e-07	2.14139e-06	Y
TERC	20	20	24	155	154	99	-1.30023	-0.909137	-0.93357	2.10213	2.08289	1.64823	2.91518	0.696206	2.22681e-07	2.14437e-06	Y
HADH	4164	3163	3976	1368	1516	1216	6.36526	6.36135	6.40924	5.23897	5.37958	5.26229	-1.08929	6.0752	2.23311e-07	2.14882e-06	Y
RPS19BP1	4029	3331	4011	1638	1722	1474	6.35075	6.40873	6.41299	5.5276	5.50302	5.45951	-0.902259	5.80392	2.23568e-07	2.14966e-06	N
HAUS2	4813.54	3569.21	4237.51	1899.78	1973.91	1569.16	6.56266	6.5453	6.50428	5.70236	5.78163	5.65845	-0.812202	6.31859	2.23992e-07	2.15212e-06	N
TRAF3IP3	99	77	96	158	158	140	0.951229	1.03224	1.05161	2.10558	2.17019	2.21315	1.1462	1.51994	2.24999e-07	2.16016e-06	Y
ZBTB47	225	163	200	19	33	20	2.19921	2.05343	2.08841	-0.858293	-0.195532	-0.728051	-2.72527	0.44693	2.25273e-07	2.16034e-06	Y
COA4	4724	3654	4355	1825	1966	1672	6.55383	6.5641	6.53882	5.66038	5.7425	5.70564	-0.849226	6.07346	2.25357e-07	2.16034e-06	N
GALNT10	178	114	148	315.63	344	361	1.79585	1.5941	1.67308	3.10289	3.28753	3.57301	1.59363	3.04375	2.25947e-07	2.16437e-06	Y
JHDM1D	1356	954	1341	2000	2026	1833	4.73463	4.64286	4.84492	5.77592	5.82041	5.88422	1.09817	5.12362	2.26956e-07	2.17239e-06	Y
REXO2	3111.06	2288	2823.91	1205.47	1238	1157.29	5.96783	5.87518	5.90948	5.07672	5.04529	5.13486	-0.804012	5.35373	2.27964e-07	2.1804e-06	N
PRIM1	2487	1798.99	2104	713	718	510.15	5.5898	5.57384	5.49984	4.27139	4.36034	4.08775	-1.32079	4.82532	2.28339e-07	2.18235e-06	Y
SORBS1	44	34	43	98	101	109	-0.206347	-0.138102	-0.0987932	1.42219	1.52113	1.84545	1.7232	1.58459	2.28594e-07	2.18314e-06	Y
RAD51AP1	3628	2801	3228	859	691	506	6.13695	6.21041	6.11656	4.54214	4.30057	4.06996	-1.84891	5.2365	2.28956e-07	2.18495e-06	Y
CISD3	2972.87	2391.2	2911.42	1166.8	1349.01	1087.8	5.89995	5.94075	5.95413	5.02766	5.1734	5.05124	-0.863484	5.40423	2.2977e-07	2.19108e-06	N
LOXL1-AS1	257.25	220.1	207.48	24	34	20.15	2.35673	2.51474	2.15076	-0.55984	-0.0885967	-0.631693	-2.75835	0.705047	2.3136e-07	2.2046e-06	Y
TRMT6	3803	2928	3731	1360	1418	1101	6.23292	6.25125	6.31791	5.22918	5.28597	5.12271	-1.04098	5.64453	2.32806e-07	2.21671e-06	Y
CENPV	5894.34	4817.12	6124.48	2270.82	2372.08	1823.98	6.87753	6.9591	7.0295	5.97948	6.00527	5.8204	-1.02501	6.50793	2.3301e-07	2.21699e-06	Y
RAB31	486	324	405	69	85	82	3.28494	3.06183	3.11086	0.954647	1.19929	1.33803	-1.97517	2.39168	2.35217e-07	2.23632e-06	Y
APBB2	1109	852	980.95	1657.86	1599.98	1566.95	4.43183	4.49041	4.39752	5.49412	5.50335	5.68921	1.11342	5.25764	2.37664e-07	2.2579e-06	Y
SLC29A2	948.09	742.87	873.77	187.23	133.28	133.18	4.24003	4.2645	4.22146	2.38101	1.86023	2.0544	-2.14635	2.93847	2.38931e-07	2.26526e-06	Y
TTC39C	312	244	295	83	100	93	2.6356	2.66232	2.65721	1.21002	1.45212	1.54472	-1.255	1.83401	2.38931e-07	2.26526e-06	Y
SFXN1	9233	6859	8401	3939	3961	3247	7.50195	7.48788	7.49163	6.75386	6.78687	6.70815	-0.740783	7.18577	2.38973e-07	2.26526e-06	N
FAXC	1054	849	982	330	377	313	4.40341	4.44822	4.38696	3.20633	3.33735	3.25814	-1.13955	3.33278	2.39257e-07	2.26593e-06	Y
KRT19	214	185	171	37	35	41	2.12911	2.23387	1.86246	0.0869144	-0.115618	0.284454	-1.97838	1.04898	2.394e-07	2.26593e-06	Y
TIMM10	1391	1117	1260	348	461	316	4.80346	4.84384	4.74644	3.28281	3.62726	3.27196	-1.41931	4.02624	2.40249e-07	2.27115e-06	Y
ANKRD32	2143	1618	1969	897	839	648	5.38414	5.41343	5.40175	4.61031	4.56834	4.4105	-0.849481	5.00848	2.40309e-07	2.27115e-06	N
DLEU2	413.92	274.96	352	100.58	79.01	65	3.02128	2.85213	2.91748	1.46683	1.15351	1.08365	-1.66812	2.0458	2.40547e-07	2.27172e-06	Y
PSMC3IP	2554.07	2091.4	2408.19	738.51	648.88	493.59	5.64132	5.78023	5.69108	4.33355	4.19044	4.00827	-1.54084	5.28453	2.41065e-07	2.27492e-06	Y
WBP1L	706	532	666	946	997	964	3.78855	3.80499	3.83709	4.69191	4.80687	4.96952	0.971868	4.17364	2.42969e-07	2.29119e-06	N
TPM1	8184.55	6073.92	7332.78	3386.52	3322	2947.5	7.35407	7.29105	7.28844	6.55858	6.48561	6.50537	-0.772632	6.75367	2.43715e-07	2.29592e-06	N
SH3BP1	1417.3	1161.45	1283.69	228.59	208.48	130	4.83596	4.89558	4.77182	2.68236	2.47427	1.98046	-2.46223	3.5077	2.43991e-07	2.29592e-06	Y
C8orf48	156	136	152	673	532	563	1.5816	1.86788	1.71802	4.17266	3.96053	4.27295	2.37608	2.66648	2.44013e-07	2.29592e-06	Y
ENOPH1	7752	5820	6937	2420	2666	1981	7.25918	7.24312	7.21286	6.05941	6.19852	5.97246	-1.153	6.81134	2.44707e-07	2.30076e-06	Y
RP11-126K1.2	39.27	35.83	38.69	66.49	77.3	64.28	-0.354726	-0.0748848	-0.253024	0.878016	1.1124	1.05474	1.22404	0.376489	2.44935e-07	2.3012e-06	Y
ABCC10	694	604.7	746	2273	1878	2096	3.77432	3.98096	3.9978	5.96531	5.7009	6.06415	1.94651	4.7711	2.46641e-07	2.31552e-06	Y
CCNA2	12872.2	9654.8	12046.9	2659.93	3177.7	2020.02	7.96637	7.99343	8.01566	6.17445	6.49633	6.05987	-1.75654	7.50731	2.47119e-07	2.31829e-06	Y
C5orf34	895.49	690.79	831.39	180.67	184.87	127.51	4.10657	4.20195	4.16355	2.28501	2.42419	2.1162	-1.88771	3.06118	2.47589e-07	2.3199e-06	Y
RP11-55K22.5	541	293	404	1063	1041	1008	3.43558	2.92018	3.10834	4.88692	4.81297	4.95913	1.75376	3.35802	2.47656e-07	2.3199e-06	Y
NXT1	1697	1363	1684	513	624	443	5.10114	5.12187	5.16182	3.85155	4.0437	3.73216	-1.24913	4.50232	2.47932e-07	2.32078e-06	Y
VASP	1986	1410	1752	704	755	670	5.317	5.17981	5.22187	4.29821	4.33844	4.35509	-0.918254	4.77237	2.48286e-07	2.32239e-06	N
DTYMK	5707	4910	5645	1984	2131	1685	6.85133	6.96981	6.9064	5.80253	5.81345	5.65653	-1.15772	6.31114	2.48706e-07	2.3246e-06	Y
KIAA1430	5664	4227	5287	1692	1791	1453	6.78997	6.7954	6.82547	5.52885	5.65487	5.56549	-1.20672	6.11635	2.49727e-07	2.32938e-06	Y
MDM2	4738.74	3671	4482.51	2118.21	2045.33	1837.02	6.53009	6.5941	6.58805	5.85062	5.85111	5.91	-0.704703	6.11268	2.49741e-07	2.32938e-06	N
PTPRJ	175	126	171	55	55	51	1.8009	1.71354	1.87288	0.618709	0.599714	0.689958	-1.14912	1.35169	2.49766e-07	2.32938e-06	Y
TMEM151B	172.25	160.55	169.96	26.3	33.38	30.13	1.79258	2.04997	1.86021	-0.418913	-0.138749	-0.0948162	-2.13123	0.823368	2.52417e-07	2.35187e-06	Y
TPBGL	1127.83	861	1173.67	281	283	292	4.48063	4.48531	4.64957	2.95699	2.96148	3.2077	-1.52376	3.64549	2.52665e-07	2.35187e-06	Y
CABLES1	1163.06	904	1181.3	361	340.14	356.4	4.54058	4.54271	4.65471	3.33147	3.19791	3.4569	-1.24502	3.67861	2.52733e-07	2.35187e-06	Y
FIGN	537	455	573	140	142	110	3.37261	3.59742	3.62607	1.92108	2.03879	1.89606	-1.58919	2.32895	2.53736e-07	2.35948e-06	Y
ZNF554	75	51	71	185	141	147	0.598899	0.404725	0.606671	2.3726	1.92271	2.17177	1.63381	1.44375	2.54753e-07	2.36721e-06	Y
TRAP1	15088.8	12208.5	14605.4	6728.93	6852.26	5826.05	8.24212	8.29356	8.28096	7.55393	7.51982	7.47469	-0.764777	7.85074	2.5543e-07	2.37177e-06	N
THAP11	3683	2861.58	3691	1562	1691	1530	6.21005	6.19885	6.29607	5.44932	5.49723	5.54045	-0.747535	5.87467	2.56652e-07	2.38105e-06	N
RP11-196G18.3	3	0	2	457.92	327.73	418.8	-3.87472	-6.24663	-4.21981	3.64067	3.21435	3.78249	8.36731	0.355407	2.56804e-07	2.38105e-06	Y
NMI	183	130	156	28	32	21	1.85899	1.76358	1.74251	-0.348247	-0.160982	-0.555171	-2.10907	0.517447	2.57358e-07	2.38445e-06	Y
PHGDH	11092	8996	10487	3399	3810	2651	7.79155	7.85852	7.80486	6.56298	6.68521	6.35496	-1.30046	7.32442	2.57622e-07	2.38516e-06	Y
HSP90B1	39238.7	29453.4	35801.8	15922.9	15387	13963.2	9.60109	9.58042	9.57979	8.77923	8.72297	8.78377	-0.802327	9.34176	2.58442e-07	2.39101e-06	N
IRF6	364	322.82	374	29	29.99	37	2.96075	2.98034	2.97126	-0.200996	-0.456903	-0.0238658	-3.08826	0.390553	2.59112e-07	2.39547e-06	Y
RTN4IP1	962	664	832	177	233	161	4.23874	4.1211	4.15683	2.2807	2.7045	2.38133	-1.7002	2.9568	2.59684e-07	2.39901e-06	Y
IPO4	4815.55	4199	4977.46	1926	1963.96	1602.53	6.60125	6.74834	6.72622	5.75532	5.70496	5.59647	-1.01523	6.16522	2.61118e-07	2.41033e-06	Y
RP11-517B11.7	391	349	347	127	118	97	2.98723	3.15593	2.88394	1.84379	1.64148	1.54083	-1.28617	1.85596	2.61288e-07	2.41033e-06	Y
GFER	1333.75	1094.75	1375.49	552	522.17	502	4.75051	4.8085	4.87085	3.95432	3.79284	3.92025	-0.932524	4.05102	2.62174e-07	2.41618e-06	N
CPNE7	536	527	608	82	62	82	3.41619	3.77094	3.69907	1.19339	0.765274	1.36205	-2.57289	2.73228	2.62302e-07	2.41618e-06	Y
BCCIP	8126.61	5682.62	7101.92	2545.05	2820.43	2327.89	7.33264	7.20422	7.24531	6.13678	6.26993	6.19213	-1.03712	6.67299	2.64694e-07	2.43645e-06	Y
MED24	5497	4896	5800	2234	2169	1983	6.79624	6.96653	6.94575	5.97283	5.84078	5.89385	-0.994309	6.36139	2.65115e-07	2.43856e-06	N
MYO1C	1900	1405	1671	665	583	565	5.23169	5.19241	5.15937	4.1973	4.00494	4.16155	-1.0998	4.80255	2.65564e-07	2.44093e-06	Y
MFAP4	1120.26	1143.99	1337.65	285.34	268	284.51	4.49714	4.87344	4.8311	3.00197	2.83517	3.10655	-1.7529	4.00035	2.67843e-07	2.45855e-06	Y
CTNNBIP1	325	277	320	487	589	459	2.69413	2.8452	2.77445	3.75533	4.00492	3.84242	1.09221	3.49642	2.67868e-07	2.45855e-06	Y
SLC10A7	677	530	639	220	185	160	3.72273	3.80398	3.77887	2.58541	2.38974	2.39532	-1.3042	2.90008	2.68304e-07	2.46078e-06	Y
SUV39H2	3350.34	2575.76	3246.81	1071.97	1192.93	862.15	6.03631	6.07777	6.12112	4.87391	5.06194	4.80366	-1.15602	5.76788	2.68736e-07	2.46197e-06	Y
NUP107	4961.95	3852	4543	2038	2060	1640	6.6052	6.65633	6.60504	5.80255	5.84551	5.72521	-0.823246	6.17545	2.68821e-07	2.46197e-06	N
PRELID2	243	186	204	29	31	18	2.24649	2.29575	2.13401	-0.316531	-0.168365	-0.721802	-2.59252	0.961335	2.69294e-07	2.46453e-06	Y
ZNF232	528	429.59	512.79	224.31	215	180.62	3.37898	3.48924	3.45777	2.62606	2.5794	2.53428	-0.867074	2.87727	2.70154e-07	2.47062e-06	N
TCF3	7296	6296	7164	2682	2407	2383	7.20356	7.33024	7.25074	6.23549	5.99297	6.16157	-1.13602	6.52774	2.7037e-07	2.47065e-06	Y
ABHD17C	401	357	449	101	108	85	2.98337	3.2218	3.26608	1.47962	1.58778	1.44916	-1.64591	2.35428	2.70546e-07	2.47065e-06	Y
PLSCR1	346	283	319	62	37	35	2.75368	2.90137	2.77819	0.765086	0.0863592	0.222731	-2.42595	1.64843	2.72656e-07	2.48814e-06	Y
UTP20	6642	5318	6155	2205	2196	1728	7.05315	7.09904	7.03577	5.93997	5.88791	5.73431	-1.17013	6.34886	2.75575e-07	2.51297e-06	Y
SNX33	220.33	149.3	191.32	22.01	22.01	29	2.13024	1.95919	2.035	-0.685071	-0.698323	-0.10873	-2.51493	0.265681	2.76464e-07	2.51927e-06	Y
ARSD	274.34	265.06	325.76	824.31	742.41	668.4	2.44317	2.78744	2.802	4.50797	4.3512	4.40089	1.7386	3.39137	2.76905e-07	2.52148e-06	Y
NOLC1	25614	20434	23982	10173	10271	8227	8.99525	9.04513	8.99916	8.14119	8.12252	7.99753	-0.909363	8.62115	2.77158e-07	2.52198e-06	N
LMBRD2	1916	1442	1773	2614	2537	2170	5.21615	5.2527	5.25227	6.14719	6.17599	6.16912	0.920322	5.82771	2.77953e-07	2.52643e-06	N
HEATR2	5694.49	4483.58	5758.89	2085.5	2082.37	1769.36	6.84296	6.84305	6.93662	5.86995	5.78966	5.73964	-1.06728	6.10913	2.78073e-07	2.52643e-06	Y
BNIP3L	2830.19	1655	2078.68	4576	4736	4291.96	5.78608	5.44541	5.47973	6.96124	7.06316	7.13527	1.48127	6.33874	2.78243e-07	2.52643e-06	Y
DOPEY2	18	17	24	72	78	60	-1.46582	-1.12296	-0.92886	0.985991	1.13799	0.972984	2.18065	0.840615	2.78491e-07	2.52688e-06	Y
TSPAN15	799	636	697	305	331	303	4.00816	4.02835	3.89158	3.09647	3.14232	3.2013	-0.840043	3.57407	2.79773e-07	2.5367e-06	N
CNPY3	1957	1623	1976	864	865	822	5.31074	5.37037	5.39137	4.60654	4.50724	4.61354	-0.783581	4.74808	2.8026e-07	2.5393e-06	N
AF127936.7	310	264	315	528	518	508	2.56847	2.82353	2.76727	3.82152	3.92495	4.12857	1.201	3.52443	2.80535e-07	2.53969e-06	Y
IGFBP4	6665	5494	6874	2509	2580	2568	7.07487	7.13219	7.19064	6.14088	6.08981	6.26505	-0.971141	6.57358	2.80832e-07	2.53969e-06	N
ARHGAP36	459	380	505	49	67	71	3.19886	3.29457	3.42986	0.461827	0.86502	1.14058	-2.48979	2.34132	2.80901e-07	2.53969e-06	Y
CDK1	11907	8926	10642	3685	3619	2466	7.8488	7.88443	7.83815	6.64018	6.69326	6.36005	-1.29723	7.71011	2.82229e-07	2.54825e-06	Y
ETS1	4506	3161	3969	1386	1500	1305	6.47365	6.36496	6.40818	5.25304	5.37427	5.37746	-1.07414	5.92257	2.82249e-07	2.54825e-06	Y
HSD17B11	6542.91	4853	5975.96	2312.02	2545	2081	7.01192	6.98318	6.99845	5.99126	6.13635	6.04991	-0.921512	6.46509	2.82621e-07	2.54942e-06	N
BNIP1	621	498	586	202	250	194	3.62393	3.69303	3.64714	2.48498	2.77625	2.61013	-1.06198	2.73442	2.82779e-07	2.54942e-06	Y
POLR2D	2694	2067	2648	1155	1173	951	5.73675	5.74804	5.82302	4.99455	5.01035	4.90876	-0.790632	5.59325	2.84328e-07	2.55874e-06	N
IGF2R	5313	4270	5080	8516	9183	8343	6.72239	6.7896	6.7612	7.88153	7.96763	8.02657	1.19135	7.23048	2.84412e-07	2.55874e-06	Y
LSM6	1148	835	1006	461	473	381	4.49526	4.45012	4.43022	3.66064	3.72145	3.6175	-0.783249	4.24439	2.84601e-07	2.55874e-06	N
NFIA	1324	1044	1325	599	597	519	4.6973	4.77524	4.82839	4.03487	4.06371	4.07183	-0.722365	4.2185	2.84617e-07	2.55874e-06	N
PABPC4L	244	155	216	61	49	44	2.22891	2.05288	2.2226	0.722825	0.526598	0.601553	-1.57332	1.2335	2.84826e-07	2.55881e-06	Y
SLCO5A1	218	184	227	84	76	71	2.10965	2.26414	2.28254	1.2187	1.07622	1.18134	-1.06196	1.21849	2.85064e-07	2.55914e-06	Y
ZNF367	2626	2116	2531	927	923	661	5.70819	5.77496	5.7556	4.68472	4.64953	4.36408	-1.1413	5.2558	2.8528e-07	2.55927e-06	Y
ZNF28	366.21	248.11	300.69	597.44	690.55	547.23	2.84184	2.70664	2.69133	4.02873	4.27854	4.15481	1.41469	3.66295	2.86704e-07	2.57023e-06	Y
RIMS4	5027	4495	5175	1954	2060	1818	6.65712	6.85167	6.78401	5.77078	5.78501	5.79331	-0.998794	6.35468	2.87106e-07	2.57084e-06	N
GSTZ1	1077	918	1119	1552	1708	1491	4.43371	4.56157	4.57551	5.43748	5.51704	5.51038	0.966292	4.79557	2.87176e-07	2.57084e-06	N
WDR26	7222	5134	6153	8589	8404	7931	7.14426	7.07273	7.04329	7.87553	7.87804	8.00447	0.832203	7.74305	2.87758e-07	2.57236e-06	N
GNL2	5991	4268	5322	2481	2468	2144	6.88813	6.79513	6.83036	6.09592	6.08594	6.08482	-0.74334	6.51876	2.87812e-07	2.57236e-06	N
PEX7	411	290	335	551	524	481	3.02348	2.91859	2.84283	3.92553	3.8526	3.93149	0.984921	3.32594	2.87952e-07	2.57236e-06	N
KIAA1958	1372.61	1089.72	1325	2046.4	1834.64	1755.97	4.74542	4.84025	4.82943	5.80309	5.68967	5.83875	0.959441	5.37712	2.88762e-07	2.57779e-06	N
BTD	271.94	208	236.06	348.32	391.17	354.3	2.41675	2.44982	2.34189	3.25437	3.4528	3.51957	0.988801	2.80463	2.88996e-07	2.57806e-06	N
ALDH1B1	2255	1826	2203	615	721	531	5.48962	5.56143	5.5551	4.09412	4.29136	4.04568	-1.39712	4.79913	2.89638e-07	2.58198e-06	Y
DDX25	351	288	302	64	73	55	2.82852	2.88186	2.68472	0.857852	0.958287	0.735744	-1.87735	1.65623	2.91408e-07	2.59594e-06	Y
CNN2	123.43	100.49	132.09	17.46	23.64	17.77	1.31994	1.37129	1.496	-0.990665	-0.639659	-0.856125	-2.22953	0.649095	2.91778e-07	2.5963e-06	Y
GGCT	6493.66	4929.96	5785.75	2672.16	2668.86	2093.82	7.00651	7.00134	6.9503	6.20487	6.19486	6.04542	-0.815302	6.62512	2.91856e-07	2.5963e-06	N
NUP62	7657.58	6651.04	7921.61	3083.8	2903.81	2444.58	7.25626	7.42348	7.40035	6.42194	6.29481	6.23987	-1.05135	6.61647	2.93717e-07	2.60948e-06	Y
MIA3	3682.92	2826.71	3342.2	4473.81	4184.77	3777.65	6.18032	6.20569	6.16087	6.94118	6.85848	6.9163	0.74336	6.69966	2.93749e-07	2.60948e-06	N
BANF1	11271.9	9159.48	11529.9	4473.14	5097.22	4018.41	7.82701	7.87439	7.93834	6.96981	7.08272	6.92518	-0.88876	7.43966	2.94017e-07	2.61004e-06	N
FAF1	3751	2657	3506	1528	1585	1337	6.21124	6.11266	6.22868	5.39557	5.44988	5.40722	-0.765462	5.92854	2.9598e-07	2.62438e-06	N
CDC23	4168	3244	3853	1773	1786	1393	6.34957	6.41192	6.36851	5.59805	5.64715	5.49976	-0.794968	5.97284	2.96159e-07	2.62438e-06	N
CDC6	11121	8577	10234	3545	3809	2732	7.78699	7.79659	7.77188	6.61637	6.70004	6.41861	-1.18958	7.5819	2.96289e-07	2.62438e-06	Y
WDR34	3922	3569	3995	1587	1598	1365	6.30756	6.51188	6.4084	5.47817	5.4032	5.35931	-1.01075	5.87256	2.96488e-07	2.62438e-06	Y
CAPN1	1905	1532.68	1801.38	813.26	873	833	5.28048	5.28069	5.25562	4.52678	4.50483	4.61182	-0.726114	4.70056	2.96664e-07	2.62438e-06	N
HIST1H2BN	81.77	86.39	75.71	305.1	281.32	302.67	0.68969	1.18667	0.70762	3.06391	2.97712	3.29162	2.23226	2.1271	2.96973e-07	2.62529e-06	Y
SULF2	10854.6	10474.8	12416	3781.93	3580.63	3041	7.77827	8.06329	8.04362	6.73263	6.56291	6.50937	-1.33643	7.1518	2.97449e-07	2.62656e-06	Y
HIST3H2A	304	307	359	933	1090	889	2.62578	2.97029	2.93261	4.71693	4.84145	4.72762	1.87349	3.75361	2.97686e-07	2.62656e-06	Y
SCUBE1	227	192	219	57	61	63	2.191	2.30629	2.22467	0.6835	0.719137	0.953979	-1.46426	1.5198	2.97736e-07	2.62656e-06	Y
KBTBD7	1535.43	1217.35	1457.11	564.09	618.96	490.93	4.92207	4.9876	4.96247	3.95802	4.0955	3.96471	-0.949287	4.32854	2.97948e-07	2.62661e-06	N
USP39	4128	3046	3800.98	1670	1769	1607	6.35625	6.30407	6.34336	5.52973	5.59574	5.65581	-0.741874	6.05	2.99091e-07	2.63486e-06	N
CRLS1	3276	2380	3038	1316	1307	1188	6.01691	5.95304	6.02174	5.18102	5.16995	5.23443	-0.783311	5.59363	2.99672e-07	2.63626e-06	N
CTB-158E9.1	309	263	341	46	37	38	2.62421	2.76821	2.86526	0.367678	0.0252826	0.258487	-2.51358	0.486677	2.9971e-07	2.63626e-06	Y
HNRNPA2B1	102927	82019.9	97475.9	42345.5	37028.3	31747	11.0012	11.0507	11.0224	10.198	9.9738	9.94736	-0.959964	10.5488	2.99872e-07	2.63626e-06	N
IPO8	3891	2898	3702	1330	1482	1261	6.30295	6.20582	6.29668	5.22935	5.28203	5.22841	-0.96419	5.27737	3.02066e-07	2.65371e-06	N
TMEM179B	375.87	313.47	397.61	610.94	608.77	581.43	2.9012	3.02534	3.08794	4.08003	4.05693	4.18909	1.09207	3.40344	3.03747e-07	2.66664e-06	Y
MAP1LC3B2	155.19	101.64	159.69	281.62	281.69	227.71	1.60354	1.42523	1.78107	2.943	2.99068	2.89737	1.33544	2.47012	3.04092e-07	2.6672e-06	Y
NUDT5	7325.14	5384.09	6537.95	2952.02	3062.08	2399.49	7.17878	7.12974	7.12704	6.34719	6.39594	6.24573	-0.801045	6.83929	3.0423e-07	2.6672e-06	N
RHNO1	2915	2290	2722	1190	1193	946	5.83314	5.91012	5.86745	5.02246	5.06638	4.94329	-0.873571	5.71212	3.05299e-07	2.67473e-06	N
AMMECR1	2651	2108	2580	939	980	764	5.70604	5.78255	5.78752	4.68945	4.76481	4.6113	-1.05571	5.19007	3.06174e-07	2.68055e-06	Y
MCM6	9170	7056	8531	2752	3068	2125	7.49898	7.52302	7.51193	6.24263	6.40574	6.07984	-1.26693	7.0265	3.07575e-07	2.68918e-06	Y
ZNF627	918	676	796.09	1203	1414	1101	4.18726	4.13369	4.0889	5.05604	5.27403	5.11225	1.01645	4.79076	3.07582e-07	2.68918e-06	Y
SIK2	1232.13	965.38	1080.53	1620.43	1711.58	1425.56	4.59845	4.65833	4.53295	5.47411	5.57357	5.51687	0.917631	5.25297	3.08421e-07	2.69382e-06	N
HTATSF1	15034	12045	14107	6217	6355	5648	8.21535	8.29188	8.23667	7.42098	7.45044	7.48221	-0.782227	7.97284	3.08648e-07	2.69382e-06	N
BEX4	1952	1693	1975	2943	2776	2575	5.2665	5.46474	5.40156	6.33872	6.26294	6.35884	0.952938	5.64824	3.08935e-07	2.69382e-06	N
KIF27	250.26	199.29	216.11	542.61	428.93	414.2	2.27527	2.40629	2.22067	3.87404	3.62547	3.79773	1.45674	2.94267	3.0896e-07	2.69382e-06	Y
APLNR	1359	937	1060	264	260	290	4.79592	4.56897	4.49018	2.90766	2.75468	3.08503	-1.67909	3.20213	3.09985e-07	2.70055e-06	Y
TSC22D1	3714	3263	3874	5553	5780	5103	6.1906	6.41424	6.37436	7.25131	7.3277	7.35456	0.980499	6.88366	3.10157e-07	2.70055e-06	N
YARS2	1689	1268	1642	495	570	469	5.0415	5.06129	5.13962	3.75393	4.00969	3.94273	-1.19786	4.32537	3.11189e-07	2.70649e-06	Y
NELL1	1318	1258	1425	335	377	356	4.73815	5.005	4.92056	3.23883	3.31469	3.41342	-1.53943	4.36568	3.11264e-07	2.70649e-06	Y
IGF2-AS	663.6	486.03	614.51	142	116.89	123.81	3.73299	3.64689	3.71201	1.98973	1.65827	1.93172	-1.87593	1.79977	3.117e-07	2.70842e-06	Y
EPB41L5	2080	1586	1911	2782	2924	2785	5.35382	5.37412	5.3552	6.25382	6.34569	6.48233	1.00311	6.10419	3.12434e-07	2.71295e-06	Y
POPDC3	1323	944	1117	368	380	298	4.71176	4.61722	4.57794	3.34636	3.38428	3.23467	-1.28796	3.77014	3.1322e-07	2.71659e-06	Y
HMGCS1	25583	18878.9	22799.7	7307.34	7275.93	5068.68	8.98581	8.93729	8.9283	7.65717	7.63923	7.31754	-1.38447	8.37696	3.1328e-07	2.71659e-06	Y
FOXJ2	1156	988	1051	452	429	369	4.51826	4.68201	4.48982	3.64356	3.55705	3.53986	-0.972726	3.83673	3.13497e-07	2.71662e-06	N
NAT10	3166	2612	3114	1346	1339	1105	5.97322	6.0826	6.05588	5.2184	5.19465	5.11643	-0.863432	5.47419	3.14297e-07	2.7217e-06	N
BLM	3440	2676	3317	1176	1124	810	6.05143	6.1518	6.15815	4.98741	5.01806	4.76952	-1.19864	5.72987	3.15194e-07	2.72761e-06	Y
GADD45GIP1	4149	3538	4087	1528	1551	1290	6.39447	6.49455	6.4397	5.42855	5.34965	5.26384	-1.12239	5.82524	3.16234e-07	2.73475e-06	Y
GNB4	3224	2403	2871	801	898	586	5.97264	5.98441	5.94589	4.44658	4.66742	4.26698	-1.49937	5.28609	3.17275e-07	2.74189e-06	Y
HNRNPM	21503	17767	21202	9324	9926	8117	8.75959	8.82956	8.81691	8.03008	8.04269	7.93748	-0.780662	8.27435	3.17746e-07	2.74409e-06	N
DCUN1D5	4118	2876	3445	1428	1428	1164	6.3418	6.23028	6.20446	5.29438	5.30691	5.21733	-0.983688	5.75202	3.19064e-07	2.75359e-06	N
NOA1	1501.89	1224.1	1468	1822.88	1833.7	1643.57	4.89605	4.99075	4.97164	5.65445	5.65092	5.69275	0.705663	5.28913	3.19278e-07	2.75359e-06	N
ISOC2	1953	1792	2057	735	747	739	5.31493	5.50733	5.44739	4.37964	4.28274	4.44271	-1.07348	4.92371	3.21474e-07	2.77065e-06	Y
TSHZ3	296	238	297	77	92	62	2.54922	2.63519	2.66978	1.09322	1.35173	0.989276	-1.48941	1.77264	3.22008e-07	2.77337e-06	Y
ELAC1	345.53	269	347.54	450.59	434.19	388	2.75747	2.82355	2.90008	3.6216	3.61088	3.66077	0.793884	3.32829	3.23711e-07	2.78615e-06	N
TMEM243	1152.77	862.57	1120.16	391.74	360.46	299.46	4.50595	4.49308	4.58395	3.43015	3.32134	3.25916	-1.17658	4.1496	3.24258e-07	2.78723e-06	Y
GIT2	1437.38	1131.06	1394.7	1877.08	1703.23	1546.25	4.82884	4.87998	4.89881	5.69331	5.55158	5.61419	0.755758	5.30548	3.24275e-07	2.78723e-06	N
VARS	11096	9420	11309	5175	5274	4671	7.8196	7.90223	7.90631	7.19341	7.10399	7.10512	-0.737059	7.28732	3.24908e-07	2.78931e-06	N
STX10	2701	2237	2563	957	821	792	5.78162	5.82808	5.76489	4.75931	4.42076	4.54502	-1.2049	5.02196	3.24955e-07	2.78931e-06	Y
ZC3HC1	2248	1723	2180	936	975	860	5.46656	5.49303	5.54496	4.68341	4.76042	4.78592	-0.778444	4.92442	3.25794e-07	2.79463e-06	N
KLF13	6797	5670	6864	9236	10082	8689	7.07696	7.19931	7.19559	7.99795	8.10377	8.08706	0.894823	7.29384	3.2691e-07	2.8023e-06	N
PEMT	847.31	696.37	856.82	184.65	227.6	143.89	4.10856	4.14607	4.18498	2.38775	2.57421	2.09129	-1.79632	3.27741	3.2715e-07	2.80248e-06	Y
DDX39A	10163	8815	10251	2593	2069	2118	7.68694	7.81139	7.76622	6.19141	5.76511	5.97874	-1.7665	6.82502	3.27676e-07	2.8033e-06	Y
C15orf52	461.36	394.73	427.1	55	40.3	41.32	3.2205	3.33759	3.18458	0.639339	0.112669	0.332184	-2.82266	0.920205	3.27687e-07	2.8033e-06	Y
RP11-259N19.1	243	191	259	54	48	30	2.25423	2.32753	2.47556	0.575775	0.440126	-0.0193388	-1.99882	1.09109	3.28248e-07	2.80621e-06	Y
INF2	3183	2750	3165	982	938	731	5.99055	6.14894	6.07673	4.7721	4.66386	4.49734	-1.46077	5.47377	3.28509e-07	2.80655e-06	Y
CORO1B	1790	1521	1767	2513	2720	2579	5.17129	5.28567	5.23304	6.13686	6.17923	6.28879	0.930263	5.59774	3.31926e-07	2.83109e-06	N
ZBED6	631.95	493.58	622.12	1459.34	1075.37	1186.38	3.6063	3.71554	3.7449	5.29738	4.95709	5.32356	1.48056	4.62405	3.31957e-07	2.83109e-06	Y
ANK2	5681	4810	5941	1970	1814	1841	6.87545	6.91478	6.97186	5.81914	5.52508	5.70961	-1.16151	6.05382	3.32226e-07	2.83109e-06	Y
MAD2L1	12025.8	8733.84	10731.8	3378.1	3772.28	2499.09	7.8761	7.84233	7.84679	6.52608	6.72941	6.34776	-1.32168	7.50832	3.32303e-07	2.83109e-06	Y
ZNF649	889.76	666.56	800.11	303.42	313.3	237.95	4.13267	4.12129	4.09873	3.06224	3.11907	2.92771	-1.07078	3.39589	3.32494e-07	2.83109e-06	Y
ABCE1	19679.2	14550.3	18245.1	6862.99	7344.12	5621.05	8.59323	8.5732	8.61059	7.55438	7.67838	7.50095	-0.998953	8.10858	3.33794e-07	2.84027e-06	N
CD24P4	67	54	75	142	173	147	0.445532	0.479621	0.682991	1.99933	2.20183	2.15179	1.55414	0.917083	3.36604e-07	2.86226e-06	Y
OPTN	548	323	419	1071	974	1079.94	3.41778	3.09058	3.17065	4.866	4.78339	5.14683	1.68636	4.04773	3.36852e-07	2.86245e-06	Y
SERPINH1	1432	1139	1464	424	536	478	4.87276	4.84934	4.95547	3.59136	3.79446	3.80166	-1.15027	3.99675	3.37725e-07	2.86687e-06	Y
SORT1	4359	3364	4238	5724	5957	5424	6.42199	6.45789	6.5038	7.29541	7.3705	7.44162	0.905967	7.00076	3.37823e-07	2.86687e-06	N
CKAP4	3787	3029	3808	1329	1430	1206	6.25009	6.28097	6.34112	5.21624	5.25567	5.19757	-1.05171	5.4864	3.39321e-07	2.87767e-06	Y
C7orf10	251	179	209	72	64	51	2.31457	2.22286	2.16308	0.999464	0.826429	0.703138	-1.36614	1.68371	3.39874e-07	2.88044e-06	Y
RCOR2	2132	1951	2173	880	858	766	5.43391	5.63614	5.52854	4.63268	4.49619	4.51269	-0.986974	4.54938	3.41015e-07	2.88818e-06	N
SIAH2	3067	2382.74	2866.89	1311.88	1376.95	1109.66	5.92986	5.94806	5.93595	5.18352	5.23046	5.11652	-0.761346	5.57334	3.41378e-07	2.88933e-06	N
IFT88	720	509	569	897	860	719	3.8132	3.74431	3.61116	4.61202	4.60041	4.55563	0.876219	4.03134	3.4309e-07	2.90189e-06	N
SETMAR	631	536	651	260	263	236	3.64471	3.80087	3.79938	2.84638	2.85335	2.89766	-0.876992	3.29173	3.43898e-07	2.9068e-06	N
PCNP	14472.3	10144.2	12825.8	6337.8	6137.66	5231.04	8.16178	8.04298	8.09894	7.44994	7.39774	7.36825	-0.666295	7.77594	3.45648e-07	2.91965e-06	N
ASF1B	3923	3146	3787	1522	1694	1290	6.28033	6.35269	6.3387	5.39375	5.53772	5.34487	-0.91756	6.27708	3.47709e-07	2.9351e-06	N
HS1BP3	1108	864	1109	1402	1638	1325	4.47703	4.47218	4.56192	5.29298	5.45231	5.33432	0.840336	4.48008	3.50432e-07	2.9551e-06	N
ADSS	6210.37	4800.55	5801.3	2876.46	2686.73	2311.89	6.9374	6.9669	6.95546	6.30698	6.21319	6.1999	-0.698645	6.45087	3.50664e-07	2.9551e-06	N
C6orf89	5020	3972	4782	5907	6135	5489	6.62729	6.6962	6.67757	7.34223	7.41	7.45484	0.726308	7.0057	3.50863e-07	2.9551e-06	N
ZNF791	1286	994	1220	1467	1474	1280	4.65604	4.70387	4.70913	5.32704	5.36559	5.37157	0.670152	5.15755	3.51103e-07	2.9551e-06	N
TUB	5863	5052	5876	2125	1742	1638	6.87241	7.02565	6.96906	5.88599	5.55528	5.65904	-1.2408	6.36069	3.51239e-07	2.9551e-06	Y
NDRG2	761	494	620	117	129	138	3.93331	3.66795	3.72406	1.71395	1.79465	2.08065	-1.90711	2.97342	3.5161e-07	2.95627e-06	Y
NUF2	8326	6336	7584	2563	2684	1896	7.32791	7.394	7.35074	6.11223	6.2709	5.99262	-1.24046	7.11933	3.52853e-07	2.96476e-06	Y
RAMP1	2425	2041	2431	614	713	472	5.63442	5.68899	5.68639	4.12668	4.2023	3.77881	-1.63868	4.73185	3.54154e-07	2.97372e-06	Y
IGDCC3	1145	984	1068	302	231	186	4.51986	4.66345	4.50882	3.07603	2.63729	2.51605	-1.80098	3.27567	3.55567e-07	2.98362e-06	Y
BAIAP2	970.21	980.66	1081.11	2409.78	2219.09	2093	4.28469	4.6555	4.52541	6.07345	5.89176	5.99574	1.48996	5.48978	3.55961e-07	2.98496e-06	Y
CAPN2	10601	8129	10140	3011	2903	3201	7.73008	7.70916	7.75529	6.3915	6.28601	6.61756	-1.27956	7.15272	3.56589e-07	2.98826e-06	Y
XBP1	5957	4253	5329	1422	1573	1226	6.91742	6.7591	6.82216	5.32589	5.36781	5.1876	-1.48654	6.05267	3.57249e-07	2.99021e-06	Y
BTG3	2463	1659	2123	703	696	479	5.59813	5.43858	5.5068	4.27052	4.27473	3.94272	-1.3431	5.1979	3.57292e-07	2.99021e-06	Y
LSM10	1304	1033	1260	484	529	457	4.70065	4.73908	4.74904	3.74971	3.8432	3.82699	-0.949777	4.20643	3.58589e-07	2.99909e-06	N
KMT2C	4862.87	3959.89	4759.93	7559.83	6921.85	6663.91	6.58111	6.69205	6.67098	7.69786	7.58463	7.73538	1.01963	7.13767	3.59318e-07	3.00321e-06	Y
CARF	346	334.62	321	878	742	676	2.764	3.13417	2.78441	4.58722	4.37493	4.44983	1.58487	3.34325	3.61722e-07	3.02132e-06	Y
SBNO2	1724	1601	1852	580	569	546	5.10922	5.36611	5.30293	4.01565	3.93752	4.06915	-1.28744	4.21559	3.62118e-07	3.02264e-06	Y
GOT2	14092.6	11208.8	13742.7	5319.78	5908.93	5121.98	8.13448	8.17784	8.19558	7.20699	7.32278	7.31102	-0.886151	7.72089	3.63097e-07	3.02631e-06	N
EEF2	135499	112187	135608	165722	193932	171615	11.4102	11.4923	11.4954	12.1772	12.3401	12.3518	0.805585	11.7577	3.63248e-07	3.02631e-06	N
MYRF	445.78	396	439	95.55	97.94	113	3.20219	3.31647	3.21578	1.45788	1.32639	1.69681	-1.73333	2.01328	3.63271e-07	3.02631e-06	Y
GPAM	5784	4598	5660	2190	2228	1837	6.82413	6.91353	6.92276	5.90437	5.96263	5.89419	-0.963442	6.07047	3.64107e-07	3.03024e-06	N
RFESD	110	99.5	131	266.95	295.87	225.74	1.09336	1.40752	1.50054	2.85238	3.0898	2.92265	1.60099	2.37734	3.64219e-07	3.03024e-06	Y
ACVRL1	346	214	223	43	44	43	2.86508	2.40703	2.23266	0.339555	0.129852	0.245204	-2.19169	0.481519	3.64648e-07	3.03068e-06	Y
TATDN2	2547.24	2232.12	2603.62	1086.15	1019.32	957.57	5.6586	5.8567	5.79793	4.90823	4.80301	4.91226	-0.908003	5.39592	3.64749e-07	3.03068e-06	N
FUCA2	2098.06	1567.63	1855.03	751.86	754.77	613.34	5.41366	5.31821	5.29957	4.40831	4.30607	4.18523	-0.999269	4.53482	3.67105e-07	3.04826e-06	N
SLC35D2	330	262	314	571	590	514	2.72513	2.7576	2.74476	3.99255	3.99092	3.98364	1.26384	3.00046	3.67682e-07	3.05067e-06	Y
KCNQ2	281	263	303	66	53	45	2.51159	2.74824	2.68855	0.904931	0.493761	0.440711	-2.0539	1.72129	3.67874e-07	3.05067e-06	Y
UCK2	9047.48	7537	9174.47	3848.43	4186	3385.51	7.487	7.61203	7.61483	6.73282	6.8404	6.73359	-0.809722	7.10293	3.68126e-07	3.05077e-06	N
JTB	6505.68	5025.55	6028.13	2771.87	2961.48	2613.73	7.02151	7.01886	7.00619	6.26848	6.32241	6.33535	-0.707686	6.67903	3.68507e-07	3.05193e-06	N
GPR162	361	256	339	89	74	61	2.85572	2.72321	2.85478	1.31884	1.00202	0.916102	-1.73621	1.48179	3.69818e-07	3.06081e-06	Y
PRKRA	1477.59	1126.82	1427.52	1833.61	1774.96	1599.77	4.84143	4.89701	4.93968	5.63575	5.66074	5.72936	0.771421	5.57261	3.7016e-07	3.06164e-06	N
RBBP8	3662	2797	3571	1321	1356	1070	6.16546	6.19593	6.25817	5.1759	5.24517	5.11304	-1.01675	5.81085	3.70951e-07	3.06619e-06	Y
ANKRD50	2183	1642	2056	3111	3171	2852	5.42511	5.42286	5.46026	6.41643	6.45979	6.5128	1.03978	6.34372	3.71612e-07	3.06821e-06	Y
SLCO4A1	2717.41	1784.59	2261.2	305.86	232.69	321.96	5.73467	5.54816	5.59917	3.06662	2.70569	3.38306	-2.62875	4.5789	3.71677e-07	3.06821e-06	Y
IKBIP	1646	1156	1432	617	630	499	5.00632	4.92627	4.94172	4.07324	4.15028	4.02719	-0.868353	4.81786	3.72349e-07	3.07176e-06	N
MRPS34	7641	6255	7416	3088	3120	2670	7.26835	7.32235	7.30111	6.4372	6.37061	6.33012	-0.934799	6.75379	3.72599e-07	3.07183e-06	N
MCM8	3926	3062	3679	1238	1164	890	6.26098	6.33054	6.30247	5.07804	5.03392	4.85933	-1.29989	5.70014	3.73185e-07	3.07467e-06	Y
MESDC1	2155	1782	2299	836	821	673	5.42612	5.52466	5.61611	4.5384	4.47511	4.38261	-1.07635	5.18883	3.73726e-07	3.07713e-06	Y
NTHL1	2045.84	1850.93	2185.83	702.85	677	552.96	5.38754	5.54935	5.5335	4.32007	4.1306	4.01096	-1.33927	4.5923	3.74217e-07	3.07918e-06	Y
ASPM	13629	11230	13450	5325	4387	3560	8.01694	8.23776	8.18317	7.14789	7.01968	6.95463	-1.11933	7.94918	3.75319e-07	3.08626e-06	Y
CTAGE5	1480.3	1110.86	1409.53	587.98	570.38	512.62	4.86954	4.85542	4.91453	4.01798	3.97731	4.02653	-0.851844	4.35122	3.7676e-07	3.0933e-06	N
WEE1	2758.13	2069.49	2572.22	902.17	900.07	646	5.77265	5.74814	5.78061	4.64003	4.62485	4.34642	-1.21588	5.33701	3.76782e-07	3.0933e-06	Y
TMEM66	7928.65	6179.31	7518.84	9689.21	9857.28	9003.98	7.28224	7.33733	7.33159	8.0523	8.10209	8.17946	0.78752	7.82276	3.76905e-07	3.0933e-06	N
CDK4	15812.6	12880.1	15728.4	6322.59	6966.15	5478.87	8.31648	8.36524	8.38601	7.46998	7.53126	7.36963	-0.894807	7.78674	3.77214e-07	3.09383e-06	N
EEF1E1	3365.51	2575	2884	1107.01	1025	797	6.03991	6.07975	5.95098	4.91775	4.84848	4.69746	-1.19304	5.41725	3.78155e-07	3.09845e-06	Y
RP11-58B17.2	335	272	342	102	105	71	2.75929	2.80121	2.86444	1.52434	1.48339	1.1061	-1.40953	1.82396	3.78432e-07	3.09845e-06	Y
EXOSC3	1382.47	1048.91	1286.27	622.27	619.56	532.36	4.76406	4.77835	4.78441	4.09369	4.10908	4.09769	-0.676445	4.429	3.78507e-07	3.09845e-06	N
COMMD4	2836	2536	2936	1177.63	1176	969	5.84026	6.0187	5.96403	5.04823	4.96032	4.86432	-0.989284	5.45419	3.78928e-07	3.0999e-06	N
ESRRG	7899	6336	7942	2426	2670	2085	7.24837	7.39696	7.41824	6.02986	6.26991	6.13839	-1.22379	6.64552	3.80412e-07	3.10625e-06	Y
RP11-12M5.3	397	363	419	65	85	55	3.00171	3.21875	3.1576	0.876345	1.18421	0.746046	-2.18085	1.48527	3.8042e-07	3.10625e-06	Y
C21orf91	2398	1795	2197	2851	2942	2578	5.55735	5.55404	5.55681	6.2877	6.3576	6.375	0.800486	6.11036	3.80437e-07	3.10625e-06	N
ACAT2	10129.7	7646.48	8890.75	2688.83	3137.37	2183.88	7.64652	7.6357	7.57045	6.21258	6.43078	6.10966	-1.36878	7.21577	3.80963e-07	3.10855e-06	Y
MYD88	862	731	878	246	247	232	4.10612	4.23852	4.22752	2.77687	2.74168	2.84471	-1.39744	3.14653	3.82049e-07	3.11201e-06	Y
NMB	337	237	302	128	140	117	2.76468	2.60552	2.68613	1.8477	1.90255	1.8305	-0.830687	2.26166	3.82099e-07	3.11201e-06	N
RBM14	4845.05	4242.38	5197.05	1831.52	1832.7	1619.49	6.62451	6.75124	6.78461	5.69539	5.57881	5.57655	-1.09204	6.4306	3.82121e-07	3.11201e-06	Y
PXN-AS1	442.95	340.52	406.61	100.65	117.83	111.48	3.12944	3.15149	3.12245	1.47699	1.70798	1.83186	-1.47548	2.31899	3.8262e-07	3.11408e-06	Y
KIF21A	24264	19551	23050	9499	7799	7402	8.87224	9.01847	8.95407	8.00308	7.80731	7.9542	-1.03482	8.50678	3.83246e-07	3.11535e-06	Y
PINK1	548.19	441.65	590.24	1020.67	1151.8	1253.28	3.44304	3.5209	3.65784	4.81822	4.97995	5.30131	1.45718	4.27182	3.83505e-07	3.11535e-06	Y
ISOC1	4165	2971	3691	1398	1600	1317	6.34933	6.28446	6.30633	5.25604	5.48707	5.41691	-0.93504	6.09197	3.83683e-07	3.11535e-06	N
DOCK1	1421.96	1281	1475	573	543	487	4.82735	5.04788	4.97576	3.99459	3.87755	3.91423	-1.00696	4.55079	3.83755e-07	3.11535e-06	Y
COMT	2771.82	2176.58	2681.18	936.65	857.92	917.14	5.82463	5.7839	5.82838	4.73327	4.47382	4.74274	-1.14991	5.08324	3.84563e-07	3.11991e-06	Y
KIAA0101	7191.32	5327	6489.94	2370	2537.25	1753.44	7.14295	7.12197	7.11889	6.02237	6.14159	5.81572	-1.12195	6.80821	3.84814e-07	3.11996e-06	Y
HDDC3	852	641.85	742.43	351.87	376.04	321	4.09574	4.0457	3.98397	3.298	3.33528	3.29663	-0.74131	3.46936	3.86132e-07	3.12865e-06	N
NUTM2D	185.91	155.01	218.91	404.09	470.02	391.67	1.90094	2.00065	2.22479	3.49599	3.65961	3.58712	1.55335	2.85821	3.86379e-07	3.12866e-06	Y
DNASE2	680	493	556	202	207	210.56	3.78597	3.65273	3.56299	2.51223	2.44759	2.6522	-1.11705	2.9678	3.88279e-07	3.14205e-06	Y
TBL2	2119	1585	1878	834	762	663	5.39966	5.35749	5.32495	4.53306	4.37154	4.3663	-0.936294	4.90855	3.88592e-07	3.14258e-06	N
PSKH1	1872.8	1704.82	1960.78	2617.95	2929.92	2495.98	5.22806	5.45719	5.3854	6.18851	6.30188	6.26211	0.866304	5.78807	3.89307e-07	3.14636e-06	N
NAF1	1248	963	1139	449	477	413	4.62202	4.65056	4.60757	3.62814	3.72207	3.71838	-0.921368	4.20184	3.8969e-07	3.14746e-06	N
PER3	205.46	187.74	210	44.85	52	34	2.02464	2.29288	2.17042	0.321072	0.532613	0.129375	-1.81361	1.3285	3.90729e-07	3.15385e-06	Y
ZNF480	995	797	973	1249	1185	1027	4.26548	4.40239	4.38845	5.07704	5.08847	5.10405	0.732242	4.6847	3.91442e-07	3.15746e-06	N
PLD3	6758	5628	6855	9509	9539	9703	7.08657	7.1738	7.18888	8.05561	7.99121	8.20278	0.908444	7.40116	3.91673e-07	3.15746e-06	N
LACTB	444	262	347	703	721	688	3.11949	2.78498	2.89764	4.26337	4.34056	4.48454	1.42604	4.06508	3.93081e-07	3.16681e-06	Y
ZEB2	2073.36	1681.68	2136.29	592	670.79	607.62	5.334	5.47116	5.52004	4.00904	4.25028	4.32378	-1.27235	4.32004	3.9357e-07	3.16874e-06	Y
ADAM15	3039	2663	3153	1350.77	1401.83	1170	5.92256	6.10357	6.07157	5.23083	5.24545	5.17846	-0.851379	5.77925	3.94051e-07	3.1706e-06	N
KIDINS220	9309	7517	9014	12930	12067	11663	7.50718	7.62547	7.59501	8.46279	8.40593	8.56878	0.897817	8.05243	3.94467e-07	3.17134e-06	N
C17orf53	637	480	570	184	144	157	3.65265	3.64654	3.60938	2.34373	1.99704	2.32504	-1.43409	2.96082	3.94641e-07	3.17134e-06	Y
SLC7A1	7229	5698	6792	2467	2646	2030	7.1628	7.20894	7.18121	6.09098	6.17966	5.99705	-1.10326	6.59411	3.95113e-07	3.17312e-06	Y
RWDD4	2793.68	2090.1	2558.5	1235.7	1160.85	969.6	5.789	5.76419	5.77347	5.09181	4.99561	4.93706	-0.738251	5.41558	3.96693e-07	3.18381e-06	N
POLR3K	3308.26	2505.48	3116.49	1313.83	1494.28	1205.81	6.04619	6.01465	6.05446	5.19186	5.33543	5.21909	-0.793825	5.76616	3.98092e-07	3.19258e-06	N
STYX	855	614	806	1058	998	881	4.0731	4.00463	4.10988	4.86065	4.79284	4.81912	0.779727	4.72296	3.98288e-07	3.19258e-06	N
C17orf89	2082	1759	2130	953	947	872	5.38263	5.50079	5.5043	4.7327	4.66962	4.74097	-0.749085	5.00597	4.01353e-07	3.21512e-06	N
CDYL	1643	1258	1590	670	685	602	5.01631	5.03779	5.08927	4.20306	4.2479	4.26701	-0.80635	4.6152	4.01759e-07	3.21635e-06	N
CHST12	1051	872	1037	1217	1289	1151	4.40224	4.48433	4.46475	5.0901	5.10423	5.12795	0.641291	4.79618	4.02147e-07	3.21743e-06	N
RLTPR	1530	1391	1562	496	433	413	4.96895	5.13698	5.04872	3.81802	3.48559	3.58927	-1.40965	4.16222	4.02674e-07	3.21962e-06	Y
SFPQ	28981	23422	29391.9	12122.9	10887.9	9014	9.16426	9.24958	9.29509	8.38616	8.2234	8.15159	-0.972156	8.71587	4.03234e-07	3.2218e-06	N
PES1	8198.49	6672	7823	3723	4030.99	3454.68	7.36531	7.41927	7.37943	6.7029	6.7486	6.71302	-0.671328	6.85397	4.03454e-07	3.2218e-06	N
SCYL2	2574.53	1984.38	2291.71	3208.68	3342.4	2844.71	5.65133	5.70571	5.61997	6.45077	6.55715	6.53761	0.859828	6.33847	4.04772e-07	3.23031e-06	N
CADM1	11053	8093	10147	14792	15633	14344	7.76203	7.7261	7.7639	8.6631	8.76643	8.84997	1.01109	8.16639	4.05547e-07	3.23446e-06	Y
ENDOG	2726.98	2543.93	3232.02	929.84	969.57	745.25	5.75178	6.04957	6.11118	4.67966	4.74029	4.56337	-1.35345	5.4822	4.06782e-07	3.24227e-06	Y
FABP5	7820.47	5908.24	7586.15	2618.11	2968.36	2151.19	7.26595	7.26971	7.3435	6.16773	6.36429	6.10572	-1.07033	7.05546	4.09038e-07	3.25822e-06	Y
FASTKD2	3931	2912.99	3531.98	1499	1568.99	1203	6.25839	6.26223	6.24483	5.35006	5.47259	5.30463	-0.88481	5.70856	4.10307e-07	3.26628e-06	N
GRK5	422	370	382	625	677	554	3.06357	3.26785	3.03143	4.10895	4.21817	4.13021	1.00894	3.74184	4.1129e-07	3.27206e-06	Y
PTN	1994	1498	1821	692	723	602	5.31297	5.27524	5.28023	4.26484	4.29395	4.22471	-1.00174	4.80106	4.13242e-07	3.28553e-06	Y
PLCL2	563	473	578	136	148	92	3.46602	3.63248	3.63179	1.90148	2.05217	1.57817	-1.73682	2.48862	4.15108e-07	3.2983e-06	Y
RNF138	2342.88	1646.39	2044.27	873.88	794.55	607.94	5.53417	5.42084	5.4501	4.59136	4.45075	4.26647	-0.998086	5.14239	4.16328e-07	3.30594e-06	N
FAM134C	2687	2246	2736	3493	3850	3594	5.74085	5.86134	5.86806	6.59757	6.71024	6.80719	0.867536	6.27025	4.17745e-07	3.31512e-06	N
GPATCH2L	1944	1616	1870	2834	2573	2454	5.24651	5.40921	5.32655	6.27199	6.17908	6.32359	0.934307	6.01564	4.18567e-07	3.31941e-06	N
MCCC2	6668	5307	6576	2894	3009	2599	7.04804	7.10492	7.1341	6.3228	6.36185	6.34913	-0.737331	6.80446	4.19011e-07	3.31941e-06	N
ETV6	648	502	554	154	130	124	3.68928	3.70126	3.56512	2.09815	1.82819	1.95679	-1.69963	2.54037	4.19069e-07	3.31941e-06	Y
FBXL19	1403	1155	1318.85	467	420	446	4.82327	4.88595	4.81027	3.7131	3.47947	3.75036	-1.21546	3.92896	4.19644e-07	3.3219e-06	Y
TSPAN9	3897	3223	3705	1822	1858	1624	6.29545	6.36717	6.30047	5.67481	5.62589	5.61689	-0.686589	5.88575	4.20485e-07	3.32648e-06	N
PET112	1512.84	1153.87	1492.69	501	525.68	481	4.95102	4.86882	4.98371	3.83102	3.76816	3.81297	-1.10672	4.11223	4.20768e-07	3.32666e-06	Y
MRPL9	5785.62	4689.71	5688.23	2516.67	2736.66	2225.76	6.84905	6.92178	6.92334	6.12633	6.21447	6.11149	-0.747199	6.40651	4.23947e-07	3.34769e-06	N
DNA2	3189	2649	2925	1084	947	726	5.93092	6.14644	5.97976	4.86014	4.79147	4.63894	-1.27566	5.50867	4.24028e-07	3.34769e-06	Y
MTBP	765	620	735	213	176	120	3.89889	4.03007	3.98065	2.53885	2.31802	1.98182	-1.66503	3.1931	4.24218e-07	3.34769e-06	Y
PLEKHA4	367	239	289	57	48	33	2.9163	2.59387	2.61501	0.712693	0.315508	-0.0498346	-2.33542	1.03713	4.24549e-07	3.34823e-06	Y
SNRPD1	6664.35	4882.88	6038.05	2347.12	2629.51	1957.94	7.04319	6.98812	7.01208	6.01713	6.17482	5.95048	-0.961899	6.60054	4.27968e-07	3.3731e-06	N
LSM7	4540	3694	4217	1977	2083	1804	6.51898	6.56125	6.48632	5.79539	5.78486	5.76064	-0.748493	6.15827	4.31483e-07	3.3987e-06	N
CAMK2N2	261.48	258.04	289.61	79.04	79.1	65.95	2.39436	2.73201	2.62711	1.15142	1.09174	1.02005	-1.52303	1.97674	4.33509e-07	3.41254e-06	Y
USP46	1262	972	1237	510	466	371	4.64272	4.66016	4.72535	3.81576	3.68001	3.55263	-0.973477	4.02344	4.34094e-07	3.41349e-06	N
HTR2C	505	401	526	718	674	634	3.31284	3.39161	3.49496	4.30064	4.2291	4.3477	0.906385	3.50791	4.34165e-07	3.41349e-06	N
PM20D2	6395	5071.99	6097	2427	2336	1829	6.97913	7.04668	7.02732	6.06144	6.01238	5.86325	-1.01707	6.56112	4.3549e-07	3.42178e-06	Y
LPPR4	8862	7024	8690	3619	3231	3040	7.4237	7.53792	7.54556	6.61497	6.52788	6.65951	-0.911273	6.90186	4.35839e-07	3.42241e-06	N
NFKBIB	1419.98	1241.99	1323.99	411	417	440	4.83469	4.99557	4.81747	3.52385	3.47998	3.74527	-1.32666	4.28757	4.36772e-07	3.42762e-06	Y
EXO1	5563	4539	5606	1646	1664	1107	6.7567	6.90417	6.91196	5.4827	5.56215	5.19104	-1.45256	6.52822	4.37329e-07	3.42825e-06	Y
WDR43	9343	6774	8515	2988	3223	2394	7.52435	7.4655	7.50965	6.35992	6.47974	6.25562	-1.12173	6.87157	4.37391e-07	3.42825e-06	Y
PEF1	2071.99	1752	2002	818	891.99	799	5.37365	5.49672	5.41546	4.51067	4.58704	4.61987	-0.863619	4.76783	4.40255e-07	3.44736e-06	N
DNAJC7	8890.57	7080.25	8358.84	3740.32	3726.61	3243.78	7.4516	7.53023	7.48325	6.68285	6.69127	6.69659	-0.791301	6.81872	4.40371e-07	3.44736e-06	N
DDX21	30548	22042	27207	9941	10775	8208	9.24028	9.16193	9.18364	8.09995	8.20827	8.01635	-1.06336	8.72462	4.42395e-07	3.4598e-06	Y
DIMT1	4135	2968	3649	1565	1626	1239	6.35227	6.27197	6.28623	5.43045	5.48591	5.29638	-0.87736	6.02477	4.42504e-07	3.4598e-06	N
RAPGEF2	3793	3164	3676	1503	1370	1169	6.22573	6.36587	6.2974	5.3704	5.24251	5.21739	-1.00343	5.61196	4.45361e-07	3.48e-06	Y
RP11-441F2.5	84	63	55	192	196	190	0.762857	0.705684	0.240816	2.42734	2.39373	2.53724	1.8894	1.22809	4.45974e-07	3.48265e-06	Y
PPRC1	5125	4660	5464	1591	1261	1159	6.68516	6.90351	6.86235	5.47454	5.07681	5.14359	-1.58454	5.77276	4.47264e-07	3.48947e-06	Y
RBMS2	300.69	252.3	310.53	125.16	111.58	109	2.59116	2.70327	2.72875	1.80733	1.5935	1.75139	-0.955073	2.02709	4.47899e-07	3.48947e-06	N
TAF4B	1018.99	803.91	998.98	371.99	418.99	356	4.35449	4.36971	4.41174	3.3787	3.48988	3.44408	-0.916838	3.69231	4.48325e-07	3.48947e-06	N
POLA1	5584	4576	5688	1994	2155	1792	6.79338	6.89008	6.92449	5.78662	5.87803	5.80978	-1.02777	6.43365	4.48472e-07	3.48947e-06	Y
NUP54	3761	2651	3220	1604	1491	1235	6.20597	6.11692	6.10838	5.45761	5.37834	5.31492	-0.748082	5.80692	4.48533e-07	3.48947e-06	N
DENND4C	1827	1492	1797	2642	2468	2204	5.15036	5.29954	5.2709	6.16502	6.13109	6.18471	0.916973	5.63905	4.48783e-07	3.48947e-06	N
HAUS6	4088.32	2931.13	3612.97	1737.6	1601.32	1257.06	6.32406	6.2637	6.2751	5.57101	5.48546	5.346	-0.800325	6.00849	4.48864e-07	3.48947e-06	N
NAP1L5	833	691	756	1147	1122	956	4.01428	4.19248	4.02326	4.95858	5.0005	4.98852	0.896617	4.4519	4.49042e-07	3.48947e-06	N
IL17RD	1164.51	920.63	1108.82	289.16	301.16	277.21	4.53421	4.57574	4.5656	3.0047	3.0375	3.11481	-1.48341	3.67025	4.51297e-07	3.50486e-06	Y
RETSAT	932	783	868	1236	1257	1195	4.19405	4.35794	4.21764	5.08194	5.13174	5.26692	0.887587	4.81729	4.53385e-07	3.51892e-06	N
TUBA4A	242.16	141.69	199.54	24.97	16.75	13.11	2.27475	1.87695	2.09324	-0.499401	-1.09784	-1.24547	-3.0485	0.954491	4.54222e-07	3.52327e-06	Y
TMEM8A	1377.72	1145.85	1328.34	1731.54	1739.52	1682.95	4.78858	4.88147	4.82289	5.59514	5.54387	5.68563	0.742225	5.02425	4.54746e-07	3.52518e-06	N
SECISBP2L	2553	1895	2295	3281	3336	3101	5.64255	5.63648	5.62114	6.48584	6.54829	6.65395	0.930814	6.16221	4.55529e-07	3.5291e-06	N
CNTLN	1305	1126	1240	379	419	297	4.66993	4.88967	4.73453	3.36951	3.56537	3.28347	-1.3489	3.90828	4.56116e-07	3.5315e-06	Y
DUS2	963.77	711	858.12	411	413.59	374.94	4.26007	4.20427	4.19637	3.51009	3.49691	3.55298	-0.715005	3.4035	4.56686e-07	3.53376e-06	N
HLF	140	129	106	18	13	12	1.50577	1.72608	1.17859	-0.943745	-1.48687	-1.41531	-2.69289	0.102031	4.5978e-07	3.55554e-06	Y
FAM111B	1911	1415	1783	701	706	505	5.23088	5.21018	5.2554	4.26533	4.29758	4.02193	-1.01235	4.93145	4.60104e-07	3.55588e-06	Y
TMTC2	667	473	602	957	821	815	3.71379	3.62966	3.68951	4.71483	4.51373	4.71002	0.979982	4.1793	4.60426e-07	3.55621e-06	N
C14orf132	9218	7816	9032	18589	17859	20052	7.49574	7.67949	7.59715	8.98889	8.9665	9.34392	1.4858	7.93504	4.63043e-07	3.57425e-06	Y
CCDC92	876.37	721.25	892	1140	1160	1103	4.11144	4.23445	4.25531	4.9707	5.00473	5.13649	0.816718	4.68617	4.65903e-07	3.59415e-06	N
MZT2B	4088.89	3448.73	4429.44	1751.07	1940.94	1702.16	6.3698	6.46068	6.55674	5.62192	5.67972	5.6725	-0.832949	6.03132	4.66522e-07	3.59674e-06	N
CYB5R1	814	663	823	1118	1054	905	4.00882	4.10988	4.1382	4.94594	4.85956	4.84189	0.789296	4.58989	4.66829e-07	3.59693e-06	N
SEPT5	1275	1114	1255.87	263	192	191	4.70577	4.81693	4.73419	2.90382	2.31485	2.4793	-2.16998	3.44591	4.71757e-07	3.6327e-06	Y
RYBP	5508	4115	5246	7666	8127	7665	6.76779	6.74171	6.80937	7.72407	7.80345	7.92034	1.06104	7.44377	4.72956e-07	3.63866e-06	Y
STRA6	6427.84	5607.11	6586.25	2046.61	1628.36	1472.74	7.04944	7.13943	7.12173	5.87051	5.37701	5.3979	-1.51893	6.02686	4.73103e-07	3.63866e-06	Y
TP53TG3C	32.74	24.68	54.29	297.03	277.92	246.85	-0.665387	-0.560919	0.244378	2.9837	3.04659	3.1138	3.32669	1.1887	4.73811e-07	3.63936e-06	Y
MZT1	5431	3889	4677	2163	2132	1603	6.72091	6.68217	6.6509	5.87567	5.9217	5.72775	-0.843259	6.56776	4.74135e-07	3.63936e-06	N
ITPKC	264	206	245	308	316	274	2.38472	2.42713	2.39254	3.08645	3.12593	3.12351	0.676466	2.82513	4.74171e-07	3.63936e-06	N
LIN52	1327	1025	1305	567	590	481	4.7263	4.72751	4.79953	3.97821	3.99971	3.89971	-0.771709	4.58879	4.74338e-07	3.63936e-06	N
NT5DC3	520	371	446	111	111	78	3.39733	3.24465	3.24579	1.64965	1.55507	1.23004	-1.78243	2.6196	4.75528e-07	3.64629e-06	Y
PAK1IP1	3045	2267	2594	927.97	962	712	5.90939	5.88457	5.79439	4.67545	4.73173	4.50121	-1.21159	5.18388	4.77026e-07	3.65557e-06	Y
HPRT1	6048	4327	5347	1965	2085	1503	6.902	6.81476	6.83706	5.75979	5.84232	5.57199	-1.10887	6.4153	4.77613e-07	3.65631e-06	Y
SOX2	214	156	251	54	50	41	2.07478	2.03346	2.42944	0.578825	0.492049	0.416478	-1.68878	1.01434	4.77697e-07	3.65631e-06	Y
MRPL37	4077.66	3335.08	4131.74	1615	1792	1446	6.34492	6.4296	6.462	5.48699	5.60274	5.48808	-0.890107	5.94585	4.78199e-07	3.65755e-06	N
CNNM3	866	752.88	895.91	1425.87	1465	1443.82	4.10107	4.29071	4.25979	5.29932	5.32897	5.50828	1.13773	4.87827	4.78657e-07	3.65755e-06	Y
SLC36A4	3810	2813	3442	1611	1482	1188	6.23167	6.19667	6.20266	5.47004	5.35677	5.24188	-0.822836	5.73616	4.78877e-07	3.65755e-06	N
MARS	8941.84	7177.03	8428.42	4042.13	3811.51	3387.37	7.47215	7.5397	7.49191	6.8055	6.70138	6.72927	-0.767652	7.07912	4.79253e-07	3.65755e-06	N
DHFR	14497.4	11194.7	13769.4	4543.27	4559.78	3221.89	8.14692	8.19947	8.20602	6.95457	7.00076	6.71135	-1.28754	7.85566	4.79484e-07	3.65755e-06	Y
NDUFB10	5133	4186	4884	2294	2267	1955	6.68527	6.75054	6.70105	6.00046	5.92667	5.90283	-0.767502	6.34936	4.79585e-07	3.65755e-06	N
SHISA3	346	326	387	75	65	48	2.77055	3.09117	3.05203	1.05244	0.860156	0.631896	-2.11822	1.46493	4.8335e-07	3.68283e-06	Y
LCLAT1	4047	2938	3548	1362	1421	1197	6.31	6.26659	6.24876	5.22027	5.31208	5.27396	-0.996624	5.68526	4.83478e-07	3.68283e-06	N
BAMBI	1396	961	1176	277	304	329	4.80931	4.62636	4.64676	2.95473	3.02613	3.32838	-1.5748	4.2115	4.84243e-07	3.68645e-06	Y
SYNE1	890	843	958	281	270	269	4.14097	4.45332	4.35628	2.9586	2.8904	3.08507	-1.33661	3.43728	4.86579e-07	3.70202e-06	Y
CKS1B	10216	7993.5	9927.68	3299.82	3990.51	2817.65	7.66089	7.69797	7.72902	6.5098	6.77386	6.47201	-1.12073	7.42555	4.87636e-07	3.70784e-06	Y
CCDC102A	584	455	576	168	180	176	3.55188	3.54926	3.61789	2.23422	2.2733	2.42992	-1.26394	2.28008	4.88066e-07	3.70889e-06	Y
SMARCD2	7670	6583	7624	3257	3296	2902	7.25979	7.40766	7.34479	6.5018	6.47539	6.48441	-0.859208	6.88476	4.89026e-07	3.71397e-06	N
TTPAL	1600	1295	1603	2106	1986	1819	4.97411	5.08286	5.10207	5.85115	5.79011	5.87111	0.781486	5.46859	4.90654e-07	3.72411e-06	N
LSM5	6842	5000	6172	2605	2810	2216	7.08782	7.0168	7.04193	6.17333	6.25837	6.11281	-0.83018	6.61852	4.92087e-07	3.73276e-06	N
CDCA7L	1709.76	1413.97	1619.87	511.95	506	355	5.07595	5.20453	5.11551	3.81716	3.80728	3.50054	-1.41793	4.68375	4.93249e-07	3.73935e-06	Y
SRSF3	31084	23741	29380	13284	14182	11142	9.26322	9.27084	9.29507	8.51628	8.60856	8.46246	-0.74184	8.99928	4.94012e-07	3.7429e-06	N
LINC00657	12953.9	11919.9	13745.6	24298.9	23590.6	20846	7.96831	8.3034	8.2079	9.35937	9.4014	9.44433	1.22551	8.74149	4.95136e-07	3.74918e-06	Y
ATP6AP2	6993.97	5156	6270	7595.64	7959.8	6670.93	7.1037	7.07417	7.06892	7.70323	7.78923	7.74094	0.669629	7.4626	4.96995e-07	3.76102e-06	N
STEAP3	699.85	628.7	797.99	154	149	91.84	3.81417	4.01416	4.08746	2.11031	1.99887	1.49184	-2.07982	2.98723	4.97323e-07	3.76126e-06	Y
CHGB	20935	18126	21299	30117	31485	28394	8.7191	8.85995	8.824	9.71996	9.71142	9.7485	0.953064	8.92149	4.99848e-07	3.77812e-06	N
SMAD6	813	686	925	298	258	241	4.03128	4.13904	4.30014	3.06135	2.78699	2.87631	-1.24452	3.46734	5.01072e-07	3.78512e-06	Y
BUD13	1841	1570	1788	804	821	749	5.18923	5.35004	5.25616	4.47361	4.49291	4.56056	-0.766307	4.89667	5.0157e-07	3.78663e-06	N
IL6ST	11818	8503.93	10928	15601	15851.9	13262	7.84697	7.80713	7.87399	8.72979	8.80767	8.76501	0.934141	8.35308	5.0262e-07	3.79231e-06	N
ARHGAP19	2863.57	2248.75	2748.6	1018.31	1098.54	791.22	5.80168	5.88868	5.88303	4.79273	4.95799	4.69973	-1.05344	5.02433	5.03105e-07	3.79371e-06	Y
YIPF3	2660	2288	2748	3742	3762	3777	5.73096	5.8842	5.87312	6.70098	6.66834	6.86747	0.901781	6.09003	5.04577e-07	3.80256e-06	N
KLHL12	1797.53	1397.51	1659.74	2157.75	2103.4	1983.04	5.14671	5.18884	5.15097	5.89027	5.86435	5.98421	0.74278	5.53825	5.05166e-07	3.80334e-06	N
SLC1A5	12730	9950	12173	4862	5152	3924	7.99339	8.00134	8.01909	7.08209	7.11479	6.91305	-0.983866	7.69254	5.05562e-07	3.80334e-06	N
CCDC85B	2540	2128	2544	933	963	751	5.68026	5.76652	5.75758	4.71158	4.674	4.49927	-1.14902	5.24202	5.05857e-07	3.80334e-06	Y
FBL	12572	9504	11858	4685	5598	4626	7.97844	7.93265	7.98044	7.03128	7.22894	7.14299	-0.835251	7.60092	5.05876e-07	3.80334e-06	N
WBP1	934.99	886.84	1015.4	1602.61	1632.55	1622.31	4.23148	4.51041	4.43496	5.48521	5.44884	5.62806	1.11667	4.70767	5.06551e-07	3.80526e-06	Y
KIF20B	5890	4363	5338	2186	2087	1544	6.82766	6.85656	6.84437	5.88194	5.90971	5.69866	-1.00771	6.46872	5.0673e-07	3.80526e-06	Y
PPP1R8	2667.05	2078.72	2531.54	1108.77	1167.8	1014.76	5.71426	5.76278	5.7603	4.92867	5.01853	5.02174	-0.766369	5.30286	5.07765e-07	3.81078e-06	N
ZKSCAN1	5144	4279	4884	8290	8724	7812	6.67187	6.79585	6.70549	7.83934	7.90075	7.94114	1.18501	7.39285	5.10452e-07	3.82869e-06	Y
NBEAL1	271.67	221.21	234.8	409.88	371.21	357.82	2.41199	2.54119	2.33508	3.48594	3.3834	3.54189	1.0475	2.93558	5.11631e-07	3.83437e-06	Y
NDUFS6	3558	2542	3261	1345	1532	1234	6.1568	6.03087	6.11832	5.2306	5.36109	5.23872	-0.834093	5.70265	5.12073e-07	3.83437e-06	N
DGKH	901	676.02	811.01	410	360	309.02	4.13285	4.1564	4.12307	3.48028	3.35194	3.3476	-0.739073	4.14125	5.12113e-07	3.83437e-06	N
CPNE2	1659	1496	1736	679	717	625	5.06582	5.25834	5.2064	4.25334	4.24883	4.23469	-0.9295	4.67475	5.12892e-07	3.83794e-06	N
PPP1R14B	4891.91	4230.76	5251.44	1478.64	1584.44	1270.05	6.62572	6.75775	6.80304	5.37564	5.39202	5.25682	-1.39192	6.06131	5.13687e-07	3.84163e-06	Y
DMTN	355	301	370	90	103	86	2.88742	2.9103	2.9658	1.38366	1.37436	1.27249	-1.53431	1.59673	5.14799e-07	3.84769e-06	Y
LAPTM4B	11877.9	8707.53	11288.8	3518.12	4044.74	3161.11	7.88153	7.81875	7.91351	6.605	6.78748	6.63013	-1.18561	7.42819	5.16062e-07	3.85486e-06	Y
ARHGAP32	244	191	214	80	70	63	2.27811	2.3127	2.19596	1.1542	0.946963	0.994954	-1.22509	1.79147	5.17893e-07	3.86627e-06	Y
NCAM1	9751.61	8277.24	10266.4	15127	13615.1	12996.1	7.60005	7.74311	7.77573	8.71178	8.53284	8.66207	0.942959	7.90946	5.18861e-07	3.87122e-06	N
MKNK2	3166	2713	3157	4852	4476	4310	5.99697	6.11772	6.06927	7.08865	6.89196	7.02188	0.933113	6.81082	5.20082e-07	3.87806e-06	N
MRPL35	2944.61	2051	2637.62	1043.97	1158.25	944	5.85845	5.74228	5.81913	4.84304	5.00416	4.91415	-0.879877	5.38823	5.22139e-07	3.89112e-06	N
BOLA3	1399	1008.98	1197	388.84	482	339	4.80047	4.70648	4.6755	3.43284	3.71202	3.40053	-1.20263	4.22063	5.22845e-07	3.89409e-06	Y
FAM8A1	3606	2694	3379	4159	4267	3810	6.13081	6.15206	6.1818	6.81928	6.92135	6.97491	0.745418	6.59282	5.24858e-07	3.90667e-06	N
ZWINT	5323	4470	5107	1917	1852	1381	6.71011	6.86801	6.77289	5.7174	5.68544	5.4686	-1.17166	6.3953	5.25148e-07	3.90667e-06	Y
MARC1	1039	938	1063	381	368	295	4.38024	4.59403	4.50192	3.41118	3.3071	3.1789	-1.16562	3.80526	5.25534e-07	3.90725e-06	Y
SNAPC5	1347.24	1086.24	1301.8	582.88	619.18	508.79	4.73136	4.82504	4.8005	4.00338	4.09993	4.02142	-0.7429	4.17798	5.26589e-07	3.91059e-06	N
AC005944.2	1264.13	1038.52	1015.1	364.09	382.31	279.54	4.677	4.72932	4.43168	3.35795	3.33661	3.06751	-1.32369	3.97834	5.26597e-07	3.91059e-06	Y
VDAC1	24886.6	18002.3	22132.9	9199.35	9653.79	7854.95	8.94417	8.8702	8.88597	7.98775	8.05049	7.9539	-0.894788	8.57315	5.27526e-07	3.91521e-06	N
HPCAL4	570	373	500	79	105	106	3.50608	3.27185	3.41685	1.14104	1.51831	1.72741	-1.93893	2.502	5.28796e-07	3.92234e-06	Y
ZNF641	152	101	120	278	235	224	1.57538	1.41475	1.36986	2.92586	2.72663	2.86958	1.37116	2.14654	5.33065e-07	3.95042e-06	Y
ERLIN1	2994	2360	2936	1158	1262	969	5.89079	5.9378	5.97148	4.99981	5.11263	4.93157	-0.907285	5.44604	5.33202e-07	3.95042e-06	N
DPAGT1	2463.48	2080.83	2459.98	895.24	721.29	725.71	5.63212	5.73751	5.71022	4.6485	4.26463	4.45965	-1.21223	4.97422	5.34442e-07	3.9573e-06	Y
PRKCZ	919.54	724.87	949.76	331.37	384.76	333.69	4.21789	4.21102	4.33579	3.22215	3.34611	3.32293	-0.934511	3.4245	5.35144e-07	3.96019e-06	N
NCS1	10220	8251	9944	4391	4653	3805	7.6966	7.71469	7.72193	6.95261	6.93125	6.81994	-0.799657	7.03128	5.36299e-07	3.96643e-06	N
SAPCD2	9759.21	8619.38	10379.1	3834.76	3598.5	2971.36	7.59945	7.80296	7.79194	6.73049	6.6164	6.53757	-1.13593	7.33257	5.37127e-07	3.96867e-06	Y
FNIP1	1169	977	1139	1638	1457	1320	4.53053	4.66904	4.60681	5.49659	5.32684	5.38665	0.826889	5.14793	5.37226e-07	3.96867e-06	N
NCAPH	4322	3518	4181	1709	1768	1338	6.39242	6.53672	6.48892	5.53674	5.64986	5.46471	-0.946184	6.27654	5.39235e-07	3.9812e-06	N
SCLY	2670.35	2148.84	2714.73	1057.91	989.23	896.17	5.75051	5.78218	5.85179	4.89107	4.71628	4.75878	-0.990406	5.08858	5.40017e-07	3.98466e-06	N
TMX2	4294.34	3241.44	3942.06	1935.97	1895.19	1644.31	6.42671	6.38266	6.3923	5.75464	5.67052	5.65617	-0.675237	5.85494	5.4045e-07	3.98554e-06	N
C1orf174	1063	799	1022	360	366	329	4.40603	4.36866	4.44713	3.32326	3.31228	3.35337	-1.06404	3.98322	5.41143e-07	3.98834e-06	Y
TMX1	8731	6190	7911	3636	3399	2891	7.41869	7.34198	7.40564	6.63612	6.57091	6.54698	-0.79396	7.11381	5.42396e-07	3.99108e-06	N
TRAF5	1194	979	1107	276	202	164	4.56611	4.66781	4.56435	2.93399	2.47009	2.36941	-1.98372	3.36021	5.42532e-07	3.99108e-06	Y
KIFC1	4993.35	4428.9	5037.91	1611.12	1455.11	1140.33	6.60817	6.86271	6.75586	5.4582	5.35533	5.21606	-1.44278	6.21382	5.42651e-07	3.99108e-06	Y
NINJ1	812	611	750	343	350	308	4.02822	3.97319	3.9981	3.2628	3.22858	3.23268	-0.791287	3.5642	5.4277e-07	3.99108e-06	N
CSK	3633	3192	3691	1663	1650	1526	6.18302	6.36251	6.29804	5.53329	5.47518	5.55445	-0.785571	5.74565	5.43187e-07	3.99184e-06	N
HERC1	3541	2944	3487.44	5451.94	5551.05	4974.16	6.12703	6.26152	6.22132	7.22939	7.25983	7.30495	1.04499	6.81308	5.44148e-07	3.9966e-06	Y
KDM3A	1488	972	1220	1908	1907	1843	4.8786	4.66156	4.70586	5.71673	5.71486	5.86778	1.02729	5.50082	5.44826e-07	3.99927e-06	Y
PCYOX1	2511	1873	2296.99	3737.99	4327.99	3627.98	5.62608	5.61348	5.62038	6.68045	6.9102	6.86222	1.20555	6.50527	5.45911e-07	4.00492e-06	Y
KLHDC1	26	21	22	90	71	83	-0.927586	-0.842301	-1.05704	1.32319	0.967143	1.38979	2.17694	0.182458	5.4761e-07	4.01507e-06	Y
TKT	14567	11477	13978	6288	7061	6030	8.19505	8.20137	8.21662	7.4594	7.55635	7.51532	-0.706253	7.83047	5.50466e-07	4.03368e-06	N
ATAD2	12729.4	9787	11972	4527	4565	3350	7.94982	8.01343	8.00679	6.94111	7.01972	6.79063	-1.07255	7.84826	5.52466e-07	4.04475e-06	Y
KPNB1	45214.6	35868.5	41987.9	20077.3	20738	17256.5	9.79477	9.87364	9.81265	9.10422	9.1733	9.11558	-0.698371	9.45161	5.52656e-07	4.04475e-06	N
CAD	7265	6349	7293	2855	2647	2272	7.19112	7.34753	7.27818	6.32015	6.14157	6.10808	-1.08649	6.5144	5.52951e-07	4.04475e-06	Y
MOK	2266.84	1942	2187	560	408.96	418.73	5.52365	5.62841	5.53746	3.9822	3.42574	3.63901	-1.83866	4.25229	5.53248e-07	4.04475e-06	Y
NUP50	9258.46	7327.69	8917.24	4179.2	3741.16	3137.7	7.50482	7.58414	7.57796	6.83828	6.70652	6.66145	-0.814102	7.24766	5.56978e-07	4.0693e-06	N
METTL16	3069	2605	2918	1382	1364	1145	5.92012	6.08552	5.96432	5.24928	5.23633	5.18768	-0.766737	5.45927	5.57245e-07	4.0693e-06	N
HNRNPF	17549	14083	16806	7822	8132	6536	8.44128	8.5151	8.48847	7.75471	7.80106	7.68611	-0.741397	8.15858	5.57762e-07	4.07073e-06	N
GDE1	4591.33	3114.66	3853.92	6910.4	7456.22	7687.99	6.50378	6.34112	6.36491	7.57314	7.68176	7.9281	1.32296	7.20044	5.58474e-07	4.07359e-06	Y
RAD51C	3365	2652	3152	1453	1501	1162	6.04803	6.11536	6.07691	5.31725	5.38332	5.22085	-0.767342	5.69459	5.59814e-07	4.07869e-06	N
MREG	748	602.26	712	257	267	243.29	3.87765	3.97902	3.93181	2.81893	2.89752	2.97132	-1.03356	3.22641	5.59814e-07	4.07869e-06	Y
XPO1	22519.5	17060.5	20622.3	10521.8	9409.87	7946.22	8.76973	8.81765	8.79213	8.15509	8.06881	8.04408	-0.701988	8.37276	5.63311e-07	4.10182e-06	N
EI24	9517.77	7210.34	9162.36	3813.81	4200	3530.84	7.56338	7.5454	7.61204	6.72265	6.83923	6.78624	-0.788509	7.25449	5.68202e-07	4.13507e-06	N
CHMP2B	1828	1317	1544	722	710	552	5.1616	5.11099	5.04924	4.30331	4.31528	4.16291	-0.829993	4.76615	5.71773e-07	4.15867e-06	N
SEPSECS	313	254	297	632	568	572	2.62111	2.73592	2.67208	4.11455	3.98696	4.20537	1.45119	3.24893	5.73015e-07	4.16533e-06	Y
NCL	120114	92869	114071	48519	51229	39673	11.2236	11.2301	11.2493	10.3941	10.4427	10.2696	-0.85033	10.9093	5.75037e-07	4.17576e-06	N
DIXDC1	2391	1620	2131	801	829	749	5.56282	5.3981	5.51021	4.46521	4.51319	4.56894	-0.968121	4.6669	5.75107e-07	4.17576e-06	N
GABRA4	1215	925	1126	111	149	67	4.59792	4.58049	4.5871	1.62957	2.02015	1.06809	-2.9726	2.82291	5.76096e-07	4.18056e-06	Y
WNK2	1205.09	1076.1	1186.04	266.98	190.57	208.74	4.5788	4.80471	4.66398	2.88557	2.38746	2.71807	-2.05425	3.88091	5.76987e-07	4.18463e-06	Y
PDS5A	12546	9492	11982	6093	5683	5063	7.94001	7.96009	8.005	7.37938	7.31542	7.35935	-0.613458	7.65292	5.77417e-07	4.18537e-06	N
SREK1IP1	1987	1448	1867	860	875	725	5.28444	5.24564	5.32252	4.55772	4.61189	4.54971	-0.705923	4.81702	5.80537e-07	4.20559e-06	N
DHX33	4375	3552	4154	1963	1746	1544	6.4458	6.52104	6.46993	5.76787	5.56643	5.58424	-0.825968	5.88256	5.81314e-07	4.20882e-06	N
MRPS5	2283	1644	1993	910.53	873	735	5.49405	5.42104	5.41421	4.64817	4.59159	4.54684	-0.849894	4.80323	5.84806e-07	4.23169e-06	N
PDCD4	4791.36	3719.39	4773.05	6072.4	6663.08	5806.14	6.56415	6.59802	6.67376	7.38565	7.52162	7.52589	0.877631	6.95099	5.86427e-07	4.24101e-06	N
LMCD1	302	205	282	86	82	72	2.57301	2.42456	2.59652	1.24725	1.19601	1.21583	-1.34503	1.89717	5.88456e-07	4.24971e-06	Y
RPF2	3481.93	2293	2916.94	986.99	1109.97	873.99	6.10638	5.89807	5.96267	4.76748	4.93152	4.78809	-1.13542	5.36285	5.88547e-07	4.24971e-06	Y
EVI5L	553	513	551	1018	950	911	3.461	3.7323	3.55723	4.81913	4.69238	4.82829	1.16069	4.11476	5.88632e-07	4.24971e-06	Y
NDUFA5P11	213.71	147.29	183.79	90.58	83.82	74.65	2.08201	1.94327	1.97839	1.32772	1.21488	1.25083	-0.728696	1.72961	5.89485e-07	4.25163e-06	N
TMSB10	8650	6445	7828	10567	12691	10065	7.42667	7.38253	7.38466	8.19385	8.43225	8.29444	0.900982	7.81497	5.89817e-07	4.25163e-06	N
FANCD2	1506.28	1253.73	1499	330	207	178	4.89711	5.02784	5.00262	3.18781	2.5127	2.49712	-2.21147	3.88406	5.89901e-07	4.25163e-06	Y
STX12	1807	1364	1725	2232	2371	2189	5.1514	5.15622	5.20737	5.93655	6.04237	6.13376	0.874079	5.75755	5.906e-07	4.25426e-06	N
SLC41A2	114	73	106	207	180	152	1.14589	0.962317	1.196	2.48729	2.37216	2.35062	1.30537	2.12231	5.91054e-07	4.25512e-06	Y
MAFG-AS1	298	238	333	86	63	63	2.57574	2.6213	2.83005	1.26642	0.778312	0.971286	-1.66598	1.27616	5.93128e-07	4.26764e-06	Y
EBNA1BP2	4193.43	3254.99	3907.98	1549	1760.58	1377	6.38735	6.39285	6.38114	5.4286	5.5735	5.4126	-0.907868	6.05684	5.95308e-07	4.2809e-06	N
SSX2IP	2259	1710	2049	995	973	790	5.46335	5.49057	5.45834	4.7626	4.77618	4.68843	-0.721409	5.32325	5.97645e-07	4.29528e-06	N
FLT4	106	126	153	17	15	19	1.10545	1.69276	1.70614	-1.02444	-1.28646	-0.772301	-2.52019	0.171718	5.99555e-07	4.30657e-06	Y
OSER1-AS1	170	148	141	408	403	382	1.76242	1.94221	1.59461	3.50129	3.45585	3.57496	1.74375	2.41586	6.00455e-07	4.31053e-06	Y
METTL4	887	659	849	257	261	178	4.09402	4.13306	4.19345	2.79327	2.91843	2.59299	-1.38881	3.37482	6.00783e-07	4.31053e-06	Y
TENM4	3541	2859	3276	1223	1282	1108	6.16352	6.18914	6.12127	5.10537	5.07928	5.0503	-1.05872	5.28933	6.04218e-07	4.33052e-06	Y
URGCP	2052.71	1873.86	2126.28	861.81	869.68	756	5.35562	5.59745	5.50355	4.58193	4.55881	4.55114	-0.938143	4.67753	6.0425e-07	4.33052e-06	N
SAP30	3215.49	2481	3062	1368	1455	1246	5.97503	6.02536	6.03712	5.22381	5.35202	5.33959	-0.708386	5.71555	6.0476e-07	4.33111e-06	N
BTBD9	630	547	645	831	910	785	3.6496	3.82422	3.7841	4.52708	4.6291	4.61199	0.822168	3.94652	6.05014e-07	4.33111e-06	N
URB2	5456	4386	5183	1721	1944	1402	6.77067	6.82004	6.78748	5.58365	5.70978	5.42969	-1.20355	6.13793	6.07472e-07	4.34626e-06	Y
RALGAPA2	865	639	793	1032	1041	955	4.10619	4.04868	4.08203	4.83904	4.82385	4.89573	0.775466	4.46297	6.08964e-07	4.35449e-06	N
DANCR	3292.03	2749.78	3294.99	1393.3	1508.53	1330.22	6.04289	6.14572	6.13377	5.27988	5.34217	5.35146	-0.772189	5.67501	6.11875e-07	4.37284e-06	N
ZNF699	143.16	81.93	95	261.94	297.17	230.56	1.49677	1.10829	1.03237	2.84675	3.05085	2.89282	1.72196	2.13068	6.1245e-07	4.3745e-06	Y
LBR	18203	13859	17534	7932	7721	6186	8.47684	8.50619	8.55429	7.7598	7.7577	7.64859	-0.787939	8.24611	6.13773e-07	4.38149e-06	N
TICAM1	290	225	272	59	74	78	2.5528	2.52703	2.53424	0.740798	0.97913	1.23774	-1.55482	1.2603	6.17433e-07	4.40514e-06	Y
UCHL5	7169.69	5011.72	6527.85	2745.42	2694.26	2121.63	7.12864	7.0422	7.12998	6.22576	6.24641	6.11487	-0.899952	6.64668	6.18092e-07	4.40737e-06	N
RP4-694B14.5	65.52	51.14	60.11	245.09	186.92	161.96	0.330867	0.470114	0.388332	2.71239	2.46415	2.49209	2.1811	1.13762	6.19721e-07	4.41651e-06	Y
ASL	1926.87	1580.96	1699.34	2854.93	2809.42	2712.32	5.27411	5.34428	5.17766	6.31786	6.23218	6.36987	1.00655	5.62765	6.20685e-07	4.42091e-06	Y
TTBK2	2299.96	1727.21	1980.6	2877.82	3136.28	2717.56	5.50732	5.49011	5.40451	6.31009	6.43126	6.42631	0.930091	6.08928	6.21389e-07	4.42344e-06	N
ASS1	7255.37	4460.29	5711.92	1363.99	1629.47	1186.14	7.18764	6.83948	6.92609	5.2534	5.44464	5.17449	-1.70093	6.2885	6.22427e-07	4.42835e-06	Y
ACOT7	5508.85	4587.94	5469.92	2564	2762	2349.93	6.7861	6.88371	6.86479	6.15999	6.21357	6.17091	-0.684233	6.62848	6.23781e-07	4.43551e-06	N
COPS6	7835	6539	7807	3615	3787	3295	7.29644	7.39307	7.37741	6.65743	6.66483	6.65314	-0.691645	6.96882	6.25486e-07	4.44349e-06	N
BRIP1	3962	3216	3878	1315	1173	816	6.26801	6.40639	6.38011	5.15969	5.05624	4.74908	-1.34906	5.9365	6.25603e-07	4.44349e-06	Y
MRM1	449	417	470	126	141	99	3.18976	3.40975	3.32025	1.83525	1.8915	1.56229	-1.52905	2.17005	6.26159e-07	4.44496e-06	Y
RCC1	4966.79	4108.75	5007.9	2127.22	2014.07	1861.64	6.61815	6.73988	6.74248	5.87444	5.7919	5.87998	-0.871048	6.32721	6.27629e-07	4.45291e-06	N
APBA2	3721	3282	3849	1188	949	1047	6.24406	6.38073	6.35136	5.07138	4.62909	4.94672	-1.42165	5.41297	6.29916e-07	4.46489e-06	Y
KDELR1	6469	5128	6319	3014	3230	2859	7.02132	7.0414	7.07202	6.39624	6.43306	6.44537	-0.621115	6.62681	6.3002e-07	4.46489e-06	N
CUTC	1004	761	977	398.54	357.33	336	4.31551	4.30516	4.38439	3.46265	3.29267	3.40356	-0.949972	3.72549	6.30515e-07	4.46591e-06	N
LINC00883	438	333	423	725	764	682	3.06533	3.15888	3.1923	4.27762	4.48717	4.55588	1.26796	3.53192	6.31369e-07	4.46856e-06	Y
TXLNG	5162	3889.28	4742.46	2149.89	2076.29	1788.04	6.68129	6.65448	6.66189	5.8963	5.82205	5.80351	-0.790874	6.27058	6.31787e-07	4.46856e-06	N
SSTR2	122	110	132	233.58	248	245.51	1.29069	1.51145	1.49838	2.70255	2.74693	2.92544	1.35845	2.2482	6.32219e-07	4.46856e-06	Y
QRSL1	2020	1553	1932	848	826	699	5.30357	5.35043	5.37313	4.53341	4.53726	4.50832	-0.827392	4.64494	6.32505e-07	4.46856e-06	N
NAA50	21977	15957	19593	7135	8147	6127	8.75651	8.70306	8.71235	7.6139	7.82083	7.61567	-1.02484	8.36723	6.32946e-07	4.46856e-06	Y
CYC1	4907	4040	4762	1937	2349	1987	6.6319	6.68977	6.66144	5.76659	5.95678	5.89811	-0.806172	6.27514	6.32996e-07	4.46856e-06	N
VIP	17234	10189	13119	2704	2900	2884	8.43612	8.03086	8.12552	6.24076	6.27536	6.45495	-1.82291	7.07687	6.33796e-07	4.4712e-06	Y
PTPRA	2238	2046.27	2403.65	3780.23	3631.26	3398.67	5.45184	5.74788	5.68807	6.68948	6.67202	6.78801	1.06889	6.3066	6.34073e-07	4.4712e-06	Y
MRPL18	4238	3371	3870	1640	1819	1429	6.38722	6.45607	6.37119	5.49749	5.64868	5.50345	-0.863083	6.03581	6.36981e-07	4.48921e-06	N
DIRAS1	1890	1583	1660	664	646	498	5.25746	5.33687	5.14086	4.2243	4.09188	3.89847	-1.16788	4.57841	6.37482e-07	4.48975e-06	Y
SNAP23	3756.69	2937.78	3549.85	4403.67	4266.77	3821.52	6.20665	6.26315	6.24843	6.91641	6.89061	6.93847	0.677286	6.56937	6.37762e-07	4.48975e-06	N
ST5	684	622	658	208	193.33	193	3.78544	3.99517	3.80821	2.5465	2.36567	2.54871	-1.37804	3.08141	6.39168e-07	4.49716e-06	Y
RNF2	2068	1419	1821	703	772	627	5.35351	5.20702	5.28346	4.27708	4.41043	4.31256	-0.928025	4.85794	6.42982e-07	4.52149e-06	N
RFWD3	8933	7435	8813	3653	3766	3002	7.45526	7.60341	7.56044	6.64597	6.71229	6.59265	-0.89746	7.1168	6.43905e-07	4.52548e-06	N
DHCR7	4943	3697	4630	1563	1682	1236	6.63041	6.57172	6.62413	5.44666	5.49701	5.24266	-1.22084	6.08329	6.44759e-07	4.5273e-06	Y
HIST1H3G	20	14	23	76	85	80	-1.31482	-1.39666	-0.989763	1.06601	1.25592	1.37798	2.38004	0.322444	6.45017e-07	4.5273e-06	Y
LINC00938	591	497	609	1060	990	903	3.52203	3.71533	3.71085	4.84707	4.81533	4.90006	1.1841	3.96247	6.45232e-07	4.5273e-06	Y
TANGO6	1244.93	1068	1192	336	420	338.86	4.63076	4.78964	4.66985	3.22116	3.51623	3.40344	-1.32555	3.97833	6.48958e-07	4.55093e-06	Y
ZNF160	475	337	390	663	683	575	3.22793	3.13833	3.06294	4.18868	4.24209	4.19874	1.07545	3.71915	6.51028e-07	4.56294e-06	Y
COCH	2439.06	1931.96	2275.54	966.61	845.93	767.22	5.61103	5.63599	5.59961	4.75323	4.50671	4.55617	-0.965688	5.0464	6.52055e-07	4.56761e-06	N
MRPL23	2064	1640	1903	549	757	537	5.37964	5.3919	5.3392	3.94591	4.32934	4.01894	-1.28024	4.7509	6.54898e-07	4.58501e-06	Y
HIST2H2BF	168.38	122.6	144.95	601.52	413.64	520.48	1.75777	1.66404	1.63187	4.06874	3.47674	3.99855	2.18053	2.8169	6.56449e-07	4.58998e-06	Y
DNAJC2	4595.7	3580.16	4364.88	1514.98	1134.3	1014.13	6.46708	6.57347	6.55475	5.35079	5.03518	5.09887	-1.36662	5.7452	6.5688e-07	4.58998e-06	Y
CNBP	32969	24907	29809	13894	14871	11910	9.35385	9.3353	9.31445	8.58602	8.6666	8.54479	-0.722032	8.91205	6.56922e-07	4.58998e-06	N
CENPH	3385	2457	3035	1083	1178	833	6.06833	5.99549	6.01918	4.90369	5.0124	4.71231	-1.11661	5.55638	6.57051e-07	4.58998e-06	Y
WBP11	9054.83	7106.85	8623.2	3885.95	3948.91	3265.95	7.4728	7.53994	7.52957	6.7334	6.78436	6.71907	-0.772282	7.19646	6.58788e-07	4.59959e-06	N
NXPH1	358	340	409	101	96	94	2.82063	3.15095	3.13144	1.48022	1.41743	1.59189	-1.53899	1.75313	6.59792e-07	4.60407e-06	Y
PCLO	1830	1649	1888	3341	2827	2722	5.16627	5.43266	5.33851	6.51544	6.30225	6.45628	1.12001	5.79206	6.60652e-07	4.60754e-06	Y
PEAK1	1348	968	1166	1952	1977	2043	4.72571	4.66419	4.64337	5.74055	5.78581	6.0416	1.17464	5.57987	6.6328e-07	4.62334e-06	Y
NIF3L1	3243	2552	2978	1413	1292	1161	5.98424	6.0686	5.99783	5.2678	5.18629	5.24518	-0.805966	5.55815	6.66481e-07	4.6431e-06	N
RINL	281	166	219	72	64	56	2.51982	2.07916	2.21886	1.03675	0.748488	0.733089	-1.38332	1.20549	6.70887e-07	4.67124e-06	Y
LIPE	310	283	334	74	86	94	2.65388	2.85309	2.82864	1.06954	1.1854	1.49313	-1.56201	1.97633	6.72602e-07	4.68062e-06	Y
POLE3	13117.5	10475.3	13023.5	5024	5568.29	4198.4	8.02566	8.08464	8.11948	7.11977	7.24695	7.03726	-0.935093	7.78435	6.73327e-07	4.6831e-06	N
CTD-2267D19.6	220	182	240	76	71	55	2.12309	2.24817	2.36263	1.07547	0.978162	0.815164	-1.29802	1.86472	6.81467e-07	4.73712e-06	Y
NT5C3A	2802.71	2005.36	2383.32	1245.11	1135.62	1030.04	5.7845	5.71205	5.67363	5.09475	4.98065	5.04651	-0.660087	5.52712	6.83679e-07	4.74991e-06	N
RFC1	6935	5138	6214	3034	3029	2511	7.07291	7.08446	7.06098	6.36319	6.42941	6.37664	-0.684932	6.80003	6.8618e-07	4.76468e-06	N
DCAF4	1278	1049	1188	514	569	474	4.70146	4.7366	4.65614	3.86246	3.89375	3.80709	-0.814985	3.9924	6.87069e-07	4.76825e-06	N
USP25	1487	1148	1352	1710	1559	1412	4.8564	4.91907	4.85973	5.54017	5.46302	5.53517	0.63337	5.3998	6.88646e-07	4.77659e-06	N
RP11-650J17.1	84	59	64	154	174	139	0.741988	0.629047	0.463247	2.09186	2.26054	2.13843	1.52906	0.927788	6.90206e-07	4.7848e-06	Y
POLR2A	7668	6888	7994	12739	11712	12027	7.25423	7.47727	7.41455	8.46475	8.31389	8.54796	1.04246	8.25358	6.90613e-07	4.78502e-06	Y
CWC27	2290	1661	1928	859	823	725	5.49362	5.43987	5.36769	4.55994	4.51539	4.53885	-0.886167	4.84319	6.91316e-07	4.78728e-06	N
CDH10	554	374	466	121	94	118	3.45585	3.2833	3.31784	1.74494	1.37625	1.9038	-1.63099	1.64611	6.92693e-07	4.7942e-06	Y
DPYSL5	6274	5571	6441	2747	2915	2450	6.96844	7.16813	7.10196	6.25482	6.30098	6.24389	-0.828346	6.75941	6.93132e-07	4.79463e-06	N
TMA16	3437	2401	2975	1163	1193	899	6.08111	5.96984	5.99286	4.99841	5.04747	4.84464	-1.03774	5.54461	6.98072e-07	4.82561e-06	Y
SHC1	6410.69	5393.19	6474.86	2832.86	2758.4	2716.07	7.0074	7.11485	7.1074	6.30608	6.20697	6.37349	-0.783018	6.52125	6.98368e-07	4.82561e-06	N
CD99L2	1283	1032	1201	1529	1738	1568	4.67537	4.73922	4.68038	5.40657	5.56175	5.60908	0.81616	5.06917	7.01934e-07	4.84537e-06	N
RP11-298C3.2	179.46	134.7	140.28	34.04	42.17	27.92	1.8521	1.79712	1.58408	-0.0524169	0.193076	-0.204137	-1.72337	0.976541	7.01991e-07	4.84537e-06	Y
TMEM63C	552.54	472.34	512	172	164	135.4	3.49311	3.58579	3.44245	2.28645	2.10096	2.00165	-1.36805	2.79748	7.03253e-07	4.84955e-06	Y
SLC39A8	232	149	236	18	31	18	2.20432	1.95648	2.33714	-0.968298	-0.213148	-0.781402	-2.79096	0.920899	7.03358e-07	4.84955e-06	Y
UBE2M	5338.9	4313.84	5446.59	2570.51	2744.72	2436.78	6.73724	6.79787	6.85961	6.16045	6.21121	6.23216	-0.618644	6.45516	7.04852e-07	4.85512e-06	N
PTBP1	26364.5	22387.4	27041.5	12137.3	11447.1	10009	9.03322	9.17989	9.17338	8.39266	8.28565	8.28934	-0.822743	8.87507	7.04929e-07	4.85512e-06	N
TLE6	131	123	118	41	37	33	1.45714	1.61893	1.32	0.262789	-0.0985371	-0.106996	-1.42105	0.308891	7.06319e-07	4.86206e-06	Y
SIRT2	1153	1003	1213	1974	1892	1890	4.51741	4.70134	4.69577	5.77159	5.69132	5.88794	1.11405	5.12372	7.07563e-07	4.86799e-06	Y
NOP14	5127.78	4217.39	5033.91	2266.75	2117.88	1872.99	6.66867	6.77381	6.74874	5.97	5.85617	5.8778	-0.827801	6.27448	7.1245e-07	4.89896e-06	N
CECR5	3291	2668	3155	1446	1412	1301	6.04619	6.09908	6.07014	5.33669	5.23996	5.31033	-0.791178	5.65797	7.13424e-07	4.90301e-06	N
IKZF4	321	245	355	103	84	80	2.67442	2.66998	2.92448	1.51793	1.20587	1.33397	-1.41085	1.42286	7.15354e-07	4.91362e-06	Y
ZFP36L2	2752	2194	2756	1025	949	746	5.78541	5.81923	5.87586	4.83803	4.67203	4.51512	-1.13533	5.19136	7.17444e-07	4.92531e-06	Y
RP11-1006G14.4	77	60	68	139	146	126	0.631747	0.64111	0.546144	1.95719	1.98171	1.96203	1.38836	1.36441	7.17901e-07	4.92579e-06	Y
PTPRG	139.02	141.33	171.93	23.61	21.75	21.37	1.48371	1.86716	1.87697	-0.572087	-0.744179	-0.579214	-2.35104	0.3959	7.24781e-07	4.97032e-06	Y
WDR46	3325.96	2851.98	3268.97	1321	1208	1100	6.0633	6.19372	6.12082	5.20794	5.01151	5.06376	-1.03946	5.54233	7.26461e-07	4.97878e-06	Y
SNUPN	844.86	722.37	906.3	310.4	346.8	289.03	4.06323	4.2329	4.27701	3.09956	3.25587	3.19505	-1.01489	3.33221	7.26905e-07	4.97878e-06	Y
HSPD1	91950.5	69040.3	85002.5	32116.1	35471.1	26450.8	10.8308	10.8084	10.8269	9.79244	9.92572	9.70255	-0.998013	10.4412	7.27188e-07	4.97878e-06	N
FAM171A1	2291	1895	2326	689	652	579	5.53314	5.59787	5.6279	4.27596	4.1086	4.12019	-1.39188	4.40863	7.28246e-07	4.98333e-06	Y
NCAPD3	10677.6	8936.11	10396.1	4890.6	4527.81	3786.02	7.72008	7.86255	7.79675	7.07337	6.96442	6.90923	-0.804719	7.49688	7.29499e-07	4.98923e-06	N
NRM	1480	1293	1451	476	481	333	4.87922	5.06614	4.95367	3.72218	3.71344	3.38068	-1.37871	4.32292	7.3311e-07	5.00863e-06	Y
C12orf4	2674	1993	2503	1283	1239	1066	5.71003	5.70864	5.7461	5.13216	5.11846	5.11219	-0.593708	5.0304	7.33123e-07	5.00863e-06	N
PSMB5	12604.8	10380.6	11986.5	4466.11	5401.82	4882	7.99705	8.04767	7.99199	6.97523	7.15036	7.18459	-0.908974	7.45364	7.34319e-07	5.01387e-06	N
AC016725.4	126.81	77	112	203.8	226.79	172.66	1.28278	1.05207	1.27941	2.4508	2.73411	2.57306	1.32281	1.7	7.34927e-07	5.01387e-06	Y
CKMT1A	2425.76	1904.86	2200.45	1100.84	1036.89	942.91	5.59805	5.61982	5.55259	4.93629	4.80952	4.86587	-0.729162	5.30376	7.35073e-07	5.01387e-06	N
PRMT5	6834.4	5605.35	6747.47	2972.94	2937.46	2638.22	7.08854	7.17974	7.16991	6.36593	6.31812	6.35872	-0.803166	6.658	7.36041e-07	5.01778e-06	N
ZNF219	203.58	183.25	209.02	47.17	44.44	34.24	2.03354	2.23978	2.15773	0.412384	0.267881	0.0855899	-1.90201	0.786861	7.37703e-07	5.02641e-06	Y
NUP37	1887	1392	1676	823	827	689	5.20325	5.1943	5.16867	4.48844	4.54281	4.49261	-0.693641	4.93766	7.38848e-07	5.03152e-06	N
NAV1	2327	1911.7	2166.67	808.78	802.59	600	5.52716	5.63402	5.53322	4.48218	4.46016	4.24073	-1.1743	4.98763	7.40062e-07	5.03463e-06	Y
ARPC1B	2234	1558.73	1838.45	731.41	833.94	730.61	5.47508	5.33405	5.29447	4.34311	4.50308	4.50824	-0.9518	5.08302	7.40095e-07	5.03463e-06	N
VOPP1	3997.73	3234.9	3882.81	1629.37	1860.43	1652	6.31259	6.38873	6.37339	5.49647	5.66369	5.68935	-0.752009	5.85029	7.42394e-07	5.04757e-06	N
SMO	217.76	229.8	241	26	16	16	2.17246	2.53087	2.35135	-0.398013	-1.25436	-1.09062	-3.223	0.456456	7.44041e-07	5.05606e-06	Y
CASP9	90	48	51	239	238	234	0.840504	0.334514	0.138641	2.72388	2.71212	2.88885	2.30973	1.6337	7.44529e-07	5.05668e-06	Y
DCPS	749	656	694	247	262	273	3.91547	4.07259	3.88523	2.79315	2.80475	3.04998	-1.08158	3.2079	7.51846e-07	5.10365e-06	Y
CD97	524	415.99	463	167	143.95	121.78	3.37694	3.43552	3.30817	2.20931	1.986	1.94586	-1.33405	2.39265	7.58901e-07	5.14879e-06	Y
AC018737.1	163.38	144.31	165.46	289.31	266.22	244.46	1.6592	1.94395	1.83705	2.96581	2.94276	3.04404	1.12773	2.10491	7.60169e-07	5.15465e-06	Y
PNMA1	4871	4297	5269	7741	7470	6588	6.56804	6.82268	6.82172	7.7185	7.72285	7.75648	0.965821	7.19944	7.61762e-07	5.16056e-06	N
NADSYN1	503	468	515	861	818	783	3.32403	3.60029	3.45994	4.57728	4.47738	4.61091	1.06339	3.91321	7.61853e-07	5.16056e-06	Y
POP1	5032	3829	4532	2093	2182	1835	6.63123	6.6429	6.59998	5.84603	5.91789	5.87313	-0.749501	6.29763	7.63216e-07	5.16704e-06	N
SCAMP2	1856	1662	1992	2823	2700	2637	5.19928	5.43353	5.41244	6.28348	6.21283	6.37976	0.913154	5.8696	7.66948e-07	5.18782e-06	N
MAPK10	389	338	402	91	59	54	3.01028	3.08466	3.08771	1.39173	0.591965	0.627709	-2.11072	1.73703	7.67101e-07	5.18782e-06	Y
ERCC8	1137.53	790.14	971.73	365.66	402.14	313.09	4.50298	4.35322	4.3746	3.34506	3.44936	3.28384	-1.0213	3.81653	7.68074e-07	5.19066e-06	Y
POLD3	2626	2250	2649	848	829	556	5.69496	5.87445	5.82489	4.54473	4.51882	4.14689	-1.38146	5.21761	7.68403e-07	5.19066e-06	Y
PFN1	23303.9	17676.2	22859.9	10567.7	10700	9176.53	8.86415	8.83163	8.92862	8.20069	8.17195	8.14234	-0.729039	8.5683	7.68746e-07	5.19066e-06	N
MLF1IP	5499.8	4490.66	5083.9	2067.37	2001.04	1429.49	6.73847	6.89016	6.7714	5.80992	5.83136	5.56399	-1.05328	6.54914	7.70911e-07	5.20252e-06	Y
MFSD5	1023	806	984	447	430	422	4.36152	4.37233	4.38958	3.64458	3.52477	3.6858	-0.763727	3.82963	7.72145e-07	5.20809e-06	N
EXOC1	1467	1153	1406	1810	1774	1675	4.84052	4.92232	4.91523	5.62533	5.64269	5.77265	0.790975	5.22546	7.74348e-07	5.22018e-06	N
EMC10	4823.62	4477.79	5251.89	6690.89	7414.11	7022.83	6.60086	6.8434	6.8044	7.54918	7.62634	7.73466	0.859592	7.03377	7.75278e-07	5.22368e-06	N
SUPV3L1	2760	2128	2603	1337	1305	1185	5.76595	5.7947	5.79984	5.20059	5.17456	5.23986	-0.585869	5.34324	7.78413e-07	5.24203e-06	N
MYO1D	33	25	29	82	69	90	-0.63873	-0.555428	-0.652971	1.1466	1.01626	1.62577	1.82849	0.656456	7.79411e-07	5.24597e-06	Y
DNAJC9	4549.77	3899.82	4313.61	2008.5	1937.57	1590.61	6.48015	6.67408	6.53028	5.78157	5.75704	5.68097	-0.835907	6.48353	7.81468e-07	5.25703e-06	N
AC006538.1	168	159	198	41	47	51	1.80114	1.99928	2.06794	0.250832	0.267496	0.546682	-1.57839	1.11034	7.82422e-07	5.26067e-06	Y
SLC35C1	396	314	389	153	163	144	2.99504	3.01236	3.05137	2.10236	2.12505	2.13395	-0.922698	2.4926	7.82892e-07	5.26105e-06	N
PTTG1	5995	4563	5542	1842	2277	1749	6.88183	6.89753	6.89075	5.66003	5.98301	5.80876	-1.07413	6.6378	7.83459e-07	5.26208e-06	Y
DLGAP4	1789.41	1450.56	1772	2362.75	2211.29	2167	5.1497	5.23471	5.2428	6.0295	5.91911	6.08902	0.786843	5.49297	7.84983e-07	5.26953e-06	N
RP11-121L10.3	473.99	424.66	489.98	105.78	140.66	87.74	3.2402	3.45878	3.38769	1.55985	1.93847	1.45615	-1.73463	2.76793	7.85915e-07	5.27301e-06	Y
HECW2	380	295	373	112	123	85	2.90071	2.95127	3.00025	1.62356	1.784	1.46168	-1.31671	1.96375	7.90337e-07	5.29732e-06	Y
GABPB1	2830.41	2043.67	2644	1091.69	1126.46	903.3	5.81447	5.72632	5.8191	4.91891	4.94015	4.81883	-0.865075	5.30933	7.90372e-07	5.29732e-06	N
SLC25A33	1228.97	918.47	1245.78	544.25	522.4	458.49	4.60542	4.5777	4.7353	3.91027	3.84294	3.85543	-0.754297	4.59023	7.93471e-07	5.31325e-06	N
NHP2L1	10851	8757	10530	4925	5521	4618	7.76558	7.81495	7.80923	7.10293	7.20984	7.14166	-0.647599	7.47013	7.93583e-07	5.31325e-06	N
CXorf23	288	218	285	444	375	338	2.49136	2.52403	2.61534	3.59706	3.40662	3.47122	0.952284	3.08943	7.9731e-07	5.33539e-06	N
NEDD1	2488	1788	2141	1044	1041	827	5.59576	5.56057	5.52354	4.82592	4.88613	4.77112	-0.730854	5.31683	8.00226e-07	5.35094e-06	N
CNIH2	433.38	402.42	460.62	87.6	85.04	50.12	3.11589	3.37733	3.29735	1.29336	1.2071	0.642833	-2.24059	2.27127	8.00474e-07	5.35094e-06	Y
PRKAG2	787.92	578	764	323	293	244	3.94733	3.9241	4.03486	3.14352	3.04097	2.98833	-0.918602	3.43167	8.01935e-07	5.35789e-06	N
HIF1AN	2679	2104	2553	3183.97	3091	2826	5.71741	5.78294	5.77336	6.44723	6.42845	6.50694	0.684611	6.1438	8.03053e-07	5.36115e-06	N
NEIL3	1903	1420	1801	597	594	390	5.20325	5.23308	5.2757	4.01498	4.08796	3.70197	-1.31735	4.96216	8.03362e-07	5.36115e-06	Y
LONP1	7738	6705	7687	3581	3576	3024	7.27878	7.42899	7.35498	6.64406	6.58158	6.5286	-0.789389	6.99251	8.03688e-07	5.36115e-06	N
ZNF611	210.02	168.8	183.74	405.54	323.53	312.49	2.03362	2.15856	1.98428	3.46377	3.19964	3.36578	1.28518	2.73218	8.0437e-07	5.36289e-06	Y
EBP	4972	3963	4557	1950	2118	1649	6.62896	6.68011	6.60387	5.75709	5.8475	5.68246	-0.889832	6.34407	8.05913e-07	5.37036e-06	N
RAVER2	1098	947	1038	463	435	350	4.43066	4.63192	4.47547	3.66654	3.60147	3.49617	-0.904205	3.9175	8.07656e-07	5.37751e-06	N
CLTCL1	175	121	158	462	362	392	1.79184	1.66283	1.7616	3.66969	3.32368	3.64202	1.80114	2.71932	8.07832e-07	5.37751e-06	Y
NSDHL	3076	2382	2902	1073	1157	890	5.94335	5.93997	5.95102	4.90174	4.96256	4.77593	-1.05867	5.47718	8.13019e-07	5.40921e-06	Y
PUS7	6076	4865	5858	2636	2344	1951	6.9083	6.98412	6.96883	6.1832	6.01187	5.94914	-0.88092	6.44567	8.14059e-07	5.412e-06	N
ANGPT2	200	166.21	220	460.68	491	485	1.9832	2.11986	2.2381	3.66489	3.76431	3.95069	1.6894	1.89237	8.14289e-07	5.412e-06	Y
C9orf16	923	745	898	1375	1483	1248	4.21595	4.25659	4.25697	5.26698	5.30465	5.24228	0.978533	4.64715	8.1479e-07	5.4125e-06	N
TTC33	1214	764	977	337	365	284	4.57172	4.32543	4.38915	3.20557	3.35554	3.20434	-1.17253	3.68072	8.18432e-07	5.43386e-06	Y
NUP153	8384.21	6254.85	7774.08	3267.43	3359.57	2951.86	7.36823	7.35041	7.3783	6.48894	6.53946	6.55757	-0.828708	7.02101	8.21727e-07	5.4518e-06	N
FHL1	6317	4630	5805	2818	2820	2622	6.97278	6.90579	6.95346	6.28681	6.26325	6.35515	-0.631549	6.6577	8.21992e-07	5.4518e-06	N
SF3B4	6377.52	5034.05	6375.27	2947.72	3047.56	2707.83	6.98248	7.02983	7.08974	6.34818	6.38261	6.41148	-0.664757	6.67823	8.23973e-07	5.46209e-06	N
AP3B2	1841	1550	1893	3740	3170	3061	5.17378	5.3443	5.34263	6.67718	6.4695	6.62834	1.27276	6.16961	8.25096e-07	5.46669e-06	Y
CYB5R4	2687	1916	2363	3127	3416.98	2941.99	5.70899	5.65844	5.66524	6.41008	6.5963	6.59586	0.849519	6.19865	8.25538e-07	5.46677e-06	N
FAM149B1	1816.36	1419.4	1670.6	2008.14	1913.07	1669.76	5.15423	5.21745	5.1624	5.78007	5.74126	5.75445	0.595819	5.53706	8.27049e-07	5.47393e-06	N
AMACR	356	249.82	290.46	461.27	542.07	428.02	2.81925	2.70155	2.63659	3.67175	3.89643	3.75661	1.0645	3.50096	8.2986e-07	5.48344e-06	Y
GPX4	7499	6268	7346	8497	9234	8009	7.22747	7.33676	7.29115	7.88525	7.96111	7.94832	0.618075	7.61344	8.29913e-07	5.48344e-06	N
PVRL2	825.68	555.72	655.93	237.93	228.64	198	4.03958	3.84701	3.80832	2.72494	2.63864	2.62748	-1.25692	3.47193	8.30092e-07	5.48344e-06	Y
CCRN4L	535	391	485	238	243	199	3.40819	3.34517	3.37472	2.72028	2.73696	2.64887	-0.664585	3.36008	8.3021e-07	5.48344e-06	N
LSM3	4248.15	3034.71	3796.05	1254.38	1438.07	1077.08	6.39558	6.30042	6.34204	5.11519	5.3008	5.0838	-1.14703	5.87318	8.33139e-07	5.49993e-06	Y
MICAL2	279	178	223	53.89	68.62	44.52	2.47689	2.20652	2.25371	0.593588	0.907914	0.484751	-1.62953	1.87946	8.33917e-07	5.50221e-06	Y
USP24	3089	2451	2904	1396	1449	1294	5.92848	5.99846	5.95765	5.26293	5.32536	5.36656	-0.647756	5.45655	8.35911e-07	5.51251e-06	N
EXOC6B	432	375	424	620	652	601	3.09385	3.29005	3.18267	4.09435	4.17025	4.256	0.98412	3.59795	8.38318e-07	5.52197e-06	N
DOHH	1023	921	987	354	412	355	4.37271	4.5554	4.39096	3.31826	3.44271	3.4095	-1.09057	3.78202	8.38541e-07	5.52197e-06	Y
NOC3L	3378	2377	2995	1045	1195	840	6.05064	5.95989	6.004	4.83933	5.05993	4.76013	-1.10223	5.5153	8.39077e-07	5.52197e-06	Y
SAFB	10221.9	8645.05	10261.4	4854.82	4590.05	4203.78	7.65255	7.81858	7.77918	7.05875	6.99252	7.0714	-0.733514	7.28869	8.39082e-07	5.52197e-06	N
ARHGAP10	877	766	913	349	310	260	4.10921	4.32393	4.28975	3.26154	3.10862	3.0617	-1.09952	3.51565	8.44293e-07	5.55339e-06	Y
UBE2T	8101	5928	6913	2575	2588	1813	7.30614	7.28332	7.21232	6.13448	6.18595	5.88491	-1.20533	6.90214	8.5019e-07	5.58929e-06	Y
SPC24	2724	2396	2779	795	696.49	573.34	5.74371	5.96852	5.8951	4.4481	4.2752	4.20111	-1.59117	5.11138	8.52803e-07	5.60356e-06	Y
SNRPA1	5998.67	4155.41	5081.84	2187.42	1893.01	1550.04	6.89781	6.7501	6.76164	5.92111	5.68907	5.59792	-1.0514	6.24174	8.59565e-07	5.64346e-06	Y
DEPDC1B	2516	1928	2319	946	794	641	5.60004	5.67909	5.64192	4.67342	4.51725	4.43263	-1.11526	5.45315	8.59761e-07	5.64346e-06	Y
ALKBH4	1017.37	855.82	1033.19	297.17	274.52	306.76	4.35114	4.4608	4.46057	3.05429	2.88271	3.2322	-1.38502	3.1099	8.60417e-07	5.64485e-06	Y
GRPEL2	2603.84	1882.96	2292.63	939.53	994	795	5.68718	5.61392	5.61529	4.6964	4.77244	4.65157	-0.917831	5.2597	8.62586e-07	5.65373e-06	N
NUDT18	47	46	33	178	176	152	-0.0891525	0.273484	-0.48186	2.30007	2.27719	2.26726	2.35699	0.898491	8.6266e-07	5.65373e-06	Y
DYNLL1-AS1	324	220	262	98	105	98	2.70578	2.50021	2.48211	1.46218	1.49329	1.58145	-1.02595	1.83105	8.64107e-07	5.6603e-06	Y
PPIH	1345	1068	1297	498	512	401	4.75133	4.78215	4.78915	3.79608	3.7851	3.62396	-1.03383	4.34343	8.6498e-07	5.66311e-06	Y
ALDH4A1	945	829	943.73	1221.69	1260	1181	4.2582	4.40378	4.32636	5.10373	5.05452	5.14257	0.749653	4.52136	8.66278e-07	5.66869e-06	N
MSH6	6775.73	5152.26	6099.25	2783.04	2993.86	2288.72	7.06357	7.0685	7.02758	6.25977	6.36844	6.18421	-0.775873	6.84648	8.67635e-07	5.67464e-06	N
HIST1H4I	71	70	82	348	271	257	0.508703	0.867404	0.816262	3.27215	2.88416	3.00397	2.35025	1.64059	8.70146e-07	5.68814e-06	Y
DNM1L	9556	7456	8837	10404	9962	8655	7.55673	7.604	7.56323	8.15951	8.10788	8.10986	0.570234	7.77822	8.72216e-07	5.69875e-06	N
BTG1	2990.96	2353.67	2859.85	4750.87	5287.79	5586	5.8928	5.93106	5.93263	7.03894	7.1728	7.44975	1.30907	6.62064	8.75045e-07	5.71429e-06	Y
NCALD	2013.08	1582.92	1967.91	792.16	887.61	759.88	5.32503	5.35615	5.39258	4.45826	4.59276	4.56455	-0.808314	4.87356	8.78278e-07	5.73246e-06	N
ALG14	578	413	555	156	172	125	3.52778	3.4173	3.56683	2.11959	2.22473	1.96033	-1.38962	2.63474	8.84263e-07	5.76857e-06	Y
TRA2B	18742	14715	17362	8394	7395	6224	8.55614	8.56194	8.53005	7.87397	7.62753	7.56701	-0.82287	8.39935	8.84828e-07	5.7693e-06	N
SKI	2240	1936	2476	3619	3675	3371	5.49085	5.63684	5.72069	6.65955	6.62042	6.68456	1.04099	6.41154	8.86658e-07	5.77826e-06	Y
PARP12	176	174	217	60	59	56	1.80564	2.18048	2.21662	0.740138	0.706425	0.832033	-1.32458	1.07152	8.88666e-07	5.78838e-06	Y
PHF21B	2763	2213	2722	1051	958	1022	5.79865	5.82548	5.85593	4.88069	4.67195	4.9508	-0.987739	5.2018	8.89487e-07	5.79077e-06	N
PTGES3L	312.16	257.36	298.95	63.9	50.69	64.42	2.6872	2.69709	2.66267	0.879728	0.385993	0.89483	-1.92237	1.53297	8.93462e-07	5.81098e-06	Y
PIGW	4683.42	3874.49	4693.88	1615.3	1595.91	1108.08	6.52909	6.65876	6.65023	5.4736	5.46415	5.14223	-1.24542	6.08852	8.93505e-07	5.81098e-06	Y
OSBP2	273	272	276	42	28	42	2.48873	2.78123	2.54909	0.275402	-0.449022	0.296784	-2.53791	1.40203	8.9412e-07	5.81201e-06	Y
CCDC74A	672.08	622.52	702.21	216.65	167.45	146.87	3.75469	4.00084	3.90341	2.60043	2.16878	2.16896	-1.56076	3.15264	8.95421e-07	5.81507e-06	Y
DNAJC17	596.44	533.16	583.67	155.97	162.62	143.79	3.5877	3.77324	3.63549	2.1321	2.11732	2.12602	-1.5455	2.4638	8.95505e-07	5.81507e-06	Y
RMI2	2197	1876	2348	757	747	519	5.42032	5.62658	5.65559	4.36589	4.40036	4.08982	-1.29513	4.92416	8.9711e-07	5.82252e-06	Y
FAM220A	1157.84	880.38	1139	1449	1667.93	1394	4.51821	4.51764	4.6064	5.32109	5.51908	5.46164	0.891837	5.33002	8.98136e-07	5.8262e-06	N
PDHA1	6761.33	5407.26	6296.58	3256.98	3071	2807.67	7.07327	7.12765	7.07007	6.49776	6.38182	6.44795	-0.641907	6.77594	9.02966e-07	5.85353e-06	N
METTL13	4542	3837	4660	1971	2246	1915	6.49718	6.63456	6.63646	5.77141	5.93449	5.90128	-0.734622	6.05428	9.03269e-07	5.85353e-06	N
HAUS1	2287.31	1623.96	2041.91	693.29	837.6	610.96	5.50512	5.39645	5.44693	4.26247	4.51664	4.26006	-1.08122	5.01718	9.04465e-07	5.8583e-06	Y
MTHFD2	12278	9020.12	11347.3	4034.93	4596.19	3268.83	7.9147	7.8817	7.92491	6.78994	6.99856	6.71401	-1.07066	7.65842	9.05464e-07	5.86178e-06	Y
RALGPS1	261	237	284	871	714.97	692	2.33822	2.65371	2.61334	4.55844	4.35747	4.53152	1.91713	3.63974	9.08565e-07	5.87887e-06	Y
EYA1	6605	5420.8	6692	2466.45	2416	2392	7.00879	7.15662	7.16621	6.06989	6.09191	6.29152	-0.972523	6.05593	9.13803e-07	5.90976e-06	N
GLIPR2	303	244	303	404	372	347	2.57463	2.67785	2.70081	3.46988	3.37652	3.48441	0.770449	3.06892	9.16114e-07	5.91876e-06	N
CYB561	33029.4	26002.9	30651.3	14348.2	12549.6	11805.5	9.42217	9.3432	9.33697	8.6898	8.30181	8.37246	-0.849994	7.7101	9.16126e-07	5.91876e-06	N
ZNF468	464.1	342.15	398.52	573.66	666.93	555.72	3.17886	3.17306	3.09829	3.9664	4.23627	4.18752	0.973868	3.85095	9.20273e-07	5.94253e-06	N
STAT1	3824.35	2962	3685.78	4490	4955.57	4205	6.21581	6.2887	6.3071	6.92991	7.1368	7.11674	0.77639	6.81011	9.28059e-07	5.98977e-06	N
THOC7	4671	3417	4182	1653	1871	1482	6.52992	6.47367	6.4824	5.51095	5.68501	5.55022	-0.884662	6.08842	9.28856e-07	5.99188e-06	N
AC007620.3	1356.15	1009.34	1185.12	326.89	383.35	282.44	4.72765	4.73007	4.66864	3.15841	3.43308	3.20555	-1.43898	4.09792	9.30482e-07	5.99675e-06	Y
TOM1L1	961.52	717.41	865.19	238.56	248.74	181.74	4.27681	4.20061	4.20279	2.74414	2.72777	2.46136	-1.55026	3.27358	9.30554e-07	5.99675e-06	Y
PRAF2	1121	945	1184	1649	1627	1635	4.48672	4.60727	4.6582	5.52078	5.4556	5.65483	0.939583	4.9425	9.31485e-07	5.99971e-06	N
MAP9	2659.46	2026.89	2375.45	2999.96	2717.34	2467.48	5.69714	5.7371	5.67201	6.35288	6.26033	6.33484	0.63533	6.02598	9.34866e-07	6.01844e-06	N
TEX10	5400	4087	5032	2419	2395	2091	6.72503	6.74358	6.75311	6.04782	6.06688	6.08099	-0.678434	6.27249	9.36232e-07	6.02418e-06	N
ZNF18	145	94.26	117	224.57	292.2	237	1.49925	1.32251	1.33573	2.61127	3.05555	2.97106	1.49034	2.39862	9.39768e-07	6.04203e-06	Y
WDR18	3061	2678	3215	1521	1677	1499	5.96954	6.08147	6.08981	5.43396	5.43715	5.44692	-0.62396	5.55469	9.39955e-07	6.04203e-06	N
HAUS8	1467	1212	1391	674	659	570	4.85909	4.97895	4.89476	4.21705	4.1808	4.17321	-0.721545	4.82562	9.43576e-07	6.05971e-06	N
AC093724.2	67.42	60.1	60.85	100.02	109.11	99.66	0.447841	0.638164	0.385365	1.49005	1.5514	1.60952	1.0338	1.05928	9.43659e-07	6.05971e-06	Y
TFR2	155	171	167	15	13	10	1.69047	2.09967	1.82157	-1.1655	-1.55691	-1.76006	-3.3371	0.26881	9.49194e-07	6.09218e-06	Y
CACYBPP2	792.31	590.2	728.43	221.94	216.57	153.78	3.95766	3.9523	3.9655	2.60519	2.60155	2.31843	-1.42123	3.53878	9.50776e-07	6.09925e-06	Y
PALB2	1946.64	1587.89	1799.86	771	798	594.95	5.25697	5.37689	5.26913	4.40206	4.47521	4.25957	-0.906452	4.76968	9.51859e-07	6.10313e-06	N
KIF4A	5275.04	4282.05	5008.72	2080.3	2217.01	1671.19	6.68024	6.81993	6.74938	5.82063	5.97561	5.78452	-0.911374	6.60069	9.52664e-07	6.10521e-06	N
ALDH18A1	7684	5887	7349	2595	2939	2429	7.26764	7.24215	7.29039	6.17861	6.30049	6.21508	-1.02101	6.72798	9.53475e-07	6.10733e-06	Y
DGCR6L	1668.1	1386.31	1669.87	1763.43	2016.31	1797.11	5.07094	5.15081	5.15113	5.62716	5.74492	5.76443	0.553509	5.36641	9.56972e-07	6.12664e-06	N
CSF1	408	372	394	125	141	96	3.03683	3.25755	3.0701	1.81074	1.9188	1.55445	-1.358	2.02939	9.58013e-07	6.13022e-06	Y
PAXIP1	2811.94	2228.25	2689.97	1072.93	878.22	889.09	5.78155	5.87042	5.85028	4.87341	4.62406	4.85303	-1.05954	5.45656	9.642e-07	6.16671e-06	Y
FDX1L	1137.59	910.91	1073.55	465.85	422.65	416.1	4.52272	4.54207	4.513	3.71118	3.48514	3.64584	-0.917576	3.75333	9.67264e-07	6.1832e-06	N
CCNF	5308.21	4618.69	5513.39	2403.61	2580	2112.23	6.71789	6.90548	6.88016	6.05398	6.14207	6.05279	-0.773856	6.68535	9.68144e-07	6.18572e-06	N
SHANK3	204	205	206	58	55	50	2.02822	2.40802	2.13901	0.700498	0.587504	0.645419	-1.55555	1.51745	9.69117e-07	6.18882e-06	Y
GBF1	4531	3852	4616	6132	5878	5682	6.4857	6.64679	6.62492	7.40162	7.33685	7.4895	0.807276	7.06942	9.69863e-07	6.19048e-06	N
MTM1	136	83	123	206	235	202	1.42964	1.12142	1.40152	2.5067	2.70075	2.68635	1.3194	2.28456	9.70964e-07	6.1944e-06	Y
UBE2S	15192.1	12349.9	16016.9	7051.26	8038.79	6747.58	8.24328	8.31734	8.41639	7.61384	7.76606	7.70763	-0.673653	8.13715	9.72096e-07	6.19851e-06	N
ZSCAN32	889.98	669.43	790.89	1038.14	966.94	918.12	4.13409	4.1266	4.08173	4.8361	4.74145	4.87091	0.703069	4.62561	9.74393e-07	6.21005e-06	N
HHLA3	107	74	88	134	155	142	1.06648	0.972243	0.925771	1.87191	2.13591	2.2246	1.05842	1.51695	9.76043e-07	6.21745e-06	Y
SCYL3	627.37	473.45	571.84	660.74	693.12	579.86	3.61905	3.63634	3.61716	4.17512	4.28136	4.23491	0.608857	3.95092	9.8096e-07	6.24564e-06	N
[truncated: 10,723 more rows]

## Sheet: DE genes MYCN shut downJQ1 24h 
Reanalysis of RNAseq data set obtained by Zeid et al (Nat Genet. 2018 Apr;50(4):515-523)
ID	Raw counts Be2C_DMSO_0h_1	Raw counts Be2C_DMSO_0h_2	Raw counts Be2C_DMSO_0h_3	Raw counts Be2C_JQ1_24h_1	Raw counts Be2C_JQ1_24h_2	Raw counts Be2C_JQ1_24h_3	log2(norm counts) Be2C_DMSO_0h_1	log2(norm counts) Be2C_DMSO_0h_2	log2(norm counts) Be2C_DMSO_0h_3	log2(norm counts) Be2C_JQ1_24h_1	log2(norm counts) Be2C_JQ1_24h_2	log2(norm counts) Be2C_JQ1_24h_3	log2FC	AveExpr	P.Value	adj.P.Val
RP11-196G18.3	3	0	2	457.92	327.73	418.8	-3.87472	-6.24663	-4.21981	3.64067	3.21435	3.78249	8.36731	0.355407	2.56804e-07	2.38105e-06
HIST2H3C	41.46	33.49	43.62	1758.06	1182.26	1438.82	-0.663346	0.147704	0.0218443	5.25518	5.74341	6.46638	6.01199	2.2331	0.00125366	0.0024189
HIST2H3A	41.46	33.49	43.62	1758.06	1182.26	1438.82	-0.23446	-0.206381	-0.0936368	5.62982	4.96024	5.4241	5.48681	3.18377	1.1146e-08	3.43311e-07
KIAA1683	7	4	14	435	165	236	-2.72088	-3.12154	-1.69838	3.6141	2.12731	2.82438	5.38373	0.497356	2.10094e-06	1.11778e-05
HIST2H2AA3	40.24	61.41	63.53	1802.12	1289.65	1562.82	-0.307322	0.683692	0.451835	5.63906	5.14094	5.61694	5.18736	3.01615	3.49117e-08	6.56969e-07
HIST2H2BC	16.46	29.08	5.54	465.56	288.15	310.31	-1.59781	-0.360242	-2.94724	3.66468	3.02861	3.35006	4.96035	1.17063	1.57165e-05	5.55358e-05
HIST1H2AI	12.38	19.52	11.92	334.33	330.95	367.67	-1.95606	-0.955422	-1.91763	3.22145	3.1573	3.50021	4.92492	0.806708	5.60424e-08	8.8609e-07
RP11-196G18.22	292.17	361.46	370.7	8581.49	5988.92	7079.07	2.52982	3.23757	2.98926	7.88362	7.36973	7.81451	4.78858	5.54024	2.23991e-08	5.1248e-07
HIST1H2BG	41	31	43	808	805	807	-0.270627	-0.299409	-0.108598	4.49105	4.44304	4.63949	4.75675	1.99185	4.69959e-10	7.11708e-08
HIST1H2BF	12	9	6	196.06	166.08	174	-2.051	-1.98815	-2.83786	2.4078	2.2592	2.54879	4.6894	0.154402	3.75217e-08	6.87771e-07
HIST2H4A	402.18	368.65	434.59	8122.73	8372	7476.83	2.9712	3.28161	3.22349	7.78779	7.88763	7.93949	4.68596	5.90858	5.45786e-11	3.40992e-08
RP11-196G18.24	22.83	33.54	36.3	689.51	615.08	495.93	-1.12904	-0.164835	-0.342506	4.2384	4.1053	4.00442	4.67969	2.1185	1.6895e-07	1.78655e-06
HIST1H3H	28	32	30	518	655	645	-0.833948	-0.236842	-0.615103	3.83165	4.18442	4.3679	4.61738	1.80159	2.646e-09	1.62608e-07
TP53INP1	149	148	188	3192	2901	2910	1.5289	1.97845	2.02019	6.42923	6.38217	6.60937	4.60089	4.30875	2.18086e-10	4.82774e-08
AC011330.5	55.72	43.04	0	190.33	240.02	155.91	0.184336	0.153553	-6.55612	2.42293	2.66829	2.23007	4.54549	0.701661	0.0205499	0.0301691
HIST1H2AE	23	26	33	417	525	462	-1.09758	-0.543404	-0.483703	3.5319	3.83872	3.85127	4.43875	1.28189	3.17873e-09	1.8133e-07
HIST2H4B	473.82	455.8	516.18	8427.45	7820.95	7339.29	3.21614	3.58019	3.4691	7.84853	7.77349	7.89152	4.39378	6.05667	2.97854e-10	5.74091e-08
HIST1H4H	48	49	56	829	725	890	-0.0742305	0.376178	0.276305	4.50317	4.34414	4.84985	4.38006	2.17618	2.2209e-09	1.44151e-07
HIST1H2AC	591.97	463	598	8505	8867	8662	3.54481	3.59635	3.67908	7.86855	7.94036	8.11164	4.36694	6.12268	1.25201e-11	2.84365e-08
HIST2H2BE	504.88	548.39	619.64	8737.34	8655.93	8344.04	3.30925	3.8454	3.73199	7.90203	7.9169	8.07272	4.31618	5.82278	3.50979e-10	6.36336e-08
HIST2H2AA4	354.65	301.74	311.01	4965.23	5188.92	4913.48	2.82266	2.96613	2.73266	7.10628	7.13788	7.25446	4.27822	4.91026	2.73719e-11	3.18111e-08
HIST1H2AG	183	149	242	2440	2158	2037	1.8329	1.98122	2.38136	6.04903	5.94011	6.07456	3.94361	4.11426	5.04152e-09	2.29186e-07
SEMA6C	47	35	29	454	367	432	-0.0942283	-0.111737	-0.663939	3.64399	3.34454	3.78349	3.85233	2.0201	1.9924e-08	4.76387e-07
C17orf103	39	37	27	352	383	438	-0.335545	-0.053105	-0.771889	3.29896	3.36081	3.7432	3.8405	1.51127	2.27612e-08	5.17046e-07
SERPINI1	34	7	15	154	160	167	-0.598783	-2.31891	-1.58075	2.04956	2.22829	2.51999	3.73882	1.3394	7.12749e-06	2.94188e-05
HIST1H2BC	33.01	16.06	25.08	230.2	237.46	213.32	-0.636641	-1.17959	-0.859116	2.6316	2.78887	2.86215	3.62262	1.10227	1.65312e-08	4.38104e-07
HIST1H1C	594	403	464	4040	4570	4872	3.55401	3.39283	3.31226	6.79841	6.9764	7.27116	3.56813	5.08016	2.36445e-09	1.49875e-07
ABTB1	51	38	48	488	272	400	0.0185459	0.00849823	0.0543727	3.74469	2.92012	3.68199	3.40906	1.57988	1.75805e-06	9.75776e-06
LYRM9	23	16	9	133.21	123	120	-1.10121	-1.22393	-2.30089	1.88606	1.75617	1.91968	3.40187	0.447933	2.1148e-06	1.12374e-05
ZNF610	26	22	28	222	207	179	-0.99294	-0.722756	-0.698405	2.56392	2.62358	2.65275	3.3731	0.714889	6.87758e-11	3.40992e-08
TP53TG3C	32.74	24.68	54.29	297.03	277.92	246.85	-0.665387	-0.560919	0.244378	2.9837	3.04659	3.1138	3.32669	1.1887	4.73811e-07	3.63936e-06
HIST1H2BD	797.26	608	791.35	5074.36	5690.8	5279.23	3.9766	3.98691	4.08227	7.12577	7.29589	7.39106	3.26075	6.14065	8.55569e-11	3.40992e-08
SDAD1P1	29.06	26.04	28.07	187	217.86	190.96	-0.811313	-0.504305	-0.701321	2.33795	2.6534	2.68755	3.21539	0.738064	5.10493e-09	2.29186e-07
RP11-50E11.3	46.55	47.69	45.68	325.81	356.62	315.07	-0.105997	0.327557	-0.0179148	3.16767	3.29961	3.32397	3.19372	1.4251	1.91027e-09	1.42109e-07
HIST2H2BD	80.47	78.27	97.63	712.4	485.84	634.08	0.710656	1.00884	1.0605	4.32436	3.68407	4.2505	3.12668	2.25953	1.96852e-06	1.0656e-05
YPEL1	75.14	79.13	93.79	575.69	477.61	497.61	0.600741	1.03415	1.00606	4.007	3.68077	3.92954	3.01762	2.83609	2.54189e-08	5.53054e-07
HEXIM1	1039	855.08	1023.2	6207.4	5749.24	6009.75	4.33598	4.49712	4.45881	7.39687	7.35168	7.63266	3.00072	6.55848	5.11665e-09	2.29186e-07
TERC	20	20	24	155	154	99	-1.30023	-0.909137	-0.93357	2.10213	2.08289	1.64823	2.91518	0.696206	2.22681e-07	2.14437e-06
BMF	92	86	81	501	486	523	0.892485	1.15235	0.795364	3.80796	3.70324	3.99776	2.87834	1.86996	1.78055e-09	1.37035e-07
RP11-166P13.3	32	23	28	164	135	163	-0.628592	-0.717731	-0.717226	2.18926	1.88112	2.34818	2.82609	0.675653	1.04139e-07	1.29877e-06
AP001816.1	40	41	59	245	250	281	-0.295936	0.0901935	0.340616	2.78015	2.73993	3.09515	2.79401	1.46163	6.8816e-08	1.01635e-06
DGKQ	52	46	74	331	297	301	0.0489748	0.278655	0.672906	3.18768	3.04185	3.26583	2.78223	1.94408	1.58311e-07	1.69803e-06
FAM218A	29	30	28	214	135	119	-0.812665	-0.304968	-0.705285	2.53342	1.9621	2.00368	2.75528	0.341224	7.33476e-06	3.01666e-05
RP11-174G6.5	31.17	36	27	260.74	125	126.71	-0.702073	-0.0526427	-0.759021	2.82497	1.83654	2.07397	2.74729	1.08413	0.000119587	0.000306212
HIST1H2BH	14	10	20	80	73	72	-1.82948	-1.84986	-1.18273	1.12635	1.0653	1.26366	2.72601	0.146765	2.56461e-06	1.30341e-05
PQLC3	84	32	40	246	237	215	0.686565	-0.197646	-0.193207	2.71742	2.80644	2.90054	2.68307	1.67164	1.63551e-06	9.22996e-06
AC003102.3	24.29	31.6	33.44	215.87	106.43	119.04	-1.05528	-0.238092	-0.455507	2.55323	1.60524	1.98389	2.6481	0.703027	0.000114577	0.000295106
RP11-509E16.1	129	135	138	685	585	694	1.33777	1.83301	1.57119	4.22381	4.04376	4.5031	2.62775	3.40794	5.14001e-08	8.34301e-07
CTD-2267D19.2	24.52	22.23	31.73	123.12	123.15	151.06	-1.00194	-0.769108	-0.540865	1.7806	1.74176	2.22902	2.62504	0.32453	2.03894e-07	2.01221e-06
HIST3H2BB	22.57	26.17	10.22	99.42	100.78	71.82	-1.15579	-0.508112	-2.11906	1.44139	1.52103	1.25102	2.61942	0.201046	9.39151e-05	0.000249675
EFR3B	215	169	220	1010	933	928	2.07595	2.15316	2.24115	4.78665	4.71046	4.91366	2.60214	3.91765	1.77442e-10	4.69203e-08
SESN3	4226	3059	4000	16604	18059	16716	6.36254	6.33297	6.4244	8.81888	8.99741	9.10117	2.5969	8.0634	6.31013e-10	8.27538e-08
C6orf226	44	33	46	187	201	195	-0.181488	-0.20106	-0.00927127	2.3726	2.46504	2.62128	2.58286	1.21123	2.24377e-10	4.83779e-08
HIST1H4K	25.55	18	43	145.6	125.8	140.61	-0.890032	-1.11052	-0.122713	2.06855	1.67429	1.99545	2.57947	0.454196	1.40008e-05	5.04546e-05
KCTD13	225.93	159.75	233.92	1014.72	915.87	977.51	2.15933	2.06229	2.32624	4.80386	4.66182	4.95944	2.5786	3.62862	8.52654e-09	2.96356e-07
CTD-2228K2.7	42.93	55.74	38	372.69	120.84	200.81	-0.26491	0.586259	-0.268636	3.32342	1.82153	2.78093	2.5611	0.83799	0.00286543	0.00508596
RP11-502I4.3	29	38	26	172	135	124	-0.809565	0.0285214	-0.811089	2.22174	1.95644	2.05528	2.53587	0.513309	5.13208e-05	0.000148985
SMIM14	380	325	342	1462	1662.99	1498	2.90118	3.09039	2.87513	5.3244	5.53479	5.59201	2.52066	4.65428	1.14235e-09	1.08823e-07
KLHL24	1522.01	1324	1653	6422	6663	6062	4.90565	5.11181	5.1454	7.46259	7.52957	7.59871	2.47963	6.19616	5.5766e-10	7.9412e-08
RAP2C-AS1	90	76	74	417	324	262	0.813395	1.01437	0.678609	3.50195	3.20585	3.11746	2.44403	1.77677	1.28181e-07	1.4864e-06
RPL32P29	117.73	100.91	103.24	411.16	496.73	423.3	1.21743	1.40582	1.15131	3.49773	3.78789	3.76373	2.41243	2.71154	1.67419e-07	1.7733e-06
MYL5	35.9	29.91	41.71	228.01	110.93	133.37	-0.459281	-0.350643	-0.152168	2.66851	1.58835	2.0456	2.40006	0.572625	0.000167887	0.00041166
SLC12A6	400	315	407	1568.66	1415.17	1465.16	2.97051	3.04914	3.12705	5.42197	5.3104	5.57114	2.38429	3.96471	7.40476e-10	8.77123e-08
HIST1H3G	20	14	23	76	85	80	-1.31482	-1.39666	-0.989763	1.06601	1.25592	1.37798	2.38004	0.322444	6.45017e-07	4.5273e-06
C8orf48	156	136	152	673	532	563	1.5816	1.86788	1.71802	4.17266	3.96053	4.27295	2.37608	2.66648	2.44013e-07	2.29592e-06
LCA5L	37.15	21	32.54	122.98	130.77	90.37	-0.45741	-0.812182	-0.492927	1.73961	1.91028	1.60047	2.37215	0.451798	1.44337e-07	1.59384e-06
GSN	114.99	52	80	300	324.98	342.99	1.19617	0.445633	0.78201	3.05462	3.15359	3.43007	2.3631	1.78319	2.14423e-06	1.13511e-05
AP1G2	205.15	228.48	212.35	1080.49	708.52	807.22	1.99242	2.60033	2.19453	4.86993	4.34291	4.75158	2.36092	3.16513	5.14565e-05	0.000149218
OCEL1	130	109	118	513	474	470	1.36546	1.51195	1.34172	3.82151	3.71021	3.90101	2.36067	2.97961	4.64379e-08	7.83862e-07
TP53TG3D	45.1	38.13	23.38	131.41	139.58	135.77	-0.190744	0.0412265	-0.958721	1.8264	2.02174	2.20868	2.3586	0.532314	1.86997e-05	6.37744e-05
NUDT18	47	46	33	178	176	152	-0.0891525	0.273484	-0.48186	2.30007	2.27719	2.26726	2.35699	0.898491	8.6266e-07	5.65373e-06
THNSL2	40	34	31	163	111	149	-0.32677	-0.150866	-0.56862	2.16679	1.62847	2.25709	2.35656	0.446163	4.35065e-06	1.95501e-05
DYRK1B	370	396	471	1658	1665	1722	2.87356	3.36613	3.33337	5.51529	5.51679	5.76672	2.35049	4.07697	2.33114e-08	5.27303e-07
HIST1H4I	71	70	82	348	271	257	0.508703	0.867404	0.816262	3.27215	2.88416	3.00397	2.35025	1.64059	8.70146e-07	5.68814e-06
TMEM187	88	64	82	315	298	317	0.821356	0.73502	0.814938	3.13293	3.01196	3.2942	2.32781	1.87197	3.19984e-09	1.8172e-07
RP11-46C24.7	33	56	58	265	145	156	-0.639687	0.593116	0.335008	2.83201	2.08394	2.41827	2.31095	0.728513	0.000505538	0.00107829
CASP9	90	48	51	239	238	234	0.840504	0.334514	0.138641	2.72388	2.71212	2.88885	2.30973	1.6337	7.44529e-07	5.05668e-06
FAM161B	117.02	132.08	122.83	475.41	480.07	464.81	1.20354	1.79678	1.40226	3.70242	3.74823	3.91119	2.30756	3.06135	1.32359e-07	1.52374e-06
KLF2	421	308	446	1600	1479	1391	3.05202	3.01035	3.25682	5.45729	5.35983	5.47734	2.30182	4.78464	1.8129e-08	4.55768e-07
FILIP1L	55	32	64	164	160	226	0.112746	-0.224597	0.46938	2.16244	2.18148	2.89303	2.29888	1.39851	1.53793e-05	5.46785e-05
SERTAD1	146	117	123	449	537	492	1.56635	1.58558	1.39218	3.65919	3.82791	3.88421	2.2606	3.6026	3.48786e-09	1.92433e-07
BMS1P1	41.05	66.6	49.74	295.44	107.89	98.1	-0.588606	1.05551	0.185309	2.76183	2.13321	2.38266	2.25428	0.31468	0.0146536	0.0222605
HIST1H2BN	81.77	86.39	75.71	305.1	281.32	302.67	0.68969	1.18667	0.70762	3.06391	2.97712	3.29162	2.23226	2.1271	2.96973e-07	2.62529e-06
IRF7	48	49	64	214	174	222	-0.0527423	0.358437	0.461568	2.57067	2.24915	2.79682	2.22208	2.20989	1.52634e-06	8.76595e-06
CREBRF	125	95	126	396	437	374	1.29804	1.32372	1.43895	3.4388	3.61328	3.59865	2.20932	2.30784	2.15594e-09	1.43605e-07
RP11-137L10.6	84.68	40.1	72.17	292.45	185.01	196.51	0.724539	0.10159	0.643119	2.98956	2.40179	2.70694	2.20402	1.53309	7.40374e-06	3.03816e-05
PNRC1	868	751	917	2941	2981	2963	4.08965	4.29928	4.29731	6.33064	6.38054	6.58102	2.19774	5.54538	5.83394e-09	2.41738e-07
RP4-694B14.5	65.52	51.14	60.11	245.09	186.92	161.96	0.330867	0.470114	0.388332	2.71239	2.46415	2.49209	2.1811	1.13762	6.19721e-07	4.41651e-06
DOPEY2	18	17	24	72	78	60	-1.46582	-1.12296	-0.92886	0.985991	1.13799	0.972984	2.18065	0.840615	2.78491e-07	2.52688e-06
HIST2H2BF	168.38	122.6	144.95	601.52	413.64	520.48	1.75777	1.66404	1.63187	4.06874	3.47674	3.99855	2.18053	2.8169	6.56449e-07	4.58998e-06
KLHDC1	26	21	22	90	71	83	-0.927586	-0.842301	-1.05704	1.32319	0.967143	1.38979	2.17694	0.182458	5.4761e-07	4.01507e-06
RP11-817O13.8	48.7	40.79	41.99	172.42	178.46	126.31	-0.0715504	0.129397	-0.129977	2.22531	2.35765	2.08163	2.17131	1.03627	1.3323e-07	1.52962e-06
TRIM66	55	57	58	321	123	185	0.125644	0.587876	0.325045	3.14044	1.77986	2.5736	2.16848	1.44621	0.000379334	0.000835441
ZSWIM8	735.73	626.49	815.12	3223.64	2012.92	2532.36	3.83838	4.04861	4.13097	6.45173	5.83772	6.38585	2.16475	4.86183	1.33373e-05	4.85863e-05
TRIM62	113	96	110	392	409	331	1.18467	1.31264	1.23534	3.45181	3.4601	3.34582	2.15941	2.65078	6.22912e-10	8.27538e-08
HIST1H2BJ	89.03	51.02	82.07	257.27	228.66	259.51	0.799718	0.442499	0.826482	2.80789	2.70058	3.09916	2.15418	2.49814	1.32599e-07	1.52513e-06
MAPK8IP3	904	1069	1032	5164	2484	3068	4.14495	4.8111	4.46856	7.13983	6.12349	6.63928	2.11756	5.57306	0.00031579	0.000713148
RP11-379H18.1	199	186	238	756	723	560	1.94428	2.30787	2.35985	4.35121	4.38	4.23497	2.1136	2.72893	2.57847e-06	1.3078e-05
RP11-85F14.5	24.19	22.79	19.23	59.92	75.91	81.14	-1.08092	-0.6846	-1.23277	0.695519	1.15658	1.48188	2.09649	0.313904	6.5499e-06	2.74083e-05
CTSK	38	28	18	165	48	87	-0.402907	-0.423963	-1.33562	2.18164	0.433091	1.49177	2.08911	0.627579	0.00277506	0.00494004
FBXL8	23.91	33.29	31.95	136.01	94.76	82.84	-1.05235	-0.184885	-0.527064	1.91076	1.39248	1.4022	2.08578	0.39536	0.000346108	0.000772293
YPEL2	464	453	502	1538	1453	1617	3.18367	3.5732	3.42957	5.39287	5.34976	5.71511	2.08424	4.30411	1.07158e-07	1.32114e-06
HELZ2	318	224	253	908	928	847	2.67689	2.52777	2.43231	4.66576	4.63454	4.69124	2.08261	3.94863	3.81039e-09	1.99473e-07
NDUFA6-AS1	221.98	224.51	254	915.17	714.68	719.08	2.14184	2.54543	2.44268	4.66187	4.28977	4.49754	2.08163	3.60047	2.22202e-07	2.14139e-06
RP3-430N8.11	74.48	24.85	26.52	132.82	129.35	76.08	0.444705	-0.498792	-0.758411	1.77009	2.06212	1.57659	2.07583	0.548654	0.000421303	0.000917076
ST7-AS1	42.75	56.75	46.77	184.53	143.47	133.53	-0.248975	0.593835	0.0215263	2.33042	2.0282	2.14078	2.06978	0.699644	2.11209e-05	7.06865e-05
KLHL7-AS1	30	35	22	93	94	89	-0.767956	-0.0831636	-1.04541	1.33252	1.44838	1.59485	2.06582	0.196257	1.02766e-05	3.94712e-05
CCNG2	804	537	673	2193	2060	2050	3.96964	3.82368	3.85386	5.89896	5.86499	6.07297	2.06427	5.05537	1.11701e-09	1.08823e-07
RP11-545I5.3	24.22	26.7	37.21	120.52	78.23	88.18	-1.001	-0.525236	-0.319259	1.76594	1.057	1.41126	2.06137	0.217012	1.29266e-05	4.73387e-05
CALCOCO1	355	341	391	1410	943	1153	2.8319	3.13586	3.06029	5.29731	4.66413	5.14459	2.05398	3.53739	3.68179e-05	0.000112858
MMP24-AS1	684.38	619.66	673.47	2121.14	2104.88	2108.79	3.76314	4.00881	3.84794	5.87338	5.84908	6.05121	2.02971	4.7379	8.15095e-09	2.9473e-07
RSPH3	238	145	197	632	610	535	2.21026	1.94279	2.08545	4.10025	4.11969	4.14878	2.02956	3.17464	2.06175e-09	1.43275e-07
TXNIP	4280	2965	3632	11387	10593	11791	6.40515	6.2679	6.27864	8.29597	8.18348	8.53862	2.02767	7.18906	1.48029e-08	4.08637e-07
RP11-212P7.2	180.43	155.22	191.87	690.62	481.61	496.12	1.79757	2.0524	2.05129	4.21577	3.80488	4.07439	2.02611	2.65637	3.02953e-06	1.48392e-05
TMEM44-AS1	122.42	90.38	108.13	353.86	348	295.84	1.25473	1.2632	1.22283	3.26504	3.30952	3.29336	2.01862	2.03854	2.76076e-08	5.78578e-07
RP11-710C12.1	470	436	526	1853	1393	1177	3.161	3.55208	3.50797	5.62563	5.36415	5.35716	2.01612	4.08476	1.04173e-05	3.9903e-05
ADCK5	43	51	39	181	127	135	-0.213618	0.418806	-0.244827	2.32625	1.80355	2.0908	2.01568	1.0798	0.00020043	0.000480253
LL22NC03-2H8.5	25	36	30	217	49	71	-1.03183	-0.0384909	-0.605027	2.54563	0.525654	1.28443	1.99812	0.564104	0.0184469	0.0273755
TAX1BP3	978.06	800.35	956.4	2834.97	2978.72	2768.48	4.26758	4.38626	4.35641	6.28274	6.36886	6.469	1.99619	5.6529	6.43351e-11	3.40992e-08
CTD-2256P15.2	63	52	66	206	192	165	0.306825	0.467437	0.513486	2.49033	2.44411	2.44081	1.99264	1.14809	1.13353e-08	3.47461e-07
CCDC87	46.12	37.29	54.44	141	144	139.57	-0.146465	-0.000698733	0.240003	1.93845	2.04398	2.21831	1.98618	1.00245	3.70325e-08	6.82739e-07
AHNAK2	235	144	179	656	522	509	2.19416	1.93106	1.947	4.15587	3.89119	4.07172	1.97456	3.74598	1.20887e-07	1.43703e-06
RP11-452L6.5	134.7	147.82	153.86	661.03	336.82	376.57	1.38244	1.97785	1.7323	4.1572	3.28012	3.66442	1.96923	2.15604	0.000203109	0.000485212
ZNF177	78.3	47.39	55.81	213.14	142.97	179.53	0.633442	0.322313	0.269436	2.55262	1.99228	2.52534	1.95969	1.63972	4.28752e-06	1.93547e-05
ERN1	227	170	236	728	586	574	2.16542	2.15232	2.33917	4.32445	4.01931	4.19361	1.9544	3.57863	1.7955e-08	4.54678e-07
ABCC10	694	604.7	746	2273	1878	2096	3.77432	3.98096	3.9978	5.96531	5.7009	6.06415	1.94651	4.7711	2.46641e-07	2.31552e-06
LA16c-380H5.5	47	47	40	147	119	126	-0.121266	0.330693	-0.199452	1.99681	1.77317	2.07563	1.94314	1.03632	2.14189e-06	1.13434e-05
FGF14-AS2	77	81	85	258	261	214	0.612298	1.08703	0.871201	2.8301	2.85313	2.77114	1.93441	1.21788	1.01049e-06	6.38889e-06
CTD-2574D22.2	32.07	22.36	46.48	114.35	81.51	89.49	-0.70362	-0.69306	0.0248964	1.60268	1.29937	1.6766	1.93291	0.261631	2.1911e-05	7.29085e-05
RP11-792A8.4	132.37	98.71	148.02	407.03	379.09	305.36	1.37795	1.3807	1.67112	3.47628	3.41285	3.31242	1.92865	2.06642	2.66325e-08	5.66543e-07
AC004840.9	117	100	97	369	259	327	1.24866	1.35966	1.05099	3.37693	2.77637	3.29423	1.92838	1.7225	7.42796e-06	3.04417e-05
LINC00467	240	192	210	628	714	537	2.24087	2.33131	2.17242	4.10731	4.31274	4.10905	1.92574	3.03705	3.54421e-09	1.92433e-07
ZNF528	159	178	170	665	408	411	1.62569	2.24111	1.87449	4.17001	3.54759	3.77883	1.92186	2.43244	5.72167e-06	2.44001e-05
RALGPS1	261	237	284	871	714.97	692	2.33822	2.65371	2.61334	4.55844	4.35747	4.53152	1.91713	3.63974	9.08565e-07	5.87887e-06
PLXNA3	896	920	957	3368	2315	2668	4.11381	4.60977	4.36469	6.50731	6.0553	6.48229	1.91678	5.4306	2.38799e-05	7.85153e-05
ZSWIM6	734	653	800	2178	2072	1961	3.85566	4.09128	4.09841	5.90421	5.84168	5.96679	1.89237	5.29158	1.35465e-08	3.90173e-07
RP11-441F2.5	84	63	55	192	196	190	0.762857	0.705684	0.240816	2.42734	2.39373	2.53724	1.8894	1.22809	4.45974e-07	3.48265e-06
NPTXR	931	875	937	2879	2710	2393	4.18241	4.52645	4.33065	6.29268	6.25817	6.29295	1.88828	5.66948	6.94664e-09	2.64576e-07
RAB4B	85.45	107.9	123.17	284.85	309.29	334.14	0.766794	1.49424	1.4023	2.97721	3.08813	3.40015	1.88184	2.059	2.45755e-06	1.26059e-05
HMGCL	234	167	185	561	611	485	2.21217	2.12421	1.98794	3.95146	4.074	3.94342	1.87492	2.98438	5.16766e-09	2.29853e-07
HIST3H2A	304	307	359	933	1090	889	2.62578	2.97029	2.93261	4.71693	4.84145	4.72762	1.87349	3.75361	2.97686e-07	2.62656e-06
ABCG1	224	172	225	583	584	564	2.1627	2.15558	2.26604	4.01861	3.98438	4.12835	1.85244	2.56606	7.79144e-10	8.77123e-08
ELF1	351	258	386	897.71	954	853.76	2.771	2.77094	3.05375	4.60729	4.76225	4.81965	1.84984	4.39731	1.85391e-08	4.60616e-07
KDM5B	1899	1458	1721	4598	4693	4674	5.22668	5.24931	5.20304	6.98225	7.02055	7.21908	1.8424	5.89922	6.24135e-09	2.49673e-07
FAT4	797	576	724	1854	1986	1895	3.9695	3.91444	3.95581	5.66764	5.78946	5.92928	1.84125	4.57201	1.99763e-08	4.76387e-07
CNTN5	36	27	52	87	101	122	-0.466348	-0.486656	0.165533	1.27398	1.47382	1.94434	1.84076	0.493128	4.36853e-05	0.000130024
CLIP3	740	627	711	1881	1921	2069	3.8956	4.00942	3.92078	5.7174	5.68105	5.97558	1.83924	4.33411	1.98282e-08	4.75403e-07
PBXIP1	587	488	552	1557	1511	1525	3.55593	3.65292	3.55744	5.43972	5.34531	5.54957	1.83891	3.87164	4.00493e-09	2.071e-07
TMEM42	173	153	181	509	459	437	1.78255	1.99414	1.95513	3.81564	3.65254	3.78101	1.83418	2.51878	8.30449e-08	1.15548e-06
RP11-894P9.1	25	31	28	186	37	62	-1.03269	-0.250325	-0.702643	2.32304	0.126688	1.09244	1.83078	0.47153	0.0165099	0.0247609
MYO1D	33	25	29	82	69	90	-0.63873	-0.555428	-0.652971	1.1466	1.01626	1.62577	1.82849	0.656456	7.79411e-07	5.24597e-06
WDR31	181	143	169	457.46	479	385	1.83038	1.91115	1.86108	3.64676	3.74541	3.64026	1.81915	2.63079	1.16376e-08	3.5347e-07
ZNF425	131	135	153	376	386	391	1.4083	1.79304	1.7065	3.40159	3.35616	3.55848	1.81898	2.62526	1.80863e-07	1.87015e-06
LMLN	140	85	126	351.87	279	300.83	1.48479	1.14444	1.43252	3.28942	2.92326	3.22702	1.8104	2.08327	1.52205e-07	1.65063e-06
FAM228B	87.2	65.06	88.26	248.62	198.44	172.64	0.781439	0.780675	0.927674	2.76871	2.47553	2.48455	1.80613	1.12854	8.42442e-09	2.96141e-07
CLTCL1	175	121	158	462	362	392	1.79184	1.66283	1.7616	3.66969	3.32368	3.64202	1.80114	2.71932	8.07832e-07	5.37751e-06
CDKN2B	132.22	106.59	131.96	347.17	306	331.49	1.38162	1.4866	1.50459	3.25172	3.09462	3.41782	1.80002	3.13366	1.75697e-08	4.50612e-07
ERV3-1	51.7	28.14	50.68	165.99	78.37	105.94	0.0192989	-0.40287	0.13701	2.17541	1.1656	1.81574	1.79267	0.870589	0.00195332	0.00360222
MXD4	2117.91	2138.95	2603.62	6249.83	6252.89	6446.1	5.40653	5.7835	5.79412	7.44466	7.39346	7.62816	1.79135	6.5403	9.72224e-08	1.24758e-06
JHDM1D-AS1	115	106	125	314	349	276	1.17212	1.48606	1.42915	3.09919	3.30048	3.17585	1.78979	1.97243	4.11356e-08	7.23771e-07
TOM1L2	857	771	902	2372	2215	2243	4.09685	4.31605	4.26664	6.04285	5.90542	6.1173	1.78299	5.16108	1.57942e-08	4.26642e-07
TMEM2	442	312	333	893	1042	899	3.10928	3.03958	2.83931	4.60506	4.87829	4.8792	1.7813	4.57848	9.49008e-08	1.22876e-06
LINC01003	306	287	347	911	816	747	2.57754	2.92089	2.89916	4.63213	4.52933	4.61689	1.77303	3.60172	3.10084e-08	6.22821e-07
RP11-345P4.9	70.9	80.28	82.76	228.17	190.54	198.03	0.484825	1.08183	0.835377	2.64517	2.417	2.68188	1.77037	1.23379	2.41893e-05	7.93891e-05
KCTD21	328.87	280.86	341.73	860.74	839.36	822.13	2.71499	2.86198	2.86806	4.57968	4.50862	4.67334	1.76839	3.96615	3.56107e-09	1.92433e-07
ARSA	198	158	173	511	430	466	1.98118	2.03673	1.88891	3.82516	3.5504	3.86285	1.76211	2.40144	2.23764e-05	7.42203e-05
WDR5B	343.59	365.54	405.5	1250.91	842.94	819.89	2.70511	3.3018	3.13422	5.05501	4.64798	4.8467	1.76195	3.5817	0.000162394	0.0003995
RP11-95P2.1	40	25	50	151	78	75	-0.348378	-0.569126	0.11813	2.03794	1.16164	1.32401	1.76097	0.228439	0.00082663	0.00167232
RP11-55K22.5	541	293	404	1063	1041	1008	3.43558	2.92018	3.10834	4.88692	4.81297	4.95913	1.75376	3.35802	2.47656e-07	2.3199e-06
RP11-658F2.8	205.02	227.28	194.63	828.01	405.44	437.82	1.99173	2.59257	2.06906	4.48637	3.53794	3.86916	1.75194	3.1647	0.000597558	0.00125211
LINC00526	30.87	26.35	41.18	106.2	81.74	76.66	-0.703211	-0.506014	-0.162488	1.54415	1.20377	1.32208	1.75064	0.147222	0.000500067	0.00106842
CADM2	2788	2161	2953	6891	6924	6177	5.76689	5.82814	5.98548	7.55397	7.60653	7.65448	1.74957	6.75659	3.51338e-08	6.58228e-07
FGFR3	21	19	23	98	39	44	-1.28037	-0.940953	-0.980537	1.40074	0.204414	0.606067	1.74873	0.707308	0.000329136	0.00073935
KCNQ1OT1	71	61	77	315	112	152	0.470825	0.701639	0.736263	3.09555	1.6823	2.34026	1.74645	1.57074	0.00194303	0.00358794
OSER1-AS1	170	148	141	408	403	382	1.76242	1.94221	1.59461	3.50129	3.45585	3.57496	1.74375	2.41586	6.00455e-07	4.31053e-06
ZFYVE1	524	388	517	1197	1276	1192	3.36545	3.34464	3.47025	5.03706	5.15054	5.25951	1.74268	4.31138	9.47588e-09	3.13913e-07
NLRP1	427	385	420	1046	1140	1062	3.0866	3.3201	3.16644	4.85673	4.95848	5.05368	1.74198	4.1306	2.72684e-08	5.76307e-07
ARSD	274.34	265.06	325.76	824.31	742.41	668.4	2.44317	2.78744	2.802	4.50797	4.3512	4.40089	1.7386	3.39137	2.76905e-07	2.52148e-06
NEAT1	1175	1196	1244	7973	1319	2460	4.47557	5.01216	4.75076	7.72496	5.29719	6.43603	1.73456	5.20557	0.0347542	0.0485673
RP11-457M11.2	62.55	38.56	38.99	109.34	132.35	101.12	0.328895	0.0141198	-0.247086	1.60783	1.85001	1.6586	1.73305	1.192	3.44652e-05	0.000106519
ZNF491	104	92	104	307	235	233	1.01137	1.29623	1.16937	3.05243	2.76077	2.97173	1.7308	1.85364	1.06895e-06	6.66576e-06
TM7SF2	337	323	388	1003	847	887	2.7477	3.06538	3.05168	4.79807	4.5262	4.78885	1.72552	3.95851	1.41035e-07	1.5724e-06
PAXBP1-AS1	73	87	92.71	276.73	179.46	172	0.50533	1.21471	1.00398	2.90436	2.36972	2.53092	1.72467	1.31668	8.28823e-05	0.000224377
SPSB3	396.65	383.99	482.35	1171.15	960.82	1204.6	2.98991	3.30843	3.36334	5.02805	4.69445	5.21215	1.72415	4.03814	2.37572e-05	7.81322e-05
SORBS1	44	34	43	98	101	109	-0.206347	-0.138102	-0.0987932	1.42219	1.52113	1.84545	1.7232	1.58459	2.28594e-07	2.18314e-06
ZNF699	143.16	81.93	95	261.94	297.17	230.56	1.49677	1.10829	1.03237	2.84675	3.05085	2.89282	1.72196	2.13068	6.1245e-07	4.3745e-06
EPHX1	357	253	309	761	838	733	2.80879	2.73173	2.72962	4.38076	4.5509	4.56727	1.72009	3.94829	4.35597e-09	2.14787e-07
C14orf79	177	150	165	521	328	427	1.81803	1.96352	1.82129	3.8515	3.16362	3.74134	1.71962	2.57469	1.90474e-05	6.47866e-05
LIFR-AS1	107.86	98.84	128.95	313	262.48	268.03	1.05326	1.40778	1.48107	3.07119	2.93907	3.19878	1.71933	1.8049	4.78236e-06	2.11458e-05
HMGN3-AS1	46.1	50.12	44.1	131.43	112.48	109.42	-0.14791	0.421686	-0.0605872	1.8367	1.69049	1.87063	1.71465	0.755677	8.97394e-06	3.53325e-05
HEXDC	328.8	305.87	342.7	1136.8	649.38	756.01	2.67648	3.01639	2.88243	4.94743	4.20841	4.6453	1.7101	3.723	0.000296773	0.000676326
PLEKHB1	51	56	62	145	121	178	0.0705806	0.518931	0.406233	2.0428	1.6598	2.38966	1.70775	0.661009	1.29068e-05	4.73162e-05
TP53INP2	939	867	973	2450	2388	2284	4.22085	4.49165	4.37798	6.08274	6.02805	6.16226	1.7062	5.21932	4.91856e-09	2.28354e-07
RP11-849F2.8	33	29	28	81	76	76	-0.578975	-0.394543	-0.718814	1.1812	1.04559	1.2381	1.699	0.150274	1.13893e-05	4.2789e-05
RP11-317P15.4	48	37	42	100	112	98	-0.149034	0.0373966	-0.114341	1.39278	1.79168	1.85521	1.69478	0.231101	1.06265e-06	6.64601e-06
TRADD	62.62	72.65	88	175.85	197	217	0.32081	0.927282	0.919712	2.28241	2.43975	2.77997	1.69349	1.30199	1.70752e-05	5.92185e-05
C5orf45	262.18	219.37	264.1	1076.58	412.39	497.38	2.34567	2.54165	2.50847	4.86482	3.56261	4.0532	1.69093	3.32123	0.00319897	0.00560448
ANGPT2	200	166.21	220	460.68	491	485	1.9832	2.11986	2.2381	3.66489	3.76431	3.95069	1.6894	1.89237	8.14289e-07	5.412e-06
YPEL5	1309	939	1223	2765	2958	2765	4.68277	4.62083	4.71236	6.24224	6.3681	6.47957	1.68738	5.53243	1.79016e-08	4.54678e-07
TUFT1	438	361	408	1005	1060	950	3.13799	3.2152	3.12071	4.81195	4.82665	4.85717	1.68639	4.57204	5.86345e-10	8.10749e-08
OPTN	548	323	419	1071	974	1079.94	3.41778	3.09058	3.17065	4.866	4.78339	5.14683	1.68636	4.04773	3.36852e-07	2.86245e-06
RBM26-AS1	120.84	91.94	88.8	273.88	236.96	220.91	1.25533	1.27184	0.934946	2.91284	2.72085	2.82599	1.68235	1.89706	1.26175e-07	1.47392e-06
ZER1	1300	1192	1335	3315	3049	3289	4.69545	4.94617	4.83263	6.52369	6.37048	6.6749	1.68119	5.53707	5.81284e-08	9.09409e-07
SLC2A11	312.89	273.88	291.81	842.07	642.99	702.35	2.63072	2.83608	2.64397	4.53712	4.14724	4.47673	1.67711	3.39502	1.24221e-05	4.58035e-05
VASN	720	661	748	1835	1799	1832	3.85864	4.08346	3.99323	5.6839	5.58178	5.79394	1.67347	4.77046	1.17737e-08	3.55187e-07
KAT2B	407	365	459	1042	1002	913	2.97378	3.27932	3.30617	4.81304	4.8522	4.94188	1.66926	3.94684	1.58755e-07	1.69851e-06
NOP14-AS1	299.22	243.61	293.09	702.25	706.12	652.01	2.54223	2.68737	2.65677	4.25424	4.32636	4.4282	1.66828	3.44828	7.35886e-09	2.76142e-07
ABCA7	179	142	141	500	313	362	1.83704	1.88237	1.5945	3.79469	3.091	3.49648	1.66588	2.28756	0.000221285	0.000522937
ARHGEF28	798	665	755	1891	1743	1770	3.97541	4.11818	4.01515	5.69972	5.59373	5.8209	1.66545	4.1767	7.96032e-09	2.92668e-07
RP11-594N15.3	44	39	39	108	99	87	-0.189751	0.0434529	-0.242425	1.57618	1.46212	1.48154	1.6643	0.527486	8.71813e-08	1.18108e-06
RP11-111M22.2	182	227	200	779.67	379.76	387	1.82956	2.58319	2.10575	4.40768	3.42685	3.66899	1.66248	2.96832	0.00126741	0.00244241
CIRBP	7948	6606	7646	20500	18356	15754	7.29111	7.42924	7.35434	9.13811	8.98927	8.9735	1.65753	8.22732	2.56868e-08	5.54292e-07
TRIM36	325	287	317	811	750	657	2.6784	2.90926	2.76511	4.47679	4.38199	4.39756	1.64963	4.111	6.7087e-09	2.60352e-07
FAM175A	641.12	393.72	512.82	1284.88	1247.05	1041.11	3.63644	3.38205	3.46388	5.12196	5.15356	5.1124	1.64781	4.26908	8.71717e-08	1.18108e-06
DNM1P46	41	33.97	46.96	111.03	101.4	83.95	-0.303845	-0.141996	0.0260429	1.60422	1.52097	1.46292	1.64735	0.507817	8.09359e-06	3.26438e-05
MARCH2	158	127	164	392	356	340	1.64953	1.72851	1.81394	3.43701	3.29106	3.42562	1.64207	2.30026	6.12233e-09	2.47445e-07
LEPR	114.51	81.74	102.36	243.62	249.11	198.78	1.10563	1.16294	1.15839	2.681	2.92506	2.85003	1.63726	2.47657	4.20356e-09	2.13042e-07
ZNF554	75	51	71	185	141	147	0.598899	0.404725	0.606671	2.3726	1.92271	2.17177	1.63381	1.44375	2.54753e-07	2.36721e-06
H1F0	12290	10026	11598	28479	26654	25942	7.89571	8.05107	7.96193	9.59125	9.57153	9.75185	1.63073	8.7283	1.68845e-08	4.39239e-07
CACFD1	421	378	412	948	1060	1015	3.09341	3.27121	3.13141	4.73865	4.80388	4.9223	1.62568	3.62705	1.6143e-09	1.27549e-07
AMIGO3	179.54	195.04	205.56	485.16	434.21	502.48	1.83694	2.34253	2.13795	3.74739	3.57068	3.97977	1.62421	3.34773	3.44067e-06	1.62611e-05
KIAA1324L	147	122	192	353	389	330	1.51261	1.69817	2.04964	3.25707	3.47932	3.46318	1.62247	2.70118	1.04904e-06	6.57379e-06
THAP8	217	150	203	474	443	450	2.10169	1.97139	2.12206	3.70691	3.61408	3.84012	1.62187	2.74909	1.43327e-07	1.58544e-06
LRRC24	38.98	15.94	40.67	63.33	93.09	70.93	-0.321465	-1.25501	-0.193715	0.846583	1.29896	1.08923	1.61874	0.14109	0.00148775	0.00282136
ZNF701	166.05	107.28	148.41	348.57	338.17	286.08	1.7037	1.50039	1.67495	3.25272	3.24864	3.21896	1.61757	2.67184	4.1645e-09	2.11906e-07
ERBB2	58	65.87	75.93	202	145.29	144.52	0.249135	0.755595	0.697946	2.51507	1.93243	2.10289	1.61371	0.626471	1.32765e-05	4.83925e-05
GDF11	3050	2498	3025	6863	6852	6489	5.91072	6.02538	6.01638	7.56056	7.56539	7.69088	1.60841	6.75883	1.05105e-09	1.05278e-07
RP11-110G21.1	44	39	34	104	102	74	-0.171368	0.0282763	-0.442631	1.53805	1.4714	1.20483	1.60623	0.53602	6.42879e-06	2.69725e-05
CELF3	1044	921	1091	2704	2009	2684	4.38443	4.56992	4.54015	6.2344	5.75919	6.36898	1.60364	4.86167	7.01459e-05	0.000194026
TMEM175	491	484	494	1387	1102	1069	3.27322	3.66196	3.40425	5.25086	4.93633	5.09875	1.60296	4.24576	4.45154e-06	1.99254e-05
RFESD	110	99.5	131	266.95	295.87	225.74	1.09336	1.40752	1.50054	2.85238	3.0898	2.92265	1.60099	2.37734	3.64219e-07	3.03024e-06
GALT	306	307.9	309.92	927.27	660	615.75	2.59225	3.00999	2.73241	4.6705	4.19657	4.30258	1.59554	3.45352	8.88265e-05	0.000237937
IGIP	59	52	51	162	115	101	0.239616	0.445429	0.137527	2.16791	1.65847	1.67068	1.59367	1.33253	2.77563e-05	8.90512e-05
GALNT10	178	114	148	315.63	344	361	1.79585	1.5941	1.67308	3.10289	3.28753	3.57301	1.59363	3.04375	2.25947e-07	2.16437e-06
RP11-226L15.5	100	113	113	312	225	212	0.970324	1.57881	1.28445	3.08903	2.67031	2.7987	1.59041	1.73139	0.000339484	0.000759511
CARF	346	334.62	321	878	742	676	2.764	3.13417	2.78441	4.58722	4.37493	4.44983	1.58487	3.34325	3.61722e-07	3.02132e-06
THAP7-AS1	141.23	147.6	174.56	387.06	374.74	300.08	1.45912	1.96859	1.91153	3.39334	3.41807	3.31638	1.58208	2.33477	2.80366e-06	1.39318e-05
SCARNA13	23.67	27.74	32.61	49.55	72.96	72.29	-1.08204	-0.430997	-0.493859	0.449707	1.04575	1.24444	1.5815	0.603287	0.000463858	0.000999294
ITFG3	2776.62	2307.85	2840.8	6372.15	6269.03	5990.33	5.7797	5.90752	5.92457	7.45739	7.42902	7.56475	1.57686	6.66404	1.37971e-09	1.17794e-07
RP11-435O5.5	31.3	36.87	40.78	93.11	81.84	78.49	-0.686064	-0.0269966	-0.175729	1.35315	1.21008	1.36196	1.56922	0.191354	5.50867e-06	2.36663e-05
ASB16-AS1	109.93	148.96	159.67	415.08	269.13	277.91	1.10812	1.97434	1.78086	3.50192	2.92477	3.18393	1.56846	2.48735	0.000542346	0.00114815
TBX19	39	18	33	71	50	77	-0.395335	-1.02311	-0.471061	0.945127	0.545116	1.38819	1.56789	0.283345	0.000198726	0.000477003
ARRDC4	1174	796	995	2208	2242	2161	4.53418	4.37569	4.41258	5.92508	5.95304	6.1037	1.56561	5.32283	1.09425e-08	3.40268e-07
FAM214A	1157	1100.9	1244.66	2854.51	2574.8	2411.69	4.49468	4.85853	4.74039	6.27938	6.18639	6.30688	1.56173	5.71832	9.29156e-08	1.21924e-06
LINC00910	66	57	74	170	129	152	0.398099	0.57831	0.670728	2.23551	1.82714	2.26283	1.55753	0.840584	0.000162269	0.000399346
BEST1	44.62	48.75	53.66	133.14	101.76	115.05	-0.132742	0.331138	0.202975	1.9092	1.43394	1.79267	1.55515	0.435772	4.84672e-05	0.000141899
CD24P4	67	54	75	142	173	147	0.445532	0.479621	0.682991	1.99933	2.20183	2.15179	1.55414	0.917083	3.36604e-07	2.86226e-06
NUTM2D	185.91	155.01	218.91	404.09	470.02	391.67	1.90094	2.00065	2.22479	3.49599	3.65961	3.58712	1.55335	2.85821	3.86379e-07	3.12866e-06
LINC00324	42	23	44	69	79	89	-0.266967	-0.696762	-0.0675441	0.924076	1.15823	1.54057	1.55102	0.54064	4.3645e-05	0.000129964
ZNF517	75	85	100	214	172	222	0.591119	1.1425	1.09995	2.57536	2.22271	2.78377	1.55087	1.82265	2.14423e-05	7.15739e-05
RABIF	909	733	938	1951	1989	1863	4.15329	4.26671	4.33074	5.73613	5.80223	5.91882	1.54524	5.11139	6.12729e-09	2.47445e-07
MYO1E	25	14	31	39	63	55	-1.01677	-1.38277	-0.56254	0.0976982	0.857482	0.88238	1.54406	0.518607	0.00013732	0.000345364
AC010642.1	48.21	46.84	43.26	118.46	100.82	85.35	-0.144389	0.374877	-0.071764	1.63467	1.64357	1.66077	1.54176	0.585419	0.00102697	0.00202984
SGSM3	1347	1213	1356	3409	2576	3004	4.7426	4.97471	4.85623	6.56047	6.13476	6.55405	1.54142	5.43973	9.04422e-05	0.000241806
TSPAN31	621.36	526.87	550.57	1289.41	1338.84	1157.13	3.61827	3.77961	3.559	5.15058	5.20676	5.19926	1.54118	4.30992	1.01954e-07	1.28794e-06
TSPYL4	1682	1530	1822	4491	3499	3335	5.02533	5.34057	5.29238	6.92528	6.64512	6.79617	1.53904	5.49418	1.23359e-05	4.55779e-05
RP11-196G18.23	221	227	297	714	533	443	2.07507	2.61117	2.68417	4.25122	3.97724	3.9461	1.53797	3.15419	9.67524e-05	0.000256041
MT-CYB	125309	63258	73738	215505	190391	174148	11.2925	10.6698	10.6178	12.552	12.3223	12.3847	1.53503	11.6663	9.51115e-05	0.000252539
TP53I3	1221.8	1046.94	1271.74	2675.38	2778.8	2535.72	4.59638	4.76697	4.7652	6.20609	6.25416	6.32305	1.53266	5.24145	9.87462e-08	1.25993e-06
RP11-650J17.1	84	59	64	154	174	139	0.741988	0.629047	0.463247	2.09186	2.26054	2.13843	1.52906	0.927788	6.90206e-07	4.7848e-06
PAIP2B	112	78	105	211	241	193	1.15733	1.02684	1.17246	2.54704	2.72488	2.60457	1.52773	2.07717	8.62898e-08	1.17778e-06
KIAA0319L	1825	1515	1758.78	3863.86	3666	3811	5.17244	5.30207	5.23353	6.73401	6.65865	6.91712	1.52634	5.8989	2.1044e-08	4.93913e-07
KRBA2	62.79	50.99	74.21	193.82	108.71	117.04	0.2727	0.46364	0.689335	2.37698	1.67994	2.01845	1.52627	0.782974	0.0010004	0.00198225
H6PD	364	300	412	911	766	729	2.85161	2.96485	3.14007	4.65313	4.39426	4.5233	1.52164	3.61307	1.63887e-07	1.74541e-06
NBR2	80.69	72.14	96.7	199.08	157.68	184.31	0.661636	0.935664	1.06102	2.44138	2.16033	2.59938	1.51804	1.51099	5.81569e-05	0.000165171
CRIPAK	113	111	125	353	213	220	1.13641	1.56093	1.43198	3.25866	2.60861	2.87489	1.51675	1.79091	5.37908e-05	0.000154813
POLD4	181.37	188.36	252.95	426.41	515	474.07	1.86348	2.28252	2.43337	3.57181	3.79478	3.86686	1.51624	2.63023	3.53701e-06	1.66522e-05
RP11-475I24.3	59.92	75.14	81.59	179.03	165.94	164.49	0.277366	0.95937	0.805957	2.32533	2.15706	2.33363	1.51592	1.22342	0.0116953	0.0181279
RCBTB2	79.19	79.1	104.13	209	213.51	150.36	0.627256	1.07384	1.1693	2.50484	2.6101	2.32472	1.51502	2.05488	7.04436e-06	2.91514e-05
DCXR	3360	2948	3440	7240	8093	6977	6.05589	6.25973	6.20033	7.64255	7.79541	7.78201	1.51473	7.09974	9.68312e-08	1.24549e-06
UBE2H	4342.83	3123.85	3976.96	7917.45	8627.59	8386.77	6.41893	6.34916	6.41147	7.76539	7.90063	8.06474	1.51339	7.05032	3.26608e-08	6.40182e-07
RP11-561B11.6	417	376	375	942	907	767	3.03261	3.3024	3.00849	4.6884	4.66501	4.63267	1.51211	3.72303	1.30837e-07	1.51307e-06
IQCD	53	28	27	78	79	78	0.076533	-0.427892	-0.764994	1.10973	1.13737	1.32362	1.50894	0.508314	0.000347603	0.000775084
C5orf55	80	75	107	222	196	168	0.650057	0.99077	1.20613	2.59886	2.47195	2.4643	1.50744	1.09886	4.0966e-06	1.8712e-05
LGALS3	158	84	94	244	269	199	1.62817	1.15268	1.01999	2.73549	2.92646	2.70627	1.50668	2.15787	8.5818e-06	3.41794e-05
TMEM86A	83.93	87	106.99	183.97	237	211	0.775024	1.15718	1.19086	2.37754	2.64273	2.65563	1.5058	1.53334	1.27301e-06	7.60279e-06
ZNF540	52.77	26.37	46.41	106	88	71	0.026219	-0.476451	0.0173439	1.5113	1.37262	1.29603	1.50533	0.623707	8.02856e-05	0.000218192
ACAD10	663.76	643	721	1738	1353	1411	3.72669	4.05579	3.94419	5.59273	5.19772	5.45308	1.5053	4.34402	1.87022e-06	1.02517e-05
LBX2	54	48.95	77.12	123.38	137	132	0.141429	0.335597	0.721723	1.80126	1.85806	1.98606	1.50371	0.498682	1.6594e-05	5.79765e-05
HBP1	1736.53	1378.32	1610.42	3237.89	3645.52	3447.37	5.08912	5.17533	5.10957	6.46888	6.67185	6.80079	1.50282	5.64691	2.4412e-08	5.41895e-07
PAG1	770	593	792	1622	1575	1382	3.92191	3.95464	4.08467	5.47667	5.45121	5.46888	1.49909	5.23688	6.92322e-08	1.01698e-06
ASH1L-AS1	120.07	124.35	174.92	373.12	287.99	268.85	1.24352	1.70762	1.90974	3.35594	3.00649	3.11515	1.49906	2.14141	0.000151862	0.000377384
FAM227A	38	46	46	184	48	87	-0.415417	0.292634	-0.00254473	2.32751	0.455935	1.52217	1.4974	0.503131	0.0202078	0.0297081
THEMIS2	55	35	36	103	77	92	0.151667	-0.129351	-0.362503	1.52798	1.0601	1.50646	1.49719	1.26759	8.76057e-06	3.47021e-05
CHMP1B	842.41	847.43	1022.05	1992.43	1934.67	1962.06	4.03716	4.48117	4.45622	5.76082	5.77403	6.00917	1.49528	4.92529	3.25616e-06	1.5619e-05
DUSP18	119.89	85.42	96	278.91	184.79	196.2	1.21727	1.18839	1.05401	2.9157	2.41175	2.72022	1.49518	1.93536	3.64902e-05	0.000112043
DECR2	269	222.82	226.54	620	520.76	469	2.41929	2.53386	2.27773	4.10121	3.83194	3.87947	1.4932	3.14047	1.21847e-05	4.51241e-05
RP11-797H7.1	51.81	58.91	38.9	144.85	81.89	100.88	0.00864327	0.661109	-0.236688	1.96755	1.2536	1.77874	1.49212	0.851501	0.00112138	0.00219327
ZSCAN23	46	35	41	106	67	87	-0.161922	-0.0811927	-0.161581	1.51825	0.967309	1.56805	1.49201	0.224918	3.00953e-05	9.52106e-05
C2orf27A	36.68	33.75	43.61	71.93	83.07	98.1	-0.426441	-0.180945	-0.0892536	1.01288	1.16916	1.59895	1.4905	1.12064	9.22936e-06	3.60918e-05
ZNF18	145	94.26	117	224.57	292.2	237	1.49925	1.32251	1.33573	2.61127	3.05555	2.97106	1.49034	2.39862	9.39768e-07	6.04203e-06
BAIAP2	970.21	980.66	1081.11	2409.78	2219.09	2093	4.28469	4.6555	4.52541	6.07345	5.89176	5.99574	1.48996	5.48978	3.55961e-07	2.98496e-06
RAB3IP	75	55	73	146	146	141	0.558055	0.546361	0.65747	1.9964	2.04739	2.21112	1.48612	1.98197	2.45367e-08	5.41895e-07
ARL15	259	230	270	552	562	493	2.35008	2.59162	2.53436	3.92095	3.96855	3.98701	1.48607	3.56702	6.64333e-08	9.94759e-07
C14orf132	9218	7816	9032	18589	17859	20052	7.49574	7.67949	7.59715	8.98889	8.9665	9.34392	1.4858	7.93504	4.63043e-07	3.57425e-06
RP11-161H23.9	209.01	167.83	255.24	503.83	436.32	473.01	2.07149	2.11327	2.4453	3.81566	3.54872	3.85415	1.48555	2.70517	4.54095e-05	0.000134276
ZNF596	64.65	65.7	54.27	162.98	133.41	102.63	0.377363	0.77427	0.22449	2.18259	1.85929	1.67697	1.48205	1.31567	1.54979e-05	5.4936e-05
ZKSCAN7	151.34	150.34	158.67	438.41	257	292.47	1.53376	2.01548	1.78092	3.55122	2.92004	3.33955	1.48171	2.28823	0.000129065	0.000327646
BNIP3L	2830.19	1655	2078.68	4576	4736	4291.96	5.78608	5.44541	5.47973	6.96124	7.06316	7.13527	1.48127	6.33874	2.78243e-07	2.52643e-06
ZBED6	631.95	493.58	622.12	1459.34	1075.37	1186.38	3.6063	3.71554	3.7449	5.29738	4.95709	5.32356	1.48056	4.62405	3.31957e-07	2.83109e-06
SLC25A42	189	137	143	394	287	355	1.91984	1.82705	1.61351	3.45535	2.95772	3.45721	1.47774	2.5934	1.20825e-05	4.48765e-05
ZNF33B	1096.78	1159	1250.76	2766.42	2347.51	2234.3	4.39527	4.95113	4.75345	6.21466	6.09386	6.25095	1.47748	5.03533	3.80275e-06	1.77003e-05
KIAA0513	355	283	333	715	728	675	2.81537	2.88098	2.83341	4.30368	4.32123	4.41278	1.47744	3.77432	9.77029e-09	3.18687e-07
FOS	102	26	42	118	110	87	1.01461	-0.532913	-0.136979	1.70391	1.61228	1.48005	1.47537	1.80622	0.00412092	0.00705264
RPS2P32	84	60	86	181	169	145	0.743898	0.651516	0.886134	2.32589	2.21511	2.19454	1.47408	1.03506	4.01952e-08	7.21197e-07
CHKB	525.26	471.85	531.81	1480.95	925	944.68	3.36551	3.62938	3.51187	5.34108	4.69285	4.93243	1.47282	4.05031	0.000783949	0.00159434
CTC-338M12.4	29.36	30.06	34.28	104.75	62.77	47.83	-0.747556	-0.341439	-0.430808	1.54785	0.776463	0.581955	1.47263	0.0941614	0.000571699	0.00120268
GLI4	77.65	83.95	75.39	215.29	150.8	151	0.621261	1.14088	0.700017	2.56687	2.06937	2.27698	1.46838	1.33896	3.70973e-05	0.000113578
RP11-418J17.1	163.56	152.46	144.43	369.74	286.03	326.86	1.69514	1.99458	1.63232	3.34917	2.98339	3.37889	1.46271	2.44336	1.40204e-05	5.05108e-05
PNPLA8	2066.16	1507.35	1994.69	3836.45	4109.63	3588.48	5.33145	5.31128	5.42045	6.70627	6.85995	6.87894	1.45963	6.48362	1.06812e-08	3.35496e-07
GOLGB1	2224	1986	2233	5380	3878	4131	5.42897	5.71617	5.58557	7.18649	6.79208	7.10307	1.45832	6.34545	3.65171e-06	1.71036e-05
PINK1	548.19	441.65	590.24	1020.67	1151.8	1253.28	3.44304	3.5209	3.65784	4.81822	4.97995	5.30131	1.45718	4.27182	3.83505e-07	3.11535e-06
KIF27	250.26	199.29	216.11	542.61	428.93	414.2	2.27527	2.40629	2.22067	3.87404	3.62547	3.79773	1.45674	2.94267	3.0896e-07	2.69382e-06
SEPSECS	313	254	297	632	568	572	2.62111	2.73592	2.67208	4.11455	3.98696	4.20537	1.45119	3.24893	5.73015e-07	4.16533e-06
NUDT7	56	57.3	58	126	131	103	0.141848	0.603276	0.327619	1.7864	1.88787	1.75504	1.44183	0.926865	1.98885e-05	6.71448e-05
EPM2AIP1	693	710	754	1837	1388	1246	3.73678	4.24167	4.02273	5.62716	5.32961	5.40025	1.43745	4.62358	0.000172443	0.000421451
RP11-204M4.2	34.95	12.84	42.31	58.47	47.68	54.56	-0.537264	-1.50655	-0.121081	0.679514	0.451451	0.860639	1.43331	0.226024	0.00171536	0.00320662
RP11-159D12.2	35.2	37.92	33.66	141.66	45.41	64.52	-0.426417	-0.0635927	-0.473837	2.03695	0.197925	0.855774	1.43164	0.691917	0.0177095	0.0263828
PCMTD1	582.2	430.5	512.04	1127.21	986.28	970.28	3.51426	3.49689	3.45716	4.94781	4.78462	4.97002	1.43112	4.29886	5.75188e-09	2.399e-07
HS6ST3	213	224	228	521	420	465	2.07999	2.54415	2.28786	3.8476	3.52798	3.87504	1.43096	2.52088	2.96963e-05	9.41593e-05
LACTB	444	262	347	703	721	688	3.11949	2.78498	2.89764	4.26337	4.34056	4.48454	1.42604	4.06508	3.93081e-07	3.16681e-06
EPHX2	472	433	501	1009	1004	917	3.24608	3.47694	3.41652	4.81799	4.74772	4.80531	1.42529	3.80511	8.35618e-08	1.1592e-06
CHGA	127319	121843	147164	292957	272170	270036	11.3398	11.5954	11.6082	13.0162	12.7934	12.9584	1.42454	11.7176	2.04802e-07	2.01647e-06
APLP2	17231	13707	16667	33585	33629	31083	8.40119	8.48737	8.48018	9.84487	9.87404	9.96898	1.42171	9.27489	1.20934e-09	1.12165e-07
SLC26A6	149	160	180	513	257	304	1.54726	2.0754	1.95268	3.80902	2.85448	3.308	1.41976	2.96926	0.00263508	0.00471395
AC002467.7	41.8	34.65	42.22	74.73	81.08	93.93	-0.266355	-0.122021	-0.128435	1.04485	1.18195	1.59991	1.41974	0.434464	5.79644e-06	2.46776e-05
TUBGCP6	635	739	705	2341	1023	1224	3.6328	4.2812	3.91992	5.99609	4.84938	5.32104	1.41761	4.49868	0.012277	0.0189464
MAPKBP1	1220.54	1035.49	1144.97	2523.62	2361	2291.36	4.58044	4.76305	4.61767	6.10923	6.04554	6.21201	1.41749	5.60769	1.90166e-07	1.92298e-06
ZNF28	366.21	248.11	300.69	597.44	690.55	547.23	2.84184	2.70664	2.69133	4.02873	4.27854	4.15481	1.41469	3.66295	2.86704e-07	2.57023e-06
LYRM5	549.02	414.76	483.8	975.36	1033.29	850.31	3.4002	3.46755	3.38334	4.71341	4.90559	4.85136	1.41402	4.10165	6.37023e-08	9.69326e-07
HIST1H2BK	2244.56	2001	2555.11	4595.19	5057.61	4332.62	5.46349	5.70948	5.77421	6.97758	7.13639	7.1202	1.41332	6.64642	8.99707e-08	1.1997e-06
C16orf58	1373.32	1021.03	1342.91	2707	2644.77	2424	4.78546	4.71393	4.83822	6.24093	6.14545	6.20827	1.41143	5.30487	1.01499e-08	3.26053e-07
CYB5D2	687	542.97	652	1266.19	1328	1309.6	3.76667	3.82	3.80176	5.12755	5.1884	5.36892	1.41125	4.21865	2.83642e-08	5.89577e-07
PLIN5	25	43.63	35.36	113.29	49.69	59.2	-1.00777	0.215505	-0.377941	1.63201	0.501682	0.96574	1.40927	0.558195	0.00722247	0.011737
MT-ATP8	45367	23583	28890	71645	69108	56083	9.81993	9.25191	9.26778	10.9572	10.8728	10.7666	1.40906	10.2858	3.87599e-05	0.000117818
ITGB3	52.48	57.01	48.48	114.49	103.89	109.82	0.0451037	0.599273	0.0724359	1.64533	1.56199	1.85668	1.40833	1.06205	1.03581e-05	3.97004e-05
KIAA0355	950	723	838	1818	1743	1545.97	4.2251	4.24014	4.16599	5.64146	5.59683	5.62985	1.40737	5.01837	6.76243e-09	2.60536e-07
ZNF837	68	66	73	171	128	139	0.448186	0.782044	0.649256	2.25036	1.80256	2.11645	1.40405	1.38569	6.53592e-06	2.73588e-05
LINC00863	302.63	269.49	314.12	606.49	595.11	597.51	2.58249	2.81298	2.75013	4.06382	4.03607	4.24418	1.39788	3.58405	1.79108e-07	1.86298e-06
PYGB	2985	2717	3002	5858	6424	5859	5.89162	6.13672	6.00215	7.34261	7.45049	7.51446	1.39601	6.76261	1.32284e-08	3.86848e-07
MT-ND4L	63426	28627	36291	88532	89408	71649	10.2982	9.53582	9.59822	11.258	11.2538	11.1326	1.394	10.6117	0.00018155	0.000440072
MAP1LC3B	5729.81	4295.36	5142.31	9990.38	10862.3	9487.29	6.8101	6.81568	6.78451	8.09333	8.2487	8.26361	1.39348	7.74692	8.3419e-09	2.95167e-07
PRPH	7852.02	7212.73	8706.73	17085.3	16838.1	15628.7	7.29534	7.53803	7.5359	8.89426	8.82502	8.90911	1.39315	7.92667	3.05741e-08	6.16505e-07
OSBPL7	178	214	196	582	321	343	1.81969	2.48005	2.07073	4.00546	3.14432	3.44139	1.3927	2.60632	0.00290815	0.00514958
SLC27A1	47	19	37	73	56	72.03	-0.0889496	-0.98044	-0.319185	1.02014	0.633475	1.19461	1.3923	0.547945	0.000729051	0.00149578
AQP3	71	44	64	110	120	134	0.506218	0.205638	0.461836	1.61287	1.71678	2.07304	1.39171	1.26568	7.61491e-06	3.09982e-05
USP20	715	690	796	1739	1328	1542	3.83665	4.15521	4.08612	5.59598	5.16578	5.57441	1.39098	4.70926	6.66421e-05	0.00018587
WDR27	206	215	179	674	265	334	1.98127	2.52692	1.95328	4.17453	2.95703	3.52129	1.3904	2.77453	0.0133656	0.0204478
BBS2	1052.77	887.6	1034.78	2262.17	1809.55	1928.83	4.36126	4.54574	4.47335	5.94629	5.67271	5.97802	1.38905	5.07826	4.10818e-06	1.87447e-05
RP11-1006G14.4	77	60	68	139	146	126	0.631747	0.64111	0.546144	1.95719	1.98171	1.96203	1.38836	1.36441	7.17901e-07	4.92579e-06
CCNYL1	892.95	696.92	889.37	1654.88	1829.49	1445.18	4.13973	4.18393	4.25072	5.5093	5.65952	5.52308	1.38765	5.40292	2.17946e-08	5.07864e-07
CAPN5	915	725	798	1764	1724	1506	4.16068	4.25262	4.09824	5.58897	5.59983	5.61709	1.38505	5.14444	2.20391e-08	5.0937e-07
LL22NC03-N14H11.1	401	402	471	1173	668	781	2.98694	3.3899	3.33406	5.014	4.20449	4.63273	1.38164	3.73506	0.000739439	0.00151423
SMPD1	361	292	348	681	687	687	2.83396	2.93065	2.89838	4.22859	4.2478	4.45168	1.3813	3.63597	2.57395e-08	5.54292e-07
CCT6B	58.62	50.77	72	145.32	120.24	98.08	0.218281	0.421209	0.634191	2.0011	1.74456	1.65795	1.37909	1.02357	3.26159e-06	1.56383e-05
RP11-390E23.6	195	192	282	478	426	387	1.91535	2.35331	2.60403	3.69064	3.61702	3.70175	1.37722	2.73322	8.05793e-05	0.000218841
ZNF862	238.77	203.65	277.72	595.1	390.33	474.1	2.27062	2.38542	2.56483	4.06219	3.37453	3.83924	1.37509	2.99036	8.40718e-05	0.000226873
MT-CO2	309812	172156	210018	506539	461674	412399	12.6011	12.1119	12.1271	13.7873	13.5953	13.6218	1.37276	13.0474	2.31309e-05	7.64875e-05
PBLD	214	188	229	472	396	380	2.06975	2.30602	2.29873	3.69042	3.4742	3.62542	1.37194	2.58442	3.142e-06	1.52148e-05
ZNF641	152	101	120	278	235	224	1.57538	1.41475	1.36986	2.92586	2.72663	2.86958	1.37116	2.14654	5.33065e-07	3.95042e-06
C5orf42	788	767	842	2133	1229	1389	3.90915	4.3636	4.18534	5.83142	5.1776	5.58814	1.3672	4.73998	0.000154776	0.000383429
ZFHX2	109.11	83.23	98.11	200.19	194.41	186	1.1289	1.11236	1.07257	2.47931	2.39901	2.52925	1.36718	1.52776	4.62918e-06	2.05902e-05
LYST	481.35	308	473.2	884.29	731.07	829.25	3.23762	3.01651	3.34414	4.59567	4.35739	4.74955	1.36612	4.02765	1.57598e-06	8.95403e-06
FGD6	749	575	739	1420	1296	1290	3.87021	3.91998	3.988	5.27451	5.19163	5.3983	1.36493	4.95853	4.92149e-08	8.14125e-07
DGAT1	262	221	299	578	469	554	2.35666	2.54241	2.68398	3.97856	3.72608	4.17946	1.36348	3.40242	0.00016042	0.000395639
MT-CO1	714225	364919	439492	1.07127e+06	995394	905841	13.8095	13.193	13.1915	14.8708	14.6975	14.7488	1.36037	14.1214	6.33606e-05	0.000177888
RP11-73M18.10	63.61	67.47	68.06	142.29	127.3	137.42	0.3223	0.838629	0.557046	1.95955	1.85007	2.17373	1.35886	1.31859	0.000316501	0.000714501
SSTR2	122	110	132	233.58	248	245.51	1.29069	1.51145	1.49838	2.70255	2.74693	2.92544	1.35845	2.2482	6.32219e-07	4.46856e-06
ARRDC1	175	180	200	458	313	378	1.7739	2.24869	2.10555	3.64149	3.14692	3.63322	1.35815	2.84408	0.000119298	0.000305597
MT-RNR2	422788	193097	233550	533342	565609	510500	13.0384	12.2868	12.2833	13.8518	13.9088	13.9571	1.35549	13.3723	0.000138237	0.000346984
ARHGAP26	439	335	438	863	787	706	3.11563	3.12869	3.22985	4.56991	4.44408	4.49148	1.35132	4.11783	4.27936e-09	2.14205e-07
ADI1	1950.47	1627.61	2036.16	3660.82	3928.15	3470.97	5.26275	5.41009	5.44625	6.65126	6.76849	6.79589	1.35103	6.23629	3.59917e-08	6.68395e-07
BBS12	174	142	158	309	332	285	1.78142	1.89464	1.76218	3.08827	3.20303	3.18811	1.34921	2.53772	1.16416e-06	7.11302e-06
CCNDBP1	1799	1540	1751	3303	3438	3280	5.13696	5.33788	5.23111	6.49486	6.59302	6.7366	1.34884	5.98589	1.26005e-07	1.47392e-06
RSG1	45	39	33	75	67	95	-0.145605	0.033476	-0.48337	1.06359	0.880241	1.57839	1.34818	0.216101	8.34998e-05	0.000225568
KLHL28	1049	764	933	1963	1740	1555	4.36567	4.32162	4.32147	5.75006	5.5987	5.64403	1.34612	5.28837	4.36172e-09	2.14787e-07
ZC3H6	303	212	248.38	532	500.99	401.7	2.55098	2.49501	2.42093	3.84586	3.84869	3.75279	1.34216	3.103	2.85842e-08	5.92214e-07
MT-ND4	436283	196046	235699	644489	539173	471593	13.0953	12.2991	12.2934	14.135	13.8186	13.8146	1.34136	13.2774	0.000472752	0.0010162
GFPT2	45	30	31	59	76	72	-0.135183	-0.348172	-0.574985	0.72911	1.04178	1.15555	1.34064	1.3964	1.44868e-05	5.20142e-05
DHRS2	47	35	37	88	74	66	-0.137146	-0.0763047	-0.306208	1.24597	1.12047	1.18651	1.33978	0.769449	1.20531e-05	4.47803e-05
GXYLT2	86	49	53	136	113	97	0.731413	0.400179	0.205421	1.87443	1.72094	1.72936	1.33573	1.22293	4.64123e-06	2.06365e-05
MAP1LC3B2	155.19	101.64	159.69	281.62	281.69	227.71	1.60354	1.42523	1.78107	2.943	2.99068	2.89737	1.33544	2.47012	3.04092e-07	2.6672e-06
ELL2	254.98	168.18	207.13	403.28	410.55	377.27	2.32428	2.14384	2.15363	3.46568	3.52199	3.60943	1.33407	3.55249	3.80293e-08	6.93081e-07
TOM1	871	699	897	1688	1612	1610	4.11539	4.17869	4.25992	5.54797	5.4559	5.65078	1.33136	4.78035	3.19535e-08	6.30547e-07
ZBTB22	337	241	278	628	539	520	2.72269	2.66428	2.57817	4.10117	3.92027	4.07977	1.33094	3.07335	5.69982e-06	2.43313e-05
WDR19	729	602	749	1748	1107	1166	3.84375	3.97575	4.00399	5.5852	4.94138	5.22202	1.3299	4.47913	9.59773e-05	0.000254413
FNBP1	3495	2918	3516	6917	6235	5973	6.10128	6.25441	6.23493	7.56672	7.44003	7.58566	1.3293	7.04787	1.90331e-08	4.67213e-07
FLVCR1-AS1	44	44	46	104	76.91	83	-0.191319	0.2167	-0.00662425	1.52062	1.1028	1.41785	1.3292	0.297158	7.87144e-06	3.18792e-05
CUL9	458.58	438.31	480.63	1075.77	812.99	828	3.19649	3.50113	3.35886	4.90338	4.4581	4.67762	1.32856	3.64919	1.57919e-05	5.57715e-05
HAND2-AS1	10971	9799.13	11554.4	24719.6	17717.2	19447.8	7.7675	7.98868	7.94692	9.41808	8.91738	9.24972	1.32749	7.9719	2.02181e-05	6.8041e-05
CTD-2619J13.9	36.67	37.52	49.1	96.95	66.76	86.56	-0.417264	-0.0381864	0.0774054	1.44931	0.838456	1.39613	1.32576	0.645954	0.000207908	0.000494632
GDE1	4591.33	3114.66	3853.92	6910.4	7456.22	7687.99	6.50378	6.34112	6.36491	7.57314	7.68176	7.9281	1.32296	7.20044	5.58474e-07	4.07359e-06
AC016725.4	126.81	77	112	203.8	226.79	172.66	1.28278	1.05207	1.27941	2.4508	2.73411	2.57306	1.32281	1.7	7.34927e-07	5.01387e-06
RP11-98D18.9	161.4	134.96	142.47	300.06	305.68	242.93	1.67764	1.81796	1.61224	3.04978	3.07613	2.94758	1.32028	2.50491	3.88906e-06	1.80163e-05
JAK1	2326	1723	2323	3871	4379	3888	5.51229	5.49589	5.63754	6.72792	6.93332	6.97033	1.31953	6.44372	1.61687e-07	1.72696e-06
MTM1	136	83	123	206	235	202	1.42964	1.12142	1.40152	2.5067	2.70075	2.68635	1.3194	2.28456	9.70964e-07	6.1944e-06
BCDIN3D-AS1	42.4	49.22	44.18	113.04	74.93	80.32	-0.236526	0.37043	-0.0662776	1.64698	1.05151	1.35226	1.31718	0.275808	7.76089e-05	0.000211859
TMEFF2	304	252	289	533	554	533	2.57747	2.72588	2.63319	3.86756	3.95395	4.10753	1.31452	3.55344	3.10407e-08	6.22821e-07
CLGN	1797	1201	1563	2825	2985	2649	5.12975	4.98395	5.06881	6.26448	6.39945	6.44203	1.31193	5.76871	4.70465e-08	7.90849e-07
MALAT1	1002	892	948	3443	1097	1421	4.26048	4.57723	4.35499	6.52636	5.00479	5.60906	1.31105	4.89436	0.0241066	0.034955
hsa-mir-6723	779.3	400.79	495.64	1144.58	1026.26	955.67	3.96949	3.36504	3.40085	5.00034	4.77821	4.86337	1.31094	4.31054	9.54384e-05	0.000253248
OTUD7A	29.49	37.3	27.36	70.69	55.01	61.91	-0.735747	-0.0392722	-0.752363	0.988612	0.577571	0.937347	1.30978	0.401832	0.000267539	0.000617447
TEP1	148	119	101	319	174	215	1.49935	1.68139	1.13245	3.09108	2.36293	2.90213	1.30923	2.24149	0.000842142	0.00170154
BTG1	2990.96	2353.67	2859.85	4750.87	5287.79	5586	5.8928	5.93106	5.93263	7.03894	7.1728	7.44975	1.30907	6.62064	8.75045e-07	5.71429e-06
HECTD4	2206.94	1869.95	2197	4518	3752.94	3852	5.44477	5.60711	5.55488	6.95809	6.69566	6.93681	1.30768	6.07797	1.95398e-07	1.96433e-06
SLC41A2	114	73	106	207	180	152	1.14589	0.962317	1.196	2.48729	2.37216	2.35062	1.30537	2.12231	5.91054e-07	4.25512e-06
RPS6KA2	1194	988	1215	2207	2235	2094	4.57248	4.67574	4.69688	5.93661	5.92306	6.02438	1.30514	5.17094	4.96564e-08	8.17835e-07
ZNF606	303.79	236.24	287.46	573.14	511.4	466.99	2.57632	2.63302	2.62554	3.97209	3.8389	3.91734	1.30462	3.26503	4.9729e-09	2.29186e-07
ZSWIM4	422	375	449	782	831	826	3.07873	3.27467	3.26021	4.44528	4.48597	4.66918	1.30191	3.66304	8.91488e-08	1.19501e-06
TST	507	454	530	871	1086	998	3.33854	3.55397	3.50049	4.59663	4.88036	4.95323	1.30156	4.4382	6.91097e-08	1.01635e-06
SYT11	8364	6438	7966	13655	14815	14520	7.36401	7.39265	7.41368	8.55133	8.68136	8.85753	1.29921	7.8433	1.38671e-07	1.56803e-06
ZNF497	129.55	159.64	150.08	332.55	223.15	298.69	1.37225	2.05064	1.68419	3.20716	2.60355	3.21927	1.29889	2.35882	0.000514166	0.00109541
ZNF852	100.66	89.66	80.01	265.49	117.91	146.38	0.953739	1.26816	0.796003	2.83381	1.7885	2.32912	1.29807	1.67864	0.00312073	0.0054825
C16orf46	37.41	14.52	24.04	41.34	36.93	59.27	-0.421333	-1.35122	-0.929046	0.201134	0.0522634	0.932544	1.29702	0.195215	0.00245035	0.00442265
CCDC103	68.98	67.91	90.95	136.2	175.27	130.83	0.471497	0.820571	0.963737	1.92562	2.24934	2.02254	1.29642	0.868744	5.25426e-05	0.000151804
ITPR1	4650	3712	4591	8632.93	7883	7819	6.5145	6.60048	6.6194	7.88757	7.77593	7.97093	1.2948	7.10439	5.18899e-08	8.4088e-07
ULK1	997	959	1109	2317	1662	2019	4.30817	4.63633	4.5664	6.00302	5.50366	5.98221	1.29479	5.1326	6.91184e-05	0.000191642
MAFB	25	20	34	53	53	44	-0.978418	-0.914863	-0.441623	0.568889	0.540224	0.470486	1.29478	0.248515	1.85732e-05	6.3445e-05
ING4	493	415	503	941	849	885	3.28076	3.43892	3.42982	4.69287	4.55717	4.82228	1.29441	3.69817	9.67517e-06	3.75009e-05
KCTD11	73	50	62	124	112	121	0.554939	0.380752	0.413992	1.79276	1.60138	1.90472	1.29373	1.0138	7.59577e-06	3.09301e-05
RP11-319G6.1	70.53	41.72	60.28	125.98	108.76	86.77	0.505993	0.12209	0.373633	1.81585	1.55855	1.42642	1.28929	0.62629	6.9045e-06	2.86565e-05
PSMD5-AS1	1178	1138	1233	2756	1945	1986	4.50937	4.91561	4.72984	6.2189	5.80232	6.0541	1.28858	5.14055	9.12296e-05	0.000243656
MT-ATP6	246729	139289	168611	408939	338326	305381	12.2744	11.8049	11.8098	13.48	13.1437	13.1843	1.28755	12.682	7.41923e-05	0.000203977
TOB1-AS1	38.6	40.31	41.39	76.77	73.73	77.14	-0.407995	0.116618	-0.149161	1.05886	1.09714	1.38587	1.2868	0.325718	2.05402e-05	6.90516e-05
GPR173	579	543	625.03	1350	943	1072	3.53218	3.81012	3.73761	5.23051	4.67268	5.05093	1.28636	3.90663	3.11077e-05	9.77624e-05
ZC3H10	339.22	233.76	315.05	577.25	567.83	546.51	2.73904	2.61468	2.75651	3.98572	3.9828	4.1347	1.28532	3.29295	7.44554e-08	1.0658e-06
ZNF611	210.02	168.8	183.74	405.54	323.53	312.49	2.03362	2.15856	1.98428	3.46377	3.19964	3.36578	1.28518	2.73218	8.0437e-07	5.36289e-06
RP11-143K11.1	26	23	30	56	32	67	-0.942119	-0.701978	-0.614242	0.630833	-0.143822	1.11822	1.28131	0.186627	0.00183847	0.0034132
RNF213	1483.58	1209.57	1430.13	3029.97	2567.45	2198.52	4.88201	4.97053	4.93296	6.39056	6.12973	6.10348	1.28091	5.24988	1.51583e-07	1.6467e-06
RP11-473M20.14	373.25	388.38	420.42	864.29	663.07	707.47	2.8828	3.34091	3.17056	4.5729	4.1953	4.49215	1.27794	3.58572	0.000112577	0.000291016
SPTAN1	9581	8130	9521	18268	16865	16275	7.57497	7.71689	7.66688	8.9843	8.84095	8.9857	1.2776	8.47112	1.9364e-08	4.68786e-07
PPP1R21	371	274	330	597	655	544	2.85324	2.8556	2.82728	4.02127	4.21571	4.16406	1.27546	3.5422	1.29104e-08	3.81052e-07
ACACB	131	138	138	320	197	274	1.40766	1.82516	1.55832	3.16871	2.3887	3.04781	1.27469	2.07242	0.000238579	0.000559441
MT-CO3	438601	258346	307922	680781	633844	575958	13.1057	12.695	12.6783	14.2165	14.047	14.0963	1.27455	13.5533	2.11205e-05	7.06865e-05
XXbac-B461K10.4	209.95	85.43	59.97	211.41	216.52	141.87	2.04804	1.16791	0.372968	2.53861	2.59413	2.19309	1.27378	2.09626	0.0142579	0.0217034
AP3B2	1841	1550	1893	3740	3170	3061	5.17378	5.3443	5.34263	6.67718	6.4695	6.62834	1.27276	6.16961	8.25096e-07	5.46669e-06
SRR	100.48	60.95	112.02	182.29	161.32	148.95	1.01114	0.665578	1.2628	2.34501	2.1296	2.20842	1.27258	1.80724	6.05142e-05	0.000170915
CDKN2D	504	408	477	865	923	840	3.32148	3.40705	3.35093	4.57923	4.66139	4.72538	1.26867	4.44023	2.11742e-09	1.43275e-07
LINC00883	438	333	423	725	764	682	3.06533	3.15888	3.1923	4.27762	4.48717	4.55588	1.26796	3.53192	6.31369e-07	4.46856e-06
H2BFS	30.92	33.87	21.05	69.85	49.87	47.37	-0.674712	-0.171417	-1.12121	0.966101	0.448649	0.569678	1.26586	0.136198	0.00364048	0.0062999
DAAM1	577	407	515	940	906	867	3.51243	3.40683	3.46248	4.69562	4.64192	4.78076	1.26453	4.32609	9.59728e-09	3.17109e-07
SLC35D2	330	262	314	571	590	514	2.72513	2.7576	2.74476	3.99255	3.99092	3.98364	1.26384	3.00046	3.67682e-07	3.05067e-06
C2orf81	102.03	108.95	98.25	240.19	197.26	161.13	1.04454	1.48893	1.07139	2.75198	2.39809	2.29367	1.26324	1.48972	6.7465e-05	0.000187672
ZNF334	117	106	113	285	167	174	1.17726	1.50227	1.28944	2.94248	2.27518	2.55949	1.2618	1.74544	0.000116439	0.000299235
LL22NC03-N64E9.1	46.09	139.33	120.65	179.94	178.08	148.77	-0.160955	1.89809	1.38452	2.27732	2.37425	2.34305	1.25904	1.28034	0.0183352	0.0272192
CTD-2196E14.4	85	42	55	119	114	93	0.761028	0.141914	0.245879	1.72306	1.64888	1.55618	1.25575	0.824317	6.08173e-05	0.000171695
AMZ2P1	257.62	207.5	231.96	517.19	380.51	386.35	2.33663	2.44819	2.31727	3.82203	3.41704	3.64973	1.25572	2.82972	4.40506e-06	1.97514e-05
AC005003.1	251	214	293.97	497	451.67	465	2.31451	2.4799	2.65427	3.77806	3.63603	3.87942	1.25564	2.39537	2.01064e-06	1.08211e-05
HOMEZ	192	142	228	377	359	286	1.93999	1.88065	2.28533	3.3896	3.28474	3.152	1.25264	2.88888	2.08861e-06	1.11262e-05
CTD-2196E14.9	534	410	523	900	950	823	3.40008	3.41801	3.48489	4.63229	4.71161	4.70741	1.25205	3.9146	8.37092e-08	1.15998e-06
AKAP13	3320.71	2773.27	3202.16	5393.7	6180.68	5634.35	6.05035	6.16217	6.09391	7.22784	7.38567	7.44593	1.25065	6.72766	1.02906e-06	6.47413e-06
BBS1	437.17	388.28	416.62	845.69	718.87	740.35	3.11341	3.33819	3.15671	4.54401	4.30659	4.55074	1.25055	3.74251	2.20108e-06	1.15702e-05
LAMB2	493	454	496	1149	676	884	3.27121	3.57624	3.4122	4.9725	4.24609	4.84388	1.24894	3.73308	0.00273959	0.00488168
PPM1L	3433	2738	3314	5853	5925	5276	6.07268	6.16487	6.15033	7.32334	7.37154	7.41343	1.24853	6.75832	1.80104e-07	1.87015e-06
GRN	4780	4384	5069	8716	9054	9246	6.58509	6.81506	6.75398	7.9283	7.91946	8.13789	1.2473	7.19198	8.48447e-08	1.1643e-06
PSMG3-AS1	112	108	117	193	213	218	1.19562	1.46215	1.31757	2.45216	2.47717	2.68682	1.24381	1.75282	3.90638e-06	1.80571e-05
PKD1	1690.76	2008.23	1818.11	5155.29	2441.84	3224.93	5.0683	5.70356	5.27975	7.15526	6.06146	6.66154	1.2431	6.05813	0.0119856	0.0185373
GLRX	341	221	354	440	469	773	2.75424	2.52755	2.92236	3.60111	3.6932	4.61591	1.2427	3.14187	0.00262751	0.00470395
SGSH	599	582	608	1488.81	894	1022	3.57964	3.91133	3.69819	5.37035	4.59846	4.98568	1.24261	4.33321	0.000647957	0.00134552
C21orf119	109	69	92	158	191	137	1.07696	0.885314	0.993884	2.09472	2.46575	2.21221	1.24242	1.12003	1.38621e-06	8.15878e-06
HIST2H2BB	54.29	33.56	31.79	89.32	71.91	62.15	0.1182	-0.176797	-0.535302	1.31045	0.989287	0.980513	1.24218	0.451176	0.00687243	0.0112183
ZSCAN16	194.8	196.96	211.23	417	356.87	339.77	1.94454	2.36469	2.17975	3.52068	3.30589	3.43971	1.24132	2.9033	1.54992e-05	5.4936e-05
STAG3	40.97	45.15	41.21	130.34	47.46	79.55	-0.301605	0.260567	-0.16116	1.83746	0.427726	1.37775	1.23829	0.48475	0.0322039	0.045317
MANBA	246	201	240	467	387	402	2.29108	2.38513	2.36069	3.69317	3.40323	3.65615	1.23547	2.98107	4.50733e-06	2.01044e-05
MTATP6P1	32700	19053.7	22928.7	52877.5	43166.3	40634.9	9.35931	8.93457	8.93121	10.5293	10.1724	10.2733	1.23513	9.78176	9.2764e-05	0.000247028
CSRNP2	1675	1231	1561	2772	2584	2617	5.04809	5.00323	5.06165	6.2544	6.15532	6.37653	1.22885	6.03392	3.15959e-08	6.29986e-07
ARVCF	2618.24	2756.58	2960.91	6481.35	4375.26	4916.86	5.71773	6.14502	5.97817	7.50177	6.86867	7.2246	1.22767	6.24296	0.000334384	0.000748892
CHCHD7	391	295	325	639	588	566	2.9471	2.94692	2.80038	4.13519	4.02691	4.17695	1.22601	3.96913	1.35271e-07	1.54154e-06
LL22NC03-86G7.1	90.07	95.88	107.31	255.35	152.35	144.13	0.802592	1.35748	1.215	2.78506	2.14151	2.28647	1.22591	1.00617	0.00557617	0.00927248
LINC00657	12953.9	11919.9	13745.6	24298.9	23590.6	20846	7.96831	8.3034	8.2079	9.35937	9.4014	9.44433	1.22551	8.74149	4.95136e-07	3.74918e-06
YPEL3	297.63	325	374.5	675.42	560.74	582.86	2.57751	3.06703	2.99829	4.23561	3.9156	4.16219	1.2253	2.97974	2.6596e-05	8.60664e-05
CTD-2192J16.20	149.51	61.97	99.24	217.44	155.79	156.34	1.57433	0.695767	1.09096	2.59194	2.09367	2.297	1.22506	1.87424	0.000319777	0.000720745
CTD-2574D22.4	34.84	45.38	46.28	102.41	68.01	56.36	-0.564627	0.294448	0.0130239	1.46286	1.00111	0.962649	1.22418	0.556845	0.00181641	0.00337569
RP11-126K1.2	39.27	35.83	38.69	66.49	77.3	64.28	-0.354726	-0.0748848	-0.253024	0.878016	1.1124	1.05474	1.22404	0.376489	2.44935e-07	2.3012e-06
SPATA7	387	300	333	608	631.96	563	2.9251	2.97706	2.83735	4.05722	4.14397	4.18676	1.22334	3.70233	2.44856e-08	5.41895e-07
LRRC27	115	110	103.14	210.28	183	205.09	1.21581	1.50318	1.14128	2.56003	2.29118	2.64216	1.22318	1.48127	2.46313e-05	8.06733e-05
UVSSA	218	204	216	579	278	335	2.07443	2.44169	2.22052	3.96572	3.00468	3.49723	1.22247	2.51667	0.00266312	0.00475942
MT-ND6	29843.7	11858	13625	37811.9	30242.3	26726.1	9.22306	8.254	8.18152	10.0416	9.6671	9.67949	1.22145	9.22908	0.00345979	0.00601997
STAT2	241	217	225	483	361	404	2.24554	2.50856	2.27209	3.72776	3.33222	3.70214	1.22135	2.89002	0.000401083	0.00087802
MT-ND5	120022	52911.9	62280	162061	131893	114319	11.2274	10.4145	10.3749	12.1382	11.7981	11.7846	1.21899	11.3559	0.00146677	0.00278447
ZKSCAN2	1551.09	1315	1620	2689	2874	2462	4.9361	5.09937	5.11546	6.20955	6.31083	6.29124	1.21865	5.84722	1.33983e-07	1.53443e-06
TCEANC	136	169	144	266	279	249	1.42236	2.14887	1.63004	2.86833	2.96117	3.00517	1.21752	2.3075	8.06665e-05	0.000218981
HDAC6	870	778	792	1844	1282	1307	4.09492	4.3486	4.08549	5.65902	5.15991	5.3958	1.214	4.70611	0.000177664	0.000432299
ANKMY2	857	544	674	1261	1256	1071	4.06606	3.83874	3.85482	5.10468	5.14342	5.12601	1.21352	4.69277	8.08098e-08	1.13339e-06
RAD51-AS1	46	43	41	145	47	60	-0.15302	0.204655	-0.163978	1.97619	0.444094	1.01407	1.21345	0.487935	0.0148923	0.0225798
PCDH10	1575	1200	1529	2617	2603	2406	4.94755	4.97616	5.03494	6.16113	6.18735	6.28385	1.2125	5.58291	9.00579e-09	3.07964e-07
WIPI1	108.56	64.37	112.59	182.04	169.81	151.56	1.11194	0.752182	1.27285	2.33408	2.2221	2.25831	1.21159	1.6906	1.48357e-05	5.30128e-05
GADD45G	111	139	150	276	209	251	1.17704	1.82943	1.67621	2.96213	2.46029	2.90358	1.2097	1.7188	0.000265129	0.000612773
MIR22HG	126	120	142	336	168	201	1.29127	1.67422	1.61568	3.18618	2.27001	2.74873	1.2075	2.40348	0.00341667	0.00595064
RNF215	172.14	146.61	181.92	370.06	272.35	273.22	1.77364	1.93423	1.96289	3.35475	2.90375	3.10865	1.20725	2.2438	0.000287362	0.000657232
RP11-67L2.2	141	138	157	280	233	272	1.53077	1.81082	1.73911	2.99156	2.59856	2.99506	1.2067	2.35208	0.000227212	0.00053565
PCYOX1	2511	1873	2296.99	3737.99	4327.99	3627.98	5.62608	5.61348	5.62038	6.68045	6.9102	6.86222	1.20555	6.50527	5.45911e-07	4.00492e-06
ZNF345	72	74	85	175	132	111	0.444126	1.01688	0.890576	2.20855	2.00371	2.00207	1.20475	0.839503	0.000229511	0.000540168
ARMCX3	2519	1977	2361	4506	3793	3730	5.62488	5.6962	5.66159	6.94495	6.73043	6.91628	1.20414	6.12804	2.17388e-07	2.10617e-06
PSAP	24009	18430	22336	36274	40977	39194	8.90642	8.89248	8.89537	9.97928	10.1104	10.2387	1.20305	9.32536	5.4208e-08	8.68721e-07
KIF3A	1835	1281	1456	2973	2486	2425	5.15516	5.08088	4.96782	6.33396	6.14431	6.32619	1.2029	5.73123	1.26663e-07	1.47796e-06
SIRT7	391	392	431	961	596.13	679	2.94877	3.35508	3.20664	4.72499	4.04366	4.4353	1.20261	3.91714	0.000880284	0.00177157
SPPL2B	761.6	890.14	934.48	2167.62	1288.4	1411.56	3.92467	4.5249	4.31819	5.91112	5.12762	5.45426	1.20149	4.72706	0.00488173	0.00822394
AF127936.7	310	264	315	528	518	508	2.56847	2.82353	2.76727	3.82152	3.92495	4.12857	1.201	3.52443	2.80535e-07	2.53969e-06
KIAA1033	2966	2355	2808	5387	4580	4077	5.85049	5.95683	5.91438	7.19381	7.0207	7.06894	1.19819	6.77838	1.82605e-08	4.57266e-07
IQSEC3	219.77	225.95	228	452.3	366.95	394.55	2.12648	2.55543	2.28747	3.64508	3.33076	3.63475	1.19495	3.06963	2.98655e-05	9.46014e-05
PRKAG1	1269.89	1016.33	1237.1	2064.29	2217.91	1924.5	4.64623	4.72899	4.72695	5.82699	5.9396	5.93938	1.19398	5.3397	1.39338e-08	3.99217e-07
GPC5	89	73	100	139	140	184	0.808647	0.94734	1.10745	1.93029	1.9776	2.58134	1.19385	1.43353	0.000244784	0.000572091
TMEM198B	106.4	107.17	110.13	269.51	144.76	178.38	1.09185	1.47593	1.23876	2.90654	1.97654	2.47133	1.19356	1.47332	0.00126757	0.00244241
EID2B	166	111	135	274	226	215	1.69122	1.5593	1.54205	2.89549	2.69027	2.83699	1.19283	2.03279	0.000174941	0.000426492
PCDH17	2277	1692	2136	3414	3839	3417	5.48759	5.46475	5.51487	6.55195	6.73249	6.76946	1.19189	6.06896	1.2172e-06	7.35621e-06
IGF2R	5313	4270	5080	8516	9183	8343	6.72239	6.7896	6.7612	7.88153	7.96763	8.02657	1.19135	7.23048	2.84412e-07	2.55874e-06
FOXO3	3231.53	2796.4	3114.9	5238.67	5818.4	5015.46	6.02096	6.16598	6.0514	7.19441	7.28049	7.25406	1.1913	6.40869	2.2496e-06	1.17717e-05
CDK5R2	2562	2137	2863	4435	4791	4371	5.6649	5.79556	5.93546	6.93567	7.03888	7.10711	1.1908	6.37501	8.88713e-08	1.19398e-06
NIT1	577.56	474.89	526.69	1008.19	841.87	953.24	3.50052	3.64013	3.49842	4.78498	4.56037	4.94983	1.18712	4.11917	5.61366e-06	2.40119e-05
SCG5	841	852	926	1555	1546	1471	4.0777	4.45346	4.30234	5.44083	5.37213	5.48932	1.18523	4.6452	2.30547e-06	1.19901e-05
ZKSCAN1	5144	4279	4884	8290	8724	7812	6.67187	6.79585	6.70549	7.83934	7.90075	7.94114	1.18501	7.39285	5.10452e-07	3.82869e-06
ADAMTS19-AS1	85	84	108	176	175	147	0.775714	1.12128	1.20906	2.29855	2.23819	2.17817	1.18497	1.04565	0.000149937	0.000373257
LINC00938	591	497	609	1060	990	903	3.52203	3.71533	3.71085	4.84707	4.81533	4.90006	1.1841	3.96247	6.45232e-07	4.5273e-06
RP11-152F13.7	81.94	82.88	78.47	201.48	80.23	172.43	0.672384	1.14393	0.764406	2.44876	1.21057	2.53097	1.18338	1.31642	0.0320334	0.0450971
PODXL	103	114	138	218	193	208	1.02012	1.58539	1.56966	2.57923	2.43608	2.7534	1.18222	2.45574	5.074e-05	0.000147501
MAN2B2	280	266	339	554	492	511	2.46891	2.79557	2.86038	3.93189	3.76484	4.02276	1.1814	3.19446	4.1754e-06	1.89765e-05
SLC35A5	2399.07	1884	2268	3879	3919.06	3432.11	5.55219	5.62863	5.60425	6.72678	6.78185	6.80188	1.17911	6.30379	8.15505e-09	2.9473e-07
ZNF720	940	893.68	985	1789	1605	1428.99	4.18455	4.56659	4.40584	5.59617	5.52406	5.57784	1.17802	5.22173	1.2074e-06	7.32146e-06
SCG2	28231	18747	23272	39034	38946	41087	9.11665	8.93646	8.96091	10.0646	10.08	10.3638	1.17755	9.06058	1.93481e-06	1.05138e-05
PEAK1	1348	968	1166	1952	1977	2043	4.72571	4.66419	4.64337	5.74055	5.78581	6.0416	1.17464	5.57987	6.6328e-07	4.62334e-06
TBC1D7	864	657	785.31	1356	1501	1169	4.07972	4.1092	4.07466	5.21112	5.39689	5.24757	1.17405	4.72283	9.79863e-08	1.25401e-06
LMBR1L	412	365	412	1004	481	692	3.01796	3.25737	3.14334	4.7827	3.74566	4.47768	1.17295	3.52035	0.00552053	0.00918595
RP4-813F11.4	116	115	118	206	202	187	1.20578	1.58558	1.34063	2.51081	2.47435	2.56388	1.17083	1.9132	3.15528e-06	1.52595e-05
TTLL1	389.15	309.55	380.59	644.24	622.14	618.23	2.95555	3.00365	3.02374	4.16031	4.08036	4.26705	1.16951	3.58366	1.39041e-07	1.57082e-06
PIGV	190	150	159	309	255	299	1.89116	1.98733	1.77579	3.07358	2.85372	3.29806	1.1693	2.04992	4.86674e-05	0.000142256
CDNF	87	64	65	127	123	111	0.789783	0.747551	0.486126	1.81253	1.76645	1.82137	1.16906	1.05776	2.17023e-06	1.14507e-05
SDCBP	4569.94	3083.98	3859.98	5942.36	7104.96	6486.94	6.47279	6.34687	6.3737	7.33424	7.65645	7.742	1.16829	7.28609	2.51607e-06	1.2849e-05
STIM2	1052	954	1168	2002	1654	1771	4.35927	4.65054	4.64824	5.76925	5.54479	5.85718	1.16761	5.38896	2.81491e-06	1.39604e-05
NAALAD2	788	688	687.51	1651	1043	994	3.94771	4.17505	3.88271	5.49566	4.87055	5.0119	1.16641	4.37423	0.000521906	0.00110949
PLA2G6	230	189	183	489	273	316	2.22004	2.27526	1.9635	3.78203	2.85351	3.24673	1.16549	2.11957	0.000826551	0.00167232
MIB2	311.1	334.72	379.24	856.83	468.46	569.97	2.62984	3.11892	3.01949	4.56862	3.67732	4.15774	1.16472	3.36976	0.00504205	0.00846843
FAM127A	2308.04	2079.22	2349.47	3949.97	4119.16	3838.77	5.523	5.74887	5.64799	6.77617	6.8051	6.89875	1.16352	6.03469	5.04559e-08	8.24999e-07
MAP10	284	292	314	537	488	481	2.46252	2.95201	2.75725	3.86354	3.80205	4.00074	1.16322	3.24209	3.93872e-05	0.000119396
FBN1	1819	1540	1899	2964	3394	2765	5.18154	5.31424	5.34043	6.36367	6.52216	6.42065	1.16236	5.77023	3.6719e-06	1.71729e-05
UBR4	3403.24	3026.22	3222.03	6628.51	5055.59	5233.65	6.06233	6.30741	6.10914	7.50476	7.1386	7.39644	1.16198	6.71644	4.90771e-05	0.000143289
NINL	328	283	306	737	404	491	2.70446	2.87846	2.71079	4.35004	3.46686	3.94659	1.16073	3.30794	0.00310694	0.0054613
RP11-98I9.4	61.43	42.06	74.43	125.81	87.5	86	0.241578	0.188666	0.693519	1.75571	1.36802	1.57554	1.1607	0.363599	0.00307601	0.00541367
EVI5L	553	513	551	1018	950	911	3.461	3.7323	3.55723	4.81913	4.69238	4.82829	1.16069	4.11476	5.88632e-07	4.24971e-06
FAM195B	3076	2758.69	3175.52	5130.52	5956	5299.55	5.95623	6.1411	6.07747	7.16992	7.30249	7.31794	1.16041	6.44454	3.00567e-08	6.09266e-07
CTA-390C10.10	136	107	113	320	138	188	1.40957	1.50248	1.28511	3.12335	1.97155	2.63177	1.16028	1.6101	0.0091896	0.0146019
MYLIP	284	222	250	382	443	477	2.48282	2.54062	2.42353	3.39047	3.62555	3.93936	1.15768	3.42894	1.06684e-05	4.06326e-05
TRAF1	43	46	35	107	57	56	-0.229745	0.284779	-0.394518	1.55653	0.684138	0.86802	1.15591	0.127225	0.00837311	0.013425
KCNC3	206	183	239	452	287	361	2.01576	2.26654	2.36003	3.62876	3.0089	3.54946	1.15443	3.17425	0.000734702	0.00150599
TECPR2	805	650	817	1339	1336	1247	4.01151	4.06588	4.12261	5.22243	5.16727	5.25864	1.15148	4.7819	1.8453e-08	4.59374e-07
H2AFJ	946	743	908	1539	1654	1355	4.23155	4.26913	4.27829	5.41211	5.49837	5.40925	1.15076	4.71708	1.25097e-07	1.46669e-06
PEX16	323	278	336	557	554	542	2.68127	2.85366	2.8458	3.94544	3.92385	4.09161	1.15002	3.33546	2.59034e-06	1.31136e-05
WDR47	1728	1311	1571	2608	2718	2428	5.08717	5.09886	5.07244	6.16132	6.23893	6.28263	1.14976	6.05895	2.39431e-08	5.34352e-07
ZNF429	365.6	241	347.29	555.99	515	503	2.83591	2.66769	2.89983	3.922	3.86216	4.0419	1.14969	3.41053	1.80753e-06	9.97986e-06
TTC3P1	345.29	251.3	335.75	630.61	457.14	465.69	2.74859	2.73205	2.85248	4.09919	3.6995	3.94293	1.14918	3.20856	2.32113e-06	1.2047e-05
RP11-262H14.4	340.56	308.4	308.19	670.59	516.62	469.33	2.7475	3.01141	2.72405	4.20421	3.84148	3.9085	1.14858	3.33305	2.50682e-05	8.18722e-05
ZNF780A	798.51	594.09	754.88	1219.08	1301.3	1081.71	3.95923	3.96975	4.01953	5.05164	5.20347	5.15227	1.14758	4.49138	1.75254e-08	4.50386e-07
TRAF3IP3	99	77	96	158	158	140	0.951229	1.03224	1.05161	2.10558	2.17019	2.21315	1.1462	1.51994	2.24999e-07	2.16016e-06
AGRN	163	160	154.93	294	294	260	1.67942	2.07291	1.73614	3.00956	3.04267	3.0755	1.14486	2.36651	4.18867e-05	0.000125522
DNAJC1	1479	1062	1383	2173	2348.98	2071	4.84931	4.80621	4.89224	5.88637	6.05303	6.08593	1.14394	5.71773	1.42716e-07	1.58006e-06
MTMR3	1937.94	1646.96	1947	3269	3080	3139.95	5.26647	5.41639	5.37817	6.49933	6.39386	6.6197	1.14257	6.05374	1.12987e-07	1.37148e-06
SLC8B1	40	28	37	76	60	48	-0.320648	-0.431554	-0.318729	1.07638	0.735251	0.618128	1.13951	0.763805	0.000117035	0.000300586
NDST2	534.2	476.18	524.58	1044.51	731.59	889.73	3.41232	3.62398	3.48609	4.85723	4.31357	4.79137	1.13896	4.33546	5.72778e-05	0.000163078
LRRC73	70	50	82	115	120	114	0.490197	0.384567	0.815774	1.68047	1.70893	1.83034	1.13828	0.893615	4.88943e-06	2.14996e-05
AHRR	46	38	46	80	70	74.31	-0.107392	-0.00917266	-0.0121445	1.16209	0.93047	1.20948	1.13795	0.562459	4.66451e-05	0.000137514
CNNM3	866	752.88	895.91	1425.87	1465	1443.82	4.10107	4.29071	4.25979	5.29932	5.32897	5.50828	1.13773	4.87827	4.78657e-07	3.65755e-06
CPNE1	7311.4	5829.87	6797.74	11633.4	11489.1	11273.5	7.17919	7.24191	7.18241	8.32824	8.29775	8.47003	1.13747	7.81605	1.52015e-07	1.64999e-06
PHYKPL	250.78	266.96	264.01	601.87	364.64	386.51	2.30907	2.8017	2.5006	4.05036	3.33524	3.62316	1.13723	2.81114	0.00206431	0.00378496
SCN9A	1456.27	1145.14	1497.2	2382.01	2084.88	2311.51	4.81993	4.92072	5.00856	6.01268	5.89385	6.26151	1.13718	5.34826	2.5516e-06	1.29888e-05
FAM122A	1133	1000	1216	1920	1958	1742	4.46394	4.72034	4.70693	5.70692	5.79234	5.83895	1.13713	5.16037	4.87281e-06	2.14488e-05
TSPYL2	575	545	616	1600	668	860	3.48759	3.84398	3.72595	5.44532	4.23876	4.81727	1.13598	4.39032	0.0183554	0.027246
TMEM53	77.09	57.51	69.12	116.43	127.94	109.21	0.610606	0.599312	0.575685	1.68264	1.83356	1.81203	1.13577	1.25013	2.18786e-06	1.15245e-05
MAP1B	30702	23244	27386	45669	45660	44350	9.23126	9.25197	9.19748	10.2854	10.3212	10.4896	1.1357	9.59913	9.39537e-08	1.22332e-06
TLN2	1751.79	1608.93	1821.94	2829.91	3238	2798.89	5.12067	5.38282	5.28245	6.29115	6.46628	6.45418	1.13226	5.93595	1.71886e-06	9.58599e-06
NLRC3	44	47	42	85	78	65	-0.150006	0.276715	-0.147516	1.2672	1.04754	0.967167	1.13208	0.514205	0.000120066	0.000307379
ZNF564	200.6	205.15	255.49	337.12	381.21	373.88	1.97879	2.4299	2.45576	3.20735	3.41551	3.5969	1.13153	3.0548	6.53556e-05	0.000182602
CLK1	2182	1942	2001	5297	2257	3250	5.38826	5.69477	5.4309	7.15251	6.03544	6.78919	1.13077	6.13387	0.00699162	0.0113895
PLCL1	1492	1313	1535	2313	2631	2307	4.86858	5.10667	5.04083	5.98224	6.20442	6.22541	1.13071	5.47055	1.57392e-06	8.9463e-06
PCDHGA5	51.27	57.94	55	105.13	70.86	99.9	0.00659899	0.626687	0.254124	1.51833	1.02264	1.73332	1.1299	0.406188	0.000544161	0.0011516
ZNF347	94	70	67	144	113	120	0.851692	0.91643	0.542745	1.95019	1.73433	2.05274	1.12935	1.29007	3.74609e-05	0.000114443
BBS10	862	749	885	1623	1385	1126	4.04754	4.32195	4.25474	5.44514	5.33356	5.26362	1.12905	4.51597	1.31527e-06	7.81848e-06
MPND	894.53	728.21	850.75	1414.24	1525.15	1325.61	4.16054	4.23217	4.18179	5.29862	5.36376	5.35416	1.12886	4.59949	6.0508e-09	2.46241e-07
AC018737.1	163.38	144.31	165.46	289.31	266.22	244.46	1.6592	1.94395	1.83705	2.96581	2.94276	3.04404	1.12773	2.10491	7.60169e-07	5.15465e-06
CYB561D1	483	398	449	777	800	698	3.253	3.37719	3.26567	4.4183	4.46823	4.47576	1.12646	3.69254	7.46208e-06	3.05226e-05
RP11-629G13.1	84.74	85	115.65	153.36	159.11	163.58	0.715938	1.18397	1.32227	2.05212	2.2024	2.46644	1.12441	1.87819	4.76781e-05	0.000140137
GSS	2375	1926	2298	3878	3773	3548	5.5599	5.64205	5.61721	6.74585	6.68642	6.7957	1.12312	6.01735	2.16357e-07	2.09937e-06
ZNF333	426	355	383	817	571	570	3.07283	3.2118	3.03636	4.49138	3.98061	4.18176	1.123	3.68042	1.00605e-05	3.87736e-05
RHOB	16160	12295	15791	24679	26250	24109	8.33289	8.3105	8.39576	9.42155	9.47233	9.54344	1.12291	9.06777	1.25494e-08	3.72123e-07
FAM13B	1797.91	1595.8	1900.9	3075.23	2790.96	2897.73	5.13321	5.3916	5.35036	6.38928	6.29753	6.56487	1.12284	5.96876	1.2373e-06	7.44379e-06
CTD-2619J13.14	174.27	143	169.51	316.81	255.26	243.59	1.7741	1.91261	1.86589	3.11589	2.8419	2.98524	1.12269	2.24474	0.000101215	0.000266299
C12orf76	210.71	193.55	219.56	377.37	364.28	302.97	2.04045	2.35366	2.24002	3.36188	3.36668	3.31608	1.12224	2.6067	8.73855e-06	3.46734e-05
RP5-857K21.7	66.67	31.37	53.35	95.55	80.1	81.92	0.434665	-0.291302	0.196483	1.4269	1.10268	1.32137	1.12184	0.552657	0.000431688	0.000937277
DQX1	423	362	433	724	627	693	3.09357	3.2144	3.20484	4.34415	4.05901	4.38829	1.12145	3.22287	3.66647e-05	0.00011247
PCLO	1830	1649	1888	3341	2827	2722	5.16627	5.43266	5.33851	6.51544	6.30225	6.45628	1.12001	5.79206	6.60652e-07	4.60754e-06
PPP2R3A	66	44	83	113	78	122	0.376851	0.226095	0.840985	1.62987	1.14376	1.99844	1.1193	1.63788	0.00162385	0.00305081
WBP1	934.99	886.84	1015.4	1602.61	1632.55	1622.31	4.23148	4.51041	4.43496	5.48521	5.44884	5.62806	1.11667	4.70767	5.06551e-07	3.80526e-06
FLJ27365	84	84	95	227	111	130	0.725244	1.14893	1.03396	2.63549	1.64493	2.08291	1.11635	1.22451	0.0114856	0.0178551
C1orf192	70	63	54	101	103	109	0.518263	0.691869	0.210079	1.51857	1.43828	1.69771	1.1158	0.601148	9.25691e-05	0.000246612
PCDHAC1	173.53	89.63	158.18	224.99	263.99	199.95	1.75042	1.25613	1.77112	2.60772	2.92238	2.74374	1.11572	2.46991	7.74759e-05	0.000211632
CHPF	2949.89	2559.93	2947.92	4793.08	5165.84	4827.31	5.88537	6.0419	5.97302	7.06263	7.1163	7.20877	1.11549	6.56522	1.03265e-08	3.26776e-07
A1BG-AS1	120.93	100.27	144.2	279.27	166.07	185.92	1.27147	1.38388	1.62722	2.95407	2.18178	2.54121	1.11501	2.04413	0.000929906	0.00185791
ATG10	361.65	275.29	302.88	523.54	520.69	496.18	2.83193	2.8496	2.69959	3.84552	3.8567	3.99388	1.11411	3.27768	1.54433e-07	1.66911e-06
SIRT2	1153	1003	1213	1974	1892	1890	4.51741	4.70134	4.69577	5.77159	5.69132	5.88794	1.11405	5.12372	7.07563e-07	4.86799e-06
APBB2	1109	852	980.95	1657.86	1599.98	1566.95	4.43183	4.49041	4.39752	5.49412	5.50335	5.68921	1.11342	5.25764	2.37664e-07	2.2579e-06
KB-1460A1.5	41	39	59	96	70	63	-0.267444	0.0244633	0.342419	1.42718	0.923042	0.963119	1.11233	1.13097	0.000536325	0.00113748
IP6K2	1976	1644	2020	3194	2962	3281	5.2912	5.41654	5.43215	6.46296	6.34357	6.69114	1.11203	5.96628	2.21504e-06	1.16292e-05
NPHP3	554.77	454.73	479.65	1200.52	611	692.82	3.42386	3.593	3.3686	5.02048	4.13229	4.53504	1.112	4.04186	0.00360103	0.00624097
LCA5	365	299	362	548	586	540	2.8451	2.96868	2.95648	3.91123	4.02722	4.11613	1.11175	3.60471	1.08542e-06	6.73545e-06
PSEN1	1883	1392	1754	2805	2795	2681	5.21116	5.18525	5.23133	6.26644	6.27906	6.42538	1.11131	5.90185	9.03526e-08	1.20017e-06
DHRS12	159	162	183	307	287	246	1.64784	2.08735	1.97453	3.0755	3.00038	2.98572	1.11108	2.29341	8.97095e-06	3.53325e-05
RP11-83A24.2	71.32	58.26	70.7	142.5	95.39	91.78	0.468693	0.642967	0.616253	1.94643	1.46748	1.63638	1.10878	0.985831	0.000865426	0.0017436
RP11-690G19.3	123	133	135	199	227	223	1.30277	1.78395	1.53059	2.47225	2.61891	2.78615	1.10769	1.92308	8.3816e-05	0.000226278
DNAJC16	491	386	487	851	722	679	3.27123	3.33757	3.38422	4.54471	4.33026	4.44919	1.10738	3.90127	1.0952e-07	1.33961e-06
TTC23	348.47	239	335.34	544.32	494.98	471.39	2.79796	2.62994	2.84099	3.91867	3.74807	3.87257	1.10724	2.87842	1.84863e-06	1.01539e-05
ZNF558	242.4	207	211	461.16	296	347.77	2.25089	2.44311	2.18042	3.65847	3.0517	3.49345	1.107	2.75368	5.54957e-05	0.000159025
DUSP14	1208	954	1120	1839	1909	1745	4.58528	4.62856	4.58055	5.67001	5.70299	5.77117	1.10699	5.61748	5.45422e-09	2.34078e-07
IFFO2	110	102	115.04	190.97	203	158	1.15337	1.3936	1.29771	2.42265	2.43785	2.26345	1.10652	2.3586	8.34426e-06	3.33902e-05
GLB1L	207	176	170	329	308	276	2.05614	2.18284	1.86078	3.20031	3.04959	3.08155	1.10405	2.14829	2.1928e-06	1.15458e-05
BX322557.10	234	186	205	381	306	337	2.17569	2.30935	2.14548	3.36198	3.14417	3.50751	1.10382	2.30888	5.09902e-05	0.00014816
ZNF658	142.05	109.55	139.21	224.65	216.96	189.45	1.47882	1.53078	1.58305	2.61975	2.61022	2.62658	1.10356	1.94782	9.4268e-08	1.22522e-06
FBXL2	53	48	67	108	83	78	0.0605532	0.352324	0.534765	1.56271	1.23737	1.36245	1.10255	0.833079	0.00177823	0.00331005
PRKCA	5714	4395	5429	8851	9089	7630	6.79673	6.85651	6.8653	7.91044	8.00871	7.97212	1.10126	7.43994	9.51842e-08	1.23053e-06
JHDM1D	1356	954	1341	2000	2026	1833	4.73463	4.64286	4.84492	5.77592	5.82041	5.88422	1.09817	5.12362	2.26956e-07	2.17239e-06
FRMD5	405	367	472	737	672	631	3.00254	3.25758	3.33676	4.34504	4.21072	4.32211	1.09812	3.98827	1.87508e-06	1.02661e-05
KIAA0247	612	523	609	963	990	943	3.60898	3.7586	3.701	4.74066	4.74848	4.87359	1.09727	4.39989	6.58181e-08	9.87349e-07
ZCCHC24	683	478	555	949	1001	877	3.7604	3.63454	3.56899	4.7136	4.77684	4.78549	1.09355	4.79939	1.02768e-07	1.29309e-06
RP11-309G3.3	56	65	47	82	105	89	0.143782	0.782105	0.0265887	1.17142	1.56652	1.54067	1.09306	1.12942	0.00226662	0.00411932
C6orf57	456	268	350	606	672	467	3.16755	2.80963	2.90745	4.05775	4.2215	3.90263	1.09291	3.63854	2.14376e-05	7.15739e-05
JUP	3990	3107.46	3723	5808	6273	6234	6.32699	6.31656	6.30813	7.34489	7.38555	7.5632	1.09224	6.75176	4.40235e-08	7.55767e-07
CTNNBIP1	325	277	320	487	589	459	2.69413	2.8452	2.77445	3.75533	4.00492	3.84242	1.09221	3.49642	2.67868e-07	2.45855e-06
TMEM179B	375.87	313.47	397.61	610.94	608.77	581.43	2.9012	3.02534	3.08794	4.08003	4.05693	4.18909	1.09207	3.40344	3.03747e-07	2.66664e-06
AK3	2728	2022	2599	4197	4078	3560	5.7349	5.73275	5.80145	6.83815	6.84398	6.86102	1.09091	6.48849	5.48347e-09	2.34078e-07
MBNL2	1209	940	1188	1822	1803	1746	4.56021	4.62892	4.67262	5.63367	5.66855	5.83581	1.08947	4.86252	1.26177e-07	1.47392e-06
TMEM136	811	709	864	1475	1167	1226	3.98239	4.22401	4.21398	5.32715	5.04496	5.33093	1.08929	4.56114	2.59702e-05	8.44495e-05
ENTPD5	544.98	394.15	475.13	844.84	752.58	675.51	3.41247	3.37519	3.35111	4.52629	4.40667	4.46386	1.08829	3.96735	1.33778e-08	3.88538e-07
DDAH2	456	410	417	641	759	782	3.17564	3.41542	3.15763	4.14575	4.38224	4.6261	1.08795	3.85999	2.6787e-06	1.34793e-05
PRRT3	46.75	42.17	51.8	92.8	71	73.83	-0.0865879	0.141073	0.15805	1.37299	0.954952	1.20573	1.08732	0.572114	0.000114136	0.000294149
ROGDI	811	695	807	1471	1234	1218	4.01104	4.17161	4.10786	5.34825	5.07315	5.25187	1.08716	4.55733	4.30798e-05	0.000128613
RP11-111F5.4	418.09	342.99	428.29	675.13	607.41	656.8	3.0394	3.16752	3.19914	4.21078	4.08144	4.4017	1.08685	3.53196	1.00744e-06	6.37912e-06
RP11-383J24.6	96	78	83	134	156	117	0.9213	1.03898	0.839026	1.88114	2.12587	1.92063	1.08528	1.30145	2.73616e-05	8.81627e-05
MFSD11	1094	959.43	1172.47	1976.86	1678.54	1643.03	4.41732	4.6574	4.65331	5.75241	5.56312	5.74513	1.08502	5.2208	1.02458e-05	3.93767e-05
PHOX2A	8440	7628	9613	15621	13514	13881	7.38924	7.62727	7.68151	8.75602	8.5265	8.76298	1.08477	7.62279	4.02414e-06	1.84672e-05
CYP20A1	471	426	465	719	791	691	3.20246	3.48695	3.31998	4.29398	4.47798	4.49592	1.0828	3.94471	2.12776e-06	1.1278e-05
ENDOV	305	241	343	548	472	454	2.60668	2.64141	2.87335	3.92895	3.67838	3.81684	1.07851	3.17856	0.000129037	0.000327642
RP11-353B9.1	29	23	20	60	36	25	-0.781501	-0.706846	-1.18901	0.734667	0.0128687	-0.3005	1.07837	0.194533	0.00168261	0.00315096
ANKZF1	932	753	896.73	2060	1044	1215	4.1902	4.30479	4.26563	5.81531	4.87103	5.30021	1.07748	4.72789	0.00414482	0.0070896
AF131215.2	139	141	137	246	208	226	1.44921	1.89211	1.55962	2.75184	2.54661	2.87661	1.07611	1.90131	0.00088189	0.00177368
ZNF160	475	337	390	663	683	575	3.22793	3.13833	3.06294	4.18868	4.24209	4.19874	1.07545	3.71915	6.51028e-07	4.56294e-06
NEU1	2193	1637	2009	3139	3609	2913	5.43963	5.41192	5.42478	6.43627	6.63195	6.52407	1.07475	6.25534	6.47825e-08	9.78739e-07
COL5A2	84	103	96	169	165	133	0.742539	1.42726	1.04433	2.22601	2.18313	2.07367	1.07367	1.62824	7.68258e-05	0.000209992
TBCK	430.5	383.67	476.99	858.19	571.05	647.86	3.07813	3.33182	3.35526	4.5537	3.99871	4.39025	1.07309	3.7197	0.00011124	0.00028838
MOAP1	2289	1957	2388	3723	3665	3409	5.49554	5.6743	5.67563	6.67725	6.66492	6.76518	1.07309	6.02075	1.05659e-07	1.31127e-06
PNPLA2	420	392	462.83	799.58	666	689.49	3.05586	3.35178	3.30824	4.46333	4.19613	4.44769	1.07138	4.32802	4.84525e-05	0.000141889
PPAP2A	271.57	186.56	296.44	386.87	442.63	372.94	2.42669	2.28345	2.66665	3.41599	3.60915	3.56452	1.07012	3.23239	3.44116e-06	1.62611e-05
NFIL3	174	122	136	236	234	215	1.79745	1.66323	1.54228	2.71417	2.67	2.74336	1.06997	2.78875	1.85157e-07	1.89187e-06
PAXIP1-AS1	181	154	197	335	277	261	1.82658	2.02085	2.08267	3.19453	2.96331	3.08958	1.06996	2.50304	9.60182e-05	0.000254468
PPP2R5B	309	210	238	443	383	419	2.62977	2.43964	2.34586	3.62616	3.3694	3.69072	1.06936	2.87232	0.000111986	0.0002899
MMP15	302	329	423	582	604	575	2.62213	3.06515	3.1674	4.04165	3.97958	4.08521	1.06893	3.14736	7.81304e-05	0.000213145
PTPRA	2238	2046.27	2403.65	3780.23	3631.26	3398.67	5.45184	5.74788	5.68807	6.68948	6.67202	6.78801	1.06889	6.3066	6.34073e-07	4.4712e-06
RPL17-C18orf32	1926.99	1274.36	1510.77	2481.29	2997.73	1943.88	5.23041	5.06951	5.01981	6.07729	6.40573	5.9958	1.06814	5.55707	1.96203e-05	6.63802e-05
DGKI	217	187	242	330	375	315	2.0953	2.2938	2.37674	3.17957	3.38563	3.34177	1.06805	2.51339	7.67171e-05	0.000209771
ERRFI1	427	314	366	593	607	565	3.0918	3.02214	2.96675	4.04303	4.04027	4.13117	1.06711	4.08072	7.40071e-08	1.06459e-06
SOX4	10689	8827	11091	15822	16412	16684	7.71837	7.84751	7.89098	8.76427	8.8281	9.05669	1.06656	8.15388	1.84152e-06	1.01236e-05
SLC9A3R1	2154.7	1657.36	1993.72	3196.53	3339.12	3045.85	5.43008	5.41665	5.40949	6.47633	6.49087	6.54985	1.06625	6.29165	1.44517e-08	4.04934e-07
KLC4	396.54	333.67	376.37	673.81	560.74	608.7	2.99548	3.10114	3.00423	4.2362	3.90717	4.2135	1.06609	3.33938	1.71462e-05	5.93837e-05
SLC12A5	45.54	34.88	30.28	65.44	53.13	59.6	-0.133678	-0.121237	-0.604166	0.863821	0.557696	0.922638	1.0652	0.369289	0.000801989	0.00162785
AMACR	356	249.82	290.46	461.27	542.07	428.02	2.81925	2.70155	2.63659	3.67175	3.89643	3.75661	1.0645	3.50096	8.2986e-07	5.48344e-06
TTC12	411	311	348	682	548	476.13	3.02282	3.01983	2.89785	4.23242	3.91835	3.91842	1.06355	3.10605	4.00849e-05	0.00012115
DNM3	52	43	50	72	85	73	-0.00330962	0.225605	0.126027	0.949057	1.33843	1.35655	1.06348	1.04958	3.82057e-06	1.77697e-05
NADSYN1	503	468	515	861	818	783	3.32403	3.60029	3.45994	4.57728	4.47738	4.61091	1.06339	3.91321	7.61853e-07	5.16056e-06
LIN37	85.82	66.48	87.1	174.61	91.03	126.56	0.755279	0.814296	0.909578	2.25726	1.36149	2.04609	1.06184	1.47162	0.00337637	0.0058869
ZNF697	614	489	603	853	1056	803	3.60711	3.66714	3.68849	4.56003	4.85354	4.65782	1.06148	4.32817	7.52011e-06	3.07024e-05
TOLLIP	735	607	726	1167	1162	1079	3.88143	3.96632	3.95206	5.0251	4.96407	5.04735	1.06109	4.47059	1.95598e-08	4.72146e-07
RYBP	5508	4115	5246	7666	8127	7665	6.76779	6.74171	6.80937	7.72407	7.80345	7.92034	1.06104	7.44377	4.72956e-07	3.63866e-06
PIK3R3	2454	1993	2344	3403	4011	3462	5.5829	5.71135	5.65231	6.53623	6.81884	6.8191	1.06074	6.12918	1.91356e-06	1.04205e-05
LRRC23	122.61	81.61	93.46	143.48	175.85	162.74	1.30889	1.07392	0.999538	2.01106	2.23196	2.30689	1.05892	1.38883	3.89966e-05	0.000118395
HHLA3	107	74	88	134	155	142	1.06648	0.972243	0.925771	1.87191	2.13591	2.2246	1.05842	1.51695	9.76043e-07	6.21745e-06
FUCA1	97	60	75	106	146	114	0.923575	0.673619	0.697119	1.53338	2.05361	1.91394	1.05802	1.25782	8.2921e-05	0.000224434
TAOK3	898	693	790	1307	1245	1205	4.14763	4.17599	4.07995	5.16875	5.10482	5.26151	1.05775	4.7728	9.47743e-08	1.22876e-06
STX7	1562	1121	1348	2112	2207	1996	4.92413	4.88742	4.85633	5.84187	5.97026	6.04226	1.0573	5.63658	1.23502e-07	1.45335e-06
SENP8	177.93	148	149	266.89	294	200	1.80518	1.96105	1.6801	2.86996	3.04324	2.69858	1.05613	2.57544	6.21978e-06	2.61733e-05
AF131215.9	60	67	75	142	83	103	0.248925	0.820165	0.693399	1.96556	1.21733	1.73464	1.05519	0.902897	0.00696955	0.011355
KIAA2026	1535	1228	1414	2351	2170	2062	4.91289	5.00741	4.92152	6.00865	5.92048	6.05538	1.05318	5.58787	4.48725e-08	7.67235e-07
SLC24A1	272	236.16	276	441	384	416	2.43308	2.61937	2.56266	3.60828	3.3969	3.71197	1.05226	2.57738	8.15122e-06	3.28138e-05
C16orf95	90.25	62.95	89.05	107.73	164.72	127.6	0.867471	0.703172	0.930573	1.59803	2.14054	1.96067	1.04964	1.27215	7.34212e-05	0.000201988
GPR155	777	562	664	1101	950	1077	3.94668	3.86757	3.82737	4.92815	4.70075	5.0808	1.04952	4.20313	3.15265e-06	1.52548e-05
MYT1	1506	1362	1639	2653	2209	2385	4.90486	5.14068	5.12924	6.19998	5.9106	6.21794	1.04803	4.96895	7.24574e-06	2.98295e-05
RP4-758J24.5	126	93	103	167	170	170	1.33894	1.26888	1.14151	2.22137	2.19999	2.39188	1.04772	1.91702	3.21623e-06	1.54976e-05
NBEAL1	271.67	221.21	234.8	409.88	371.21	357.82	2.41199	2.54119	2.33508	3.48594	3.3834	3.54189	1.0475	2.93558	5.11631e-07	3.83437e-06
BRD2	10536	8594.64	10187.5	16464	15575	14915	7.71005	7.79872	7.76504	8.83256	8.72979	8.86466	1.04725	8.56535	4.01957e-08	7.21197e-07
UBTD1	119	58	95	142	143	147	1.27119	0.580476	1.02158	2.00073	1.92502	2.14789	1.04724	1.71829	0.000178012	0.00043294
CLEC11A	104	110	116	201	178	177	1.08156	1.49481	1.30729	2.50394	2.2328	2.40555	1.04618	1.43356	8.16673e-05	0.00022137
SURF1	1580.03	1258.02	1465.02	2252.13	2555.07	2178	4.98515	5.01701	4.96441	5.97337	6.1003	6.06006	1.04598	5.37801	1.64768e-08	4.38104e-07
HERC1	3541	2944	3487.44	5451.94	5551.05	4974.16	6.12703	6.26152	6.22132	7.22939	7.25983	7.30495	1.04499	6.81308	5.44148e-07	3.9966e-06
ZBED5-AS1	64	59.89	65	100.97	126.48	86.32	0.392952	0.616935	0.474506	1.52078	1.72774	1.35556	1.04441	0.670197	5.22407e-06	2.26255e-05
RP11-422P24.11	78	65	78	145	114	94	0.615683	0.784202	0.752038	1.98776	1.68926	1.62527	1.04433	0.747278	0.0151765	0.0229697
ADM	178	59	92	182	145	159	1.84959	0.605352	0.975673	2.35721	1.94592	2.26198	1.04429	1.13748	0.00773811	0.0124935
GCDH	1136.48	1006.61	1097.64	1888.45	1688.59	1705.66	4.49192	4.71039	4.55291	5.7036	5.53582	5.75129	1.04388	5.16933	1.67501e-06	9.40329e-06
POLR2A	7668	6888	7994	12739	11712	12027	7.25423	7.47727	7.41455	8.46475	8.31389	8.54796	1.04246	8.25358	6.90613e-07	4.78502e-06
CCDC181	59	38	51	68	82	75	0.210848	0.0217205	0.145273	0.896517	1.22557	1.31366	1.04207	0.41948	7.6287e-05	0.000208833
SKI	2240	1936	2476	3619	3675	3371	5.49085	5.63684	5.72069	6.65955	6.62042	6.68456	1.04099	6.41154	8.86658e-07	5.77826e-06
RP5-1103G7.4	86	84	87	155	145	111	0.772572	1.13772	0.904083	2.0984	2.00411	1.8229	1.04023	1.37586	9.45443e-06	3.68248e-05
RP11-9G1.3	96	68	98	151	131	113	0.880717	0.875892	1.0883	2.0174	1.94888	1.96929	1.04022	1.30617	1.43459e-06	8.379e-06
RNF123	747.87	701.6	899.12	1361.66	1218.53	1206.89	3.89395	4.18544	4.26378	5.23665	5.05541	5.23926	1.04013	4.47539	6.31755e-05	0.000177447
ANKRD50	2183	1642	2056	3111	3171	2852	5.42511	5.42286	5.46026	6.41643	6.45979	6.5128	1.03978	6.34372	3.71612e-07	3.06821e-06
SRRM4	802	691	852	1380	1234	1112	3.99747	4.16121	4.18542	5.25836	5.06855	5.11445	1.0393	4.66228	2.35736e-06	1.21853e-05
RP11-890B15.3	152	114	150	252	220	183	1.59707	1.57071	1.68475	2.80341	2.59207	2.52594	1.03901	2.14944	1.04971e-06	6.57475e-06
DAK	564.43	531.8	647.95	940.54	954.57	947.53	3.5177	3.76171	3.78354	4.72878	4.64962	4.81886	1.03837	3.9254	3.2646e-06	1.56418e-05
PKDREJ	119	51	117	163	128	142	1.24789	0.415848	1.32694	2.1787	1.80828	2.15476	1.03715	1.19407	0.00246808	0.00444646
MIF4GD	601.38	493.82	583.7	890.1	939.86	869.64	3.59461	3.66688	3.63691	4.63664	4.65369	4.7304	1.03634	3.87496	5.02115e-08	8.23119e-07
LRRC16B	252	279	272	611	318	417	2.35004	2.83716	2.53438	4.10175	3.07603	3.64997	1.03562	2.7802	0.0091607	0.0145612
EGR1	949	444	582	1062	987	904	4.21809	3.54187	3.64192	4.86137	4.78674	4.86942	1.03455	4.96912	0.000332333	0.00074563
SBF1	4937.91	4478.42	5134.12	8291.93	7769.82	7829.74	6.62403	6.85235	6.77454	7.84941	7.7133	7.91733	1.03432	7.16887	3.78986e-06	1.76467e-05
AC093724.2	67.42	60.1	60.85	100.02	109.11	99.66	0.447841	0.638164	0.385365	1.49005	1.5514	1.60952	1.0338	1.05928	9.43659e-07	6.05971e-06
RWDD2A	402	295	343	584	522	507	2.98656	2.94735	2.87818	4.00499	3.85625	4.01955	1.03194	3.61259	7.57221e-08	1.07989e-06
SMPD3	637.55	571.82	688.53	1145.57	943.59	970.64	3.67472	3.88162	3.87611	4.99693	4.66685	4.89875	1.03192	4.50717	1.21824e-05	4.51241e-05
ITGA3	36	33	42	53	59	69	-0.461595	-0.20585	-0.140601	0.568385	0.694628	1.11509	1.03008	0.22457	4.1258e-05	0.000124106
TXNRD3	722	550	631	983	1072	922	3.83267	3.8432	3.75608	4.75755	4.88988	4.87657	1.02987	4.43989	1.09832e-07	1.34214e-06
POLM	281	226	247	525	313	395	2.47577	2.55952	2.40393	3.8559	3.11004	3.64752	1.02958	2.99571	0.00238618	0.00431664
EVI5	722	534	686	1080	1007	906	3.82184	3.80959	3.87948	4.88379	4.81946	4.87766	1.02867	4.58748	1.80763e-07	1.87015e-06
BCAP29	1808.18	1268.94	1656	2514.38	2615.87	2070	5.12843	5.07178	5.15493	6.08749	6.22779	6.11123	1.02823	5.90725	1.83989e-07	1.88752e-06
ABCB8	837	766	852	1523.94	1230	1220.41	4.04653	4.32011	4.18879	5.3905	5.08674	5.27905	1.02789	4.59369	0.000153486	0.000380677
RP11-384F7.2	80	72	93	129	132	140	0.680657	0.907012	0.99659	1.84474	1.84754	2.12776	1.02742	1.37083	1.18122e-05	4.40783e-05
KDM3A	1488	972	1220	1908	1907	1843	4.8786	4.66156	4.70586	5.71673	5.71486	5.86778	1.02729	5.50082	5.44826e-07	3.99927e-06
ABHD4	176	113	172	225	238	264	1.80961	1.55667	1.88113	2.64173	2.7022	3.04933	1.02708	2.02756	3.71668e-05	0.000113736
MAN2B1	993.93	885.58	1047.4	1708.91	1568.08	1480.92	4.31583	4.51149	4.48073	5.57452	5.39766	5.50578	1.0252	4.8127	8.16616e-06	3.28636e-05
Z83851.1	201	182	173	302	323	262	2.00092	2.24171	1.88942	3.06571	3.14162	3.0379	1.02475	2.37361	2.01437e-06	1.0822e-05
C6orf1	311	286	308	506	548	445	2.64349	2.88069	2.71595	3.82167	3.87756	3.76669	1.02448	3.41868	1.71606e-06	9.57456e-06
RP11-465L10.10	29.35	24.91	46.59	66.56	53.69	41.25	-0.756971	-0.600313	0.00875951	0.889747	0.569279	0.39252	1.02422	0.145509	0.00431417	0.00734385
C20orf194	751.01	622	713.01	1216	1019.68	1035	3.88468	4.02448	3.93352	5.06011	4.82647	5.05492	1.02329	4.27953	2.1997e-06	1.15677e-05
AGTPBP1	2853	2061	2521	4087	3842	3436	5.80273	5.75765	5.75663	6.80264	6.75213	6.80208	1.02277	6.15203	1.34369e-08	3.88774e-07
ELMO2	1509	1149	1513	2214	2191	2119	4.90611	4.89677	5.01431	5.93766	5.90175	6.0513	1.02251	5.66051	7.88818e-08	1.11495e-06
RP11-522I20.3	62.06	50.12	62	92.1	100	79	0.292342	0.409021	0.422094	1.33941	1.4936	1.36592	1.02157	0.64517	2.12585e-06	1.12773e-05
LHPP	154.53	104	139.45	197	246	192	1.63877	1.42404	1.57506	2.46467	2.72008	2.55136	1.02045	1.88217	1.3547e-06	7.99312e-06
SERINC1	8685	6665	8274	12029	12756	11567	7.41246	7.44749	7.46999	8.36329	8.47621	8.54378	1.01979	7.91264	1.70747e-07	1.79658e-06
PPARA	1033	767	1013	1438	1556	1380	4.36979	4.30558	4.43302	5.32415	5.38951	5.40797	1.01974	4.95702	1.41824e-07	1.57646e-06
KMT2C	4862.87	3959.89	4759.93	7559.83	6921.85	6663.91	6.58111	6.69205	6.67098	7.69786	7.58463	7.73538	1.01963	7.13767	3.59318e-07	3.00321e-06
RALGAPA1P	232.64	157.48	195.09	305.33	289.53	263.42	2.16068	2.07537	2.07595	3.03725	3.07656	3.16879	1.0189	2.75889	1.087e-06	6.74197e-06
GAA	1314	1288	1485	2422	2021	2153	4.7249	5.04631	4.98243	6.08319	5.75177	6.02969	1.01856	5.17584	4.79717e-05	0.00014074
ZNF627	918	676	796.09	1203	1414	1101	4.18726	4.13369	4.0889	5.05604	5.27403	5.11225	1.01645	4.79076	3.07582e-07	2.68918e-06
FAM115B	329.62	313.6	301.28	484.78	475.14	584.14	2.72977	3.0113	2.6835	3.76212	3.66735	4.15271	1.0163	3.02057	2.88295e-05	9.18228e-05
CYTH2	1661.91	1496.5	1764.46	2959.93	2389.91	2503.76	5.02937	5.291	5.24035	6.34255	6.05622	6.33073	1.01598	5.90796	3.44007e-05	0.000106345
PPOX	344.54	317.3	321.15	636.98	455.29	479.57	2.7856	3.03475	2.77763	4.14874	3.62035	3.88771	1.01421	3.15454	0.00192505	0.00355783
LFNG	287	275	305	475	428	492	2.57048	2.78899	2.69037	3.76781	3.44347	3.80772	1.0142	3.28522	1.83445e-05	6.27651e-05
LINC00638	54	59	84	112	90	107	0.0878641	0.646738	0.858669	1.61545	1.35243	1.81458	1.01332	0.463474	0.000679163	0.00140276
RRNAD1	807.72	776.53	811.17	1409.86	1183.6	1251.27	3.99743	4.33794	4.11738	5.28024	5.0272	5.30962	1.01228	4.5575	2.62854e-05	8.53019e-05
SH3GLB2	2261	2104	2455	4179	3401	3284	5.49119	5.7677	5.71193	6.85563	6.5326	6.67873	1.01164	5.98075	0.000283772	0.000650192
ADPRM	299	216	243	363	405	397	2.56576	2.4939	2.38027	3.32467	3.48022	3.65339	1.0116	3.17245	5.10302e-06	2.22237e-05
CADM1	11053	8093	10147	14792	15633	14344	7.76203	7.7261	7.7639	8.6631	8.76643	8.84997	1.01109	8.16639	4.05547e-07	3.23446e-06
NPC2	234.27	160.99	180.74	284.21	325.87	280.43	2.20744	2.07678	1.95614	2.96608	3.17984	3.1697	1.01001	2.65481	2.93293e-06	1.44332e-05
ZXDC	875	839	1020	1560	1348	1371	4.1182	4.44503	4.44624	5.43092	5.20488	5.42825	1.00995	5.03509	1.41321e-05	5.087e-05
PCBP3	1757	1496	1809	2808	2518	2665	5.12017	5.28181	5.27346	6.27576	6.11225	6.3951	1.00962	5.86554	1.4784e-06	8.56017e-06
AC002310.12	135.23	118.27	114.24	191.38	190.42	174.18	1.34599	1.69207	1.31571	2.33482	2.53584	2.6566	1.00955	1.2035	2.2381e-05	7.42203e-05
INPP5K	789	624	782	1138	1205	1137	3.97891	4.01005	4.06047	4.98467	5.02513	5.13437	1.00943	4.42349	2.53807e-08	5.53054e-07
GRK5	422	370	382	625	677	554	3.06357	3.26785	3.03143	4.10895	4.21817	4.13021	1.00894	3.74184	4.1129e-07	3.27206e-06
ZNF737	421.41	376.44	416.03	649.14	627.75	564.84	3.02811	3.32032	3.16339	4.13437	4.17035	4.2394	1.00881	3.68986	2.92853e-06	1.44171e-05
TAPT1-AS1	108.02	87.99	108.59	200.8	136.17	136.59	1.10169	1.20269	1.22173	2.47252	1.91026	2.11629	1.00855	1.04139	0.000155176	0.000384344
RP11-395A13.2	152.03	93.22	164.98	241.16	169.93	200.08	1.55444	1.31722	1.8332	2.70262	2.29884	2.75863	1.00786	2.05625	0.000199954	0.000479384
PLEKHA8P1	160.88	126.05	176.38	260.19	214.66	222.19	1.61817	1.76506	1.93406	2.79657	2.66728	2.95235	1.00762	2.1536	5.99873e-06	2.54197e-05
RB1CC1	8551	6722	8104	12359	12079	10820	7.38481	7.46409	7.44144	8.39777	8.40707	8.46016	1.0072	7.7689	1.14098e-07	1.37969e-06
ASL	1926.87	1580.96	1699.34	2854.93	2809.42	2712.32	5.27411	5.34428	5.17766	6.31786	6.23218	6.36987	1.00655	5.62765	6.20685e-07	4.42091e-06
EPB41L5	2080	1586	1911	2782	2924	2785	5.35382	5.37412	5.3552	6.25382	6.34569	6.48233	1.00311	6.10419	3.12434e-07	2.71295e-06
ZNF761	479.4	416.43	503.31	781.11	726.15	619.05	3.23311	3.44993	3.43268	4.41796	4.3452	4.32483	1.00276	4.05658	1.47094e-06	8.53253e-06
ZNF211	524	412	527	814	699	711	3.36529	3.43125	3.49791	4.48088	4.28303	4.51484	1.0007	3.87916	1.54186e-06	8.82913e-06
PTPRH	208	131	151	253	234	260	2.02081	1.79313	1.70171	2.7851	2.73108	3.09826	1.00054	1.94095	0.000108911	0.000283092
TRIM4	1487	1203	1500	2278	2113	2033	4.88522	4.96276	5.00178	5.97901	5.84895	5.99085	1.0004	5.59544	1.03163e-07	1.29422e-06
COMMD9	1620	1317	1499	572	591	560	5.03111	5.07488	4.99481	4.00579	3.97096	4.07737	-1.00015	4.39266	2.49081e-06	1.27405e-05
SNX8	1424	1150	1302	518	578	442	4.84242	4.88157	4.79234	3.86049	3.94384	3.74291	-1.00027	4.30402	1.60943e-07	1.72047e-06
USP1	7481	5870	7035	2685	2810	2197	7.19337	7.26741	7.23699	6.19665	6.30084	6.15691	-1.00108	6.98946	2.0302e-07	2.0067e-06
SRI	4589.7	3480.67	4076.54	1567.93	1661.66	1432.88	6.52199	6.48593	6.44087	5.44995	5.48209	5.45932	-1.0017	5.9303	2.03086e-08	4.81469e-07
PTN	1994	1498	1821	692	723	602	5.31297	5.27524	5.28023	4.26484	4.29395	4.22471	-1.00174	4.80106	4.13242e-07	3.28553e-06
PARVB	1146	954	1150	456	497	324	4.52823	4.61293	4.61358	3.67592	3.72799	3.29781	-1.00193	4.03076	1.66424e-05	5.81138e-05
ST3GAL6	3784.93	2704.35	3382.89	1383.64	1226	1093.99	6.19116	6.16544	6.18602	5.22356	5.13986	5.19829	-1.00205	5.3866	1.1153e-07	1.35898e-06
KRR1	4442.9	3192.89	3993.3	1484.65	1601.83	1265.61	6.43297	6.39623	6.42246	5.33443	5.50613	5.38268	-1.00224	5.85923	1.58083e-07	1.69747e-06
RILPL2	397	319	356	119	149	155	2.99195	3.04066	2.92546	1.73527	2.00817	2.25611	-1.00275	2.50125	3.09737e-05	9.74806e-05
RP11-119F7.5	237	169	201	94	58	83	2.25865	2.11811	2.09972	1.40513	0.63679	1.33543	-1.0029	1.55681	0.00110145	0.00216027
RAPGEF2	3793	3164	3676	1503	1370	1169	6.22573	6.36587	6.2974	5.3704	5.24251	5.21739	-1.00343	5.61196	4.45361e-07	3.48e-06
PAFAH1B3	2858.67	2452.25	2858.85	1058.38	1131.32	1079.16	5.85299	5.96923	5.92528	4.89536	4.90219	5.01655	-1.00367	5.48746	1.00992e-07	1.2796e-06
U2SURP	15493.2	12153.1	14473	6814	4711.85	4388	8.2335	8.32563	8.28042	7.53119	7.065	7.17945	-1.00373	7.72138	2.47099e-05	8.08796e-05
NUFIP1	1459.6	1096.09	1420.98	501.25	552.14	448.86	4.85049	4.83508	4.92586	3.78906	3.92817	3.83205	-1.0047	4.23136	5.03975e-06	2.19934e-05
UBXN11	245.65	282.25	279.98	122.91	86.44	107.84	2.2829	2.87893	2.5842	1.76631	1.25832	1.77762	-1.00553	2.01901	0.000837534	0.0016925
MTRF1	323	253	313	130	103	102	2.665	2.7314	2.74804	1.83631	1.53201	1.72715	-1.00575	1.94428	5.53783e-06	2.37675e-05
MMAB	1968.62	1585.74	1755.86	714	795.8	568	5.31025	5.34432	5.22344	4.32372	4.4035	4.10262	-1.00617	4.70286	3.51056e-06	1.65338e-05
MAP3K4	2157.34	1734.21	2055.38	795.72	783.6	694.92	5.41647	5.49472	5.45756	4.45741	4.42837	4.45608	-1.00659	4.97146	1.7329e-08	4.47144e-07
THAP4	3888.84	3336.91	3860.88	1479	1524.88	1361.97	6.28703	6.42173	6.36137	5.36929	5.35077	5.37623	-1.00659	5.66528	3.5807e-08	6.65938e-07
HS6ST1	5531.59	4465.8	5374.24	1935.26	2074.74	2026.29	6.79879	6.83922	6.83752	5.7601	5.78856	5.9408	-1.00692	6.39845	4.97606e-08	8.17835e-07
DOCK1	1421.96	1281	1475	573	543	487	4.82735	5.04788	4.97576	3.99459	3.87755	3.91423	-1.00696	4.55079	3.83755e-07	3.11535e-06
CPNE4	648	424	485	205	216	167	3.71294	3.43837	3.36704	2.53035	2.51531	2.32731	-1.00736	2.96066	2.71555e-06	1.36148e-05
CLVS1	345.23	302.11	336.55	133.01	143.7	93.34	2.73208	3.01065	2.86029	1.84405	2.06303	1.66979	-1.00736	2.26374	1.46818e-05	5.25511e-05
ZNF883	647	495	604	223	204	222	3.67631	3.68989	3.69257	2.62143	2.49587	2.82057	-1.0075	2.76903	8.85871e-06	3.49866e-05
KIF20B	5890	4363	5338	2186	2087	1544	6.82766	6.85656	6.84437	5.88194	5.90971	5.69866	-1.00771	6.46872	5.0673e-07	3.80526e-06
SMPD2	316.21	272.37	352.27	108.89	124.19	133.42	2.66472	2.8126	2.91014	1.60822	1.74536	2.03921	-1.00889	2.23212	1.09883e-05	4.15312e-05
PIGB	329.91	256.63	335.65	110.02	112.43	123.24	2.72721	2.72573	2.84014	1.62427	1.5999	1.92177	-1.00926	1.68206	2.07805e-05	6.96939e-05
RCN3	258	170	202	76	85	84	2.37268	2.13336	2.10907	1.09311	1.19925	1.37253	-1.01024	1.77138	5.13686e-05	0.000149056
WDR34	3922	3569	3995	1587	1598	1365	6.30756	6.51188	6.4084	5.47817	5.4032	5.35931	-1.01075	5.87256	2.96488e-07	2.62438e-06
TIMM50	4498	3479	4253	1671	1652	1432	6.49576	6.48286	6.50122	5.54428	5.46842	5.45143	-1.01079	5.96492	2.16582e-08	5.0646e-07
RP4-592A1.2	159.75	97.41	166.07	45.49	76.42	43.69	1.69749	1.32103	1.82333	0.371765	1.01995	0.401712	-1.01147	1.26568	0.000729134	0.00149578
RP11-178G16.4	91	68.77	95	35	37	24	0.862068	0.844045	1.02803	-0.0252665	0.0326671	-0.383763	-1.01181	0.154309	3.12011e-05	9.80023e-05
ADCK2	527.12	436.57	499.26	191.53	213.34	169.77	3.39703	3.49558	3.41373	2.41655	2.5309	2.39546	-1.01219	2.92317	8.13427e-08	1.1396e-06
FAM111B	1911	1415	1783	701	706	505	5.23088	5.21018	5.2554	4.26533	4.29758	4.02193	-1.01235	4.93145	4.60104e-07	3.55588e-06
ECT2	11337	8587	10433	4160	3946	3223	7.7682	7.8367	7.81219	6.80648	6.83601	6.77013	-1.0142	7.58163	3.25809e-08	6.39602e-07
ARHGAP33	636	724	743	363	230	240	3.65458	4.23552	3.99035	3.32573	2.66306	2.92552	-1.0145	3.3738	0.00386444	0.00664775
SNUPN	844.86	722.37	906.3	310.4	346.8	289.03	4.06323	4.2329	4.27701	3.09956	3.25587	3.19505	-1.01489	3.33221	7.26905e-07	4.97878e-06
IPO4	4815.55	4199	4977.46	1926	1963.96	1602.53	6.60125	6.74834	6.72622	5.75532	5.70496	5.59647	-1.01523	6.16522	2.61118e-07	2.41033e-06
GLUD2	120.92	103.91	142.69	47.29	54.11	42.59	1.28233	1.42601	1.60913	0.414196	0.55284	0.401395	-1.01664	1.05403	9.30544e-06	3.63112e-05
RBBP8	3662	2797	3571	1321	1356	1070	6.16546	6.19593	6.25817	5.1759	5.24517	5.11304	-1.01675	5.81085	3.70951e-07	3.06619e-06
PM20D2	6395	5071.99	6097	2427	2336	1829	6.97913	7.04668	7.02732	6.06144	6.01238	5.86325	-1.01707	6.56112	4.3549e-07	3.42178e-06
SMN2	1932.48	1492.63	1772.54	533.25	728	601.85	5.22032	5.30923	5.2541	3.84775	4.39053	4.33965	-1.01771	4.72834	0.000471655	0.00101401
P2RX7	308	254	269	121	91	106	2.63092	2.70868	2.52059	1.76327	1.29138	1.69876	-1.01798	2.00395	7.77017e-05	0.000212067
SERPINB6	2902	2115	2489	979	1047	825	5.86458	5.76418	5.72817	4.7741	4.80896	4.65389	-1.01804	5.2014	1.1853e-07	1.41979e-06
METTL5	1323.3	1010.52	1189.4	462.28	512.22	360.58	4.70741	4.71927	4.66977	3.67093	3.8231	3.52063	-1.01943	3.99267	3.39278e-06	1.6088e-05
XRCC6BP1	303	176	239	98	113	60	2.58457	2.19948	2.35646	1.44062	1.64382	0.938251	-1.02047	2.01871	0.00031563	0.000713041
TRERF1	1585	1241	1509	615	536	487	4.96731	5.01583	5.01309	4.08206	3.88915	3.95456	-1.02051	4.31035	1.22736e-07	1.45335e-06
PGAP2	394	311.92	431	170.47	136	128	2.98554	3.00461	3.1997	2.25594	1.86869	1.97	-1.02092	2.41873	3.0845e-05	9.71957e-05
RFPL1S	108.23	76.84	102.59	26.32	48	35.93	1.16803	0.955928	1.123	-0.37994	0.299581	0.0499353	-1.02096	0.397345	0.0011362	0.00221715
ALDH18A1	7684	5887	7349	2595	2939	2429	7.26764	7.24215	7.29039	6.17861	6.30049	6.21508	-1.02101	6.72798	9.53475e-07	6.10733e-06
DDX10	4166.93	3364.96	3919.97	1444.99	1635	1246.99	6.36607	6.45081	6.38883	5.31775	5.48894	5.29909	-1.0212	5.92113	2.50066e-06	1.27755e-05
ERCC8	1137.53	790.14	971.73	365.66	402.14	313.09	4.50298	4.35322	4.3746	3.34506	3.44936	3.28384	-1.0213	3.81653	7.68074e-07	5.19066e-06
CACNB1	264	268	259	165	68.2	93	2.4066	2.78784	2.46666	2.20712	0.882149	1.51656	-1.02292	1.92355	0.0100969	0.0158984
STAMBPL1	440	377	441	162	187	128	3.10023	3.31428	3.24472	2.14383	2.4078	2.07796	-1.02417	2.42841	6.31812e-06	2.6552e-05
BCL9	3111	2575	2991	1242	1064	1021	5.95173	6.0589	5.99673	5.10573	4.85622	4.99322	-1.02422	5.24626	1.00815e-06	6.38046e-06
COX10	1014.16	731.9	920.37	350.5	356.48	305.02	4.33311	4.24641	4.29747	3.28028	3.28362	3.25675	-1.02446	3.64128	8.41977e-08	1.16129e-06
KIAA0368	6510	5404	6451	2372	2382	2128	7.01048	7.1335	7.10722	6.0333	6.03022	6.06795	-1.02452	6.42915	6.76109e-08	1.0031e-06
AGPAT3	3039	2459	2943	1130	1094	990	5.92775	5.98432	5.97075	4.97801	4.87842	4.92495	-1.02452	5.04648	9.20368e-08	1.21245e-06
NAA50	21977	15957	19593	7135	8147	6127	8.75651	8.70306	8.71235	7.6139	7.82083	7.61567	-1.02484	8.36723	6.32946e-07	4.46856e-06
CENPV	5894.34	4817.12	6124.48	2270.82	2372.08	1823.98	6.87753	6.9591	7.0295	5.97948	6.00527	5.8204	-1.02501	6.50793	2.3301e-07	2.21699e-06
DYNLL1-AS1	324	220	262	98	105	98	2.70578	2.50021	2.48211	1.46218	1.49329	1.58145	-1.02595	1.83105	8.64107e-07	5.6603e-06
SOGA1	8675	7850	9363	3654	3293	2953	7.4333	7.66499	7.6423	6.66412	6.48158	6.51953	-1.02657	6.92766	1.14e-06	6.99898e-06
ERF	2530.45	2108.15	2489.17	990.97	850.53	965.81	5.69555	5.7359	5.72057	4.8166	4.45709	4.81163	-1.0272	5.08303	6.59304e-06	2.75526e-05
LIMD1-AS1	94.15	76.2	81.06	41.17	31.02	21.5	0.890496	1.00789	0.805887	0.188101	-0.180699	-0.489457	-1.02747	0.379317	0.000155354	0.000384711
POLA1	5584	4576	5688	1994	2155	1792	6.79338	6.89008	6.92449	5.78662	5.87803	5.80978	-1.02777	6.43365	4.48472e-07	3.48947e-06
LHFPL4	280	194	269	89	104	90	2.50225	2.31368	2.51828	1.32979	1.46734	1.44299	-1.02781	1.61105	5.19673e-06	2.25315e-05
NUP88	5991.84	4700.5	5964.9	2137.06	2225.99	1889.45	6.8912	6.932	6.9941	5.88318	5.93183	5.89555	-1.02815	6.43234	1.64164e-07	1.74541e-06
YARS	8008.6	6070.7	7393.86	2908.88	3082.19	2178	7.30541	7.30457	7.30507	6.32416	6.40913	6.11102	-1.02821	6.89073	1.11253e-06	6.85352e-06
FKBP14	3047	2088	2591	967	989	877	5.89251	5.78065	5.79752	4.71929	4.8042	4.84505	-1.03056	5.34444	9.98121e-08	1.26844e-06
FASTKD1	1815	1255	1677	704	565	461	5.12495	5.06321	5.17551	4.24389	4.0341	3.96732	-1.03058	4.33489	3.21549e-06	1.54976e-05
CCDC167	2187	1590	1978	706	822	684	5.46212	5.34807	5.39522	4.3076	4.44994	4.37016	-1.03072	4.94012	1.35358e-07	1.54154e-06
RP5-1024G6.8	483.24	392.53	436.4	193.8	155.06	136.66	3.26047	3.35167	3.22284	2.42365	2.09246	2.11093	-1.03074	2.66679	2.58109e-06	1.30813e-05
MTSS1L	5790.13	4379.83	5145.08	2205.68	1910.5	1802.48	6.85855	6.81624	6.77631	5.9434	5.68081	5.78688	-1.03101	6.22884	1.93921e-06	1.05289e-05
FLVCR1	2197	1789	2176	956	679	675	5.43491	5.54605	5.54193	4.71516	4.23612	4.4332	-1.03115	4.97785	1.37017e-05	4.96298e-05
CTA-445C9.15	338	195	244	90	97	97	2.75137	2.33927	2.38376	1.32657	1.40755	1.60403	-1.03121	2.20519	4.20093e-05	0.000125771
TIMM13	8220.41	6676.97	7957.95	2794.4	3235.98	2952.95	7.38433	7.40783	7.40002	6.30229	6.40402	6.44981	-1.0315	6.77449	4.63186e-08	7.83862e-07
IPO11	4311.61	3135.21	4070	1392	1643	1232.76	6.41755	6.34694	6.4424	5.26583	5.49188	5.27707	-1.03157	5.8277	8.77584e-06	3.47347e-05
BEND3	910	680	906	324	323	285	4.19764	4.1232	4.26918	3.18519	3.10356	3.10843	-1.0331	3.06521	1.00059e-06	6.34521e-06
RP11-35G9.3	95.75	77.9	102.21	41.51	28.24	35.99	0.950546	1.0099	1.12887	0.231155	-0.3794	0.153378	-1.03312	0.289053	0.000512811	0.00109289
CWC22	1395	1120	1329	475	494	445	4.76638	4.88174	4.83442	3.69509	3.80217	3.86535	-1.03328	4.14366	1.53499e-06	8.80369e-06
TRIM5	257	172	191	71	65	95	2.33719	2.17488	2.03655	0.969476	0.869427	1.62175	-1.03337	1.85023	0.00232765	0.00422156
JMJD6	3520	2719	3046	1325	1078	1115	6.11641	6.14853	6.02664	5.18724	4.8997	5.15301	-1.03354	5.63009	4.20958e-06	1.90841e-05
MREG	748	602.26	712	257	267	243.29	3.87765	3.97902	3.93181	2.81893	2.89752	2.97132	-1.03356	3.22641	5.59814e-07	4.07869e-06
PPIH	1345	1068	1297	498	512	401	4.75133	4.78215	4.78915	3.79608	3.7851	3.62396	-1.03383	4.34343	8.6498e-07	5.66311e-06
KIF21A	24264	19551	23050	9499	7799	7402	8.87224	9.01847	8.95407	8.00308	7.80731	7.9542	-1.03482	8.50678	3.83246e-07	3.11535e-06
NR2F6	2963	2244	3060	1080	1107	968	5.89464	5.84953	6.02607	4.91573	4.88921	4.88423	-1.03582	5.28194	7.81037e-08	1.10835e-06
FAM156B	1474.33	1235.64	1466.35	904.96	342.94	438.27	4.84837	5.0216	4.97566	4.62624	3.27219	3.83797	-1.03592	4.13448	0.0265803	0.038142
ZC3HAV1L	707	609	665	326	232	196	3.7925	3.99826	3.83441	3.15806	2.70229	2.66962	-1.0366	3.12498	8.72358e-05	0.000233971
BCCIP	8126.61	5682.62	7101.92	2545.05	2820.43	2327.89	7.33264	7.20422	7.24531	6.13678	6.26993	6.19213	-1.03712	6.67299	2.64694e-07	2.43645e-06
KNTC1	5858.97	5001.6	5533.58	2478.97	1977	1610	6.84489	7.03309	6.88959	6.08505	5.78623	5.69864	-1.03714	6.41334	1.88313e-05	6.41716e-05
TMA16	3437	2401	2975	1163	1193	899	6.08111	5.96984	5.99286	4.99841	5.04747	4.84464	-1.03774	5.54461	6.98072e-07	4.82561e-06
CTB-175P5.4	162	131	162	52	70	49	1.6725	1.7838	1.79979	0.523363	0.976574	0.675034	-1.03863	1.3788	1.23749e-05	4.56823e-05
TMEM161B-AS1	109.98	106	101	43.86	43	31	1.13345	1.46506	1.11609	0.295688	0.247807	-0.019842	-1.03866	0.714295	2.12182e-05	7.09374e-05
RP11-1148L6.5	62	59	69	26	27	18	0.285666	0.646572	0.576676	-0.47023	-0.366425	-0.724651	-1.03891	0.322978	9.56583e-05	0.000253726
RQCD1	9307	7172	8957	3261	3360.89	2884	7.51553	7.55054	7.58353	6.48319	6.5461	6.53211	-1.03923	6.91482	8.1978e-09	2.95167e-07
WDR46	3325.96	2851.98	3268.97	1321	1208	1100	6.0633	6.19372	6.12082	5.20794	5.01151	5.06376	-1.03946	5.54233	7.26461e-07	4.97878e-06
KDM4D	196	126	142	51	68	54	1.94521	1.72901	1.61068	0.494417	0.937565	0.817202	-1.03997	1.06241	0.000184172	0.000445455
SH2B3	4556.08	3161	3843	1494	1557	1245	6.4991	6.35711	6.35908	5.36955	5.41071	5.28649	-1.04016	6.14074	1.40521e-07	1.57233e-06
GMPS	10575.6	7840.65	9739.55	3621.22	3779.87	3005.68	7.70335	7.67626	7.70342	6.63737	6.70923	6.58329	-1.04061	7.1715	1.55729e-07	1.68168e-06
TRMT6	3803	2928	3731	1360	1418	1101	6.23292	6.25125	6.31791	5.22918	5.28597	5.12271	-1.04098	5.64453	2.32806e-07	2.21671e-06
CCDC59	2262.02	1487.21	1886.5	734.63	718.26	602.05	5.47564	5.28069	5.33637	4.33423	4.31958	4.27156	-1.04121	4.81515	1.76541e-06	9.78981e-06
NEK3	530	384	422	218	143	136	3.36303	3.34525	3.18271	2.5663	2.03184	2.17824	-1.04123	2.79869	9.41893e-05	0.000250351
TRABD	2109.07	1842.95	2148.1	917.01	709.11	736.08	5.41935	5.55311	5.51164	4.69299	4.2195	4.45272	-1.04155	4.69743	0.000185219	0.000447458
CFLAR	1040.34	1002.87	1159.19	469.08	335.34	389.69	4.35736	4.71088	4.6335	3.68925	3.21839	3.64005	-1.04208	3.48948	8.58361e-05	0.000230693
NQO1	2383.48	1538.82	1967.12	667.88	840	660.82	5.56657	5.3171	5.39256	4.21043	4.51704	4.36819	-1.04271	4.95849	3.99264e-06	1.83557e-05
DUS4L	600.28	543.75	538.92	228.59	233.81	160.49	3.55965	3.83238	3.53056	2.64955	2.70791	2.37466	-1.04417	2.81078	9.89631e-06	3.82997e-05
TMEM138	798.2	605.99	715.18	363.24	243.66	191.93	3.95213	4.00374	3.9434	3.30052	2.80081	2.6766	-1.04503	3.32764	0.000335849	0.000751775
DDX47	3893.18	2862.35	3523.75	1325	1364.34	1110.34	6.26053	6.22366	6.23714	5.18616	5.24166	5.14997	-1.04685	5.55566	7.37331e-08	1.06459e-06
CTPS2	1980	1499	1859	673	714	588	5.35244	5.23522	5.29665	4.26806	4.18525	4.07016	-1.04775	4.32731	4.69826e-06	2.08319e-05
TNPO2	8862	8213	9297	3922	3034	3040	7.46398	7.73027	7.63212	6.76614	6.36358	6.56162	-1.04793	7.07768	3.03347e-05	9.58015e-05
RP11-500M8.7	1748.41	1436.7	1545.78	605.01	660.46	506.44	5.14265	5.19908	5.03872	4.08799	4.12837	3.92877	-1.04872	4.45985	0.000311957	0.000705995
NME2	11629.1	8063.46	9826.86	3249.23	4786.13	3497.69	7.87721	7.68625	7.70637	6.51322	6.98238	6.71236	-1.04928	7.33063	1.30878e-05	4.78282e-05
NDE1	1981.79	1630.39	1972.88	713.77	725.86	656.75	5.2987	5.40184	5.39722	4.30477	4.30952	4.36333	-1.04961	5.00198	1.45541e-08	4.06014e-07
PCDHB18	136	128.55	119.82	53	44.42	47	1.45866	1.72554	1.35608	0.583519	0.257459	0.523904	-1.05053	0.27284	2.11427e-05	7.07406e-05
CDC20	4454.68	3730.25	4545.47	1638.82	1765.86	1452.9	6.46329	6.59872	6.60215	5.50007	5.59835	5.51731	-1.05087	6.30055	3.36653e-08	6.47448e-07
NUP62	7657.58	6651.04	7921.61	3083.8	2903.81	2444.58	7.25626	7.42348	7.40035	6.42194	6.29481	6.23987	-1.05135	6.61647	2.93717e-07	2.60948e-06
C10orf2	2222	1822	2195	764	833	743	5.48567	5.54398	5.54519	4.422	4.46793	4.48787	-1.05135	4.83309	1.0347e-07	1.29552e-06
SNRPA1	5998.67	4155.41	5081.84	2187.42	1893.01	1550.04	6.89781	6.7501	6.76164	5.92111	5.68907	5.59792	-1.0514	6.24174	8.59565e-07	5.64346e-06
CKAP4	3787	3029	3808	1329	1430	1206	6.25009	6.28097	6.34112	5.21624	5.25567	5.19757	-1.05171	5.4864	3.39321e-07	2.87767e-06
KEAP1	4494	3982	4816	1560	1740	1792	6.47656	6.69244	6.68538	5.4295	5.57599	5.8184	-1.05174	5.66319	1.32263e-06	7.85123e-06
RELT	772.35	673	759.35	342	279.77	230	3.9484	4.11883	4.01802	3.25192	2.91994	2.83075	-1.05207	3.83004	7.02825e-05	0.000194362
DHFRP1	809.43	603.53	715.14	249.71	346.9	198.03	3.98928	3.98384	3.93874	2.77561	3.27852	2.68028	-1.05246	3.75349	6.88632e-05	0.000191143
MLF1IP	5499.8	4490.66	5083.9	2067.37	2001.04	1429.49	6.73847	6.89016	6.7714	5.80992	5.83136	5.56399	-1.05328	6.54914	7.70911e-07	5.20252e-06
SLC4A2	6939.07	5525.87	6336	2457.48	2343.22	2400.47	7.13227	7.14114	7.07327	6.11032	5.95228	6.1695	-1.05333	6.46914	1.16069e-06	7.10676e-06
ARHGAP19	2863.57	2248.75	2748.6	1018.31	1098.54	791.22	5.80168	5.88868	5.88303	4.79273	4.95799	4.69973	-1.05344	5.02433	5.03105e-07	3.79371e-06
MLLT6	5401.92	5308.73	5777.54	2640.86	1798.92	1842.88	6.76546	7.08791	6.94166	6.20926	5.58118	5.80178	-1.05369	6.10436	0.000258763	0.000600861
NCAPG2	8525	6562	7992	3027	3091	2360	7.37633	7.43271	7.42247	6.36478	6.44835	6.27349	-1.05376	7.11434	4.75835e-08	7.95413e-07
RRM2	24397.9	19490.7	24257.9	9134.45	10078	6217.34	8.88164	9.01281	9.02736	7.9479	8.17448	7.69905	-1.05439	8.6483	2.02469e-05	6.81197e-05
C1orf216	1560	1410	1449	596	575	498	4.95616	5.19023	4.9514	4.04711	3.96887	3.95812	-1.05473	4.24728	3.65085e-06	1.71036e-05
ATAD3A	3709.33	3357.9	3856.72	1560.97	1376.59	1268.06	6.2189	6.43074	6.3598	5.44712	5.20314	5.27309	-1.05485	5.7878	3.07993e-06	1.50172e-05
LINC00237	150	134	131	54	56	45	1.51979	1.85104	1.50573	0.54059	0.733946	0.655607	-1.05556	0.423651	7.76222e-06	3.1497e-05
AMMECR1	2651	2108	2580	939	980	764	5.70604	5.78255	5.78752	4.68945	4.76481	4.6113	-1.05571	5.19007	3.06174e-07	2.68055e-06
FAM216A	1793.07	1454.64	1781.87	743.14	615.56	501.09	5.16134	5.23158	5.24847	4.369	4.05917	3.95645	-1.05599	4.65456	4.34028e-06	1.95167e-05
CCDC15	617	485	562	229	205	166	3.57289	3.68935	3.5981	2.6291	2.56678	2.48729	-1.05676	3.06069	5.24671e-08	8.47816e-07
SCML1	542	383	483.58	255.49	141.18	123	3.40041	3.33727	3.37763	2.79922	2.00409	2.02143	-1.05682	3.11645	0.000384481	0.000845606
BOLA3-AS1	518	470	558	219	182	174	3.35686	3.6143	3.57809	2.59633	2.32967	2.46734	-1.05689	2.65689	4.66442e-06	2.07107e-05
NSDHL	3076	2382	2902	1073	1157	890	5.94335	5.93997	5.95102	4.90174	4.96256	4.77593	-1.05867	5.47718	8.13019e-07	5.40921e-06
TENM4	3541	2859	3276	1223	1282	1108	6.16352	6.18914	6.12127	5.10537	5.07928	5.0503	-1.05872	5.28933	6.04218e-07	4.33052e-06
CCNB2	9078	7164	8576	3060	3459	2632	7.46367	7.56208	7.52511	6.37752	6.61669	6.43893	-1.05908	7.24926	1.87979e-07	1.91302e-06
SLC9B2	1650.87	1335	1639	594	564	536	5.03711	5.11199	5.1293	4.04165	3.94232	4.06583	-1.05943	4.36563	9.73548e-08	1.24758e-06
PAXIP1	2811.94	2228.25	2689.97	1072.93	878.22	889.09	5.78155	5.87042	5.85028	4.87341	4.62406	4.85303	-1.05954	5.45656	9.642e-07	6.16671e-06
HSPH1	20266	15241	19149	6605	7215	5982	8.63736	8.63866	8.67988	7.50062	7.64962	7.5865	-1.05983	8.34363	2.02713e-07	2.0067e-06
CEP70	796	623	695	283	258	216	3.95033	4.04185	3.90155	2.94286	2.87918	2.84134	-1.05987	3.57145	4.03909e-08	7.22591e-07
DNPEP	1192	931	1095	443	404	365	4.58211	4.58011	4.54368	3.63173	3.43468	3.47644	-1.06057	4.10734	1.98316e-07	1.98496e-06
LRP8	2086.98	1732.77	1889	876	737.53	528	5.36213	5.4989	5.33757	4.5903	4.35291	4.07594	-1.06072	4.96655	2.05895e-05	6.91757e-05
MCMBP	10093	7800	9566	3485	3622	2915	7.63159	7.67238	7.67867	6.57823	6.65569	6.54974	-1.06089	7.23881	5.50162e-08	8.78661e-07
HOXC9	394.9	332	374.9	151	122	136.8	2.96843	3.11131	3.00426	2.0637	1.74981	2.11513	-1.06126	2.23104	3.13738e-06	1.52098e-05
SLCO5A1	218	184	227	84	76	71	2.10965	2.26414	2.28254	1.2187	1.07622	1.18134	-1.06196	1.21849	2.85064e-07	2.55914e-06
BNIP1	621	498	586	202	250	194	3.62393	3.69303	3.64714	2.48498	2.77625	2.61013	-1.06198	2.73442	2.82779e-07	2.54942e-06
TEAD3	427	329	429	203	128	123	3.09261	3.08869	3.19538	2.49952	1.79767	1.93419	-1.06206	2.49757	0.000451346	0.000974162
TRIM9	2567	2101	2671	980	900	825	5.66884	5.77013	5.83503	4.75914	4.62515	4.6996	-1.06216	5.27367	7.3828e-08	1.06459e-06
RNF144A-AS1	298	303	310	129	108	93	2.5709	2.97301	2.72826	1.84437	1.56002	1.54127	-1.063	1.64433	7.90675e-05	0.00021524
DDX21	30548	22042	27207	9941	10775	8208	9.24028	9.16193	9.18364	8.09995	8.20827	8.01635	-1.06336	8.72462	4.42395e-07	3.4598e-06
PARD6G	72.41	34.9	60.87	23	16.8	19	0.55299	-0.139773	0.385063	-0.604197	-1.11737	-0.758216	-1.06368	0.106466	0.000301663	0.000685995
MID1	1078	839	987	372	385	297	4.39616	4.46393	4.40498	3.34422	3.44013	3.27908	-1.0637	4.03103	2.01824e-07	2.00658e-06
C1orf174	1063	799	1022	360	366	329	4.40603	4.36866	4.44713	3.32326	3.31228	3.35337	-1.06404	3.98322	5.41143e-07	3.98834e-06
PNPT1	3055.05	2386	2799.02	1150	997.09	840.03	5.90795	5.96348	5.90578	4.97937	4.79471	4.75469	-1.06467	5.27984	1.39421e-07	1.57198e-06
TRIM56	340	272	279	130	99	104	2.72195	2.84966	2.58698	1.82151	1.50607	1.79619	-1.06496	1.68764	5.82509e-05	0.000165367
SLMO1	125.68	112.31	147.9	91.96	35.79	30	1.31323	1.55794	1.66731	1.34485	0.00812764	-0.0374196	-1.06621	0.843201	0.0250395	0.0361963
LIMD1	825.85	690.8	733.94	283.83	287.98	252.5	4.0363	4.16361	3.97129	2.97582	2.97741	2.98616	-1.06709	3.44196	1.41546e-07	1.57592e-06
HEATR2	5694.49	4483.58	5758.89	2085.5	2082.37	1769.36	6.84296	6.84305	6.93662	5.86995	5.78966	5.73964	-1.06728	6.10913	2.78073e-07	2.52643e-06
GPSM1	2716.72	2564.69	3011.68	1182.87	997.96	970.92	5.79672	6.0197	5.99577	5.07074	4.68992	4.82236	-1.06771	5.04814	3.14487e-05	9.85124e-05
XYLB	358	331	342	158	119	100	2.82796	3.10625	2.8717	2.12962	1.71245	1.66287	-1.0682	2.16316	1.532e-05	5.45286e-05
PPP2R3C	3279.87	2365.19	2993.12	1069.78	1080.52	920	6.0054	5.95495	6.00383	4.87076	4.91966	4.89789	-1.06821	5.29222	1.73217e-07	1.81059e-06
FOPNL	5323	3978	4912	1803	1826	1495	6.70162	6.70681	6.71901	5.62156	5.68055	5.60361	-1.06829	6.08683	4.37597e-08	7.5327e-07
NIP7	4622.69	3504.13	4247.27	1518.86	1671.14	1326.04	6.52889	6.49845	6.50098	5.40109	5.49656	5.3559	-1.06843	5.99366	1.58608e-07	1.6985e-06
IARS	29974	22355	27148	10433	10321	8222	9.21471	9.18079	9.18002	8.17121	8.14288	8.01443	-1.06853	8.72994	2.97257e-08	6.07943e-07
RBBP9	1966	1415	1704	617	687	538	5.29416	5.19172	5.18402	4.10086	4.21741	4.05882	-1.06906	4.60257	7.08786e-08	1.034e-06
CENPI	2055	1591	1832	801	676	519	5.30516	5.40443	5.30272	4.43095	4.29066	4.13546	-1.06932	4.95978	1.27268e-06	7.60279e-06
RP11-829H16.3	109.94	69.19	81.46	37.39	22.07	38.78	1.13504	0.851485	0.807033	0.0700874	-0.702651	0.293479	-1.06949	0.334587	0.00820735	0.0131825
TK1	6048	4978	6000	2174	2444	1835	6.91053	7.0099	7.00099	5.91302	6.05589	5.83912	-1.07012	6.76939	1.39515e-07	1.57198e-06
FABP5	7820.47	5908.24	7586.15	2618.11	2968.36	2151.19	7.26595	7.26971	7.3435	6.16773	6.36429	6.10572	-1.07033	7.05546	4.09038e-07	3.25822e-06
MTHFD2	12278	9020.12	11347.3	4034.93	4596.19	3268.83	7.9147	7.8817	7.92491	6.78994	6.99856	6.71401	-1.07066	7.65842	9.05464e-07	5.86178e-06
ZNF649	889.76	666.56	800.11	303.42	313.3	237.95	4.13267	4.12129	4.09873	3.06224	3.11907	2.92771	-1.07078	3.39589	3.32494e-07	2.83109e-06
AC009120.6	490.16	367.46	313.87	143.38	143.75	141.74	3.292	3.24747	2.74502	1.99987	1.96339	2.13656	-1.07174	2.38259	0.000133466	0.000337071
CMTM4	2994	2443	2899	1092	1127	835	5.87933	5.99711	5.95627	4.90518	4.9704	4.7448	-1.07181	5.55405	2.08281e-06	1.11122e-05
ATAD2	12729.4	9787	11972	4527	4565	3350	7.94982	8.01343	8.00679	6.94111	7.01972	6.79063	-1.07255	7.84826	5.52466e-07	4.04475e-06
WHAMMP3	153.04	138.62	160.58	72.19	45.3	45.66	1.56723	1.88442	1.79344	0.972327	0.397101	0.631213	-1.07342	0.783925	0.000114898	0.000295813
ISOC2	1953	1792	2057	735	747	739	5.31493	5.50733	5.44739	4.37964	4.28274	4.44271	-1.07348	4.92371	3.21474e-07	2.77065e-06
PTTG1	5995	4563	5542	1842	2277	1749	6.88183	6.89753	6.89075	5.66003	5.98301	5.80876	-1.07413	6.6378	7.83459e-07	5.26208e-06
ETS1	4506	3161	3969	1386	1500	1305	6.47365	6.36496	6.40818	5.25304	5.37427	5.37746	-1.07414	5.92257	2.82249e-07	2.54825e-06
CHST8	346	305	369	152	129	107	2.80671	2.9654	2.97367	2.0983	1.7775	1.69229	-1.07448	2.55905	1.18165e-05	4.40814e-05
C12orf29	8361.76	6101.88	7628.8	2716.6	2854.67	2329.79	7.35504	7.32239	7.35359	6.21449	6.32157	6.23887	-1.07506	6.73822	3.45138e-08	6.5195e-07
MESDC1	2155	1782	2299	836	821	673	5.42612	5.52466	5.61611	4.5384	4.47511	4.38261	-1.07635	5.18883	3.73726e-07	3.07713e-06
CENPQ	994	699	827	310	317	261	4.27952	4.20044	4.14986	3.08188	3.15952	3.09216	-1.0779	3.95728	4.08568e-08	7.23648e-07
SOX7	1362	1031	1258.12	491.16	463	379	4.77114	4.72991	4.7448	3.77762	3.63703	3.53855	-1.07812	3.92083	6.07322e-08	9.32427e-07
AFMID	1427.39	1110	1284	525	452	437	4.83223	4.84176	4.77593	3.86795	3.61431	3.75961	-1.07838	4.45399	1.20749e-06	7.32146e-06
DISC1	320.56	241	280.1	112.65	87.23	101.47	2.67533	2.6439	2.58237	1.64905	1.25472	1.66803	-1.07851	2.10355	4.11009e-06	1.87467e-05
PSMG1	5227	3931	4802	1808	1774	1448	6.68001	6.68583	6.68509	5.62961	5.63039	5.54625	-1.07926	6.17082	4.2486e-08	7.3935e-07
GEMIN4	2515	2146	2457	914	935	800	5.6515	5.79064	5.71129	4.66925	4.65791	4.62562	-1.07941	5.223	2.09008e-08	4.91459e-07
FANCI	9479.72	8197.38	9232.47	3774.79	3238.08	2697.79	7.5426	7.74287	7.62708	6.69471	6.49143	6.43453	-1.08063	7.23024	5.69661e-06	2.43258e-05
TMEM220	209.87	196.44	236.03	83.08	75.05	74	2.08216	2.33581	2.33137	1.22667	1.00851	1.17452	-1.08065	1.63907	1.66261e-05	5.80725e-05
PRSS3	1029	835	1044	359	373	350	4.36176	4.43006	4.47714	3.32153	3.33482	3.43618	-1.08092	4.02661	1.43588e-08	4.04112e-07
FAM35A	6098.78	4524.54	5549.68	2096.78	2092.4	1593.91	6.89866	6.89188	6.89488	5.83995	5.87556	5.69413	-1.08099	6.44512	1.24219e-07	1.45908e-06
HAUS1	2287.31	1623.96	2041.91	693.29	837.6	610.96	5.50512	5.39645	5.44693	4.26247	4.51664	4.26006	-1.08122	5.01718	9.04465e-07	5.8583e-06
DCPS	749	656	694	247	262	273	3.91547	4.07259	3.88523	2.79315	2.80475	3.04998	-1.08158	3.2079	7.51846e-07	5.10365e-06
KIAA0020	5942	4425	5468	2049	1986	1625	6.8714	6.85127	6.87072	5.81571	5.78145	5.69693	-1.08201	6.23639	4.06734e-08	7.23648e-07
ZFPM1	744	547	756	288	258	221	3.8984	3.81678	4.01059	3.00781	2.79614	2.76377	-1.08289	3.36806	1.54278e-05	5.47635e-05
KAT2A	2599	2477.69	2880.9	1190	879.57	905	5.71868	5.9816	5.93554	5.06705	4.53367	4.75535	-1.08409	5.1737	8.05765e-05	0.000218841
EIF5AL1	465.24	370.92	469.96	127.2	226.99	144.76	3.22794	3.25178	3.32363	1.83749	2.60029	2.13981	-1.08425	2.83282	0.000384692	0.000845924
CAD	7265	6349	7293	2855	2647	2272	7.19112	7.34753	7.27818	6.32015	6.14157	6.10808	-1.08649	6.5144	5.52951e-07	4.04475e-06
SH3D19	219.71	163.77	164.07	62.2	65.24	62.95	2.11833	2.0987	1.81606	0.785972	0.862215	1.01525	-1.08704	1.2883	1.61926e-05	5.6871e-05
RP3-324O17.4	290.87	230.56	318.01	91.22	121.4	87.51	2.49891	2.61022	2.775	1.31431	1.79579	1.54415	-1.08722	1.6992	1.4889e-05	5.31731e-05
RP11-234B24.6	465.78	394.85	514.23	171.94	196.46	135.35	3.21514	3.3538	3.45727	2.25819	2.41881	2.07836	-1.08735	2.66651	3.88386e-05	0.000118028
POC1A	695	559	640	235	261	203	3.78757	3.85846	3.77385	2.70395	2.83581	2.67213	-1.08768	3.4452	5.60728e-08	8.8609e-07
HADH	4164	3163	3976	1368	1516	1216	6.36526	6.36135	6.40924	5.23897	5.37958	5.26229	-1.08929	6.0752	2.23311e-07	2.14882e-06
PDE1C	368	240	325	103	114	108	2.89214	2.62306	2.79166	1.53616	1.60607	1.71386	-1.08941	2.12208	2.01974e-06	1.0841e-05
HMX1	1015	782	1079	391	390	290	4.35329	4.3262	4.52165	3.4544	3.37844	3.13789	-1.08974	3.79592	1.54876e-05	5.49255e-05
TRAF2	1682	1373	1594	612	595	530	5.07669	5.14203	5.08574	4.09572	3.99637	4.01888	-1.08986	4.52328	9.32568e-08	1.21924e-06
MICALL1	1277	1028	1193	436	428	429	4.67001	4.73247	4.67037	3.59878	3.53873	3.73703	-1.09054	4.00963	4.26356e-08	7.40938e-07
DOHH	1023	921	987	354	412	355	4.37271	4.5554	4.39096	3.31826	3.44271	3.4095	-1.09057	3.78202	8.38541e-07	5.52197e-06
AMD1	12354.9	8854.17	10815.8	4042.96	4141.91	3205.84	7.93902	7.84227	7.85157	6.80619	6.82046	6.64872	-1.0907	7.59627	3.18231e-08	6.30547e-07
RP11-395L14.17	264.32	149.18	219.87	87.74	75.65	55.1	2.38363	1.96521	2.23751	1.27821	1.07581	0.826746	-1.0908	1.60707	1.02759e-05	3.94712e-05
RP11-667K14.4	295.53	214.14	262.57	110.31	81.88	67.11	2.51547	2.50909	2.50081	1.58156	1.24202	1.1791	-1.09081	1.76631	0.00155372	0.00293117
B4GALNT4	226	216	233	115	69	72	2.19344	2.46854	2.3115	1.69744	0.879504	1.12383	-1.09107	1.7793	0.00240389	0.00434621
HMMR	5492.85	4093	5075.77	1808	2043	1373	6.72572	6.76543	6.77204	5.60703	5.88123	5.53238	-1.09148	6.43782	2.23879e-06	1.172e-05
CGREF1	1520.03	1240.51	1475.92	580.92	520.18	456.49	4.94404	4.98464	4.97114	4.03228	3.77823	3.77117	-1.09196	4.3576	1.70708e-07	1.79658e-06
RBM14	4845.05	4242.38	5197.05	1831.52	1832.7	1619.49	6.62451	6.75124	6.78461	5.69539	5.57881	5.57655	-1.09204	6.4306	3.82121e-07	3.11201e-06
HHEX	481	340	441	152	155	141	3.25915	3.14025	3.2365	2.07887	2.08208	2.14281	-1.09228	2.74353	3.02292e-08	6.11359e-07
PUS7L	914	647	861	302	290	249	4.14623	4.09915	4.21127	3.03347	3.05377	3.0543	-1.09392	3.59485	1.07136e-07	1.32114e-06
HSPA9	47963.9	36225	44252	15521.5	16686.7	13776.6	9.89259	9.87746	9.885	8.74399	8.83662	8.75992	-1.09394	9.41005	3.35145e-08	6.46947e-07
PARPBP	3217.46	2308.55	2800.8	1023.12	1076.76	839.84	5.95133	5.94175	5.91513	4.78342	4.96277	4.8305	-1.09436	5.71235	7.10701e-08	1.03509e-06
SGOL2	5225	4019	4766	1830	1692	1390	6.6475	6.74415	6.68284	5.61914	5.62049	5.56496	-1.09499	6.64505	1.74258e-08	4.48732e-07
GUCY1A3	2361	1904	2445	756	875	762	5.52978	5.64331	5.71246	4.3689	4.61812	4.62976	-1.095	4.69335	1.0653e-06	6.65453e-06
MAP2	20838	16400	20231	7415	6985	5948	8.71166	8.71621	8.74998	7.69732	7.54053	7.4953	-1.09551	7.93317	6.97223e-08	1.02182e-06
HAUS7	2018.5	1695.27	1915.26	701.94	749.64	625	5.34299	5.44341	5.34967	4.29624	4.32346	4.24859	-1.09566	4.81027	8.3948e-08	1.16129e-06
DIEXF	3141	2374	3062	1071	1127	867	5.97571	5.9333	6.02784	4.90098	4.92065	4.73283	-1.09577	5.189	1.22952e-07	1.45335e-06
C1orf61	115	133	123	48	48	40	1.18776	1.79913	1.40176	0.415851	0.422676	0.36655	-1.09607	1.31317	9.90695e-05	0.000261574
NET1	6124	4569	5650	2057	2123	1670	6.9152	6.89724	6.91787	5.82158	5.87716	5.73565	-1.09612	6.53749	2.786e-08	5.80044e-07
LARP6	127	124	125	52	48	36	1.34839	1.68356	1.42008	0.545928	0.389763	0.172723	-1.09618	1.33105	0.000163327	0.000401484
UBE2E1	4410	3199	3773	1404	1339	1265	6.4575	6.36988	6.3311	5.28468	5.18328	5.29631	-1.0964	5.62895	8.41053e-08	1.16129e-06
SIGMAR1	6667	5708	6924	2478	2480	2143	7.06287	7.19758	7.20444	6.11209	6.05549	6.03431	-1.09661	6.64862	6.33036e-08	9.64413e-07
C1QTNF6	996	845	1025.71	422	332	297.42	4.32643	4.43759	4.44851	3.56468	3.14576	3.17333	-1.09737	3.71742	1.01206e-05	3.89662e-05
ITGA11	167	126	190	57	67	51	1.75268	1.69778	2.01933	0.686455	0.847262	0.643575	-1.09755	1.30631	0.000172797	0.000422235
NDUFAF4	2802	1983	2553	878	944	755	5.7892	5.6917	5.77147	4.59544	4.70491	4.58632	-1.09873	5.30927	4.77793e-08	7.97639e-07
SAC3D1	746	654	836	308	299	234	3.913	4.06545	4.15273	3.11388	2.98894	2.81998	-1.09879	3.58367	2.96257e-06	1.45621e-05
TRIM21	102	81	82	35	29	30	0.985484	1.11194	0.827794	-0.0605256	-0.239801	0.0303587	-1.09902	0.542252	5.16396e-06	2.24296e-05
SEPHS1	9434.04	7740.27	9565.97	3116.69	3469.08	3018.64	7.5535	7.64534	7.67346	6.43399	6.55819	6.55319	-1.09902	7.01835	7.48038e-08	1.06799e-06
ARHGAP10	877	766	913	349	310	260	4.10921	4.32393	4.28975	3.26154	3.10862	3.0617	-1.09952	3.51565	8.44293e-07	5.55339e-06
MYO1C	1900	1405	1671	665	583	565	5.23169	5.19241	5.15937	4.1973	4.00494	4.16155	-1.0998	4.80255	2.65564e-07	2.44093e-06
LIG3	5716.38	4841.23	5677	2103.68	1998.76	1777.92	6.83521	6.96473	6.91953	5.87087	5.7548	5.77888	-1.10052	6.02035	2.73633e-08	5.76307e-07
CKAP2L	2843	2242	2718	1015.93	1041	713	5.78057	5.89318	5.86977	4.78	4.89996	4.57568	-1.10129	5.71394	2.33814e-06	1.21056e-05
HIVEP3	222	203	221	86	77	70	2.14062	2.40158	2.24268	1.25664	1.08619	1.14935	-1.1013	1.59099	7.65424e-06	3.11085e-05
SMCO4	1332	1062	1243	452	470	394	4.72273	4.78607	4.73175	3.64365	3.6884	3.63406	-1.1021	3.9151	1.67631e-08	4.38771e-07
NOC3L	3378	2377	2995	1045	1195	840	6.05064	5.95989	6.004	4.83933	5.05993	4.76013	-1.10223	5.5153	8.39077e-07	5.52197e-06
SNAP25	2383	1919	2351	962	746	655	5.5693	5.63305	5.64888	4.73918	4.34043	4.34811	-1.10274	5.01112	8.77489e-06	3.47347e-05
SLC7A1	7229	5698	6792	2467	2646	2030	7.1628	7.20894	7.18121	6.09098	6.17966	5.99705	-1.10326	6.59411	3.95113e-07	3.17312e-06
PDIA6	26035.2	18510.4	22697.5	7748.95	8558.05	7596.28	9.01943	8.90196	8.91957	7.74911	7.85813	7.8809	-1.1045	8.4752	1.98921e-07	1.98937e-06
TTC7B	1783	1432	1697	566	628	579	5.1781	5.18842	5.17139	3.9982	4.04258	4.10428	-1.10563	4.39325	9.1505e-08	1.20876e-06
CYP51P2	109.43	81	70.04	30.47	39.53	19.44	1.1065	1.09538	0.596442	-0.239956	0.163948	-0.631518	-1.10581	0.378846	0.000891104	0.00179051
RBM28	6230.83	4951.01	5670.83	2240.61	1944.83	1819.69	6.9334	7.01864	6.925	5.93901	5.76305	5.87585	-1.10611	6.42804	1.78597e-07	1.85919e-06
PET112	1512.84	1153.87	1492.69	501	525.68	481	4.95102	4.86882	4.98371	3.83102	3.76816	3.81297	-1.10672	4.11223	4.20768e-07	3.32666e-06
RP11-122A3.2	722.85	463.06	590.24	204.53	240.4	169.87	3.81495	3.61124	3.66505	2.4785	2.77087	2.4869	-1.10779	3.34111	2.09813e-06	1.11675e-05
FDXACB1	302.05	279.41	308.33	110.82	90.62	115.46	2.56907	2.87383	2.72621	1.60755	1.34701	1.90354	-1.10803	1.76062	0.000200741	0.000480728
TFDP1	12116	9738.01	11797	4348	4117	3578	7.90767	7.98217	7.97771	6.90833	6.81758	6.81489	-1.10824	7.48888	1.03147e-08	3.26776e-07
HPRT1	6048	4327	5347	1965	2085	1503	6.902	6.81476	6.83706	5.75979	5.84232	5.57199	-1.10887	6.4153	4.77613e-07	3.65631e-06
NR1D1	396.46	378.24	385.95	141.64	128.76	154.02	3.00658	3.27236	3.03737	2.00006	1.76801	2.20668	-1.10896	2.20896	1.54722e-05	5.48863e-05
RP11-316M1.12	416.32	295.01	292.5	197.47	67.98	107.47	2.98878	2.9872	2.66175	2.40096	1.01261	1.90394	-1.10922	2.27078	0.0266009	0.0381672
GSTO1	4265	3182	3764	1247	1670	1144	6.41179	6.36012	6.32698	5.11585	5.49728	5.14522	-1.10967	5.94783	3.58032e-06	1.68312e-05
SKA1	1003	855	1008	397	361	259	4.27085	4.50877	4.44108	3.41931	3.38633	3.13375	-1.11028	4.30274	1.82327e-06	1.0045e-05
IPO5	22758	17099	20875	7315	8022	6166	8.81484	8.79622	8.80165	7.65679	7.784	7.60549	-1.11038	8.34752	8.69075e-08	1.18108e-06
FAR2	5263.26	3905.48	5038.51	1668.56	1786.71	1502.26	6.73378	6.64028	6.74265	5.55211	5.56072	5.49288	-1.11039	5.90379	8.42603e-08	1.16129e-06
HDAC7	2169	1964.41	2225.74	908.61	684.31	765.93	5.43936	5.662	5.56834	4.6619	4.20542	4.5596	-1.11123	4.54942	4.67823e-05	0.000137834
LTBP4	334	306	323	132	109	114	2.73929	2.98381	2.78633	1.881	1.56575	1.82359	-1.11168	2.31074	0.000131553	0.000332901
SMAD1	645	516	682	229.17	219	197.93	3.65154	3.76654	3.87312	2.64299	2.63506	2.70473	-1.11176	3.04792	1.40472e-06	8.2371e-06
NACC1	5854.38	4798.62	5662.31	2026	2111.1	1889	6.87491	6.94761	6.91437	5.82122	5.82402	5.85344	-1.11249	6.23785	1.72261e-08	4.463e-07
NECAB1	544.15	340.94	397.76	159.47	141.6	139.13	3.40711	3.16886	3.09583	2.1218	2.00655	2.19611	-1.11337	2.80755	1.66616e-06	9.36185e-06
SHD	8087	7664	8752	3268	2811	3005	7.41181	7.56454	7.52348	6.57274	6.10765	6.35087	-1.11433	6.43725	4.37449e-06	1.96358e-05
SEMA4D	925.32	822.3	917.23	368.11	295.2	300.17	4.2146	4.40302	4.28886	3.36285	2.98693	3.20042	-1.11439	3.48126	4.94281e-06	2.1652e-05
CDR2	3250.36	2396.09	3021.59	988.72	1141.39	939.51	6.01584	5.95429	6.01116	4.77764	4.95582	4.8711	-1.11461	5.67669	2.08656e-07	2.04335e-06
DEPDC1B	2516	1928	2319	946	794	641	5.60004	5.67909	5.64192	4.67342	4.51725	4.43263	-1.11526	5.45315	8.59761e-07	5.64346e-06
CYB5RL	388.34	332.92	420.36	160	154	104	2.96153	3.10107	3.16453	2.16201	2.05317	1.67942	-1.11568	2.41414	2.16949e-05	7.22274e-05
GRWD1	3467.92	2999.94	3420	1198.83	1338.96	1110.92	6.12166	6.26828	6.1865	5.0663	5.16348	5.08272	-1.11606	5.60833	1.33375e-08	3.88253e-07
LARS2	1228	1133	1284	461	464	386	4.61397	4.87239	4.77627	3.67947	3.6544	3.5839	-1.11658	4.04479	2.55623e-06	1.30019e-05
CENPH	3385	2457	3035	1083	1178	833	6.06833	5.99549	6.01918	4.90369	5.0124	4.71231	-1.11661	5.55638	6.57051e-07	4.58998e-06
DNASE2	680	493	556	202	207	210.56	3.78597	3.65273	3.56299	2.51223	2.44759	2.6522	-1.11705	2.9678	3.88279e-07	3.14205e-06
NFKB1	1979	1618	1977	683	705	598	5.28573	5.39987	5.40318	4.23169	4.28745	4.25482	-1.1173	4.62176	7.84753e-09	2.90199e-07
LTV1	3731	2941	3323	1256	1226	1027	6.19701	6.26452	6.1531	5.10717	5.09138	5.04266	-1.11742	5.53572	9.03095e-08	1.20017e-06
ADAMTS17	666.81	664.93	772	249	276.02	234	3.75755	4.08411	4.03619	2.81319	2.86218	2.80456	-1.11744	3.28939	5.51473e-06	2.36843e-05
HSPA14	4034	3052	3679	1363	1375	1045	6.30543	6.32144	6.30104	5.22139	5.26448	5.07794	-1.11888	5.96732	4.2486e-08	7.3935e-07
ASPM	13629	11230	13450	5325	4387	3560	8.01694	8.23776	8.18317	7.14789	7.01968	6.95463	-1.11933	7.94918	3.75319e-07	3.08626e-06
CTB-5E10.3	99.95	78.3	65.44	43.65	28.5	18.5	0.978949	1.04467	0.498465	0.273821	-0.305753	-0.707402	-1.12012	0.404868	0.00374931	0.00647115
LENG9	127.16	114.87	132.95	55.59	41.66	42.43	1.36972	1.55756	1.50344	0.658412	0.151996	0.359358	-1.12016	0.852205	6.97794e-05	0.000193264
RERG	6423	4940	5918	2022	2182	1831	6.9975	6.99868	6.98108	5.80865	5.89198	5.8355	-1.12018	5.78252	1.86293e-07	1.8974e-06
CKS1B	10216	7993.5	9927.68	3299.82	3990.51	2817.65	7.66089	7.69797	7.72902	6.5098	6.77386	6.47201	-1.12073	7.42555	4.87636e-07	3.70784e-06
PMP22	737	598	692	252	272	191	3.86376	3.96262	3.88873	2.79717	2.9106	2.60487	-1.12095	3.18977	1.22482e-06	7.38734e-06
THUMPD2	1426	1080	1260	500	435	384	4.80268	4.82549	4.75629	3.77304	3.61046	3.64171	-1.12113	4.06113	4.08846e-08	7.23648e-07
WDR43	9343	6774	8515	2988	3223	2394	7.52435	7.4655	7.50965	6.35992	6.47974	6.25562	-1.12173	6.87157	4.37391e-07	3.42825e-06
JPH3	197	152	182	71	65	58	2.02544	1.9385	1.94799	1.03147	0.739831	0.742214	-1.1219	1.12458	4.55969e-06	2.03023e-05
KIAA0101	7191.32	5327	6489.94	2370	2537.25	1753.44	7.14295	7.12197	7.11889	6.02237	6.14159	5.81572	-1.12195	6.80821	3.84814e-07	3.11996e-06
ENO1	69466.3	51305	62245.1	21447.5	24906	19407.3	10.4424	10.3668	10.3731	9.22402	9.38617	9.21672	-1.12207	9.93389	1.33666e-07	1.53325e-06
GADD45GIP1	4149	3538	4087	1528	1551	1290	6.39447	6.49455	6.4397	5.42855	5.34965	5.26384	-1.12239	5.82524	3.16234e-07	2.73475e-06
DAXX	4662	3825	4787	1647	1619	1514	6.53727	6.62801	6.67458	5.51455	5.45786	5.5564	-1.12272	6.01327	1.65654e-08	4.38104e-07
TGFBR2	190	133	140	52	55	52	1.86978	1.83206	1.59856	0.495351	0.689996	0.837854	-1.12304	1.37083	4.31086e-05	0.000128668
E2F3	3734	2871	3476	1236	1278	1018	6.20413	6.22486	6.21643	5.08922	5.14041	5.01549	-1.12346	5.83732	1.84145e-08	4.59314e-07
MITF	364	280	331	106	108	123	2.8497	2.86706	2.8252	1.55407	1.57717	1.96556	-1.12436	2.22285	1.74574e-05	6.02367e-05
SHMT2	7779	5369	6366	2257	2591	2146	7.28335	7.11095	7.08379	5.97556	6.12238	6.04129	-1.12443	6.67708	1.56629e-07	1.68932e-06
STX18-AS1	107	91	105.77	42	36	29	1.11442	1.22919	1.17685	0.251727	-0.0425961	-0.164098	-1.12475	0.176928	2.14978e-06	1.13758e-05
EIF4EBP3	194.38	144.44	197.77	44.23	86.8	72.5	1.98972	1.87872	2.07199	0.3404	1.18436	1.10165	-1.12485	1.33566	0.00195239	0.00360187
MRPL39	2102	1428	1763	586	711	542	5.36519	5.22592	5.23996	4.00432	4.31339	4.13135	-1.12573	4.63778	1.21309e-06	7.34504e-06
VEGFB	651	592	679	269	242	193	3.71485	3.92333	3.85331	2.91735	2.68759	2.54701	-1.12615	3.26023	8.96081e-06	3.53175e-05
EIF5A	43809.4	33905.8	42267.9	13836.9	16386.8	12949.7	9.77885	9.768	9.81426	8.59307	8.77946	8.62938	-1.12724	9.30764	6.01222e-08	9.28173e-07
DPH2	2189	1869	2164	804	803	636	5.46929	5.57641	5.52328	4.50012	4.40554	4.25105	-1.12817	4.76773	1.80973e-07	1.87015e-06
KIF18A	1775	1353	1682	616	632	426	5.09415	5.17053	5.17944	4.05256	4.19319	3.85028	-1.12843	4.92401	1.14736e-06	7.0374e-06
DDX54	3219.87	2948.21	3377.72	1130.05	1251	1094.38	6.02423	6.23524	6.16596	4.9895	5.04791	5.03769	-1.12901	5.36067	3.17817e-08	6.30547e-07
POP7	3226	2685	3408	1184	1209	965	6.01158	6.11305	6.18298	5.04331	5.02677	4.89367	-1.12927	5.61582	1.35944e-07	1.54544e-06
EMG1	2582.06	1987.15	2375	787.37	916.58	765.89	5.67788	5.68927	5.66545	4.44412	4.65036	4.59093	-1.13035	4.90241	4.59945e-08	7.82214e-07
[truncated: 1,479 more rows]

## Sheet: GO on DE genes Zeid et al.
Reanalysis of RNAseq data set obtained by Zeid et al (Nat Genet. 2018 Apr;50(4):515-523)
[truncated: 198 more rows]
