# Supplementary material for: TWIST1 expression is associated with high-risk neuroblastoma and promotes primary and metastatic tumor growth
Source: Commun Biol. 2022 Jan 12;5:42. doi: 10.1038/s42003-021-02958-6 (PMC8755726; doi:10.1038/s42003-021-02958-6)
Supplement: Supplementary file 6 — Supplementary Data 4 [file 42003_2021_2958_MOESM6_ESM.xlsx]

## Sheet: 7737_in SEQ_498_TWIST1
#Program: R2: Genomics analysis and visualization platform
#Website: http://r2.amc.nl
#Developer: Jan Koster (jankoster@amc.uva.nl)
#Support: r2-support@amc.uva.nl
#Date: 2017-11-28 (11:10:38)
#Dataset: ps_avgpres_gse62564geo498_seqcnb1
#Pretty_dataset: Tumor Neuroblastoma - SEQC - 498 - RPM - seqcnb1
#Data transformation: transform_2log
#Data values:
#Comparison: correlation
#Source probeset: NM_000474
#Sourcegene: TWIST1
#R pvalue cutoff: 0.01 bonf
#R direction: abs
#Output: no 0.01 bonf
#Minimal presentcalls: 1
#Number of lines: 7737
#r2filetype: datasetresult
#H:probeset	HUGO	R-value	R-pvalue
NM_000474	TWIST1	1	0
NM_002593	PCOLCE	0.761	5.85058e-91
NR_038910	PCOLCE-AS1	0.753	1.219e-87
NM_024769	CLMP	0.716	3.98412e-75
NM_152898	FERD3L	0.673	1.48807e-62
NM_016307	PRRX2	0.658	1.13562e-58
NM_001293	CLNS1A	0.657	1.63984e-58
NM_005222	DLX6	0.631	2.27764e-52
NM_005221	DLX5	0.627	2.90173e-51
NM_001099645	RPL22L1	0.626	3.78445e-51
NM_012476	VAX2	0.624	1.12876e-50
NM_019042	PUS7	0.617	3.12171e-49
NR_026766	MYCNOS	0.616	6.88441e-49
NM_004704	RRP9	0.613	3.07123e-48
NM_033518	SLC38A5	0.612	4.67233e-48
NM_001363	DKC1	0.61	1.33625e-47
NM_015659	RSL1D1	0.61	1.15975e-47
NM_012172	FBXO24	0.608	3.00563e-47
NM_004085	TIMM8A	0.606	6.85338e-47
NM_005628	SLC1A5	0.606	6.44128e-47
NM_018352	TMA16	0.606	7.22276e-47
NR_026551	CA5BP1	0.606	9.03062e-47
NM_001079525	PAICS	0.598	3.60872e-45
NM_016292	TRAP1	0.597	4.70798e-45
NM_000546	TP53	0.594	1.95358e-44
NM_020226	PRDM8	0.594	1.71758e-44
NM_003051	SLC16A1	0.591	6.82255e-44
NM_016024	RBMX2	0.591	8.68468e-44
NM_001692	ATP6V1B1	0.589	2.38019e-43
NM_182852	CCNB1IP1	0.589	2.37557e-43
NM_005833	RABEPK	0.588	3.35552e-43
NM_016565	COA4	0.585	9.74307e-43
NR_026827	LINC00839	0.584	2.10007e-42
NM_001244752	ANKRD18B	0.583	2.37208e-42
NM_004398	DDX10	0.583	2.74515e-42
NM_015551	SUSD5	0.582	5.09113e-42
NM_001005	RPS3	0.581	7.12756e-42
NM_003703	NOP14	0.581	5.89411e-42
NM_145290	GPR125	0.581	7.8195e-42
NM_001394	DUSP4	0.579	1.46269e-41
NR_047514	AIRN	0.579	1.74566e-41
NM_005674	ZNF239	0.578	2.98653e-41
NM_016932	SIX2	0.578	2.14046e-41
NM_176880	NR2C2AP	0.578	2.82455e-41
NM_006623	PHGDH	0.577	4.46415e-41
NM_001083614	EARS2	0.576	6.83629e-41
NM_001415	EIF2S3	0.576	6.43085e-41
NM_001145374	ALKBH2	0.574	1.65528e-40
NM_001722	POLR3D	0.572	3.56423e-40
NM_002703	PPAT	0.571	5.54813e-40
NM_014062	NOB1	0.571	4.07557e-40
NM_199185	NPM1	0.57	7.18283e-40
NM_003223	TFAP4	0.569	1.0905e-39
NR_015448	DLX6-AS1	0.569	1.14924e-39
NM_000687	AHCY	0.568	1.95072e-39
NM_001006681	SPIN2B	0.566	4.31268e-39
NM_005009	NME4	0.566	4.16308e-39
NM_016354	SLCO4A1	0.566	4.45451e-39
NM_001099456	NPW	0.565	6.05798e-39
NM_004143	CITED1	0.565	6.75971e-39
NM_018983	GAR1	0.565	5.36063e-39
NM_015604	DCAF4	0.564	1.12016e-38
NM_014229	SLC6A11	0.563	1.17331e-38
NM_020873	LRRN1	0.563	1.63334e-38
NM_024096	DCTPP1	0.562	2.11777e-38
NM_006649	UTP14A	0.561	3.11469e-38
NM_032565	EBPL	0.561	2.80541e-38
NM_145312	ZNF485	0.561	2.73974e-38
NM_014366	GNL3	0.56	5.33852e-38
NM_018640	LMO3	0.56	4.12382e-38
NM_020647	JPH1	0.56	4.14882e-38
NM_032313	NOA1	0.559	6.27184e-38
NM_003875	GMPS	0.557	1.41683e-37
NM_015381	FAM19A5	0.557	1.7305e-37
NM_001114123	ELK1	0.556	2.14448e-37
NM_001145408	NONO	0.556	2.83088e-37
NM_152995	NFXL1	0.555	4.00698e-37
NM_199250	C19orf48	0.555	3.31913e-37
NM_001007	RPS4X	0.554	4.62732e-37
NM_001436	FBL	0.554	4.84086e-37
NM_002860	ALDH18A1	0.554	6.26596e-37
NM_005378	MYCN	0.554	5.34255e-37
NM_017746	TEX10	0.554	5.008e-37
NM_017420	SIX4	0.553	8.82845e-37
NM_024116	TAF1D	0.553	8.65815e-37
NM_032047	B3GNT5	0.553	7.11874e-37
NM_198066	GNPNAT1	0.553	8.56388e-37
NM_002300	LDHB	0.552	1.28322e-36
NM_181709	FAM101A	0.552	1.19352e-36
NM_199440	HSPD1	0.551	1.7035e-36
NM_006182	DDR2	0.55	2.98945e-36
NM_023002	HAPLN4	0.55	2.38671e-36
NM_182916	TRNT1	0.549	3.92727e-36
NM_001532	SLC29A2	0.547	7.52133e-36
NM_138809	CMBL	0.547	7.39907e-36
NM_152540	SCFD2	0.547	7.14419e-36
NM_001171948	KXD1	0.546	1.01683e-35
NM_006232	POLR2H	0.546	1.00981e-35
NM_005787	ALG3	0.545	2.05151e-35
NM_016941	DLL3	0.545	2.0904e-35
NR_002578	GAS5	0.545	1.74388e-35
NM_001122853	MYOZ3	0.543	3.37115e-35
NM_001162536	RBMXL1	0.543	4.08389e-35
NM_031485	GRWD1	0.543	3.53424e-35
NR_003584	SNHG8	0.543	4.02962e-35
NM_001000	RPL39	0.542	5.93979e-35
NM_005845	ABCC4	0.542	6.31292e-35
NM_006993	NPM3	0.541	8.91834e-35
NM_001127395	METTL21A	0.54	1.2688e-34
NM_015084	MRPS27	0.54	1.28459e-34
NM_002952	RPS2	0.539	1.9946e-34
NM_032360	ACBD6	0.539	1.91041e-34
NM_032492	JAGN1	0.539	2.06101e-34
NM_139167	SGCZ	0.539	1.51131e-34
NM_032795	RPUSD4	0.538	3.09548e-34
NM_178570	RTN4RL2	0.538	2.64014e-34
NM_001031701	NT5DC3	0.536	5.91439e-34
NM_006938	SNRPD1	0.535	8.17897e-34
NM_016069	PAM16	0.535	9.18324e-34
NM_003707	RUVBL1	0.534	1.15248e-33
NM_004352	CBLN1	0.534	1.18542e-33
NM_001165037	GABRA5	0.533	1.54426e-33
NR_024470	LOC100127888	0.533	1.47838e-33
NM_003359	UGDH	0.532	2.30934e-33
NM_020158	EXOSC5	0.532	2.63175e-33
NM_031271	TEX15	0.532	2.41279e-33
NR_028477	RBMX	0.532	2.12141e-33
NM_002641	PIGA	0.531	2.95755e-33
NM_006764	IFRD2	0.531	3.52903e-33
NM_001135055	TKT	0.53	4.41396e-33
NM_138386	NAF1	0.53	5.26343e-33
NM_213649	SFXN4	0.53	4.41841e-33
NM_017515	SLC35F2	0.529	6.37714e-33
NM_016120	RLIM	0.528	9.73999e-33
NM_003213	TEAD4	0.527	1.28935e-32
NM_021830	C10orf2	0.527	1.57368e-32
NM_024079	ALG8	0.527	1.48677e-32
NM_001144978	MTHFD2L	0.526	2.4933e-32
NM_004044	ATIC	0.525	3.73582e-32
NR_003940	SNORD80	0.525	3.32714e-32
NM_007208	MRPL3	0.524	4.21201e-32
NM_018139	DNAAF2	0.524	4.62447e-32
NM_001015	RPS11	0.521	1.29718e-31
NM_014878	KIAA0020	0.521	1.41237e-31
NR_026919	LOC150197	0.521	1.13082e-31
NM_005038	PPID	0.52	2.0266e-31
NM_005741	ZNF263	0.52	1.97713e-31
NM_017838	NHP2	0.52	1.7519e-31
NM_001008393	C4orf46	0.519	3.10769e-31
NM_152318	C12orf45	0.519	2.79615e-31
NM_198508	KLRG2	0.519	3.14601e-31
NM_001011724	HNRNPA1L2	0.518	3.54343e-31
NM_001034996	RPL14	0.518	3.3115e-31
NM_033208	TIGD7	0.518	4.19833e-31
NM_000997	RPL37	0.517	4.81237e-31
NM_001017440	CALN1	0.517	6.03694e-31
NM_001114122	CHEK1	0.517	5.79112e-31
NM_005853	IRX5	0.517	6.00371e-31
NM_001028	RPS25	0.516	7.16177e-31
NM_001030005	CPLX3	0.516	7.44288e-31
NM_001134442	ZNF502	0.516	8.03215e-31
NM_016640	MRPS30	0.516	8.25115e-31
NM_024339	THOC6	0.516	6.99097e-31
NM_006406	PRDX4	0.515	1.30214e-30
NM_004386	NCAN	0.514	1.71972e-30
NM_024658	IPO4	0.514	1.7901e-30
NM_032756	HPDL	0.514	1.64092e-30
NR_024031	DANCR	0.514	1.43765e-30
NM_001641	APEX1	0.513	2.33165e-30
NM_004597	SNRPD2	0.513	1.92298e-30
NM_004757	AIMP1	0.513	2.04002e-30
NM_004996	ABCC1	0.513	2.59026e-30
NM_014038	BZW2	0.513	2.16983e-30
NM_017816	LYAR	0.512	2.99132e-30
NM_003459	SLC30A3	0.511	4.35548e-30
NM_018407	LAPTM4B	0.511	4.77755e-30
NM_176869	PPA2	0.511	4.5215e-30
NR_003054	SNORD65	0.511	4.84512e-30
NM_031370	HNRNPD	0.51	7.3355e-30
NM_033315	RASL10B	0.51	5.73839e-30
NM_000884	IMPDH2	0.509	8.08008e-30
NM_001136006	GART	0.509	9.27706e-30
NM_015004	EXOSC7	0.509	1.00089e-29
XR_110308	LOC400879	0.509	1.00147e-29
NM_015140	TTLL12	0.508	1.15015e-29
NM_015143	METAP1	0.508	1.29473e-29
NR_003662	RPSAP58	0.508	1.08691e-29
NM_002940	ABCE1	0.507	1.56389e-29
NM_003200	TCF3	0.507	1.57341e-29
NM_006978	RNF113A	0.507	1.49139e-29
NM_018699	PRDM5	0.507	1.70172e-29
NR_026890	RPSAP9	0.507	1.96553e-29
XR_109276	LOC100506705	0.507	1.70804e-29
NM_001959	EEF1B2	0.506	2.21039e-29
NM_002528	NTHL1	0.506	2.58924e-29
NM_006801	KDELR1	0.506	2.35758e-29
NM_012280	FTSJ1	0.506	2.64977e-29
XR_132758	LOC440157	0.506	2.55832e-29
NM_003683	RRP1	0.505	3.02509e-29
NM_032359	CMSS1	0.505	3.97113e-29
NM_138369	BOD1	0.505	3.69218e-29
NR_003938	SNORD81	0.505	3.16435e-29
NM_001135811	FAM60A	0.504	5.33265e-29
NM_002095	GTF2E2	0.504	5.54273e-29
NM_014573	TMEM97	0.504	5.06106e-29
NM_014960	ARSG	0.504	4.31724e-29
NM_017875	SLC25A38	0.504	4.87769e-29
NM_032117	MND1	0.504	4.18625e-29
NM_005331	HBQ1	0.503	6.00818e-29
NM_213725	RPLP1	0.503	6.55817e-29
NM_000992	RPL29	0.502	1.10707e-28
NM_001017928	CCDC58	0.502	9.58816e-29
NM_006891	CRYGD	0.502	8.48789e-29
NM_014285	EXOSC2	0.502	1.03896e-28
NM_016423	ZNF219	0.502	8.32891e-29
NM_019003	SPIN2A	0.502	8.1491e-29
NM_001012755	SLC25A53	0.501	1.22866e-28
NM_145715	TIGD2	0.501	1.33337e-28
NM_001040436	YARS2	0.5	1.79779e-28
NM_001143936	C15orf61	0.5	1.97718e-28
NM_004905	PRDX6	0.5	1.9319e-28
NM_014252	SLC25A15	0.5	1.96936e-28
NM_015169	RRS1	0.5	2.07034e-28
NM_001023	RPS20	0.499	2.53669e-28
NM_001202439	NCR3LG1	0.499	2.76205e-28
NM_006098	GNB2L1	0.499	2.3099e-28
NM_022490	POLR1E	0.499	2.59883e-28
NR_026975	LOC286467	0.499	2.83808e-28
XR_110030	LOC442075	0.499	2.9964e-28
NM_001256964	CCDC51	0.498	3.30872e-28
NM_001636	SLC25A6	0.498	3.51626e-28
NM_018093	WDR74	0.498	3.83697e-28
NR_039991	TMLHE-AS1	0.498	4.202e-28
NM_001172774	DPY19L3	0.497	4.3826e-28
NM_015414	RPL36	0.497	5.29435e-28
NM_181701	QSOX2	0.497	4.76268e-28
NM_001361	DHODH	0.496	6.37864e-28
NM_025196	GRPEL1	0.496	7.6348e-28
NR_034105	CRNDE	0.496	6.49757e-28
XR_110291	FLJ39632	0.496	6.34412e-28
XR_110931	LOC100506661	0.496	7.20122e-28
NM_002295	RPSA	0.495	1.10797e-27
NM_002610	PDK1	0.495	1.02571e-27
NM_005371	METTL1	0.495	8.6363e-28
NM_006585	CCT8	0.495	1.07102e-27
NM_015935	METTL13	0.495	1.10659e-27
NR_027696	TAPT1-AS1	0.495	1.02168e-27
NM_002092	GRSF1	0.494	1.53194e-27
NM_017872	THG1L	0.494	1.18818e-27
NM_032546	TRIM54	0.494	1.32398e-27
NM_058179	PSAT1	0.494	1.1829e-27
NM_130898	CREB3L4	0.494	1.40562e-27
NR_027405	MTHFD2	0.494	1.55849e-27
NR_027790	LINC00478	0.494	1.39525e-27
NR_037431	MIR3658	0.494	1.30534e-27
NM_182523	CMC1	0.493	2.00809e-27
NM_001019	RPS15A	0.492	2.87032e-27
NM_017810	ZNF434	0.492	2.25226e-27
NM_001130677	C17orf96	0.491	3.67882e-27
NM_016034	MRPS2	0.491	3.21405e-27
NM_017666	ZNF280C	0.491	3.25738e-27
NM_138421	SAAL1	0.491	3.73944e-27
NR_033372	BOD1L2	0.491	3.46422e-27
NM_001204527	SSR4	0.49	4.16534e-27
NM_002512	NME2	0.49	5.53587e-27
NM_003777	DNAH11	0.49	4.34869e-27
NM_153477	UXT	0.49	4.416e-27
NM_173650	DNAJC5G	0.49	4.72666e-27
NM_182490	ZNF227	0.49	5.35704e-27
NM_001018136	NME1-NME2	0.489	6.54049e-27
NM_004879	EI24	0.489	5.97731e-27
NM_006109	PRMT5	0.489	6.50853e-27
NM_013448	BAZ1A	0.489	5.94709e-27
NM_017867	C4orf27	0.489	7.41161e-27
NM_033251	RPL13	0.489	6.48728e-27
NR_003098	SNHG1	0.489	7.39745e-27
NM_001006	RPS3A	0.488	9.6035e-27
NM_001025071	RPS14	0.488	1.07992e-26
NM_001199057	RPS17L	0.488	1.01972e-26
NM_020368	UTP3	0.488	7.86482e-27
NR_037894	ZNF670-ZNF695	0.488	7.93466e-27
NR_040004	LOC401074	0.488	1.02702e-26
NM_001020	RPS16	0.487	1.29131e-26
NM_001021	RPS17	0.487	1.09691e-26
NM_005381	NCL	0.487	1.2552e-26
NM_005599	NHLH2	0.487	1.15538e-26
NM_012426	SF3B3	0.487	1.37488e-26
NR_002944	HNRNPA1P10	0.487	1.13342e-26
NM_001037637	BTF3	0.486	1.67912e-26
NM_031913	ESYT3	0.486	1.6442e-26
NM_052909	PLEKHG4B	0.486	1.50045e-26
NR_024248	LOC650368	0.486	1.66047e-26
NM_000978	RPL23	0.485	2.54728e-26
NM_024409	NPPC	0.485	2.66334e-26
NM_024662	NAT10	0.485	2.49457e-26
NM_032656	DHX37	0.485	2.05513e-26
NM_153608	ZNF114	0.485	2.46854e-26
NM_001152	SLC25A5	0.484	2.98543e-26
NM_001373	DNAH14	0.484	3.49454e-26
NM_003864	SAP30	0.484	3.69821e-26
NM_015442	CNOT10	0.484	2.96753e-26
NM_018196	TMLHE	0.484	3.39122e-26
NM_033625	RPL34	0.484	3.67066e-26
NR_036538	LOC646903	0.484	2.96944e-26
NR_038110	SNHG16	0.484	2.94635e-26
NM_000911	OPRD1	0.483	4.95038e-26
NM_003145	SSR2	0.483	5.09915e-26
NM_006515	SETMAR	0.483	4.82984e-26
NM_012460	TIMM9	0.483	4.32141e-26
NR_034031	LOC389906	0.483	3.86846e-26
XR_132675	LOC100652902	0.483	4.43675e-26
NM_002539	ODC1	0.482	7.05787e-26
NM_014735	PHF16	0.482	6.87132e-26
NM_015444	TMEM158	0.482	6.89458e-26
NM_016391	NOP16	0.482	6.76431e-26
NM_020697	KCNS2	0.482	6.52685e-26
NR_027034	LOC150381	0.482	5.68852e-26
NM_001009	RPS5	0.481	8.8208e-26
NM_001035267	RPL41	0.481	8.34012e-26
NM_001080469	FBXO46	0.481	9.59107e-26
NM_001193552	ZNF850	0.481	8.03584e-26
NM_003720	PSMG1	0.481	8.573e-26
NM_004095	EIF4EBP1	0.481	9.31504e-26
NM_007138	ZNF90	0.481	8.80692e-26
NM_018944	MIS18A	0.481	7.97537e-26
NM_032528	ST6GAL2	0.481	7.79925e-26
NR_002959	SNORA18	0.481	8.85484e-26
NR_046103	LOC349160	0.481	8.31075e-26
XR_110265	PRMT5-AS1	0.481	9.00762e-26
NM_003721	RFXANK	0.48	1.00321e-25
NM_015062	PPRC1	0.48	1.17131e-25
NM_021927	GUF1	0.48	1.25492e-25
NM_031216	SEH1L	0.48	1.24147e-25
NM_138418	FAM195A	0.48	1.32256e-25
NR_027481	ZNF876P	0.48	1.03751e-25
XR_109972	SOS1-IT1	0.48	1.22417e-25
NM_014777	URB2	0.479	1.37961e-25
NM_022132	MCCC2	0.479	1.50432e-25
NR_015411	LOC254559	0.479	1.5905e-25
NR_034160	LOC100499227	0.479	1.74832e-25
NM_001243740	ZNF124	0.478	2.48388e-25
NM_003095	SNRPF	0.478	2.31281e-25
NM_004596	SNRPA	0.478	2.33823e-25
NM_005342	HMGB3	0.478	2.21888e-25
NM_014184	CNIH4	0.478	2.33625e-25
NM_022366	TFB2M	0.478	2.37096e-25
NM_001007074	RPL32	0.477	2.78965e-25
NM_001111322	DDX54	0.477	2.63448e-25
NM_014883	FAM13A	0.477	2.9426e-25
NM_023934	FUNDC2	0.477	3.02401e-25
NM_024592	SRD5A3	0.477	2.56976e-25
NM_033129	SCRT2	0.477	2.95021e-25
NM_139057	ADAMTS17	0.477	3.34318e-25
NM_000979	RPL18	0.476	3.86007e-25
NM_001242690	ERVMER34-1	0.476	4.196e-25
NM_001949	E2F3	0.476	3.75575e-25
NM_025003	ADAMTS20	0.476	4.15916e-25
NR_033831	UNQ6975	0.476	4.4281e-25
NR_038917	LOC284933	0.476	4.07611e-25
NM_001017964	YDJC	0.475	5.09457e-25
NM_001039111	TRIM71	0.475	5.77222e-25
NM_001128423	MPV17L	0.475	4.72691e-25
NM_001827	CKS2	0.475	5.24819e-25
NM_005647	TBL1X	0.475	6.14571e-25
NM_014303	PES1	0.475	5.20617e-25
NM_018256	WDR12	0.475	5.28138e-25
NM_018321	BRIX1	0.475	4.93888e-25
NM_138335	GNPDA2	0.475	6.10621e-25
NM_178557	NAT8L	0.475	5.30852e-25
NM_178834	LAYN	0.475	5.5118e-25
NM_001130053	EEF1D	0.474	6.49351e-25
NR_015432	LINC00493	0.474	7.09024e-25
NM_000972	RPL7A	0.473	1.05538e-24
NM_001018	RPS15	0.473	8.75959e-25
NM_006360	EIF3M	0.473	8.83082e-25
NM_007194	CHEK2	0.473	9.28457e-25
NM_007232	HRH3	0.473	9.18438e-25
NM_145018	C11orf82	0.473	1.0596e-24
NR_037859	PIR-FIGF	0.473	1.02279e-24
NR_038975	MIR181A2HG	0.473	9.86856e-25
NR_039688	MIR4477A	0.473	1.00003e-24
NR_039689	MIR4477B	0.473	1.00003e-24
NM_031157	HNRNPA1	0.472	1.37838e-24
NM_080911	UNG	0.472	1.33357e-24
NR_003677	PSIMCT-1	0.472	1.55214e-24
NR_026673	RPL23P8	0.472	1.26383e-24
NM_012255	XRN2	0.471	1.65866e-24
NM_017819	TRMT10C	0.471	1.7178e-24
NM_021227	OSTC	0.471	1.75719e-24
NM_001100910	FAM72B	0.47	2.47594e-24
NM_021809	TGIF2	0.47	2.2474e-24
NM_052859	RFT1	0.47	2.65286e-24
NM_198525	KIF7	0.47	2.38135e-24
NM_001012991	C16orf88	0.469	3.82744e-24
NM_018719	CDCA7L	0.469	3.83306e-24
NM_001144831	PHB2	0.468	5.07832e-24
NM_003418	CNBP	0.468	4.66329e-24
NM_014388	DIEXF	0.468	4.05241e-24
NM_032273	TMEM126A	0.468	4.26812e-24
NR_037893	LOC100507032	0.468	4.70169e-24
NM_000785	CYP27B1	0.467	6.59486e-24
NM_001137608	ZNF732	0.467	6.38036e-24
NM_002148	HOXD10	0.467	6.57781e-24
NM_003094	SNRPE	0.467	6.55586e-24
NM_004301	ACTL6A	0.467	6.16619e-24
NM_016535	ZNF581	0.467	6.62304e-24
NM_182679	GPATCH4	0.467	6.56127e-24
NM_005983	SKP2	0.466	7.55454e-24
NM_006430	CCT4	0.466	8.09095e-24
NM_032343	CHCHD6	0.466	7.89064e-24
NM_005663	WHSC2	0.465	1.03005e-23
NM_007080	LSM6	0.465	1.24404e-23
NM_016039	C14orf166	0.465	1.21979e-23
NM_022761	C11orf1	0.465	1.25381e-23
NM_022779	DDX31	0.465	9.7033e-24
NM_004053	BYSL	0.464	1.61237e-23
NM_004378	CRABP1	0.464	1.57522e-23
NM_004794	RAB33A	0.464	1.4141e-23
NM_016331	ZNF639	0.464	1.39824e-23
NR_001566	TERC	0.464	1.37835e-23
NM_013332	HILPDA	0.463	2.06553e-23
NM_014175	MRPL15	0.463	1.73325e-23
NM_018024	WDYHV1	0.463	2.12113e-23
NM_024089	KDELC1	0.463	2.03773e-23
NM_057175	NAA15	0.463	2.24069e-23
NM_133646	ZAK	0.463	2.20024e-23
NM_178858	SFXN2	0.463	2.03232e-23
NR_002746	SNORD47	0.463	2.16028e-23
NR_028119	LOC100133957	0.463	2.0362e-23
NM_000996	RPL35A	0.462	2.67459e-23
NM_001024	RPS21	0.462	2.72129e-23
NM_001821	CHML	0.462	2.50586e-23
NM_004705	PRKRIR	0.462	2.40223e-23
NM_014042	ANAPC15	0.462	2.5897e-23
NM_015934	NOP58	0.462	2.30568e-23
NM_024090	ELOVL6	0.462	2.30241e-23
NM_024967	ZNF556	0.462	2.66619e-23
NM_031266	HNRNPAB	0.462	2.34927e-23
NM_001123168	FAM72A	0.461	4.06836e-23
NM_001204818	ZNF587B	0.461	3.41978e-23
NM_002882	RANBP1	0.461	3.79941e-23
NM_014754	PTDSS1	0.461	3.63086e-23
NM_032822	FAM136A	0.461	3.85696e-23
NR_002605	DLEU1	0.461	4.07861e-23
NR_003068	SNORD88B	0.461	3.79344e-23
NM_000808	GABRA3	0.46	5.50659e-23
NM_001161425	ZNF610	0.46	4.78801e-23
NM_002157	HSPE1	0.46	4.8977e-23
NM_032366	C16orf13	0.46	5.15286e-23
NM_207406	BEND4	0.46	4.16582e-23
XR_109133	LOC100506465	0.46	4.62942e-23
NM_001008726	WDR89	0.459	5.92969e-23
NM_003904	ZNF259	0.459	6.51698e-23
NM_004284	CHD1L	0.459	6.8972e-23
NM_006295	VARS	0.459	6.637e-23
NM_052963	TOP1MT	0.459	6.1352e-23
NM_145207	SPATA5	0.459	5.65358e-23
NM_181842	ZBTB12	0.459	6.86734e-23
NM_001100619	CABLES1	0.458	9.58177e-23
NM_006013	RPL10	0.458	7.78848e-23
NM_006784	WDR3	0.458	7.8805e-23
NM_017851	PARP16	0.458	7.38995e-23
NM_019069	WDR5B	0.458	7.78798e-23
NM_021134	MRPL23	0.458	9.22388e-23
NM_022551	RPS18	0.458	8.0844e-23
NR_002930	PTPRVP	0.458	9.81597e-23
NM_000971	RPL7	0.457	1.12453e-22
NM_002568	PABPC1	0.457	1.01175e-22
NM_052883	TXNRD3	0.457	1.0838e-22
NR_002973	SNORA40	0.457	1.23038e-22
NR_003016	SNORA26	0.457	1.24452e-22
NM_005886	KATNB1	0.456	1.34831e-22
NM_007235	XPOT	0.456	1.57923e-22
NM_024104	SMIM7	0.456	1.70191e-22
NM_033022	RPS24	0.456	1.74524e-22
NM_058182	SMIM11	0.456	1.54486e-22
NR_037427	MIR3654	0.456	1.65359e-22
NM_000692	ALDH1B1	0.455	2.08981e-22
NM_001013	RPS9	0.455	1.79464e-22
NM_001017	RPS13	0.455	2.19941e-22
NM_003082	SNAPC1	0.455	2.1299e-22
NM_003842	TNFRSF10B	0.455	2.11374e-22
NM_018130	SHQ1	0.455	2.07016e-22
NM_024678	NARS2	0.455	1.95288e-22
NM_025115	TTI2	0.455	1.97258e-22
NM_030958	SLCO5A1	0.455	1.7825e-22
NR_027241	LOC388796	0.455	1.87273e-22
NM_003074	SMARCC1	0.454	3.06199e-22
NM_020186	ACN9	0.454	2.81928e-22
NM_153333	TCEAL8	0.454	2.33541e-22
NM_000269	NME1	0.453	3.46918e-22
NM_001124767	SMIM4	0.453	3.53138e-22
NM_004939	DDX1	0.453	3.69719e-22
NM_013363	PCOLCE2	0.453	3.79296e-22
NR_027261	POLE3	0.453	3.36146e-22
NM_000170	GLDC	0.452	4.28121e-22
NM_000189	HK2	0.452	5.37184e-22
NM_000986	RPL24	0.452	4.62061e-22
NM_001500	GMDS	0.452	4.98876e-22
NM_012317	LDOC1	0.452	5.04713e-22
NM_014321	ORC6	0.452	5.05459e-22
NM_017955	CDCA4	0.452	5.24776e-22
NM_018651	ZNF167	0.452	5.12246e-22
NM_020394	ZNF695	0.452	4.29243e-22
NM_016050	MRPL11	0.451	6.31656e-22
NM_001011	RPS7	0.45	8.43801e-22
NM_001453	FOXC1	0.45	9.55876e-22
NM_003756	EIF3H	0.45	8.28802e-22
NM_005631	SMO	0.45	8.77571e-22
NM_016077	PTRH2	0.45	8.07257e-22
NM_020243	TOMM22	0.45	8.85594e-22
NM_207418	FAM72D	0.45	8.17346e-22
NR_029379	PHKA2-AS1	0.45	8.07249e-22
NM_001042616	PIGY	0.449	9.75927e-22
NM_001101330	LOC728819	0.449	1.12083e-21
NM_004299	ABCB7	0.449	1.07741e-21
NM_005642	TAF7	0.449	9.74266e-22
NM_016101	NIP7	0.449	1.12001e-21
NM_032906	PYURF	0.449	9.75927e-22
NM_153215	C3orf45	0.449	1.00327e-21
NR_002984	SNORA56	0.449	1.13101e-21
NR_036511	LOC100129917	0.449	1.19836e-21
NM_001358	DHX15	0.448	1.47934e-21
NM_014669	NUP93	0.448	1.64775e-21
NM_021129	PPA1	0.448	1.37986e-21
NM_024944	CHODL	0.448	1.30601e-21
NM_030979	PABPC3	0.448	1.38339e-21
NM_199069	NDUFAF3	0.448	1.59491e-21
NR_024388	LOC152217	0.448	1.65665e-21
NR_030352	MIR621	0.448	1.61637e-21
NM_000991	RPL28	0.447	1.80559e-21
NM_001080423	GRIP2	0.447	1.81053e-21
NM_017827	SARS2	0.447	2.07486e-21
NM_033415	ARMC6	0.447	2.02913e-21
NM_080664	DTD2	0.447	1.89866e-21
NM_001122646	FAM178B	0.446	2.73745e-21
NM_014344	FJX1	0.446	2.31845e-21
NM_022480	KLHL25	0.446	2.67767e-21
NM_032336	GINS4	0.446	2.64865e-21
NM_000980	RPL18A	0.445	3.10213e-21
NM_003796	URI1	0.445	3.57383e-21
NM_005671	UBXN8	0.445	3.43186e-21
NM_006651	CPLX1	0.445	3.37628e-21
NM_024638	QTRTD1	0.445	3.79465e-21
NM_032479	MRPL36	0.445	3.04029e-21
NR_003004	SCARNA22	0.445	3.84185e-21
NM_001098816	TENM4	0.444	4.58533e-21
NM_001190737	NFIB	0.444	4.2982e-21
NM_001193424	SUV39H2	0.444	4.80372e-21
NM_004477	FRG1	0.444	4.26984e-21
NM_016498	MTFP1	0.444	3.93371e-21
NM_018385	LSG1	0.444	4.9322e-21
NM_020786	PDP2	0.444	4.6811e-21
NM_024102	WDR77	0.444	4.93897e-21
NR_037877	LOC100505912	0.444	5.08522e-21
NR_045115	MLLT10P1	0.444	4.70395e-21
NM_001136035	TRMT1	0.443	5.5951e-21
NM_001416	EIF4A1	0.443	5.83813e-21
NM_007104	RPL10A	0.443	6.68599e-21
NM_007209	RPL35	0.443	5.92765e-21
NM_012403	ANP32C	0.443	6.75752e-21
NM_152490	B3GALNT2	0.443	6.65719e-21
NM_198124	CSMD3	0.443	6.21294e-21
NR_028443	SLC25A5-AS1	0.443	5.2007e-21
NM_001128591	PSMG4	0.442	7.31401e-21
NM_001660	ARF4	0.442	8.66096e-21
NM_002615	SERPINF1	0.442	8.42991e-21
NM_003667	LGR5	0.442	7.09468e-21
NM_006305	ANP32A	0.442	7.27432e-21
NM_017660	GATAD2A	0.442	8.46647e-21
NM_017858	TIPIN	0.442	8.56403e-21
NM_053275	RPLP0	0.442	8.49149e-21
NM_133329	KCNG3	0.442	6.96499e-21
NR_027017	PGAP2	0.442	7.6716e-21
NR_033882	MLK7-AS1	0.442	8.09484e-21
NM_000967	RPL3	0.441	9.96434e-21
NM_001008708	CHAC2	0.441	9.50583e-21
NM_001144072	UBAC2	0.441	1.07897e-20
NM_001568	EIF3E	0.441	9.05729e-21
NM_005788	PRMT3	0.441	9.50663e-21
NM_012118	CCRN4L	0.441	1.06563e-20
NM_014501	UBE2S	0.441	1.02106e-20
NM_016207	CPSF3	0.441	1.10311e-20
NM_032390	MKI67IP	0.441	9.79814e-21
NM_145266	NUDCD2	0.441	8.96749e-21
NR_033730	ZNF630	0.441	9.96664e-21
XR_110283	LOC100506303	0.441	1.11985e-20
XR_133276	LOC100653149	0.441	1.10221e-20
NM_000523	HOXD13	0.44	1.22409e-20
NM_001204299	ZNF664-FAM101A	0.44	1.17522e-20
NM_001417	EIF4B	0.44	1.50487e-20
NM_002105	H2AFX	0.44	1.32303e-20
NM_032509	MAK16	0.44	1.43125e-20
NM_152864	NKAIN4	0.44	1.26162e-20
NM_001018109	PIR	0.439	1.92333e-20
NM_001031703	ELP6	0.439	1.78555e-20
NM_003011	SET	0.439	1.60296e-20
NM_006907	PYCR1	0.439	1.75982e-20
NM_007107	SSR3	0.439	2.00693e-20
NM_020236	MRPL1	0.439	1.88794e-20
NM_022725	FANCF	0.439	1.85495e-20
NM_152259	TICRR	0.439	1.99931e-20
NM_152996	ST6GALNAC3	0.439	1.80423e-20
NM_178836	PLD6	0.439	1.87099e-20
NR_045277	NACA	0.439	1.88319e-20
XM_929503	OSTCP2	0.439	1.88667e-20
NM_001867	COX7C	0.438	2.04915e-20
NM_014487	ZNF330	0.438	2.3833e-20
NM_016310	POLR3K	0.438	2.44651e-20
NM_017996	DET1	0.438	2.2987e-20
NM_025215	PUS1	0.438	2.52581e-20
NM_001128917	TOMM40	0.437	2.74846e-20
NM_002451	MTAP	0.437	2.82623e-20
NM_005707	PDCD7	0.437	3.24294e-20
NM_005998	CCT3	0.437	2.97361e-20
NM_007362	NCBP2	0.437	3.03628e-20
NM_017853	TXNL4B	0.437	3.2643e-20
NM_019014	POLR1B	0.437	3.03228e-20
NM_032025	EIF2A	0.437	2.73432e-20
NM_000291	PGK1	0.436	4.48933e-20
NM_000990	RPL27A	0.436	3.55809e-20
NM_001008737	LOC401052	0.436	3.89052e-20
NM_001010851	ZNF766	0.436	4.36401e-20
NM_004483	GCSH	0.436	3.75469e-20
NM_014317	PDSS1	0.436	4.14311e-20
NM_016032	ZDHHC9	0.436	3.77404e-20
NM_017518	HAUS7	0.436	4.39016e-20
NM_176885	TAS2R31	0.436	3.81895e-20
NR_003284	PA2G4P4	0.436	4.48156e-20
NR_003604	ZNFX1-AS1	0.436	3.89397e-20
NR_027294	FAM201A	0.436	4.15901e-20
NM_001220484	HEATR4	0.435	4.77552e-20
NM_012474	UCK2	0.435	5.23116e-20
NM_130398	EXO1	0.435	5.72206e-20
NM_146388	MRPL4	0.435	5.80284e-20
NM_180982	MRPL52	0.435	5.93651e-20
NR_033397	PRMT1	0.435	5.49679e-20
NM_001008949	ITPRIPL1	0.434	7.62386e-20
NM_001031827	BOLA2	0.434	6.08123e-20
NM_001039182	BOLA2B	0.434	6.49509e-20
NM_001164277	SLC37A4	0.434	6.07195e-20
NM_001174070	FAM53A	0.434	6.34266e-20
NM_020200	PRTFDC1	0.434	6.5896e-20
NM_024775	GEMIN6	0.434	6.62424e-20
NM_152617	RNF168	0.434	6.40763e-20
NR_026712	RPL13AP5	0.434	6.27169e-20
NM_000976	RPL12	0.433	9.90176e-20
NM_001004	RPLP2	0.433	7.91548e-20
NM_001533	HNRNPL	0.433	7.97962e-20
NM_012086	GTF3C3	0.433	9.16884e-20
NM_016055	MRPL48	0.433	8.01428e-20
NM_017653	DYM	0.433	7.82255e-20
NR_002448	SNORD36A	0.433	8.17226e-20
NR_002450	SNORD68	0.433	9.86036e-20
NR_002584	SNORA69	0.433	9.99081e-20
NM_000284	PDHA1	0.432	1.09525e-19
NM_001010	RPS6	0.432	1.01616e-19
NM_020395	INTS12	0.432	1.22958e-19
NR_003144	ANP32AP1	0.432	1.03109e-19
NR_027642	DCAF13P3	0.432	1.22645e-19
NM_001032	RPS29	0.431	1.33449e-19
NM_001098577	RPL31	0.431	1.54322e-19
NM_003193	TBCE	0.431	1.33261e-19
NM_004134	HSPA9	0.431	1.48663e-19
NM_005762	TRIM28	0.431	1.4845e-19
NM_014427	CPNE7	0.431	1.69582e-19
NM_019095	CRLS1	0.431	1.43392e-19
NM_173849	GSC	0.431	1.61728e-19
NR_002599	SNHG6	0.431	1.47364e-19
NM_001024921	RPL9	0.43	1.89949e-19
NM_001404	EEF1G	0.43	1.75824e-19
NM_016937	POLA1	0.43	2.05259e-19
NM_017814	TMEM161A	0.43	1.81509e-19
NM_020175	DUS3L	0.43	1.84959e-19
NM_024094	DSCC1	0.43	1.81745e-19
NR_047510	N6AMT1	0.43	2.22223e-19
NM_001128174	UGT8	0.429	2.59656e-19
NM_001206641	COA6	0.429	2.49306e-19
NM_002692	POLE2	0.429	2.47526e-19
NM_005049	PWP2	0.429	2.62877e-19
NM_005956	MTHFD1	0.429	2.77381e-19
NM_006010	MANF	0.429	2.84144e-19
NM_014503	UTP20	0.429	2.75968e-19
NM_018248	NEIL3	0.429	2.44157e-19
NM_021075	NDUFV3	0.429	2.91419e-19
NM_030928	CDT1	0.429	2.59364e-19
NM_173471	SLC25A26	0.429	2.57393e-19
NR_003932	RPL13AP20	0.429	2.51049e-19
NM_000289	PFKM	0.428	3.00967e-19
NM_001144872	CCDC42B	0.428	3.67658e-19
NM_003091	SNRPB	0.428	3.04015e-19
NM_007046	EMILIN1	0.428	3.10707e-19
NM_013237	PRELID1	0.428	2.95122e-19
NM_020390	EIF5A2	0.428	3.46183e-19
NM_021126	MPST	0.428	2.96671e-19
NM_031209	QTRT1	0.428	3.00211e-19
NM_032226	ZCCHC7	0.428	3.2449e-19
NM_032752	ZNF496	0.428	3.55169e-19
NM_138285	NUP35	0.428	3.36767e-19
XR_110047	YPLR6490	0.428	3.54987e-19
NM_001037232	ZNF829	0.427	4.54292e-19
NM_001145308	LRTOMT	0.427	4.71333e-19
NM_015056	RRP1B	0.427	4.83448e-19
NM_016404	TRMT112	0.427	3.80338e-19
NM_032194	RPF2	0.427	3.87073e-19
NM_199290	NACA2	0.427	4.66914e-19
NM_001025203	U2AF1	0.426	5.45715e-19
NM_001042479	GEMIN8	0.426	5.51988e-19
NM_006638	RPP40	0.426	5.8534e-19
NM_018092	NETO2	0.426	6.19021e-19
NM_019606	MEPCE	0.426	5.8187e-19
NM_145702	TIGD1	0.426	5.17507e-19
NR_027350	MIR17HG	0.426	4.94178e-19
NM_001242767	MTHFD1L	0.425	7.28819e-19
NM_003619	PRSS12	0.425	7.89314e-19
NM_004237	TRIP13	0.425	6.79554e-19
NM_005815	ZNF443	0.425	6.86989e-19
NM_006743	RBM3	0.425	6.59214e-19
NM_012458	TIMM13	0.425	7.83313e-19
NM_017659	QPCTL	0.425	7.36441e-19
NM_023010	UPF3B	0.425	6.77258e-19
NM_024063	SPATA5L1	0.425	7.78335e-19
NM_032564	DGAT2	0.425	6.79081e-19
NR_037926	SENP3-EIF4A1	0.425	6.7985e-19
NM_000968	RPL4	0.424	1.05878e-18
NM_001025	RPS23	0.424	8.38229e-19
NM_003378	VGF	0.424	9.0519e-19
NM_006838	METAP2	0.424	9.99491e-19
NM_006848	CCDC85B	0.424	8.40268e-19
NM_007083	NUDT6	0.424	8.90211e-19
NM_133638	ADAMTS19	0.424	1.01594e-18
NR_024333	ILF3-AS1	0.424	1.05446e-18
NR_027162	C17orf76-AS1	0.424	1.03447e-18
XR_108534	LOC100505920	0.424	8.54074e-19
NM_001001790	TOMM5	0.423	1.37577e-18
NM_001098616	C1orf43	0.423	1.16175e-18
NM_001551	IGBP1	0.423	1.32977e-18
NM_021203	SRPRB	0.423	1.31212e-18
NM_033301	RPL8	0.423	1.10285e-18
NM_145027	KIF6	0.423	1.35533e-18
NM_148893	SVIP	0.423	1.108e-18
NM_181892	UBE2D3	0.423	1.373e-18
NR_003069	SNORD88C	0.423	1.23119e-18
NM_001037283	EIF3B	0.422	1.56441e-18
NM_003905	NAE1	0.422	1.57717e-18
NM_005629	SLC6A8	0.422	1.66658e-18
NM_006089	SCML2	0.422	1.53917e-18
NM_013248	NXT1	0.422	1.60787e-18
NM_014142	NUDT5	0.422	1.67982e-18
NM_015516	TSKU	0.422	1.75582e-18
NM_015958	DPH5	0.422	1.50149e-18
NM_018063	HELLS	0.422	1.51807e-18
NM_020117	LARS	0.422	1.55885e-18
NM_032143	ZRANB3	0.422	1.76571e-18
NM_032334	UTP23	0.422	1.4341e-18
NM_058190	FAM207A	0.422	1.43684e-18
NM_138431	MFSD3	0.422	1.69207e-18
NM_152991	EED	0.422	1.77339e-18
NM_178517	PIGW	0.422	1.61858e-18
NM_001014446	OCIAD2	0.421	2.2269e-18
NM_001134793	HYLS1	0.421	2.06461e-18
NM_002505	NFYA	0.421	2.13668e-18
NM_004708	PDCD5	0.421	2.30842e-18
NM_006303	AIMP2	0.421	1.96732e-18
NM_006469	IVNS1ABP	0.421	1.90446e-18
NM_014047	C19orf53	0.421	1.84308e-18
NM_016561	BFAR	0.421	2.27157e-18
NM_016581	ECSIT	0.421	2.28499e-18
NM_030924	ACSBG2	0.421	2.01534e-18
NM_181716	CENPV	0.421	2.31525e-18
NM_001001524	TM6SF2	0.42	2.6434e-18
NM_001166269	HAUS4	0.42	2.96552e-18
NM_004537	NAP1L1	0.42	2.69613e-18
NM_006143	GPR19	0.42	2.71443e-18
NM_014160	MKRN2	0.42	2.93368e-18
NM_016401	C11orf73	0.42	2.54139e-18
NM_018286	TMEM100	0.42	2.42926e-18
NM_018366	BLOC1S4	0.42	2.74223e-18
NM_020750	XPO5	0.42	2.45914e-18
NM_022767	AEN	0.42	2.87411e-18
NM_031314	HNRNPC	0.42	2.41421e-18
NM_033416	IMP4	0.42	2.39977e-18
NM_145167	PIGM	0.42	2.9178e-18
NM_152417	TMEM68	0.42	2.57877e-18
NR_002995	SNORA76	0.42	2.85919e-18
XR_109729	LOC100506695	0.42	2.62837e-18
XR_111163	LOC100508408	0.42	2.72832e-18
NM_000999	RPL38	0.419	3.00838e-18
NM_001130031	ZNF562	0.419	3.36511e-18
NM_005773	ZNF256	0.419	3.4148e-18
NM_006476	ATP5L	0.419	3.73081e-18
NM_012073	CCT5	0.419	3.77489e-18
NM_013442	STOML2	0.419	3.10844e-18
NM_024644	C14orf169	0.419	3.19238e-18
NM_152295	TARS	0.419	3.58743e-18
NM_152396	METTL6	0.419	3.46033e-18
NM_173078	SLITRK4	0.419	3.23527e-18
NR_003663	FUNDC2P2	0.419	3.65146e-18
NR_026868	ANKRD19P	0.419	3.02709e-18
NM_002887	RARS	0.418	4.17501e-18
NM_003614	GALR3	0.418	4.15788e-18
NM_006958	ZNF16	0.418	4.30655e-18
NM_014206	TMEM258	0.418	4.0836e-18
NM_015434	INTS7	0.418	4.01871e-18
NM_018122	DARS2	0.418	4.47574e-18
NM_020855	ZNF492	0.418	4.53362e-18
NM_173657	C3orf33	0.418	4.23359e-18
NM_174889	NDUFAF2	0.418	3.9992e-18
NR_002595	RPL31P11	0.418	4.38045e-18
NR_027123	KTN1-AS1	0.418	4.28289e-18
NR_038356	LOC100506071	0.418	3.9094e-18
NM_000190	HMBS	0.417	6.10807e-18
NM_001039707	SDCCAG3	0.417	5.77338e-18
NM_001122670	PHKA1	0.417	4.98472e-18
NM_001253383	RPL15	0.417	6.36559e-18
NM_002916	RFC4	0.417	6.35235e-18
NM_006666	RUVBL2	0.417	6.25849e-18
NM_018670	MESP1	0.417	5.82241e-18
NR_026964	DKFZP434A062	0.417	6.20022e-18
NM_001012478	U2AF2	0.416	7.78731e-18
NM_001033930	UBA52	0.416	8.22273e-18
NM_001037172	ACPL2	0.416	7.48829e-18
NM_001130089	KARS	0.416	6.59731e-18
NM_001135058	COCH	0.416	6.66213e-18
NM_002080	GOT2	0.416	6.55682e-18
NM_002358	MAD2L1	0.416	7.01964e-18
NM_005033	EXOSC9	0.416	7.5002e-18
NM_015465	GEMIN5	0.416	7.59963e-18
NM_016304	RSL24D1	0.416	8.2101e-18
NM_032830	CIRH1A	0.416	7.8938e-18
NM_173694	ATP11C	0.416	7.63801e-18
XR_110157	FLJ44313	0.416	7.97267e-18
NM_001022	RPS19	0.415	9.57767e-18
NM_002764	PRPS1	0.415	9.029e-18
NM_006233	POLR2I	0.415	9.70514e-18
NM_006597	HSPA8	0.415	1.02104e-17
NM_018119	POLR3E	0.415	8.6556e-18
NM_173687	C8orf31	0.415	9.0445e-18
NR_002937	IGBP1P1	0.415	8.63255e-18
NR_031639	MIR1304	0.415	8.47026e-18
NM_000075	CDK4	0.414	1.19268e-17
NM_001203245	RPS10	0.414	1.08169e-17
NM_001256879	POLD2	0.414	1.30099e-17
NM_005176	ATP5G2	0.414	1.26753e-17
NM_005390	PDHA2	0.414	1.1463e-17
NM_007100	ATP5I	0.414	1.13669e-17
NM_012260	HACL1	0.414	1.25753e-17
NR_002592	SNORD96A	0.414	1.271e-17
NR_030740	ZNF667	0.414	1.17638e-17
NM_000947	PRIM2	0.413	1.49272e-17
NM_001001	RPL36AL	0.413	1.37071e-17
NM_001078173	FAM127C	0.413	1.66867e-17
NM_001080505	SHISA3	0.413	1.3937e-17
NM_001098802	CEP78	0.413	1.66212e-17
NM_006331	EMG1	0.413	1.50124e-17
NM_014425	INVS	0.413	1.66073e-17
NM_017802	HEATR2	0.413	1.49344e-17
NM_021939	FKBP10	0.413	1.61364e-17
NM_022909	CENPH	0.413	1.63295e-17
NM_030919	FAM83D	0.413	1.63783e-17
NM_138689	PPP1R14B	0.413	1.61334e-17
NM_144684	ZNF480	0.413	1.60757e-17
NM_001127698	SPINK5	0.412	2.12448e-17
NM_001466	FZD2	0.412	2.12187e-17
NM_003908	EIF2S2	0.412	1.91472e-17
NM_004728	DDX21	0.412	1.83057e-17
NM_006176	NRGN	0.412	1.90235e-17
NM_006371	CRTAP	0.412	1.75459e-17
NM_006996	SLC19A2	0.412	1.96248e-17
NM_022746	MARC1	0.412	2.06222e-17
NM_025049	PIF1	0.412	2.17949e-17
NM_000985	RPL17	0.411	2.84614e-17
NM_002958	RYK	0.411	2.66682e-17
NM_004595	SMS	0.411	2.54113e-17
NM_005840	SPRY3	0.411	2.44048e-17
NM_015453	THUMPD3	0.411	2.72156e-17
NM_025265	TSEN2	0.411	2.7067e-17
NM_032175	UTP15	0.411	2.65729e-17
NM_194255	SLC19A1	0.411	2.86403e-17
NM_206898	MRAP	0.411	2.64183e-17
NM_001134658	SLC35G1	0.41	3.31413e-17
NM_001184819	GNL3L	0.41	2.92564e-17
NM_003143	SSBP1	0.41	3.12221e-17
NM_005003	NDUFAB1	0.41	3.08342e-17
NM_005452	WDR46	0.41	3.4798e-17
NM_022917	NOL6	0.41	3.20387e-17
NM_152227	SNX5	0.41	3.45029e-17
NM_173593	B4GALNT3	0.41	3.55168e-17
NM_175735	LYG2	0.41	3.54639e-17
NM_000485	APRT	0.409	4.20612e-17
NM_012342	BAMBI	0.409	4.20807e-17
NM_015086	DDN	0.409	4.20117e-17
NM_015710	GLTSCR2	0.409	4.36363e-17
NM_017669	ERCC6L	0.409	3.96417e-17
NM_017916	PIH1D1	0.409	4.27536e-17
NM_001131065	RFESD	0.408	5.04292e-17
NM_006304	SHFM1	0.408	5.60181e-17
NM_006859	LIAS	0.408	5.23543e-17
NM_024098	CCDC86	0.408	5.01782e-17
NM_024751	GSTCD	0.408	5.82819e-17
NM_031307	PUS3	0.408	5.0847e-17
NM_198484	ZNF621	0.408	5.55814e-17
NM_001004419	CLEC2D	0.407	7.36589e-17
NM_001142408	CRISP2	0.407	6.07683e-17
NM_006397	RNASEH2A	0.407	6.52324e-17
NM_006527	SLBP	0.407	6.20874e-17
NM_012423	RPL13A	0.407	6.26689e-17
NM_014213	HOXD9	0.407	6.35818e-17
NM_014765	TOMM20	0.407	7.06812e-17
NM_019046	ANKRD16	0.407	6.86636e-17
NM_021177	LSM2	0.407	6.10744e-17
NM_031966	CCNB1	0.407	6.31849e-17
NM_173165	NFATC3	0.407	7.42777e-17
NR_002593	SLC7A5P1	0.407	7.18902e-17
NM_000597	IGFBP2	0.406	8.6088e-17
NM_001017980	VMA21	0.406	9.01657e-17
NM_001199972	RPL36A	0.406	8.50045e-17
NM_004366	CLCN2	0.406	9.02484e-17
NM_005443	PAPSS1	0.406	8.34866e-17
NM_005742	PDIA6	0.406	9.4783e-17
NM_014825	URB1	0.406	7.74679e-17
NM_014899	RHOBTB3	0.406	8.78025e-17
NM_015909	NBAS	0.406	9.37323e-17
NM_178523	ZNF616	0.406	7.94299e-17
NM_207411	XKR5	0.406	9.34428e-17
NM_000071	CBS	0.405	1.14774e-16
NM_000159	GCDH	0.405	1.00704e-16
NM_000969	RPL5	0.405	1.21292e-16
NM_001023561	ZNF749	0.405	1.17655e-16
NM_001243247	NPRL3	0.405	1.0023e-16
NM_004128	GTF2F2	0.405	1.18924e-16
NM_006401	ANP32B	0.405	1.19414e-16
NM_006449	CDC42EP3	0.405	1.14996e-16
NM_016647	THEM6	0.405	1.21774e-16
NM_020162	DHX33	0.405	1.07758e-16
NM_031413	CECR2	0.405	1.08813e-16
NM_153442	GPR26	0.405	1.19989e-16
NM_173551	ANKS6	0.405	1.04731e-16
NR_002182	NACAP1	0.405	1.06085e-16
NM_001100420	C21orf91	0.404	1.5092e-16
NM_001161841	SULF2	0.404	1.28453e-16
NM_014481	APEX2	0.404	1.49372e-16
NM_018359	UFSP2	0.404	1.41573e-16
NM_138462	ZMYND19	0.404	1.36707e-16
NR_003667	SUGT1P1	0.404	1.28219e-16
NR_027033	MIRLET7BHG	0.404	1.46602e-16
XR_110339	LOC100506125	0.404	1.26112e-16
NM_001024662	RPL6	0.403	1.70801e-16
NM_003146	SSRP1	0.403	1.66188e-16
NM_012341	GTPBP4	0.403	1.78775e-16
NM_015420	DCAF13	0.403	1.85857e-16
NM_021944	C14orf93	0.403	1.63954e-16
NM_144600	FOPNL	0.403	1.9226e-16
NR_000026	RNU86	0.403	1.85753e-16
NM_012321	LSM4	0.402	2.03135e-16
NM_012393	PFAS	0.402	2.02487e-16
NM_013417	IARS	0.402	2.22147e-16
NM_015123	FRMD4B	0.402	2.28454e-16
NM_015340	LARS2	0.402	2.0277e-16
NM_018140	CEP72	0.402	2.06847e-16
NM_019037	EXOSC4	0.402	2.07018e-16
NM_144636	CHCHD4	0.402	2.40423e-16
NM_145899	HMGA1	0.402	2.07802e-16
NM_152305	POGLUT1	0.402	2.20089e-16
NR_002920	SNORA8	0.402	2.13186e-16
XR_110533	LOC100130428	0.402	2.49004e-16
NM_001016	RPS12	0.401	2.66827e-16
NM_001018072	BTBD11	0.401	2.83502e-16
NM_001100389	TMEM192	0.401	3.26347e-16
NM_005804	DDX39A	0.401	2.74542e-16
NM_006777	ZBTB33	0.401	3.06896e-16
NM_014437	SLC39A1	0.401	2.73647e-16
NM_016497	MRPL51	0.401	2.59697e-16
NM_017421	COQ3	0.401	2.82924e-16
NM_024672	THAP9	0.401	2.76262e-16
NR_028496	OSTCP1	0.401	2.58441e-16
XR_110103	ZNF891	0.401	2.66135e-16
NM_000169	GLA	0.4	3.51274e-16
NM_001005922	KRTAP5-1	0.4	3.54238e-16
NM_001030	RPS27	0.4	3.43972e-16
NM_001206612	CHTOP	0.4	3.31343e-16
NM_001238	CCNE1	0.4	3.69151e-16
NM_006429	CCT7	0.4	3.56054e-16
NM_015657	ABCA12	0.4	3.92912e-16
NM_015679	TRUB2	0.4	4.00694e-16
NM_016321	RHCG	0.4	3.89822e-16
NM_016579	CD320	0.4	3.43487e-16
NM_021192	HOXD11	0.4	3.31054e-16
NM_052865	C20orf72	0.4	3.73249e-16
XR_110490	LOC100506392	0.4	3.70396e-16
NM_000126	ETFA	0.399	4.24347e-16
NM_000989	RPL30	0.399	5.18588e-16
NM_003754	EIF3F	0.399	4.38088e-16
NM_004593	TRA2B	0.399	4.60474e-16
NM_013348	KCNJ14	0.399	4.20831e-16
NM_014168	METTL5	0.399	4.21334e-16
NM_016630	SPG21	0.399	4.3829e-16
NM_022341	PDF	0.399	4.82891e-16
XR_132498	LOC100508227	0.399	5.05631e-16
NM_001039362	ATP6V1C2	0.398	6.12367e-16
NM_001194998	CEP152	0.398	5.53951e-16
NM_003436	ZNF135	0.398	5.88685e-16
NM_004786	TXNL1	0.398	6.36478e-16
NM_020143	PNO1	0.398	6.57669e-16
NM_021824	NIF3L1	0.398	6.12412e-16
NM_024086	METTL16	0.398	6.01371e-16
NM_032458	PHF6	0.398	5.28192e-16
NR_028383	TIMM8B	0.398	5.97289e-16
NM_001866	COX7B	0.397	6.88108e-16
NM_002168	IDH2	0.397	7.94782e-16
NM_005519	HMX2	0.397	7.92086e-16
NM_006681	NMU	0.397	6.97157e-16
NM_014463	LSM3	0.397	7.20521e-16
NM_017559	FNDC8	0.397	7.28166e-16
NM_023008	KRI1	0.397	6.99454e-16
NM_024754	PTCD2	0.397	8.23111e-16
NM_138775	ALKBH8	0.397	6.80747e-16
NM_175859	CTPS2	0.397	7.48596e-16
NR_029632	MIR218-2	0.397	8.14592e-16
XM_002342390	LOC100287852	0.397	8.36226e-16
NM_000791	DHFR	0.396	9.03975e-16
NM_001002836	ZNF787	0.396	9.35569e-16
NM_001098208	HNRNPF	0.396	9.74538e-16
NM_002455	MTX1	0.396	8.46059e-16
NM_006365	C1orf61	0.396	8.7943e-16
NM_138342	GLB1L2	0.396	9.23643e-16
NM_138777	MRRF	0.396	9.69277e-16
NM_138814	PNPLA5	0.396	1.06303e-15
NM_181342	FKBP7	0.396	9.46952e-16
NM_198478	NKPD1	0.396	9.68291e-16
NR_003138	SNHG10	0.396	9.16214e-16
NM_016052	RRP15	0.395	1.22443e-15
NM_024511	HAUS3	0.395	1.25774e-15
NM_032122	DTNBP1	0.395	1.31037e-15
NM_173084	TRIM59	0.395	1.25406e-15
NM_174978	C14orf39	0.395	1.20232e-15
NM_182895	SCARF2	0.395	1.10038e-15
XM_001717170	LOC731282	0.395	1.28155e-15
XM_001721786	LOC100134091	0.395	1.34164e-15
XR_109661	LOC150051	0.395	1.10147e-15
NM_001042539	MAZ	0.394	1.56601e-15
NM_002271	IPO5	0.394	1.5881e-15
NM_004815	ARHGAP29	0.394	1.36661e-15
NM_005796	NUTF2	0.394	1.58886e-15
NM_006240	PPEF1	0.394	1.69647e-15
NM_012465	TLL2	0.394	1.39211e-15
NM_015131	WDR43	0.394	1.65395e-15
NM_018124	RFWD3	0.394	1.51981e-15
NM_138395	MARS2	0.394	1.613e-15
NR_015454	MAFG-AS1	0.394	1.50348e-15
XR_132890	LOC100132249	0.394	1.44317e-15
NM_001011658	TRAPPC2	0.393	2.02471e-15
NM_001099922	ALG13	0.393	1.89301e-15
NM_001203261	NDUFC2-KCTD14	0.393	1.83252e-15
NM_001316	CSE1L	0.393	2.01736e-15
NM_002388	MCM3	0.393	2.00959e-15
NM_004560	ROR2	0.393	1.8004e-15
NM_005120	MED12	0.393	1.978e-15
NM_015969	MRPS17	0.393	1.85196e-15
NM_023080	C8orf33	0.393	1.96109e-15
NM_145212	MRPL30	0.393	2.08964e-15
NR_024542	SNHG7	0.393	2.00194e-15
NR_046341	USP3	0.393	2.13192e-15
NM_001098621	TMEM251	0.392	2.2306e-15
NM_002500	NEUROD1	0.392	2.34687e-15
NM_012159	FBXL21	0.392	2.65461e-15
NM_015938	NMD3	0.392	2.35631e-15
NM_017741	DCAF16	0.392	2.22516e-15
NM_018164	ASUN	0.392	2.24481e-15
NM_018360	TXLNG	0.392	2.63109e-15
NM_018369	DEPDC1B	0.392	2.70218e-15
NM_031218	ZNF93	0.392	2.15856e-15
NM_139058	ARX	0.392	2.41498e-15
NM_152266	C19orf40	0.392	2.30168e-15
NM_197956	NAIF1	0.392	2.56402e-15
NM_002014	FKBP4	0.391	2.82016e-15
NM_004469	FIGF	0.391	3.26609e-15
NM_018354	TMEM74B	0.391	2.86984e-15
NM_018959	DAZAP1	0.391	3.37823e-15
NM_020230	PPAN	0.391	2.99833e-15
NM_152718	VWCE	0.391	2.92551e-15
NM_173587	RCOR2	0.391	2.81354e-15
NM_181491	MED22	0.391	2.9936e-15
NM_203425	C17orf82	0.391	3.10917e-15
NR_002324	SNORA62	0.391	2.77271e-15
NM_001024656	ASPDH	0.39	3.88366e-15
NM_001042522	SPRED3	0.39	4.16156e-15
NM_001126128	PROK2	0.39	3.89563e-15
NM_007364	TMED3	0.39	4.06639e-15
NM_013286	RBM15B	0.39	4.24812e-15
NM_020665	TMEM27	0.39	4.14813e-15
NM_024122	APOO	0.39	4.1413e-15
NM_177417	KLC3	0.39	3.74317e-15
NR_003687	SNORD19B	0.39	4.03124e-15
NM_001018113	FANCB	0.389	5.21731e-15
NM_012456	TIMM10	0.389	4.86064e-15
NM_015421	TMEM186	0.389	4.87338e-15
NM_020166	MCCC1	0.389	5.21827e-15
NM_031210	SLIRP	0.389	4.66796e-15
NM_152444	PTGR2	0.389	4.94489e-15
NM_001008727	ZNF121	0.388	5.4679e-15
NM_001098638	RNF169	0.388	5.55012e-15
NM_014291	GCAT	0.388	5.70708e-15
NM_016199	LSM7	0.388	6.38004e-15
NM_024701	ASB13	0.388	5.51644e-15
NM_145232	CTU1	0.388	6.74546e-15
NM_153719	NUP62	0.388	6.39699e-15
NR_037863	LOC285484	0.388	5.86069e-15
NM_001100874	SLC9B1	0.387	8.05109e-15
NM_001244944	STEAP2	0.387	7.15023e-15
NM_003096	SNRPG	0.387	7.78416e-15
NM_004494	HDGF	0.387	8.46423e-15
NM_004832	GSTO1	0.387	7.80435e-15
NM_006325	RAN	0.387	7.58034e-15
NM_024831	TGS1	0.387	7.61405e-15
NR_046110	LOC440894	0.387	8.43009e-15
NM_001001563	TIMM50	0.386	8.69634e-15
NM_004450	ERH	0.386	8.8506e-15
NM_004526	MCM2	0.386	9.85756e-15
NM_005729	PPIF	0.386	8.81215e-15
NM_006904	PRKDC	0.386	9.68764e-15
NM_138787	C11orf74	0.386	1.06885e-14
NM_152657	GGN	0.386	8.76165e-15
NM_152713	STT3A	0.386	9.12286e-15
NM_000998	RPL37A	0.385	1.29838e-14
NM_001105198	TMEM177	0.385	1.12003e-14
NM_002063	GLRA2	0.385	1.1519e-14
NM_018622	PARL	0.385	1.10449e-14
NM_033362	MRPS12	0.385	1.16933e-14
NM_144991	TSPEAR	0.385	1.29996e-14
NM_001040202	PAQR3	0.384	1.52363e-14
NM_001040442	FABP6	0.384	1.5123e-14
NM_001930	DHPS	0.384	1.60913e-14
NM_004698	PRPF3	0.384	1.64228e-14
NM_006453	TBL3	0.384	1.68778e-14
NM_138807	TAMM41	0.384	1.47281e-14
NM_152546	SRFBP1	0.384	1.47654e-14
NR_044999	OR7E12P	0.384	1.55726e-14
NM_001098783	RPP14	0.383	2.05384e-14
NM_016499	TMEM216	0.383	1.75051e-14
NM_145314	UCMA	0.383	1.72696e-14
NM_175888	ZNF620	0.383	1.98904e-14
NM_000057	BLM	0.382	2.38902e-14
NM_001130037	ELMOD1	0.382	2.26431e-14
NM_001199873	B4GALT3	0.382	2.4614e-14
NM_005059	RLN2	0.382	2.43876e-14
NM_018159	NUDT11	0.382	2.12364e-14
NM_020453	ATP10D	0.382	2.22459e-14
NM_024316	LENG1	0.382	2.60844e-14
NM_025146	NAA50	0.382	2.16628e-14
NM_031206	LAS1L	0.382	2.29361e-14
NR_027001	LOC388152	0.382	2.38275e-14
NR_027073	LOC283731	0.382	2.15508e-14
XR_132594	LOC100129502	0.382	2.13509e-14
NM_001145432	C4orf52	0.381	2.86082e-14
NM_004429	EFNB1	0.381	3.27695e-14
NM_005108	XYLB	0.381	2.88027e-14
NM_005772	RCL1	0.381	2.89544e-14
NM_016484	PDZD11	0.381	3.07704e-14
NM_021127	PMAIP1	0.381	2.80915e-14
NM_024628	SLC12A8	0.381	3.06672e-14
NM_032111	MRPL14	0.381	3.25388e-14
NM_173535	CLEC4F	0.381	2.7245e-14
NM_194320	ZNF169	0.381	2.9506e-14
NR_001587	AURKAPS1	0.381	3.16271e-14
NM_001243279	ACSF3	0.38	3.44782e-14
NM_004891	MRPL33	0.38	3.4384e-14
NM_018669	WDR4	0.38	3.76664e-14
NM_022451	NOC3L	0.38	4.0773e-14
NM_022662	ANAPC1	0.38	4.05252e-14
NR_046282	ZNF74	0.38	3.51326e-14
XM_001723862	LOC100130921	0.38	3.42556e-14
NM_001143985	BANF1	0.379	5.15234e-14
NM_001809	CENPA	0.379	4.33171e-14
NM_005340	HINT1	0.379	4.93551e-14
NM_012225	NUBP2	0.379	4.63909e-14
NM_018252	TMEM206	0.379	5.08435e-14
NM_020810	TRMT5	0.379	4.31363e-14
NM_021988	UBE2V1	0.379	4.34129e-14
NM_170783	ZNRD1	0.379	4.64644e-14
NM_175839	SMOX	0.379	4.52134e-14
NR_028471	LOC644649	0.379	4.72691e-14
XR_110617	CXorf24	0.379	4.61538e-14
NM_001005368	ZNF32	0.378	6.26289e-14
NM_003486	SLC7A5	0.378	6.02626e-14
NM_004094	EIF2S1	0.378	6.42227e-14
NM_005754	G3BP1	0.378	5.81357e-14
NM_006711	RNPS1	0.378	6.10757e-14
NM_014517	UBP1	0.378	5.66998e-14
NM_014933	SEC31A	0.378	5.2584e-14
NM_015365	AMMECR1	0.378	5.6693e-14
NM_015686	FAM155B	0.378	5.89175e-14
NM_017906	PAK1IP1	0.378	5.91474e-14
NM_001136201	ISOC2	0.377	7.56588e-14
NM_001145093	ZNF619	0.377	6.98625e-14
NM_002394	SLC3A2	0.377	7.58956e-14
NM_002717	PPP2R2A	0.377	6.71766e-14
NM_002949	MRPL12	0.377	6.6618e-14
NM_003384	VRK1	0.377	7.27972e-14
NM_006067	EMC8	0.377	6.81205e-14
NM_015412	C3orf17	0.377	7.66305e-14
NM_016589	TIMMDC1	0.377	6.78926e-14
NM_024572	GALNT14	0.377	7.38651e-14
NM_052850	GADD45GIP1	0.377	7.60438e-14
NM_001025248	DUT	0.376	8.72471e-14
NM_001080546	TMEM218	0.376	9.87555e-14
NM_001199297	UIMC1	0.376	8.37051e-14
NM_002880	RAF1	0.376	9.71134e-14
NM_005483	CHAF1A	0.376	9.34112e-14
NM_005918	MDH2	0.376	9.24493e-14
NM_014672	KIAA0391	0.376	9.42494e-14
NM_016076	DESI2	0.376	8.25842e-14
NM_032333	FAM213A	0.376	8.55496e-14
NM_033418	METTL18	0.376	9.20525e-14
NM_174976	ZDHHC22	0.376	8.64929e-14
NM_175039	ST6GALNAC4	0.376	9.3303e-14
NR_037792	LRR1	0.376	8.16572e-14
NM_000525	KCNJ11	0.375	1.13929e-13
NM_000637	GSR	0.375	1.09067e-13
NM_001085451	LNP1	0.375	1.11983e-13
NM_001458	FLNC	0.375	1.23768e-13
NM_002346	LY6E	0.375	1.01239e-13
NM_004464	FGF5	0.375	1.13397e-13
NM_005109	OXSR1	0.375	1.0419e-13
NM_006191	PA2G4	0.375	1.02129e-13
NM_022049	GPR88	0.375	1.14665e-13
NM_033550	TP53RK	0.375	1.1464e-13
NM_138415	PHF21B	0.375	1.24175e-13
NM_145048	PACRGL	0.375	1.03579e-13
NR_002726	HNRNPA3P1	0.375	1.09882e-13
NM_001013663	PTRHD1	0.374	1.52902e-13
NM_003329	TXN	0.374	1.49499e-13
NM_003455	ZNF202	0.374	1.43493e-13
NM_005499	UBA2	0.374	1.41146e-13
NM_006906	PTPN5	0.374	1.281e-13
NM_013379	DPP7	0.374	1.28085e-13
NM_015238	WWC1	0.374	1.31791e-13
NM_144978	CCDC138	0.374	1.4028e-13
NR_002963	SNORA24	0.374	1.53169e-13
NR_003057	SNORD69	0.374	1.47115e-13
NR_003699	ZNF525	0.374	1.46823e-13
NR_039856	MIR4707	0.374	1.54659e-13
NR_046201	LOC400684	0.374	1.43227e-13
XR_109894	LOC100507460	0.374	1.54933e-13
NM_001003703	ATP5J	0.373	1.66182e-13
NM_001402	EEF1A1	0.373	1.92807e-13
NM_020851	ISLR2	0.373	1.73239e-13
NM_020961	METTL14	0.373	1.73239e-13
NM_021067	GINS1	0.373	1.67813e-13
NR_015424	ANKRD36BP2	0.373	1.83374e-13
XM_001714385	FAM132B	0.373	1.83503e-13
NM_001003760	KLHL31	0.372	2.37583e-13
NM_001131007	KIAA0922	0.372	1.93797e-13
NM_001199251	SGOL1	0.372	2.06489e-13
NM_001494	GDI2	0.372	2.14359e-13
NM_005515	MNX1	0.372	2.23219e-13
NM_014473	DIMT1	0.372	1.95353e-13
NM_015693	INTU	0.372	1.94367e-13
NM_016399	TRIAP1	0.372	2.09477e-13
NM_018255	ELP2	0.372	2.33078e-13
NM_022915	MRPL44	0.372	2.30711e-13
NM_033445	HIST3H2A	0.372	1.99909e-13
NM_138401	MVB12A	0.372	2.18115e-13
NM_183352	SEC13	0.372	1.9605e-13
NM_001100119	XRCC3	0.371	2.76899e-13
NM_001113378	FANCI	0.371	2.45052e-13
NM_005837	POP7	0.371	2.54048e-13
NM_015261	NCAPD3	0.371	2.78166e-13
NM_024057	NUP37	0.371	2.85803e-13
NM_133259	LRPPRC	0.371	2.44871e-13
NM_152354	ZNF285	0.371	2.96222e-13
NM_182917	EIF4G1	0.371	2.80902e-13
NR_002911	SNORA71A	0.371	2.48298e-13
NM_001086521	C17orf89	0.37	3.2401e-13
NM_001199295	ZNF549	0.37	3.35721e-13
NM_003425	ZNF45	0.37	3.22287e-13
NM_004280	EEF1E1	0.37	3.65726e-13
NM_014079	KLF15	0.37	3.2421e-13
NM_014167	CCDC59	0.37	3.1344e-13
NM_018387	STRBP	0.37	3.52445e-13
NM_021614	KCNN2	0.37	3.51033e-13
NM_213611	SLC25A3	0.37	3.00313e-13
NR_003048	SNORD23	0.37	3.01513e-13
NR_038278	LINC00665	0.37	3.10663e-13
NM_000988	RPL27	0.369	3.69513e-13
NM_002333	LRP3	0.369	4.4576e-13
NM_002797	PSMB5	0.369	3.99636e-13
NM_006455	LEPREL4	0.369	3.8436e-13
NM_006963	ZNF22	0.369	4.29837e-13
NM_007192	SUPT16H	0.369	3.87504e-13
NM_012235	SCAP	0.369	4.12005e-13
NM_015082	FSTL4	0.369	3.90457e-13
NM_130384	ATRIP	0.369	4.28648e-13
NR_026547	C21orf90	0.369	3.92724e-13
NM_000817	GAD1	0.368	5.05664e-13
NM_001789	CDC25A	0.368	5.31122e-13
NM_002391	MDK	0.368	4.67682e-13
NM_015326	SRGAP2	0.368	5.43185e-13
NM_000984	RPL23A	0.367	5.93532e-13
NM_001195	BFSP1	0.367	6.74792e-13
NM_002006	FGF2	0.367	6.39321e-13
NM_002691	POLD1	0.367	5.88538e-13
NM_005027	PIK3R2	0.367	5.72665e-13
NM_012147	DUX2	0.367	6.28294e-13
NM_016042	EXOSC3	0.367	6.60903e-13
NM_016063	HDDC2	0.367	6.21859e-13
NM_032737	LMNB2	0.367	6.21684e-13
NM_182573	LYPD5	0.367	5.90254e-13
NR_003038	SNHG5	0.367	6.90299e-13
NM_000400	ERCC2	0.366	8.36047e-13
NM_001012759	CTU2	0.366	7.9315e-13
NM_001127388	DUX4L6	0.366	7.39413e-13
NM_001127389	DUX4L5	0.366	7.39413e-13
NM_001164319	FLNB	0.366	8.44557e-13
NM_001164467	DUX4L3	0.366	7.39413e-13
NM_001198670	TMEM136	0.366	8.54948e-13
NM_003594	TTF2	0.366	8.1529e-13
NM_005632	SOLH	0.366	7.35098e-13
NM_014736	KIAA0101	0.366	7.51819e-13
NM_016361	ACP6	0.366	7.90517e-13
NM_020242	KIF15	0.366	8.16453e-13
NM_025246	SLC35G2	0.366	7.57218e-13
NM_138378	FDXACB1	0.366	8.15871e-13
NR_026715	RPL13AP6	0.366	7.49098e-13
NM_000373	UMPS	0.365	9.50868e-13
NM_001039783	TXNRD3NB	0.365	8.73558e-13
NM_001080539	CCDC150	0.365	9.34832e-13
NM_002823	PTMA	0.365	9.68114e-13
NM_004541	NDUFA1	0.365	9.45824e-13
NM_024328	THTPA	0.365	9.28012e-13
NM_032642	WNT5B	0.365	9.99536e-13
NM_033547	INTS4	0.365	8.72014e-13
NM_182524	ZNF595	0.365	8.91717e-13
NM_182704	SELV	0.365	8.95535e-13
NR_046287	LOC100289092	0.365	1.01043e-12
XR_110933	LOC441528	0.365	9.10758e-13
NM_001102562	MARCH11	0.364	1.20814e-12
NM_001160305	SETD6	0.364	1.08022e-12
NM_002791	PSMA6	0.364	1.17852e-12
NM_004268	MED17	0.364	1.17084e-12
NM_005760	CEBPZ	0.364	1.15134e-12
NM_006716	DBF4	0.364	1.2461e-12
NM_018039	KDM4D	0.364	1.15923e-12
NM_025203	C2orf44	0.364	1.14823e-12
XM_003403765	LOC100653071	0.364	1.17782e-12
NM_001008391	CCDC73	0.363	1.39322e-12
NM_001009994	RIPPLY2	0.363	1.47988e-12
NM_001127386	DUX4L2	0.363	1.34838e-12
NM_003491	NAA10	0.363	1.33406e-12
NM_014474	SMPDL3B	0.363	1.44691e-12
NM_015697	COQ2	0.363	1.52035e-12
NM_017879	ZNF416	0.363	1.40841e-12
NM_024631	MSANTD2	0.363	1.32564e-12
NM_031484	MARVELD1	0.363	1.41364e-12
NM_032301	FBXW9	0.363	1.59001e-12
NM_033544	RCCD1	0.363	1.36725e-12
NM_138612	HAS3	0.363	1.41571e-12
NR_003017	SNORA71C	0.363	1.38494e-12
NR_003551	DPY19L2P4	0.363	1.53516e-12
NR_026776	LOC100270746	0.363	1.58006e-12
NR_033936	LOC727849	0.363	1.53825e-12
NM_001160147	DDHD1	0.362	1.64225e-12
NM_001161581	POC1A	0.362	1.74035e-12
NM_004060	CCNG1	0.362	1.82498e-12
NM_004186	SEMA3F	0.362	1.70079e-12
NM_005071	SLC1A6	0.362	1.75093e-12
NM_017840	MRPL16	0.362	1.72027e-12
NM_020536	CSRP2BP	0.362	1.93634e-12
NM_032940	POLR2C	0.362	2.00047e-12
NR_002956	SNORA14B	0.362	1.85526e-12
NR_003010	SCARNA12	0.362	1.89668e-12
NM_002335	LRP5	0.361	2.09141e-12
NM_003645	SLC27A2	0.361	2.44521e-12
NM_014498	GOLIM4	0.361	2.02347e-12
NM_020880	ZNF530	0.361	2.4366e-12
NM_033395	KIAA1731	0.361	2.40896e-12
NM_181802	UBE2C	0.361	2.1685e-12
NM_199203	TMEM189-UBE2V1	0.361	2.10629e-12
NR_003697	SNHG15	0.361	2.46633e-12
NR_024496	PTGER4P2	0.361	2.08519e-12
NM_000674	ADORA1	0.36	2.68782e-12
NM_000946	PRIM1	0.36	2.65316e-12
NM_001165877	ATP5L2	0.36	2.52844e-12
NM_001172679	ZNF764	0.36	2.50197e-12
NM_002653	PITX1	0.36	2.77492e-12
NM_004741	NOLC1	0.36	3.01498e-12
NM_004793	LONP1	0.36	2.48378e-12
NM_005327	HADH	0.36	2.89696e-12
NM_012310	KIF4A	0.36	2.7948e-12
NM_025205	MED28	0.36	2.83602e-12
NM_025263	PRR3	0.36	2.80682e-12
NM_032801	JAM3	0.36	2.71834e-12
NM_032869	NUDCD1	0.36	2.97438e-12
NM_144690	ZNF582	0.36	2.59053e-12
NM_001212	C1QBP	0.359	3.39766e-12
NM_002894	RBBP8	0.359	3.30348e-12
NM_006003	UQCRFS1	0.359	3.68918e-12
NM_013239	PPP2R3B	0.359	3.10298e-12
NM_016848	SHC3	0.359	3.42406e-12
NM_024907	FBXO17	0.359	3.16254e-12
NM_133443	GPT2	0.359	3.18198e-12
NM_207333	ZNF320	0.359	3.19707e-12
NR_002166	TRAPPC2P1	0.359	3.31289e-12
NR_015370	EPB41L4A-AS1	0.359	3.68728e-12
NM_001136203	CCDC124	0.358	3.76082e-12
NM_002106	H2AFZ	0.358	4.41357e-12
NM_007226	NXPH2	0.358	4.24856e-12
NM_012111	AHSA1	0.358	4.56312e-12
NM_024629	MLF1IP	0.358	4.19302e-12
NM_031942	CDCA7	0.358	4.44866e-12
NM_152476	ZNF560	0.358	4.31331e-12
NR_033302	DHX9	0.358	4.3266e-12
NM_001012716	C18orf56	0.357	4.94684e-12
NM_001109977	FAM160A1	0.357	4.96154e-12
NM_001123040	ARIH2OS	0.357	4.7366e-12
NM_001135998	NDUFB11	0.357	4.70065e-12
NM_001143957	GPR63	0.357	5.43657e-12
NM_001198908	CCDC169	0.357	4.70817e-12
NM_002062	GLP1R	0.357	5.56852e-12
NM_002236	KCNF1	0.357	5.13008e-12
NM_003345	UBE2I	0.357	5.24981e-12
NM_005915	MCM6	0.357	4.75614e-12
NM_014703	VPRBP	0.357	5.60621e-12
NM_022830	TUT1	0.357	4.81684e-12
NM_032689	ZNF607	0.357	4.68292e-12
NM_033657	DAP3	0.357	5.59509e-12
NM_152283	ZFP62	0.357	5.52784e-12
NM_001099269	ZNF506	0.356	5.75078e-12
NM_006354	TADA3	0.356	6.16943e-12
NM_006391	IPO7	0.356	6.05248e-12
NM_006999	PAPD7	0.356	6.24506e-12
NM_025075	THOC7	0.356	6.4038e-12
NM_133639	RHOV	0.356	6.04571e-12
NM_144563	RPIA	0.356	5.84371e-12
NM_170735	BDNF	0.356	6.947e-12
NM_199320	PHF17	0.356	6.60443e-12
NR_000011	SNORA70	0.356	5.67897e-12
NM_001008388	CISD2	0.355	7.85387e-12
NM_001023570	IQCB1	0.355	7.25511e-12
NM_002486	NCBP1	0.355	7.72267e-12
NM_006012	CLPP	0.355	8.07951e-12
NM_006607	PTTG2	0.355	8.21248e-12
NM_014264	PLK4	0.355	7.82674e-12
NM_016095	GINS2	0.355	8.35972e-12
NM_024068	NABP2	0.355	7.14442e-12
NM_024108	TRAPPC6A	0.355	7.6037e-12
NM_030567	PRR7	0.355	7.93448e-12
NM_032635	TMEM147	0.355	7.20026e-12
NM_001018115	FANCD2	0.354	8.69588e-12
NM_001080414	CCDC88C	0.354	9.92104e-12
NM_001170544	PGAM5	0.354	1.00273e-11
NM_002772	TMPRSS15	0.354	8.91869e-12
NM_003724	JRK	0.354	8.99285e-12
NM_006328	RBM14	0.354	1.01775e-11
NM_007145	ZNF146	0.354	8.80324e-12
NM_016474	CCDC174	0.354	8.99453e-12
NM_024053	CENPM	0.354	8.73287e-12
NM_024782	NHEJ1	0.354	1.01497e-11
NM_024838	THNSL1	0.354	9.39648e-12
NM_030906	STK33	0.354	9.81892e-12
NM_031918	KLF16	0.354	9.84503e-12
NR_003013	SCARNA16	0.354	9.75712e-12
NR_029385	OTX2-AS1	0.354	9.44791e-12
NR_036610	SRSF3	0.354	9.80454e-12
NM_000292	PHKA2	0.353	1.11611e-11
NM_000981	RPL19	0.353	1.20843e-11
NM_001114093	LSM14A	0.353	1.24396e-11
NM_001324	CSTF1	0.353	1.07225e-11
NM_002251	KCNS1	0.353	1.23054e-11
NM_002758	MAP2K6	0.353	1.17884e-11
NM_004701	CCNB2	0.353	1.16645e-11
NM_016559	PEX5L	0.353	1.08935e-11
NM_018645	HES6	0.353	1.16461e-11
NM_021992	TMSB15A	0.353	1.27896e-11
NM_032567	SPZ1	0.353	1.17159e-11
NM_181806	AASDH	0.353	1.08184e-11
NM_000117	EMD	0.352	1.46214e-11
NM_001040157	CEP44	0.352	1.52273e-11
NM_001071	TYMS	0.352	1.32477e-11
NM_001099286	MTFR2	0.352	1.45674e-11
NM_001099673	C8orf59	0.352	1.54991e-11
NM_001129730	ZNF837	0.352	1.48616e-11
NM_001172773	ZNF548	0.352	1.3946e-11
NM_001863	COX6B1	0.352	1.38007e-11
NM_004272	HOMER1	0.352	1.4827e-11
NM_004461	FARSA	0.352	1.28185e-11
NM_031420	MRPL9	0.352	1.54986e-11
NM_033196	ZNF682	0.352	1.49561e-11
NR_028389	ACVR2B-AS1	0.352	1.30552e-11
NM_001667	ARL2	0.351	1.68412e-11
NM_002046	GAPDH	0.351	1.6175e-11
NM_003906	MCM3AP	0.351	1.58749e-11
NM_004549	NDUFC2	0.351	1.75337e-11
NM_013432	TONSL	0.351	1.60736e-11
NM_032423	ZNF528	0.351	1.60576e-11
NM_032630	CINP	0.351	1.58921e-11
NM_032796	SYAP1	0.351	1.64627e-11
NM_152260	RPUSD2	0.351	1.56819e-11
NM_153329	ALDH16A1	0.351	1.63658e-11
NM_173658	ZNF660	0.351	1.79508e-11
NM_178448	SAPCD2	0.351	1.86177e-11
NR_027427	TATDN1	0.351	1.71291e-11
NR_030722	FAM104B	0.351	1.68515e-11
NR_033721	DNAJC19	0.351	1.85598e-11
NR_033797	DKFZP434I0714	0.351	1.86621e-11
NM_001109763	GSG1L	0.35	1.92946e-11
NM_001144869	LIPT2	0.35	2.23527e-11
NM_003321	TUFM	0.35	2.0962e-11
NM_004111	FEN1	0.35	2.05813e-11
NM_005030	PLK1	0.35	2.06691e-11
NM_006591	POLD3	0.35	1.94216e-11
NM_014496	RPS6KA6	0.35	2.22202e-11
NM_018115	SDAD1	0.35	2.01917e-11
NM_018285	IMP3	0.35	2.27882e-11
NM_024706	ZNF668	0.35	2.00391e-11
NM_033036	GAL3ST3	0.35	2.08283e-11
NR_003939	SNORD79	0.35	1.9717e-11
NR_026762	LINC00263	0.35	1.97627e-11
NR_026887	CEBPA-AS1	0.35	2.31163e-11
NM_003092	SNRPB2	0.349	2.68922e-11
NM_017423	GALNT7	0.349	2.78592e-11
NM_017615	NSMCE4A	0.349	2.71986e-11
NM_020371	AVEN	0.349	2.69654e-11
NM_058192	RPUSD1	0.349	2.51188e-11
NR_033866	LOC390705	0.349	2.40407e-11
NR_034075	THAP9-AS1	0.349	2.67101e-11
NR_038460	LOC284865	0.349	2.75379e-11
XR_109511	LOC728485	0.349	2.57592e-11
NM_001015049	BAG5	0.348	3.34233e-11
NM_001042474	ZNF565	0.348	2.88727e-11
NM_001042490	GTF2H2D	0.348	3.23908e-11
NM_006587	CORIN	0.348	3.18465e-11
NM_013302	EEF2K	0.348	3.15029e-11
NM_018962	DSCR6	0.348	3.03717e-11
NM_020408	LYRM4	0.348	2.92142e-11
NR_003002	SCARNA13	0.348	3.32741e-11
NR_027244	LOC151009	0.348	2.87837e-11
XM_003118643	LOC100506248	0.348	3.1758e-11
NM_000553	WRN	0.347	3.49752e-11
NM_001012732	DCTD	0.347	3.93236e-11
NM_001204146	HDAC9	0.347	3.81135e-11
NM_001257096	PAX1	0.347	3.64078e-11
NM_003124	SPR	0.347	4.02532e-11
NM_004765	BCL7C	0.347	3.54902e-11
NM_014367	FAM162A	0.347	4.21275e-11
NM_017620	ILF3	0.347	3.86349e-11
NM_032193	RNASEH2C	0.347	3.52448e-11
NM_152562	CDCA2	0.347	3.63557e-11
NM_198841	FAM120AOS	0.347	3.85558e-11
NM_000379	XDH	0.346	4.58483e-11
NM_001032296	STK24	0.346	4.61254e-11
NM_001078166	SRSF1	0.346	4.81148e-11
NM_002674	PMCH	0.346	4.87464e-11
NM_002689	POLA2	0.346	5.08636e-11
NM_003343	UBE2G2	0.346	4.59846e-11
NM_003833	MATN4	0.346	4.31244e-11
NM_006431	CCT2	0.346	4.30748e-11
NM_006701	TXNL4A	0.346	4.43128e-11
NM_006835	CCNI	0.346	4.66532e-11
NM_012394	PFDN2	0.346	4.76128e-11
NM_013300	FAM216A	0.346	4.75942e-11
NM_015201	BOP1	0.346	4.60894e-11
NM_015523	REXO2	0.346	4.35445e-11
NM_021217	ZNF77	0.346	4.37726e-11
NM_023936	MRPS34	0.346	4.31558e-11
NM_032014	MRPS24	0.346	4.63163e-11
NM_033178	DUX4	0.346	4.75853e-11
NM_080916	DGUOK	0.346	4.4282e-11
NR_026660	RPL19P12	0.346	4.92997e-11
NR_026811	AGSK1	0.346	4.7849e-11
NR_030641	MIR943	0.346	4.87302e-11
XM_001715777	LOC729162	0.346	4.49128e-11
NM_001079675	ETV4	0.345	5.97881e-11
NM_001136022	NFATC4	0.345	5.55549e-11
NM_001169123	AFF2	0.345	6.19523e-11
NM_001904	CTNNB1	0.345	5.37971e-11
NM_015428	ZNF473	0.345	5.62991e-11
NM_018353	MIS18BP1	0.345	6.20094e-11
NM_021241	WIZ	0.345	5.53256e-11
NM_024026	MRP63	0.345	6.14584e-11
NM_030752	TCP1	0.345	5.99721e-11
NM_203390	RBM12B	0.345	5.49349e-11
NR_003083	SLC6A10P	0.345	5.45621e-11
NR_031726	MIR1825	0.345	5.65924e-11
NR_039624	MIR4426	0.345	6.02032e-11
XR_108586	LOC728769	0.345	6.00818e-11
NM_001168214	C3orf80	0.344	6.33407e-11
NM_001202548	SYNJ2BP-COX16	0.344	6.44438e-11
NM_003440	ZNF140	0.344	6.49331e-11
NM_004463	FGD1	0.344	6.73233e-11
NM_004957	FPGS	0.344	6.60428e-11
NM_005687	FARSB	0.344	6.37741e-11
NM_013234	EIF3K	0.344	7.5631e-11
NM_024675	PALB2	0.344	7.10771e-11
NM_033468	ZNF257	0.344	6.77366e-11
NM_203500	KEAP1	0.344	7.03066e-11
NM_001078172	FAM127B	0.343	8.70902e-11
NM_001162383	ARHGEF2	0.343	8.49307e-11
NM_001198910	CCDC169-SOHLH2	0.343	7.86698e-11
NM_001204871	URGCP-MRPS24	0.343	8.99325e-11
NM_001256006	SYT14	0.343	9.25303e-11
NM_001702	BAI1	0.343	8.01731e-11
NM_002819	PTBP1	0.343	9.18803e-11
NM_006062	SMYD5	0.343	9.14716e-11
NM_006118	HAX1	0.343	9.19686e-11
NM_014161	MRPL18	0.343	8.34033e-11
NM_015704	DESI1	0.343	8.68399e-11
NM_018476	BEX1	0.343	7.86358e-11
NM_024336	IRX3	0.343	8.57207e-11
NM_144564	SLC39A3	0.343	7.76844e-11
NM_178167	ZNF598	0.343	7.91616e-11
NM_207334	FAM43B	0.343	8.38083e-11
NR_003047	SNORD19	0.343	8.11338e-11
NM_000135	FANCA	0.342	9.53242e-11
NM_000843	GRM6	0.342	1.08478e-10
NM_001077419	TMEM231	0.342	1.03842e-10
NM_001099293	KIF4B	0.342	9.62748e-11
NM_001100624	CENPN	0.342	1.02681e-10
NM_001190476	MTRNR2L4	0.342	9.92884e-11
NM_003504	CDC45	0.342	9.85795e-11
NM_006579	EBP	0.342	1.01487e-10
NM_014176	UBE2T	0.342	1.10948e-10
NM_018126	TMEM33	0.342	1.07259e-10
NM_022475	HHIP	0.342	9.5927e-11
NM_025108	C16orf59	0.342	9.98797e-11
NM_030782	CLPTM1L	0.342	1.02228e-10
NM_173472	FANCD2OS	0.342	9.9403e-11
NR_029845	MIR130B	0.342	1.00376e-10
NR_038978	MORF4L2-AS1	0.342	1.09261e-10
NM_001012507	CENPW	0.341	1.17225e-10
NM_001134937	FIP1L1	0.341	1.33382e-10
NM_002788	PSMA3	0.341	1.33336e-10
NM_005044	PRKX	0.341	1.36898e-10
NM_014518	ZNF229	0.341	1.33026e-10
NM_182746	MCM4	0.341	1.20997e-10
NM_198948	NUDT1	0.341	1.35094e-10
NR_002325	SNORA6	0.341	1.21049e-10
NR_003136	FBXO22-AS1	0.341	1.33914e-10
NR_004395	SNORD1A	0.341	1.1905e-10
NR_027450	FAM186B	0.341	1.14744e-10
NR_033868	HNRNPKP3	0.341	1.21253e-10
NR_036500	FOXN3-AS1	0.341	1.37731e-10
NM_000797	DRD4	0.34	1.60583e-10
NM_001004451	OR1J1	0.34	1.56832e-10
NM_001085372	C11orf83	0.34	1.61638e-10
NM_001143667	ZBED5	0.34	1.56475e-10
NM_001195082	TEX22	0.34	1.3943e-10
NM_001256281	NARR	0.34	1.52657e-10
NM_002431	MNAT1	0.34	1.60376e-10
NM_003137	SRPK1	0.34	1.38818e-10
NM_016468	COX16	0.34	1.57947e-10
NM_017512	ENOSF1	0.34	1.61499e-10
NM_024762	ZNF552	0.34	1.38337e-10
NM_032372	DYDC2	0.34	1.67145e-10
NM_138347	ZNF551	0.34	1.39499e-10
NR_000007	SNORD73A	0.34	1.66764e-10
XR_132610	LOC653562	0.34	1.45181e-10
NM_001010862	SPIN3	0.339	1.73322e-10
NM_001099653	FAM86C1	0.339	1.77872e-10
NM_001109689	ZNF250	0.339	1.71353e-10
NM_001199174	MLST8	0.339	1.95897e-10
NM_001199823	NEDD8-MDP1	0.339	1.74719e-10
NM_001798	CDK2	0.339	1.87185e-10
NM_002094	GSPT1	0.339	1.88798e-10
NM_002875	RAD51	0.339	1.92131e-10
NM_003702	RGS20	0.339	1.7154e-10
NM_003920	TIMELESS	0.339	1.84959e-10
NM_004208	AIFM1	0.339	1.99678e-10
NM_005654	NR2F1	0.339	1.8477e-10
NM_005701	SNUPN	0.339	1.70437e-10
NM_005866	SIGMAR1	0.339	1.76625e-10
NM_005968	HNRNPM	0.339	1.69239e-10
NM_006170	NOP2	0.339	1.71352e-10
NM_012278	ITGB1BP2	0.339	1.81346e-10
NM_021204	ENOPH1	0.339	2.02795e-10
NM_024818	UBA5	0.339	1.84692e-10
NM_024922	CES3	0.339	1.77663e-10
NM_144627	TSACC	0.339	1.90819e-10
NM_145061	SKA3	0.339	1.90707e-10
NR_000021	SNORD32A	0.339	1.72577e-10
NR_002572	SNORD58B	0.339	1.99782e-10
NM_001008539	SLC7A2	0.338	2.2591e-10
NM_001013845	CXorf40B	0.338	2.27264e-10
NM_001037540	SCML1	0.338	2.34642e-10
NM_001202470	RPS10-NUDT3	0.338	2.20767e-10
NM_001321	CSRP2	0.338	2.33302e-10
NM_002415	MIF	0.338	2.0711e-10
NM_005471	GNPDA1	0.338	2.12014e-10
NM_006026	H1FX	0.338	2.33991e-10
NM_006427	SIVA1	0.338	2.25135e-10
NM_006505	PVR	0.338	2.29528e-10
NM_024341	ZNF557	0.338	2.28324e-10
NM_024894	NOL10	0.338	2.42577e-10
NM_033414	ZNF622	0.338	2.04782e-10
NM_152289	ZNF561	0.338	2.2154e-10
NR_038911	LOC284889	0.338	2.22869e-10
NM_000303	PMM2	0.337	2.63441e-10
NM_001177413	RPS27A	0.337	2.54507e-10
NM_002129	HMGB2	0.337	2.8127e-10
NM_003142	SSB	0.337	2.67338e-10
NM_016022	APH1A	0.337	2.78794e-10
NM_016305	SS18L2	0.337	2.67718e-10
NM_017566	KLHDC4	0.337	2.70649e-10
NM_019059	TOMM7	0.337	2.46675e-10
NM_032487	ACTRT3	0.337	2.76469e-10
NM_152424	AMER1	0.337	2.93092e-10
NM_000987	RPL26	0.336	3.11209e-10
NM_001141969	DAXX	0.336	3.18991e-10
NM_001786	CDK1	0.336	3.08986e-10
NM_003171	SUPV3L1	0.336	3.19481e-10
NM_004730	ETF1	0.336	3.14006e-10
NM_007213	PRAF2	0.336	3.60504e-10
NM_014865	NCAPD2	0.336	3.50666e-10
NM_022346	NCAPG	0.336	3.43296e-10
NM_138434	C7orf29	0.336	3.00834e-10
NM_148179	RPP25L	0.336	3.48735e-10
NM_182706	SCRIB	0.336	3.49669e-10
NM_198799	BCAS4	0.336	3.57333e-10
NR_027633	BRD9	0.336	3.2402e-10
NR_028328	LOC643923	0.336	3.5474e-10
NR_036536	SNHG4	0.336	3.1873e-10
NM_016058	TPRKB	0.335	3.72719e-10
NM_018971	GPR27	0.335	4.15051e-10
NM_020165	RAD18	0.335	4.06097e-10
NM_133465	KIAA1958	0.335	3.83899e-10
NM_153485	NUP155	0.335	4.25174e-10
NM_172238	TFAP2D	0.335	4.03133e-10
NM_198253	TERT	0.335	4.30124e-10
NM_001173488	NKRF	0.334	4.41503e-10
NM_001185118	MYNN	0.334	4.53379e-10
NM_001813	CENPE	0.334	5.16137e-10
NM_003366	UQCRC2	0.334	4.50743e-10
NM_003450	ZNF174	0.334	5.16387e-10
NM_004542	NDUFA3	0.334	4.54618e-10
NM_014402	UQCRQ	0.334	4.40656e-10
NM_014976	PDCD11	0.334	4.78341e-10
NM_023943	TMEM108	0.334	5.24515e-10
NM_152600	ZNF579	0.334	4.76285e-10
NM_182505	C9orf85	0.334	4.51997e-10
NM_001098615	PUS7L	0.333	5.59502e-10
NM_001174166	SLC16A6	0.333	6.04712e-10
NM_002103	GYS1	0.333	5.47847e-10
NM_014067	MACROD1	0.333	6.08255e-10
NM_014783	ARHGAP11A	0.333	5.79782e-10
NM_017645	HAUS6	0.333	5.93114e-10
NM_017671	FERMT1	0.333	5.93782e-10
NM_022766	CERK	0.333	6.26016e-10
NM_144721	THAP6	0.333	6.26464e-10
NM_172229	KREMEN2	0.333	5.66001e-10
NM_173852	KRTCAP2	0.333	5.86574e-10
NM_213622	STAMBP	0.333	6.35347e-10
NM_000179	MSH6	0.332	6.65932e-10
NM_001048201	UHRF1	0.332	7.22314e-10
NM_001127893	CEACAM19	0.332	6.61414e-10
NM_001167740	SMYD3	0.332	6.47526e-10
NM_001202457	ZNF816	0.332	6.82851e-10
NM_001211	BUB1B	0.332	6.54827e-10
NM_002404	MFAP4	0.332	6.81779e-10
NM_005192	CDKN3	0.332	7.4269e-10
NM_012318	LETM1	0.332	7.398e-10
NM_015272	RPGRIP1L	0.332	7.28069e-10
NM_015942	MTERFD1	0.332	7.14119e-10
NM_016091	EIF3L	0.332	6.85733e-10
NM_031934	RAB34	0.332	7.54772e-10
NM_198498	C11orf53	0.332	6.50976e-10
NR_039872	MIR4721	0.332	7.423e-10
NR_040052	IQCH-AS1	0.332	7.07161e-10
NR_045044	ZC4H2	0.332	7.34754e-10
XR_108968	C9orf147	0.332	6.86009e-10
NM_001098817	INO80C	0.331	8.63633e-10
NM_001134663	SAMD13	0.331	8.75218e-10
NM_001412	EIF1AX	0.331	8.16609e-10
NM_007165	SF3A2	0.331	8.01757e-10
NM_014793	LCMT2	0.331	9.19352e-10
NM_015014	RBM34	0.331	8.21886e-10
NM_015179	RRP12	0.331	8.97954e-10
NM_016172	UBAC1	0.331	8.87813e-10
NM_018380	DDX28	0.331	7.77255e-10
NM_030811	MRPS26	0.331	7.96544e-10
NM_058170	OLFM3	0.331	8.56735e-10
NM_152527	SLC16A14	0.331	8.43782e-10
NM_175886	PRPS1L1	0.331	8.42875e-10
NM_182513	SPC24	0.331	8.55884e-10
NR_046106	NOL8	0.331	8.87745e-10
NM_001098728	GTF2H2C	0.33	9.72449e-10
NM_001242804	LOC100505549	0.33	9.66129e-10
NM_004515	ILF2	0.33	9.97254e-10
NM_007240	DUSP12	0.33	9.76688e-10
NM_017915	PARPBP	0.33	9.58005e-10
NM_020347	LZTFL1	0.33	1.06151e-09
NM_022361	POPDC3	0.33	9.33833e-10
NM_024051	GGCT	0.33	9.94086e-10
NM_080672	PHACTR3	0.33	1.03145e-09
NM_183239	GSTO2	0.33	1.06487e-09
NM_198353	KCTD8	0.33	1.01162e-09
NM_207343	RNF214	0.33	9.39243e-10
NR_002327	SNORA10	0.33	1.02144e-09
NR_036480	LOC100128881	0.33	1.10416e-09
NR_040040	LOC100287015	0.33	1.11071e-09
NM_002726	PREP	0.329	1.17294e-09
NM_003508	FZD9	0.329	1.23856e-09
NM_004255	COX5A	0.329	1.24509e-09
NM_005431	XRCC2	0.329	1.32504e-09
NM_005497	GJC1	0.329	1.12718e-09
NM_014243	ADAMTS3	0.329	1.12123e-09
NM_021734	SLC25A19	0.329	1.19143e-09
NM_033334	NR6A1	0.329	1.12045e-09
NM_198506	LRIT3	0.329	1.29264e-09
NR_003571	PIN4P1	0.329	1.16135e-09
NR_027471	LOC440173	0.329	1.15909e-09
NR_037595	HHIP-AS1	0.329	1.17664e-09
NM_001011663	PCGF6	0.328	1.60577e-09
NM_001100399	PDS5A	0.328	1.55207e-09
NM_001130963	TMEM194A	0.328	1.43332e-09
NM_004219	PTTG1	0.328	1.59384e-09
NM_006739	MCM5	0.328	1.37297e-09
NM_015009	PDZRN3	0.328	1.5728e-09
NM_022406	XRCC4	0.328	1.38703e-09
NM_058172	ANTXR2	0.328	1.36129e-09
NM_080748	ROMO1	0.328	1.45052e-09
NM_080819	GPR78	0.328	1.36827e-09
NM_182649	PCNA	0.328	1.57707e-09
XM_003118818	LOC100506562	0.328	1.47484e-09
NM_000234	LIG1	0.327	1.63886e-09
NM_001101340	ADM5	0.327	1.79423e-09
NM_001126131	POLG	0.327	1.7362e-09
NM_003108	SOX11	0.327	1.75169e-09
NM_007245	ATXN2L	0.327	1.79196e-09
NM_016216	DBR1	0.327	1.64577e-09
NM_020937	FANCM	0.327	1.87413e-09
NM_024006	VKORC1	0.327	1.82401e-09
NM_032351	MRPL45	0.327	1.94444e-09
NM_145044	ZNF501	0.327	1.69609e-09
NM_199227	METAP1D	0.327	1.76121e-09
NM_199421	SOCS4	0.327	1.63007e-09
NR_002827	HERC2P4	0.327	1.94273e-09
NR_003944	SNORD78	0.327	1.70944e-09
NR_026979	LOC145837	0.327	1.89555e-09
NR_036507	NDUFAF4P1	0.327	1.71969e-09
NR_036625	VDAC1	0.327	1.85754e-09
NR_037879	LOC100505876	0.327	1.69945e-09
NM_000882	IL12A	0.326	2.01436e-09
NM_001146339	VSTM2B	0.326	2.03994e-09
NM_002796	PSMB4	0.326	2.23664e-09
NM_003753	EIF3D	0.326	2.04594e-09
NM_005792	MPHOSPH6	0.326	1.98176e-09
NM_014377	DNAJC2	0.326	2.30096e-09
NM_015279	TBC1D30	0.326	2.13029e-09
NM_016343	CENPF	0.326	1.97118e-09
NM_017588	WDR5	0.326	2.06437e-09
NM_017826	SOHLH2	0.326	2.2125e-09
NM_017897	OXSM	0.326	2.07031e-09
NM_024091	FASTKD3	0.326	2.29889e-09
NM_152611	LRRN4	0.326	2.07236e-09
NM_152682	RWDD4	0.326	1.99135e-09
NR_002326	SNORA64	0.326	2.16601e-09
NM_001098626	ZNF98	0.325	2.45758e-09
NM_005500	SAE1	0.325	2.75977e-09
NM_014412	CACYBP	0.325	2.61979e-09
NM_014637	MTFR1	0.325	2.75838e-09
NM_015721	GEMIN4	0.325	2.686e-09
NM_020409	MRPL47	0.325	2.59912e-09
NM_024770	METTL8	0.325	2.51034e-09
NM_144604	ZC3H18	0.325	2.41033e-09
NM_194296	SPATA24	0.325	2.61841e-09
NR_002734	PTTG3P	0.325	2.38119e-09
NR_003703	SCARNA27	0.325	2.41705e-09
NR_038927	DDX11-AS1	0.325	2.54018e-09
XR_109981	FLJ41757	0.325	2.63168e-09
NM_001360	DHCR7	0.324	2.96216e-09
NM_002478	MYOD1	0.324	3.02671e-09
NM_004451	ESRRA	0.324	3.30026e-09
NM_014298	QPRT	0.324	3.26635e-09
NM_018997	MRPS21	0.324	3.09664e-09
NM_021095	SLC5A6	0.324	2.93571e-09
NM_178539	FAM19A2	0.324	2.99125e-09
NR_026838	DSCR8	0.324	3.21216e-09
NR_038873	LOC286059	0.324	2.96067e-09
NM_001077446	TSEN34	0.323	4.02059e-09
NM_001142305	ZNF771	0.323	3.99518e-09
NM_004894	C14orf2	0.323	3.82157e-09
NM_005733	KIF20A	0.323	3.5941e-09
NM_014750	DLGAP5	0.323	3.57953e-09
NM_020696	KIAA1143	0.323	3.91032e-09
NM_024936	ZCCHC4	0.323	3.85677e-09
NM_031217	KIF18A	0.323	3.85218e-09
NM_054012	ASS1	0.323	3.97121e-09
NR_027272	LINC00479	0.323	3.49656e-09
XR_110259	LOC100128343	0.323	4.03734e-09
NM_001145065	CCSER1	0.322	4.80281e-09
NM_002096	GTF2F1	0.322	4.05726e-09
NM_003470	USP7	0.322	4.48579e-09
NM_003687	PDLIM4	0.322	4.46451e-09
NM_005916	MCM7	0.322	4.7786e-09
NM_006342	TACC3	0.322	4.66197e-09
NM_007086	WDHD1	0.322	4.35401e-09
NM_015352	POFUT1	0.322	4.41598e-09
NM_016047	SF3B14	0.322	4.25367e-09
NM_020633	VN1R1	0.322	4.63313e-09
NM_030813	CLPB	0.322	4.5326e-09
NM_152308	RMI2	0.322	4.62604e-09
NM_153687	IKBIP	0.322	4.43485e-09
NM_177559	CSNK2A1	0.322	4.26529e-09
NR_026911	RPL21P28	0.322	4.48251e-09
NR_036049	MIR1184-1	0.322	4.57236e-09
NR_036259	MIR1184-2	0.322	4.57236e-09
NR_036260	MIR1184-3	0.322	4.57236e-09
XR_108348	LOC100507670	0.322	4.38299e-09
NM_000026	ADSL	0.321	5.51845e-09
NM_001013653	LRRC26	0.321	5.52062e-09
NM_001199753	CPT1C	0.321	5.72446e-09
NM_004553	NDUFS6	0.321	5.37598e-09
NM_005566	LDHA	0.321	4.93688e-09
NM_014978	SORCS3	0.321	5.02574e-09
NM_016301	GPN3	0.321	5.56495e-09
NM_018280	C22orf26	0.321	4.92653e-09
NM_018518	MCM10	0.321	5.15024e-09
NM_145080	NSMCE1	0.321	5.71886e-09
NM_178565	RSPO2	0.321	5.62329e-09
NM_203290	POLR1C	0.321	5.38705e-09
XR_109242	LOC100507303	0.321	4.99834e-09
NM_000982	RPL21	0.32	6.59811e-09
NM_001032382	PQBP1	0.32	6.75276e-09
NM_001076781	ZNF391	0.32	6.54295e-09
NM_003290	TPM4	0.32	6.8721e-09
NM_005103	FEZ1	0.32	6.3725e-09
NM_015231	NUP160	0.32	6.84505e-09
NM_018361	AGPAT5	0.32	6.00549e-09
NM_018427	RRN3	0.32	5.95325e-09
NM_032015	RNF26	0.32	6.87932e-09
NM_152317	DEPDC4	0.32	6.49819e-09
NM_199180	KIRREL2	0.32	6.80472e-09
NR_002736	SNORD60	0.32	6.01606e-09
NR_026978	HAUS1	0.32	6.04765e-09
NM_001144995	CCDC85C	0.319	8.18824e-09
NM_001172509	SATB2	0.319	6.99927e-09
NM_003837	FBP2	0.319	7.01025e-09
NM_005902	SMAD3	0.319	8.25211e-09
NM_006156	NEDD8	0.319	7.90518e-09
NM_006586	CNPY3	0.319	7.72903e-09
NM_006779	CDC42EP2	0.319	8.00687e-09
NM_006947	SRP72	0.319	8.20925e-09
NM_012286	MORF4L2	0.319	8.04113e-09
NM_014614	PSME4	0.319	7.44543e-09
NM_014886	NSA2	0.319	7.30624e-09
NM_052876	NACC1	0.319	7.65193e-09
NM_147188	FBXO22	0.319	8.14789e-09
NM_198433	AURKA	0.319	7.39865e-09
NR_029498	MIR25	0.319	7.73053e-09
NM_001031712	TRMT11	0.318	8.9894e-09
NM_001039841	ARHGAP11B	0.318	8.37059e-09
NM_001970	EIF5A	0.318	9.54927e-09
NM_004441	EPHB1	0.318	8.83339e-09
NM_005063	SCD	0.318	9.58397e-09
NM_005225	E2F1	0.318	8.97183e-09
NM_006327	TIMM23	0.318	9.71441e-09
NM_012384	GMEB2	0.318	9.20226e-09
NM_018420	SLC22A15	0.318	9.52471e-09
NM_181726	ANKRD37	0.318	9.7319e-09
NM_199136	FAM221A	0.318	9.40755e-09
NR_003615	LOC728554	0.318	9.78724e-09
NR_028350	LOC441454	0.318	8.94127e-09
XR_109681	LOC100505727	0.318	8.85894e-09
NM_001001556	GALK2	0.317	1.0004e-08
NM_001163435	TBCK	0.317	1.15738e-08
NM_003772	JRKL	0.317	1.04817e-08
NM_013444	UBQLN2	0.317	1.12245e-08
NM_014187	TMEM208	0.317	1.10352e-08
NM_019107	C19orf10	0.317	1.01634e-08
NM_021052	HIST1H2AE	0.317	1.0474e-08
NM_021974	POLR2F	0.317	1.00592e-08
NM_022479	WBSCR17	0.317	1.06696e-08
NM_032168	WDR75	0.317	1.12536e-08
NM_181425	FXN	0.317	1.11184e-08
NM_183238	ZNF605	0.317	1.032e-08
NR_036137	MIR3176	0.317	1.03498e-08
NR_036207	MIR4321	0.317	1.13307e-08
XM_003118862	LOC730268	0.317	1.011e-08
NM_001134693	OST4	0.316	1.19667e-08
NM_001142618	STRA6	0.316	1.30788e-08
NM_004279	PMPCB	0.316	1.3107e-08
[truncated: 5,756 more rows]

## Sheet: 763_SEQ_498_and_DE_in_ortho_1
Gene name	DESeq Log2FC (T_Be_C minus T_Be_gT)	R-value_in SEQ_498_RPM
ARHGAP36	8.39217	-0.344
HIST1H4L	7.4241	0.234
TRIM28	7.29355	0.431
VCAN	5.98057	0.289
PDGFRA	5.95817	0.313
ADAMTS19	5.82452	0.424
BMP7	5.64821	0.31
PNMA2	5.64656	-0.325
TMSB15A	5.56422	0.353
DOCK11	5.28926	-0.308
RAVER2	5.17138	0.315
BEND4	5.06712	0.46
FGF2	4.82221	0.367
ADCY1	4.81957	-0.318
RNF217	4.80405	0.242
MFAP4	4.63488	0.332
PVRL3	4.61346	-0.305
FRMD4B	4.56613	0.402
FRZB	4.48697	-0.287
LMO3	4.44152	0.56
CBS	4.43975	0.405
PTPRM	4.38506	-0.236
SVIP	4.2747	0.423
ULK2	4.11894	-0.406
GALNT7	4.08526	0.349
MED12L	4.08381	0.29
CCBE1	4.05521	-0.454
TEX15	3.98708	0.532
VSTM2L	3.96539	-0.388
TRIM36	3.94768	-0.517
PCOLCE	3.93128	0.761
LAMA3	3.78495	-0.256
SERPINF1	3.71548	0.442
VANGL2	3.66915	-0.237
SPG20	3.64029	0.308
C14orf39	3.62005	0.395
CMKLR1	3.61226	-0.365
TUSC1	3.6076	-0.239
NR2F1	3.56967	0.339
BTBD11	3.55869	0.401
VSTM4	3.55781	-0.283
ZNF536	3.52196	0.27
PLBD1	3.49961	-0.28
SYT16	3.49683	0.288
C10orf128	3.45114	-0.24
COLEC12	3.44749	0.26
ARSD	3.43407	-0.236
EPB41L3	3.43244	-0.399
VSTM2A	3.42846	-0.504
CHAT	3.37084	0.255
EXPH5	3.34499	0.315
MDK	3.2814	0.368
SLC44A1	3.25004	0.255
HBQ1	3.24596	0.503
SFRP1	3.23451	-0.239
FREM1	3.23043	-0.353
EFNB2	3.19881	-0.419
LGR5	3.19629	0.442
PRICKLE2	3.16933	-0.354
SOX11	3.16169	0.327
FMN2	3.10428	-0.286
WNT5B	3.07733	0.365
SDC2	3.05589	-0.271
MAP1LC3A	3.05215	-0.444
MGAT3	3.04007	-0.252
IL17RD	3.03915	0.288
DACH1	3.02055	0.236
SCARF2	3.01881	0.395
ABCA12	3.01098	0.4
SLC43A1	2.9894	0.282
CUX2	2.96314	0.304
PRSS12	2.96049	0.425
H2AFY2	2.95602	0.258
HOMER1	2.94227	0.352
GATA2	2.93275	-0.34
CNTFR	2.91213	-0.325
H2AFJ	2.84468	-0.268
PDLIM4	2.83617	0.322
VWDE	2.81576	-0.305
MYB	2.76516	0.3
ENPP2	2.7618	-0.315
SESTD1	2.75089	-0.241
EPHA2	2.7388	-0.225
RAB27B	2.73836	-0.34
ARHGDIB	2.7348	-0.301
LCP1	2.72085	-0.402
RAI14	2.71663	0.303
AMOTL2	2.70304	0.262
LIX1	2.68517	0.29
SLC8A1	2.66072	-0.337
NMU	2.64297	0.397
GPR171	2.60996	-0.277
SCN2A	2.59881	-0.433
CNNM1	2.58346	0.305
PRDM8	2.56524	0.594
SPOCK2	2.53471	-0.517
ODF2L	2.53219	-0.305
UNC13D	2.53124	-0.596
PDE11A	2.51109	-0.266
PDE7B	2.50905	-0.291
SHOX2	2.50886	-0.295
SAMD11	2.48297	-0.227
TMEM150C	2.47716	-0.428
GULP1	2.4707	0.241
RAB39B	2.46046	0.246
CLMP	2.44214	0.716
CRYGD	2.44165	0.502
SLC40A1	2.43706	-0.291
DDR2	2.41518	0.55
QPCT	2.40673	-0.384
DGKH	2.40083	0.275
PDZRN3	2.39274	0.328
SCN3A	2.3727	-0.402
TMEM100	2.33831	0.42
RAB33A	2.27777	0.464
ANTXR2	2.25675	0.328
GNAI1	2.2555	-0.506
DNAJA4	2.22972	-0.311
SMO	2.22943	0.45
GUCA1A	2.22046	-0.328
FNDC5	2.21399	-0.402
CD74	2.20625	-0.349
HS6ST3	2.18392	-0.298
FAM69B	2.17695	0.241
TRIM59	2.15816	0.395
CGN	2.12292	-0.458
FIGF	2.11897	0.391
TGIF2	2.10223	0.47
SDC3	2.10206	-0.584
EXOC6B	2.07546	-0.257
EPS8	2.0559	-0.243
PCGF5	2.05036	-0.443
CSRP1	2.04621	-0.299
CSRP2	2.03026	0.338
NRARP	2.02975	0.309
ST8SIA2	2.02708	-0.295
MAFK	2.02211	-0.307
FAM65C	2.01632	0.284
PAK3	2.01431	-0.314
ANTXR1	2.00746	0.268
IL7	1.99236	-0.572
SLC2A13	1.98863	-0.35
NOS1AP	1.98272	-0.278
CALY	1.97345	-0.388
ITPR3	1.96637	-0.286
EPAS1	1.96102	-0.244
CRABP2	1.93486	0.275
CAMK2N1	1.92519	-0.395
CDCA7L	1.92352	0.469
CERK	1.92233	0.333
ANKRD6	1.91273	-0.375
BTG3	1.90916	0.315
MAP6	1.90673	-0.276
TEAD4	1.90197	0.527
KIAA1161	1.89466	-0.242
TCF7L2	1.88404	-0.331
SIX4	1.88013	0.553
DACT3	1.87704	-0.321
GAL3ST3	1.87297	0.35
C4orf48	1.86517	0.225
C12orf68	1.85968	-0.289
EMILIN1	1.85536	0.428
MPDZ	1.84362	-0.254
CCND1	1.84222	-0.261
TMEM240	1.83802	-0.506
PARP8	1.83652	-0.225
CPLX1	1.83508	0.445
LHX9	1.82735	0.241
LNP1	1.79334	0.375
GFRA3	1.76605	-0.527
DTX1	1.76251	-0.259
CRIP1	1.7575	-0.375
FAM47E	1.75694	-0.396
CXXC5	1.75636	-0.56
PROX1	1.75168	-0.225
NKAIN4	1.73664	0.44
MMP15	1.73299	-0.459
FLNC	1.72646	0.375
PRKCH	1.7239	-0.233
AFF3	1.72366	-0.366
ST3GAL6	1.71759	0.297
RBP1	1.71159	-0.277
RFTN1	1.7092	-0.308
HECW2	1.69391	-0.266
GOLGA8B	1.68931	-0.228
MFAP2	1.6747	0.271
KCNMA1	1.62982	-0.246
SORCS1	1.62898	-0.319
BZRAP1	1.61879	-0.323
SLC6A2	1.61381	-0.28
SRGAP2	1.602	0.368
DENND2A	1.59257	-0.427
C11orf71	1.59107	0.268
PPFIBP1	1.57489	-0.32
CALCRL	1.57216	-0.249
KCNG3	1.57089	0.442
LPPR4	1.56725	-0.488
ECEL1	1.55504	-0.487
POP1	1.55497	0.29
NEURL1B	1.5479	-0.346
SNN	1.54399	-0.253
SH2D3C	1.53769	-0.269
RNF150	1.53241	0.301
TPPP3	1.5312	-0.477
RNF122	1.51873	0.255
MZF1	1.51507	0.298
C14orf132	1.50803	-0.392
PNMT	1.49894	-0.432
TANC2	1.48505	-0.331
PITPNM1	1.48103	-0.433
RIMS1	1.4769	-0.451
RAPGEF2	1.46565	-0.333
TTBK1	1.46243	-0.267
SH3PXD2B	1.45644	-0.325
GINS4	1.4554	0.446
ASCL1	1.44834	0.311
RPS6KA6	1.44606	0.35
EFNB1	1.43545	0.381
SAMD14	1.43269	-0.308
TSPAN4	1.42491	-0.264
HOXC5	1.42222	-0.286
STMN4	1.41537	-0.362
KRAS	1.40984	-0.248
ZNF804A	1.39732	-0.373
PTPRE	1.38951	-0.236
BLCAP	1.38002	-0.342
PCDHGC4	1.36666	-0.282
GABRQ	1.36628	-0.259
DNALI1	1.36358	-0.475
FAM105A	1.36187	-0.35
RBM38	1.36087	0.284
VGF	1.35386	0.424
FEZ1	1.34262	0.32
C17orf82	1.34239	0.391
BRICD5	1.33158	-0.313
RPP25L	1.32822	0.336
DSEL	1.32249	-0.37
FKBP1B	1.32169	-0.261
BEGAIN	1.31688	0.278
HMGB2	1.3135	0.337
C7orf13	1.3087	-0.228
TMEM169	1.30598	-0.333
PNCK	1.30426	0.253
NCAPD2	1.29868	0.336
TPM2	1.29674	0.258
GCH1	1.29434	-0.409
MACF1	1.28316	-0.579
NEIL3	1.27797	0.429
HYLS1	1.27526	0.421
TMEFF2	1.27171	-0.321
ASS1	1.26891	0.323
TH	1.26841	-0.446
FAIM2	1.2676	-0.49
HIST1H3E	1.26479	0.261
TAS2R20	1.25811	-0.246
SMYD3	1.25625	0.332
SHISA3	1.25595	0.413
PPARD	1.25149	-0.353
MAGOHB	1.2496	0.269
FIP1L1	1.24479	0.341
MTMR7	1.24104	-0.239
TWIST1	1.23737	1
CACNA1G	1.23269	-0.248
C9orf85	1.23189	0.334
HPCAL4	1.22972	-0.573
TNRC18	1.22525	-0.242
PGAM2	1.22282	-0.33
KIF24	1.22176	0.253
NCR3LG1	1.22123	0.499
TOR2A	1.2206	-0.322
CUEDC1	1.2179	-0.446
AMH	1.21778	0.308
CCSER1	1.21735	0.322
PACRGL	1.21521	0.375
IL11RA	1.21035	-0.231
C17orf51	1.21033	-0.278
NXPH1	1.19959	-0.432
ZDHHC22	1.19938	0.376
FAM60A	1.19642	0.504
SLC7A4	1.19413	-0.44
ASAP3	1.19279	-0.422
FAM83D	1.19079	0.413
IKBKE	1.19027	-0.329
FAM214B	1.19	-0.405
EME1	1.18731	0.234
COX17	1.18668	0.233
ABCA5	1.18517	-0.434
LMNB2	1.18259	0.367
NNAT	1.17708	-0.306
WDR34	1.17347	0.255
TAPBPL	1.16771	-0.286
TAS2R31	1.16336	0.436
ZMAT4	1.16113	0.306
ASPDH	1.15863	0.39
IGSF9	1.15213	0.25
EMG1	1.14724	0.413
MPV17L	1.14552	0.475
FOXM1	1.14278	0.274
PRR5	1.14012	-0.429
KIAA0020	1.13942	0.521
CDK9	1.13673	-0.328
TFG	1.13647	0.316
SLCO4A1	1.13187	0.566
WWOX	1.12929	0.225
RPGRIP1L	1.12895	0.332
MMP2	1.12744	0.233
RGS20	1.12194	0.339
KATNB1	1.12076	0.456
EFNB3	1.1185	-0.4
NDRG4	1.11391	-0.497
ETV4	1.11201	0.345
GABARAPL1	1.11152	-0.528
SAPCD2	1.1108	0.351
SECISBP2	1.10784	0.243
STMN2	1.10579	-0.463
CDK11A	1.10456	-0.445
SLC18A1	1.10205	-0.439
FGFR1OP2	1.10159	-0.323
HES6	1.09864	0.353
SERP2	1.09814	0.233
MPHOSPH6	1.0951	0.326
LYAR	1.08171	0.512
MYO18A	1.07692	-0.428
SYT5	1.07688	-0.538
CDH12	1.07478	-0.227
ADM5	1.0725	0.327
RNFT1	1.07079	-0.501
TMEM231	1.06919	0.342
UBE2C	1.06881	0.361
C20orf196	1.06776	-0.263
ZNF608	1.06569	-0.368
SPSB2	1.05315	-0.263
ATP2B3	1.05229	0.305
CYB561	1.04765	-0.545
NOP2	1.04489	0.339
PIPOX	1.0443	-0.418
FBXL19	1.04193	0.267
SPECC1L	1.0413	-0.273
ANKRD32	1.04112	0.274
DDX47	1.03875	0.263
MAP2K6	1.03782	0.353
RAD51AP1	1.03516	0.258
PRR4	1.03466	-0.298
HRSP12	1.03437	0.306
TUBB3	1.03377	-0.257
C1R	1.03227	-0.242
CPT1C	1.03069	0.321
SNRNP25	1.02441	0.301
TPST1	1.02208	-0.317
PRPF3	1.01864	0.384
DDX11	1.01639	0.304
CBLN1	1.01432	0.534
DDX23	1.00941	0.23
CKS2	1.00605	0.475
CDC42EP2	1.00094	0.319
ZC3H18	1.00028	0.325
CCDC136	-1.00029	-0.338
PEX11B	-1.00667	-0.311
SCN3B	-1.00689	-0.228
SH3BGRL3	-1.00836	-0.297
MRPS36	-1.00966	0.229
RASSF4	-1.00969	-0.487
SLC27A3	-1.01079	-0.267
ATP6V1A	-1.0127	-0.39
PGAP3	-1.01621	-0.297
JUP	-1.01682	-0.467
VAMP2	-1.01717	-0.46
HSPB1	-1.01796	-0.291
GSDMD	-1.0201	-0.27
CCDC122	-1.02204	-0.275
SYT7	-1.02253	-0.551
KATNAL1	-1.0231	-0.592
ISOC1	-1.02341	0.233
PLCD4	-1.02406	-0.346
COL7A1	-1.02409	-0.375
CYTH1	-1.0243	-0.427
DHRS12	-1.02455	-0.374
DDN	-1.02773	0.409
FAM101A	-1.03173	0.552
RAP2A	-1.03608	-0.307
SYNGR1	-1.04188	-0.467
DISP2	-1.04278	-0.332
PIP4K2A	-1.04353	-0.351
SLC1A4	-1.04425	-0.286
DOCK4	-1.04713	-0.461
GPR158	-1.0487	-0.319
HLA-E	-1.04923	-0.236
ZNF549	-1.0493	0.37
XKR5	-1.0495	0.406
PPFIBP2	-1.04957	-0.394
MRPS30	-1.05706	0.516
KIFAP3	-1.05841	-0.461
CCDC15	-1.0589	0.309
FADS3	-1.05901	-0.357
ZNF799	-1.05951	0.252
TEX22	-1.0601	0.34
TSPO	-1.06137	0.231
SLC17A5	-1.06501	-0.285
GPR85	-1.06854	-0.424
DDC	-1.07417	-0.487
NCEH1	-1.07563	-0.247
REEP5	-1.0764	-0.468
HOXD13	-1.07764	0.44
ACP6	-1.08148	0.366
PTRHD1	-1.08205	0.374
OTOF	-1.08228	-0.257
ZNF350	-1.08262	0.264
GAP43	-1.08712	-0.446
CCDC24	-1.08719	-0.507
TPP1	-1.0883	-0.258
ACTL6B	-1.09063	-0.31
NRBP2	-1.09138	-0.412
NXPH4	-1.09291	-0.246
HIVEP3	-1.0938	-0.452
ZNF614	-1.09761	0.255
LRRC71	-1.09836	-0.516
PRKAG2	-1.09849	-0.48
AMER1	-1.10662	0.337
KIAA1715	-1.10673	-0.324
TMEM9B	-1.10805	-0.234
GLB1L2	-1.10857	0.396
PIK3R2	-1.10981	0.367
CCSER2	-1.11255	-0.509
SH3GLB1	-1.11537	-0.46
FGD3	-1.11594	-0.326
PLA2G4C	-1.11693	-0.266
ZNF582	-1.11909	0.36
CDHR3	-1.11935	-0.278
STARD9	-1.12091	-0.231
ZBTB8A	-1.12146	-0.318
MAP3K6	-1.12407	-0.286
NEURL	-1.12574	-0.508
LHFPL5	-1.13191	-0.272
JAK2	-1.13627	-0.401
GNG12	-1.13828	-0.287
GNPTAB	-1.13976	-0.497
RAB3C	-1.14115	-0.239
DCAF4	-1.14134	0.564
MAN2B2	-1.14221	-0.288
ATP13A2	-1.14313	-0.555
HGSNAT	-1.14621	-0.311
ERMP1	-1.15156	-0.323
SEMA4F	-1.15784	-0.295
PEX5L	-1.15859	0.353
AP1S2	-1.15967	0.274
RELB	-1.15996	-0.231
GADD45G	-1.16487	-0.282
ACADS	-1.16531	-0.455
ARHGEF10L	-1.16552	-0.647
APOC1	-1.16749	-0.274
ZNF891	-1.16915	0.401
MAPT	-1.16919	-0.556
SGTB	-1.16954	-0.327
TMOD2	-1.16957	-0.373
HELZ2	-1.17119	-0.315
B4GALNT3	-1.17517	0.41
RGMB	-1.17709	-0.351
ZNF783	-1.17925	0.255
DNAJC6	-1.17977	-0.464
ARL6IP5	-1.18027	-0.336
RPP40	-1.18257	0.426
LGR4	-1.1853	0.305
AHCYL2	-1.18549	-0.444
SMPD1	-1.18911	-0.325
LRRC4C	-1.19313	-0.243
GPD2	-1.19625	-0.531
INPP4A	-1.19878	-0.316
TMEM30A	-1.19878	-0.401
SERINC5	-1.19909	-0.285
KLK4	-1.20558	0.28
AP3B2	-1.20722	-0.291
ZNF540	-1.20978	-0.373
CYSLTR2	-1.22062	-0.274
IL10RA	-1.22506	-0.278
CLIC1	-1.22639	-0.249
MGAT4B	-1.22939	-0.313
FECH	-1.23258	-0.256
EBF3	-1.23572	0.243
RAB3D	-1.23581	-0.256
ARRDC4	-1.23898	-0.295
NNT	-1.23906	0.251
ADRB2	-1.24149	-0.353
BMPR2	-1.24607	-0.329
ZIK1	-1.25559	0.279
ADORA1	-1.25622	0.36
TF	-1.25654	-0.292
NCOA7	-1.25831	-0.398
PCDH1	-1.26083	-0.419
CYB5R1	-1.26086	-0.347
MAP1B	-1.26557	-0.238
NFATC4	-1.26799	0.345
ZNF256	-1.27119	0.419
ANXA2	-1.27803	-0.462
OPRL1	-1.2801	-0.252
MR1	-1.28737	-0.253
NUAK2	-1.28778	-0.276
ZNF83	-1.29156	-0.266
ESYT2	-1.29505	-0.421
PHF7	-1.3007	-0.352
ACSS2	-1.30293	-0.394
LYST	-1.30478	-0.551
TBX20	-1.30954	-0.383
GSTK1	-1.31	-0.388
PDP1	-1.31021	-0.284
ZMYM6NB	-1.31143	-0.259
C9orf129	-1.31205	0.311
KCNAB2	-1.31215	-0.51
DGCR6	-1.32005	-0.292
TTC40	-1.32089	-0.3
TRIM67	-1.32104	-0.309
PHF15	-1.3256	-0.299
TCP11L2	-1.32933	-0.353
NT5C1A	-1.33096	-0.489
RNF103	-1.3398	-0.292
FRY	-1.34261	-0.347
ALPK3	-1.34741	-0.452
EIF4EBP3	-1.35609	0.309
HAPLN4	-1.35969	0.55
DUSP22	-1.35984	-0.438
MARCH11	-1.36098	0.364
FCHO2	-1.36388	-0.371
CCDC88C	-1.37339	0.354
KCNF1	-1.37488	0.357
ACSL6	-1.37779	-0.477
RAB37	-1.37818	-0.257
RPL22L1	-1.3783	0.626
FRMD5	-1.38056	-0.328
CGNL1	-1.38264	-0.437
ZNF135	-1.38333	0.398
DCLK1	-1.39093	-0.316
TEP1	-1.3911	-0.356
RAB6B	-1.39184	-0.425
FBP2	-1.39481	0.319
PEG10	-1.39746	-0.256
VTCN1	-1.39873	0.235
PCDHB8	-1.39956	-0.231
PCDH20	-1.40033	-0.349
GCGR	-1.40439	-0.353
POPDC3	-1.40841	0.33
SPRYD7	-1.40947	-0.38
ZNF239	-1.41107	0.578
CYP4V2	-1.41246	-0.336
TNFRSF1B	-1.41351	-0.378
NRGN	-1.41377	0.412
NRP1	-1.42164	-0.394
ATP6V1G2	-1.42237	-0.507
MAP3K5	-1.42556	-0.354
PALD1	-1.42611	0.234
SLC22A4	-1.42712	-0.426
FAM71F2	-1.42772	-0.309
PCYOX1	-1.4278	-0.391
NPC2	-1.42824	-0.315
GM2A	-1.42976	-0.246
TNFSF13	-1.44074	-0.245
C1orf51	-1.44828	0.31
KCNJ14	-1.45241	0.399
AKR7A3	-1.45725	-0.297
THEM6	-1.46307	0.405
KCNT1	-1.46367	0.245
EVI5L	-1.46471	-0.332
VSX1	-1.47538	0.278
ACER2	-1.47612	-0.235
MARCH4	-1.47646	-0.353
KCNC4	-1.47874	-0.539
PLCXD2	-1.48941	-0.256
NTRK1	-1.49122	-0.6
ERBB3	-1.50132	-0.307
PCDHAC2	-1.50605	-0.337
GDPD5	-1.50707	-0.495
NQO2	-1.50831	-0.306
ATP2B4	-1.50838	-0.503
NRCAM	-1.5213	-0.523
DENND3	-1.52444	-0.342
EPB41L1	-1.52559	-0.539
KRT19	-1.52568	-0.614
SCN9A	-1.53705	-0.548
SLC35D2	-1.54033	-0.332
FAM65B	-1.54144	-0.257
IQGAP1	-1.54635	-0.281
MOXD1	-1.54834	-0.315
OSBPL3	-1.54966	-0.468
FLI1	-1.55324	-0.238
KIAA0513	-1.55328	-0.623
PARVA	-1.56127	-0.26
SLC29A4	-1.56758	-0.357
MNX1	-1.56989	0.372
NGFR	-1.57877	-0.391
ABCA7	-1.5851	-0.344
ARRDC2	-1.58559	-0.258
PRODH	-1.59022	-0.232
DAGLA	-1.61031	-0.374
CACNA2D3	-1.61155	-0.524
GMDS	-1.61684	0.452
NRG1	-1.61756	-0.406
TNFSF12	-1.63937	-0.237
SLC16A14	-1.64754	0.331
CPNE7	-1.64983	0.431
PKD1L1	-1.65221	-0.309
ITPKB	-1.6608	-0.226
LACC1	-1.66594	-0.43
ECM1	-1.66922	-0.23
ZNF558	-1.67074	0.228
STOML1	-1.67302	-0.314
TNFRSF9	-1.67728	-0.352
ENTPD3	-1.67807	-0.249
TMEM176B	-1.68296	-0.305
CDKN2B	-1.68459	-0.316
TLL2	-1.68567	0.394
FAM43B	-1.68619	0.343
ARHGEF6	-1.68768	-0.314
ACAD10	-1.68785	-0.353
REEP6	-1.68904	-0.508
ADPRHL1	-1.69192	-0.29
ENOX1	-1.69578	-0.288
TP53AIP1	-1.70706	-0.231
ARL4D	-1.70907	-0.351
CSDC2	-1.71199	-0.311
PIK3IP1	-1.719	-0.356
AAED1	-1.71906	-0.265
ITGA3	-1.73504	-0.377
PER3	-1.75463	-0.411
MARCH2	-1.78978	-0.363
CROT	-1.79096	-0.592
CD97	-1.79136	-0.334
PAG1	-1.8036	-0.426
CD58	-1.80404	-0.253
FMNL1	-1.80845	-0.418
ZNF773	-1.81501	0.261
CPEB4	-1.82127	-0.522
CACNG2	-1.82837	-0.345
KIAA0247	-1.83163	-0.372
MFSD6	-1.86317	-0.377
ZNF429	-1.89599	-0.25
ELF1	-1.90009	-0.248
HOXD10	-1.90055	0.467
OGFRL1	-1.91496	-0.321
ZNF528	-1.92333	0.351
AKR1C1	-1.93852	-0.441
ABHD2	-1.94428	-0.227
IQSEC3	-1.95501	-0.238
GRAP2	-1.96173	-0.249
TTC39A	-1.98432	-0.452
SYNM	-1.98919	-0.416
SLC32A1	-1.99252	0.231
TMBIM1	-2.00196	-0.325
NRP2	-2.00821	-0.27
LAYN	-2.01411	0.475
UPP1	-2.016	-0.35
ZNF560	-2.01689	0.358
ZNF732	-2.05004	0.467
KATNAL2	-2.05683	-0.287
PRPH	-2.06234	-0.416
ESYT3	-2.06934	0.486
EPHA10	-2.07201	-0.341
PDGFD	-2.07418	-0.256
LPP	-2.07798	-0.238
SATB2	-2.07892	0.319
BMP8B	-2.08012	-0.341
NLRC5	-2.12167	-0.278
CES3	-2.13091	0.339
LIFR	-2.15988	-0.309
ZNF610	-2.16446	0.46
PYGM	-2.16655	-0.431
PCDHB15	-2.18411	-0.272
TRIM54	-2.18777	0.494
POF1B	-2.20881	-0.471
FXYD5	-2.22002	-0.238
SERPINE2	-2.23005	-0.282
SEMA3E	-2.23724	-0.379
ARL4C	-2.25056	-0.299
CNTN1	-2.27864	-0.502
HSD17B3	-2.28697	-0.482
MCF2L2	-2.29026	-0.533
ST6GAL1	-2.2905	0.237
RGS9	-2.30553	-0.621
CA10	-2.32612	-0.376
ZNF578	-2.32732	0.307
CHST1	-2.32863	-0.342
GRIN2A	-2.32894	-0.245
WWC1	-2.32945	0.374
PEG3	-2.33666	-0.236
S100A6	-2.39209	-0.325
ZNF556	-2.39487	0.462
TRPM2	-2.40147	-0.267
REEP1	-2.40785	-0.397
FAAH	-2.43518	-0.253
STEAP3	-2.43548	-0.291
EDA	-2.44334	-0.298
GOLGA7B	-2.44572	-0.383
HRK	-2.44607	-0.297
CNTNAP2	-2.46342	-0.364
PTN	-2.47351	-0.338
FUCA1	-2.47733	-0.441
TNFAIP3	-2.47812	-0.397
SNCG	-2.54183	-0.26
EBF4	-2.54413	-0.232
DNAJC5G	-2.55108	0.49
RAPGEF5	-2.56909	-0.375
SLC30A3	-2.57438	0.511
EPB41L4B	-2.58539	-0.383
RPH3AL	-2.58825	-0.383
OPTN	-2.59334	-0.605
RDH16	-2.59458	-0.239
SLC25A42	-2.59768	-0.33
TAL2	-2.61487	-0.466
CCDC149	-2.61795	-0.29
NPFF	-2.63624	-0.364
KLF11	-2.65677	-0.399
LONRF2	-2.66609	-0.317
GAL	-2.69904	0.259
NXN	-2.70677	0.303
ULBP2	-2.70891	-0.265
ATP10D	-2.72302	0.382
IL2RB	-2.73799	-0.247
CYBB	-2.7418	-0.381
HOXD11	-2.79758	0.4
CMBL	-2.80155	0.547
MDGA1	-2.8235	-0.604
ZBTB7C	-2.87022	-0.448
RHBDL3	-2.88727	-0.331
FOXO1	-2.91912	-0.312
OSTF1	-2.92863	-0.363
LRIG1	-2.92971	-0.246
AKR1C2	-2.94915	-0.358
CORO2B	-2.95997	-0.559
OLFM3	-2.96594	0.331
CRABP1	-2.97301	0.464
PRUNE2	-2.98175	-0.434
EPHB1	-2.99244	0.318
TNF	-3.00339	-0.352
IL6R	-3.02578	-0.278
SDK1	-3.04887	-0.424
HIVEP2	-3.10721	-0.457
GSN	-3.19737	-0.231
SYT2	-3.21961	-0.447
GAB3	-3.22573	-0.331
PROKR1	-3.23884	-0.336
PLCL1	-3.29945	-0.469
XK	-3.49033	-0.292
TMEM255A	-3.49693	-0.604
MYO6	-3.5892	-0.425
SCML4	-3.67887	-0.49
ZNF257	-3.69155	0.344
COL22A1	-3.73971	-0.29
KCNK10	-3.84599	-0.276
PCDHA1	-3.85437	-0.36
PKHD1	-3.89033	-0.3
ZNF729	-3.90474	0.265
PMP22	-3.91458	-0.512
SLC1A3	-3.93155	-0.359
PTGER3	-3.96669	-0.319
MATN2	-3.97562	-0.3
ZNF492	-4.19488	0.418
FAM134B	-4.35702	-0.483
KLHDC8A	-4.38654	-0.385
C7	-4.51383	-0.295
TNC	-4.60138	-0.316
DTNA	-4.97012	-0.291
SEZ6L	-4.9773	-0.469
TLR4	-5.14579	-0.302
HSPB8	-5.44864	-0.274
SYT13	-5.49655	-0.478
PIRT	-5.68793	-0.439

## Sheet: 489_corr_genes_TWIST1_signature
Gene name	DESeq Log2FC (T_Be_C minus T_Be_gT)	R-value_in_498_SEQ
HIST1H4L	7.4241	0.234
TRIM28	7.29355	0.431
VCAN	5.98057	0.289
PDGFRA	5.95817	0.313
ADAMTS19	5.82452	0.424
BMP7	5.64821	0.31
TMSB15A	5.56422	0.353
RAVER2	5.17138	0.315
BEND4	5.06712	0.46
FGF2	4.82221	0.367
RNF217	4.80405	0.242
MFAP4	4.63488	0.332
FRMD4B	4.56613	0.402
LMO3	4.44152	0.56
CBS	4.43975	0.405
SVIP	4.2747	0.423
GALNT7	4.08526	0.349
MED12L	4.08381	0.29
TEX15	3.98708	0.532
PCOLCE	3.93128	0.761
SERPINF1	3.71548	0.442
SPG20	3.64029	0.308
C14orf39	3.62005	0.395
NR2F1	3.56967	0.339
BTBD11	3.55869	0.401
ZNF536	3.52196	0.27
SYT16	3.49683	0.288
COLEC12	3.44749	0.26
CHAT	3.37084	0.255
EXPH5	3.34499	0.315
MDK	3.2814	0.368
SLC44A1	3.25004	0.255
HBQ1	3.24596	0.503
LGR5	3.19629	0.442
SOX11	3.16169	0.327
WNT5B	3.07733	0.365
IL17RD	3.03915	0.288
DACH1	3.02055	0.236
SCARF2	3.01881	0.395
ABCA12	3.01098	0.4
SLC43A1	2.9894	0.282
CUX2	2.96314	0.304
PRSS12	2.96049	0.425
H2AFY2	2.95602	0.258
HOMER1	2.94227	0.352
PDLIM4	2.83617	0.322
MYB	2.76516	0.3
RAI14	2.71663	0.303
AMOTL2	2.70304	0.262
LIX1	2.68517	0.29
NMU	2.64297	0.397
CNNM1	2.58346	0.305
PRDM8	2.56524	0.594
GULP1	2.4707	0.241
RAB39B	2.46046	0.246
CLMP	2.44214	0.716
CRYGD	2.44165	0.502
DDR2	2.41518	0.55
DGKH	2.40083	0.275
PDZRN3	2.39274	0.328
TMEM100	2.33831	0.42
RAB33A	2.27777	0.464
ANTXR2	2.25675	0.328
SMO	2.22943	0.45
FAM69B	2.17695	0.241
TRIM59	2.15816	0.395
FIGF	2.11897	0.391
TGIF2	2.10223	0.47
CSRP2	2.03026	0.338
NRARP	2.02975	0.309
FAM65C	2.01632	0.284
ANTXR1	2.00746	0.268
CRABP2	1.93486	0.275
CDCA7L	1.92352	0.469
CERK	1.92233	0.333
BTG3	1.90916	0.315
TEAD4	1.90197	0.527
SIX4	1.88013	0.553
GAL3ST3	1.87297	0.35
C4orf48	1.86517	0.225
EMILIN1	1.85536	0.428
CPLX1	1.83508	0.445
LHX9	1.82735	0.241
LNP1	1.79334	0.375
NKAIN4	1.73664	0.44
FLNC	1.72646	0.375
ST3GAL6	1.71759	0.297
MFAP2	1.6747	0.271
SRGAP2	1.602	0.368
C11orf71	1.59107	0.268
KCNG3	1.57089	0.442
POP1	1.55497	0.29
RNF150	1.53241	0.301
RNF122	1.51873	0.255
MZF1	1.51507	0.298
GINS4	1.4554	0.446
ASCL1	1.44834	0.311
RPS6KA6	1.44606	0.35
EFNB1	1.43545	0.381
RBM38	1.36087	0.284
VGF	1.35386	0.424
FEZ1	1.34262	0.32
C17orf82	1.34239	0.391
RPP25L	1.32822	0.336
BEGAIN	1.31688	0.278
HMGB2	1.3135	0.337
PNCK	1.30426	0.253
NCAPD2	1.29868	0.336
TPM2	1.29674	0.258
NEIL3	1.27797	0.429
HYLS1	1.27526	0.421
ASS1	1.26891	0.323
HIST1H3E	1.26479	0.261
SMYD3	1.25625	0.332
SHISA3	1.25595	0.413
MAGOHB	1.2496	0.269
FIP1L1	1.24479	0.341
C9orf85	1.23189	0.334
KIF24	1.22176	0.253
NCR3LG1	1.22123	0.499
AMH	1.21778	0.308
CCSER1	1.21735	0.322
PACRGL	1.21521	0.375
ZDHHC22	1.19938	0.376
FAM60A	1.19642	0.504
FAM83D	1.19079	0.413
EME1	1.18731	0.234
COX17	1.18668	0.233
LMNB2	1.18259	0.367
WDR34	1.17347	0.255
TAS2R31	1.16336	0.436
ZMAT4	1.16113	0.306
ASPDH	1.15863	0.39
IGSF9	1.15213	0.25
EMG1	1.14724	0.413
MPV17L	1.14552	0.475
FOXM1	1.14278	0.274
KIAA0020	1.13942	0.521
TFG	1.13647	0.316
SLCO4A1	1.13187	0.566
WWOX	1.12929	0.225
RPGRIP1L	1.12895	0.332
MMP2	1.12744	0.233
RGS20	1.12194	0.339
KATNB1	1.12076	0.456
ETV4	1.11201	0.345
SAPCD2	1.1108	0.351
SECISBP2	1.10784	0.243
HES6	1.09864	0.353
SERP2	1.09814	0.233
MPHOSPH6	1.0951	0.326
LYAR	1.08171	0.512
ADM5	1.0725	0.327
TMEM231	1.06919	0.342
UBE2C	1.06881	0.361
ATP2B3	1.05229	0.305
NOP2	1.04489	0.339
FBXL19	1.04193	0.267
ANKRD32	1.04112	0.274
DDX47	1.03875	0.263
MAP2K6	1.03782	0.353
RAD51AP1	1.03516	0.258
HRSP12	1.03437	0.306
CPT1C	1.03069	0.321
SNRNP25	1.02441	0.301
PRPF3	1.01864	0.384
DDX11	1.01639	0.304
CBLN1	1.01432	0.534
DDX23	1.00941	0.23
CKS2	1.00605	0.475
CDC42EP2	1.00094	0.319
ZC3H18	1.00028	0.325
CCDC136	-1.00029	-0.338
PEX11B	-1.00667	-0.311
SCN3B	-1.00689	-0.228
SH3BGRL3	-1.00836	-0.297
RASSF4	-1.00969	-0.487
SLC27A3	-1.01079	-0.267
ATP6V1A	-1.0127	-0.39
PGAP3	-1.01621	-0.297
JUP	-1.01682	-0.467
VAMP2	-1.01717	-0.46
HSPB1	-1.01796	-0.291
GSDMD	-1.0201	-0.27
CCDC122	-1.02204	-0.275
SYT7	-1.02253	-0.551
KATNAL1	-1.0231	-0.592
PLCD4	-1.02406	-0.346
COL7A1	-1.02409	-0.375
CYTH1	-1.0243	-0.427
DHRS12	-1.02455	-0.374
RAP2A	-1.03608	-0.307
SYNGR1	-1.04188	-0.467
DISP2	-1.04278	-0.332
PIP4K2A	-1.04353	-0.351
SLC1A4	-1.04425	-0.286
DOCK4	-1.04713	-0.461
GPR158	-1.0487	-0.319
HLA-E	-1.04923	-0.236
PPFIBP2	-1.04957	-0.394
KIFAP3	-1.05841	-0.461
FADS3	-1.05901	-0.357
SLC17A5	-1.06501	-0.285
GPR85	-1.06854	-0.424
DDC	-1.07417	-0.487
NCEH1	-1.07563	-0.247
REEP5	-1.0764	-0.468
OTOF	-1.08228	-0.257
GAP43	-1.08712	-0.446
CCDC24	-1.08719	-0.507
TPP1	-1.0883	-0.258
ACTL6B	-1.09063	-0.31
NRBP2	-1.09138	-0.412
NXPH4	-1.09291	-0.246
HIVEP3	-1.0938	-0.452
LRRC71	-1.09836	-0.516
PRKAG2	-1.09849	-0.48
KIAA1715	-1.10673	-0.324
TMEM9B	-1.10805	-0.234
CCSER2	-1.11255	-0.509
SH3GLB1	-1.11537	-0.46
FGD3	-1.11594	-0.326
PLA2G4C	-1.11693	-0.266
CDHR3	-1.11935	-0.278
STARD9	-1.12091	-0.231
ZBTB8A	-1.12146	-0.318
MAP3K6	-1.12407	-0.286
NEURL	-1.12574	-0.508
LHFPL5	-1.13191	-0.272
JAK2	-1.13627	-0.401
GNG12	-1.13828	-0.287
GNPTAB	-1.13976	-0.497
RAB3C	-1.14115	-0.239
MAN2B2	-1.14221	-0.288
ATP13A2	-1.14313	-0.555
HGSNAT	-1.14621	-0.311
ERMP1	-1.15156	-0.323
SEMA4F	-1.15784	-0.295
RELB	-1.15996	-0.231
GADD45G	-1.16487	-0.282
ACADS	-1.16531	-0.455
ARHGEF10L	-1.16552	-0.647
APOC1	-1.16749	-0.274
MAPT	-1.16919	-0.556
SGTB	-1.16954	-0.327
TMOD2	-1.16957	-0.373
HELZ2	-1.17119	-0.315
RGMB	-1.17709	-0.351
DNAJC6	-1.17977	-0.464
ARL6IP5	-1.18027	-0.336
AHCYL2	-1.18549	-0.444
SMPD1	-1.18911	-0.325
LRRC4C	-1.19313	-0.243
GPD2	-1.19625	-0.531
INPP4A	-1.19878	-0.316
TMEM30A	-1.19878	-0.401
SERINC5	-1.19909	-0.285
AP3B2	-1.20722	-0.291
ZNF540	-1.20978	-0.373
CYSLTR2	-1.22062	-0.274
IL10RA	-1.22506	-0.278
CLIC1	-1.22639	-0.249
MGAT4B	-1.22939	-0.313
FECH	-1.23258	-0.256
RAB3D	-1.23581	-0.256
ARRDC4	-1.23898	-0.295
ADRB2	-1.24149	-0.353
BMPR2	-1.24607	-0.329
TF	-1.25654	-0.292
NCOA7	-1.25831	-0.398
PCDH1	-1.26083	-0.419
CYB5R1	-1.26086	-0.347
MAP1B	-1.26557	-0.238
ANXA2	-1.27803	-0.462
OPRL1	-1.2801	-0.252
MR1	-1.28737	-0.253
NUAK2	-1.28778	-0.276
ZNF83	-1.29156	-0.266
ESYT2	-1.29505	-0.421
PHF7	-1.3007	-0.352
ACSS2	-1.30293	-0.394
LYST	-1.30478	-0.551
TBX20	-1.30954	-0.383
GSTK1	-1.31	-0.388
PDP1	-1.31021	-0.284
ZMYM6NB	-1.31143	-0.259
KCNAB2	-1.31215	-0.51
DGCR6	-1.32005	-0.292
TTC40	-1.32089	-0.3
TRIM67	-1.32104	-0.309
PHF15	-1.3256	-0.299
TCP11L2	-1.32933	-0.353
NT5C1A	-1.33096	-0.489
RNF103	-1.3398	-0.292
FRY	-1.34261	-0.347
ALPK3	-1.34741	-0.452
DUSP22	-1.35984	-0.438
FCHO2	-1.36388	-0.371
ACSL6	-1.37779	-0.477
RAB37	-1.37818	-0.257
FRMD5	-1.38056	-0.328
CGNL1	-1.38264	-0.437
DCLK1	-1.39093	-0.316
TEP1	-1.3911	-0.356
RAB6B	-1.39184	-0.425
PEG10	-1.39746	-0.256
PCDHB8	-1.39956	-0.231
PCDH20	-1.40033	-0.349
GCGR	-1.40439	-0.353
SPRYD7	-1.40947	-0.38
CYP4V2	-1.41246	-0.336
TNFRSF1B	-1.41351	-0.378
NRP1	-1.42164	-0.394
ATP6V1G2	-1.42237	-0.507
MAP3K5	-1.42556	-0.354
SLC22A4	-1.42712	-0.426
FAM71F2	-1.42772	-0.309
PCYOX1	-1.4278	-0.391
NPC2	-1.42824	-0.315
GM2A	-1.42976	-0.246
TNFSF13	-1.44074	-0.245
AKR7A3	-1.45725	-0.297
EVI5L	-1.46471	-0.332
ACER2	-1.47612	-0.235
MARCH4	-1.47646	-0.353
KCNC4	-1.47874	-0.539
PLCXD2	-1.48941	-0.256
NTRK1	-1.49122	-0.6
ERBB3	-1.50132	-0.307
PCDHAC2	-1.50605	-0.337
GDPD5	-1.50707	-0.495
NQO2	-1.50831	-0.306
ATP2B4	-1.50838	-0.503
NRCAM	-1.5213	-0.523
DENND3	-1.52444	-0.342
EPB41L1	-1.52559	-0.539
KRT19	-1.52568	-0.614
SCN9A	-1.53705	-0.548
SLC35D2	-1.54033	-0.332
FAM65B	-1.54144	-0.257
IQGAP1	-1.54635	-0.281
MOXD1	-1.54834	-0.315
OSBPL3	-1.54966	-0.468
FLI1	-1.55324	-0.238
KIAA0513	-1.55328	-0.623
PARVA	-1.56127	-0.26
SLC29A4	-1.56758	-0.357
NGFR	-1.57877	-0.391
ABCA7	-1.5851	-0.344
ARRDC2	-1.58559	-0.258
PRODH	-1.59022	-0.232
DAGLA	-1.61031	-0.374
CACNA2D3	-1.61155	-0.524
NRG1	-1.61756	-0.406
TNFSF12	-1.63937	-0.237
PKD1L1	-1.65221	-0.309
ITPKB	-1.6608	-0.226
LACC1	-1.66594	-0.43
ECM1	-1.66922	-0.23
STOML1	-1.67302	-0.314
TNFRSF9	-1.67728	-0.352
ENTPD3	-1.67807	-0.249
TMEM176B	-1.68296	-0.305
CDKN2B	-1.68459	-0.316
ARHGEF6	-1.68768	-0.314
ACAD10	-1.68785	-0.353
REEP6	-1.68904	-0.508
ADPRHL1	-1.69192	-0.29
ENOX1	-1.69578	-0.288
TP53AIP1	-1.70706	-0.231
ARL4D	-1.70907	-0.351
CSDC2	-1.71199	-0.311
PIK3IP1	-1.719	-0.356
AAED1	-1.71906	-0.265
ITGA3	-1.73504	-0.377
PER3	-1.75463	-0.411
MARCH2	-1.78978	-0.363
CROT	-1.79096	-0.592
CD97	-1.79136	-0.334
PAG1	-1.8036	-0.426
CD58	-1.80404	-0.253
FMNL1	-1.80845	-0.418
CPEB4	-1.82127	-0.522
CACNG2	-1.82837	-0.345
KIAA0247	-1.83163	-0.372
MFSD6	-1.86317	-0.377
ZNF429	-1.89599	-0.25
ELF1	-1.90009	-0.248
OGFRL1	-1.91496	-0.321
AKR1C1	-1.93852	-0.441
ABHD2	-1.94428	-0.227
IQSEC3	-1.95501	-0.238
GRAP2	-1.96173	-0.249
TTC39A	-1.98432	-0.452
SYNM	-1.98919	-0.416
TMBIM1	-2.00196	-0.325
NRP2	-2.00821	-0.27
UPP1	-2.016	-0.35
KATNAL2	-2.05683	-0.287
PRPH	-2.06234	-0.416
EPHA10	-2.07201	-0.341
PDGFD	-2.07418	-0.256
LPP	-2.07798	-0.238
BMP8B	-2.08012	-0.341
NLRC5	-2.12167	-0.278
LIFR	-2.15988	-0.309
PYGM	-2.16655	-0.431
PCDHB15	-2.18411	-0.272
POF1B	-2.20881	-0.471
FXYD5	-2.22002	-0.238
SERPINE2	-2.23005	-0.282
SEMA3E	-2.23724	-0.379
ARL4C	-2.25056	-0.299
CNTN1	-2.27864	-0.502
HSD17B3	-2.28697	-0.482
MCF2L2	-2.29026	-0.533
RGS9	-2.30553	-0.621
CA10	-2.32612	-0.376
CHST1	-2.32863	-0.342
GRIN2A	-2.32894	-0.245
PEG3	-2.33666	-0.236
S100A6	-2.39209	-0.325
TRPM2	-2.40147	-0.267
REEP1	-2.40785	-0.397
FAAH	-2.43518	-0.253
STEAP3	-2.43548	-0.291
EDA	-2.44334	-0.298
GOLGA7B	-2.44572	-0.383
HRK	-2.44607	-0.297
CNTNAP2	-2.46342	-0.364
PTN	-2.47351	-0.338
FUCA1	-2.47733	-0.441
TNFAIP3	-2.47812	-0.397
SNCG	-2.54183	-0.26
EBF4	-2.54413	-0.232
RAPGEF5	-2.56909	-0.375
EPB41L4B	-2.58539	-0.383
RPH3AL	-2.58825	-0.383
OPTN	-2.59334	-0.605
RDH16	-2.59458	-0.239
SLC25A42	-2.59768	-0.33
TAL2	-2.61487	-0.466
CCDC149	-2.61795	-0.29
NPFF	-2.63624	-0.364
KLF11	-2.65677	-0.399
LONRF2	-2.66609	-0.317
ULBP2	-2.70891	-0.265
IL2RB	-2.73799	-0.247
CYBB	-2.7418	-0.381
MDGA1	-2.8235	-0.604
ZBTB7C	-2.87022	-0.448
RHBDL3	-2.88727	-0.331
FOXO1	-2.91912	-0.312
OSTF1	-2.92863	-0.363
LRIG1	-2.92971	-0.246
AKR1C2	-2.94915	-0.358
CORO2B	-2.95997	-0.559
PRUNE2	-2.98175	-0.434
TNF	-3.00339	-0.352
IL6R	-3.02578	-0.278
SDK1	-3.04887	-0.424
HIVEP2	-3.10721	-0.457
GSN	-3.19737	-0.231
SYT2	-3.21961	-0.447
GAB3	-3.22573	-0.331
PROKR1	-3.23884	-0.336
PLCL1	-3.29945	-0.469
XK	-3.49033	-0.292
TMEM255A	-3.49693	-0.604
MYO6	-3.5892	-0.425
SCML4	-3.67887	-0.49
COL22A1	-3.73971	-0.29
KCNK10	-3.84599	-0.276
PCDHA1	-3.85437	-0.36
PKHD1	-3.89033	-0.3
PMP22	-3.91458	-0.512
SLC1A3	-3.93155	-0.359
PTGER3	-3.96669	-0.319
MATN2	-3.97562	-0.3
FAM134B	-4.35702	-0.483
KLHDC8A	-4.38654	-0.385
C7	-4.51383	-0.295
TNC	-4.60138	-0.316
DTNA	-4.97012	-0.291
SEZ6L	-4.9773	-0.469
TLR4	-5.14579	-0.302
HSPB8	-5.44864	-0.274
SYT13	-5.49655	-0.478
PIRT	-5.68793	-0.439
