# Supplementary material for: TWIST1 expression is associated with high-risk neuroblastoma and promotes primary and metastatic tumor growth
Source: Commun Biol. 2022 Jan 12;5:42. doi: 10.1038/s42003-021-02958-6 (PMC8755726; doi:10.1038/s42003-021-02958-6)
Supplement: Supplementary file 7 — Supplementary Data 5 [file 42003_2021_2958_MOESM7_ESM.xlsx]

## Sheet: TWIST1_tumor_stroma_signature
Ensembl_ID	Gene name	ID	DESeq Log2FC (T_Be_C minus T_Be_gT)	DESeq T_Be_C vs T_Be_gT pvalue	DESeq T_Be_C vs T_Be_gT adjusted pval	Gene description	Chromosome	Gene start	Gene stop	Strand
ENSG00000134853	PDGFRA	ENSG00000134853_PDGFRA	5.95817	3.10981e-68	1.09361e-65	Platelet-derived growth factor receptor, alpha polypeptide (PDGFRA), mRNA.,	chr14	54416454	54425479	-
ENSG00000101144	BMP7	ENSG00000101144_BMP7	5.64821	9.20267e-62	2.29481e-59	Bone morphogenetic protein 7 (BMP7), mRNA.	chr5	141971743	142077617	-
ENSG00000019991	HGF	ENSG00000019991_HGF	4.87155	4.29961e-40	3.66268e-38	Hepatocyte growth factor (hepapoietin A; scatter factor) (HGF)	chrX	15363713	15402498	-
ENSG00000138685	FGF2	ENSG00000138685_FGF2	4.82221	1.76072e-67	5.7496e-65	Fibroblast growth factor 2 (basic) (FGF2), mRNA.	chr7	100805790	100808874	-
ENSG00000129682	FGF13	ENSG00000129682_FGF13	4.70596	1.47377e-33	9.27189e-32	Fibroblast growth factor 13 (FGF13)	chr10	123237848	123357972	-
ENSG00000125378	BMP4	ENSG00000125378_BMP4	3.96001	1.08894e-19	2.74033e-18	Bone morphogenetic protein 4 (BMP4)	chr7	55086714	55324313	+
ENSG00000163453	IGFBP7	ENSG00000163453_IGFBP7	3.84363	1.13994e-18	2.64093e-17	Insulin-like growth factor binding protein 7 (IGFBP7)	chr5	149493400	149535435	-
ENSG00000053747	LAMA3	ENSG00000053747_LAMA3	3.78495	1.9955e-25	7.39684e-24	Laminin, alpha 3 (LAMA3)	chr18	21269407	21535030	+
ENSG00000113721	PDGFRB	ENSG00000113721_PDGFRB	3.4116	1.33053e-58	2.85129e-56	Platelet-derived growth factor receptor, beta polypeptide (PDGFRB), mRNA.,	chr2	203241659	203432474	+
ENSG00000141753	IGFBP4	ENSG00000141753_IGFBP4	3.01219	3.19744e-17	6.65446e-16	Insulin-like growth factor binding protein 4 (IGFBP4), mRNA.	chr17	38599702	38613983	+
ENSG00000122641	INHBA	ENSG00000122641_INHBA	2.81608	1.00512e-08	8.03995e-08	Inhibin, beta A (INHBA), mRNA.,	chrX	137713735	138304939	-
ENSG00000139567	ACVRL1	ENSG00000139567_ACVRL1	2.50967	4.48986e-09	3.76743e-08	Activin A receptor type II-like 1 (ACVRL1)	chr2	33172039	33624576	+
ENSG00000172889	EGFL7	ENSG00000172889_EGFL7	2.41614	1.06691e-07	7.29445e-07	EGF-like-domain, multiple 7 (EGFL7)	chr14	76424442	76449334	-
ENSG00000165197	FIGF	ENSG00000165197_FIGF	2.11897	2.57529e-05	0.000117256	PIR-FIGF readthrough (PIR-FIGF), non-coding RNA.,Homo sapiens c-fos induced growth factor (vascular endothelial growth factor D) (FIGF), mRNA.,	chr19	41807492	41859816	-
ENSG00000151491	EPS8	ENSG00000151491_EPS8	2.0559	0.000118238	0.000473472	Epidermal growth factor receptor pathway substrate 8 (EPS8), mRNA.	chr7	536895	559933	-
ENSG00000186827	TNFRSF4	ENSG00000186827_TNFRSF4	1.81403	0.000898956	0.00297519	Tumor necrosis factor receptor superfamily, member 4 (TNFRSF4), mRNA.	chr1	1146706	1149518	-
ENSG00000130635	COL5A1	ENSG00000130635_COL5A1	1.70345	0.000800477	0.00268162	Collagen, type V, alpha 1 (COL5A1)	chr9	137533620	137736686	+
ENSG00000105329	TGFB1	ENSG00000105329_TGFB1	1.64872	4.56355e-07	2.79987e-06	Transforming growth factor, beta 1 (TGFB1), mRNA.	chr12	52300692	52317145	+
ENSG00000102466	FGF14	ENSG00000102466_FGF14	1.63678	3.293e-16	6.26401e-15	Fibroblast growth factor 14 (FGF14)	chr9	38408991	38424444	-
ENSG00000130702	LAMA5	ENSG00000130702_LAMA5	1.62075	1.56855e-05	7.41558e-05	Laminin, alpha 5 (LAMA5), mRNA.,	chr20	60883011	60942368	-
ENSG00000107562	CXCL12	ENSG00000107562_CXCL12	1.58923	4.56785e-09	3.827e-08	Chemokine (C-X-C motif) ligand 12 (CXCL12)	chr10	44793038	44881941	-
ENSG00000196739	COL27A1	ENSG00000196739_COL27A1	1.4847	9.32006e-07	5.48839e-06	Collagen, type XXVII, alpha 1 (COL27A1), mRNA.,	chr9	116917840	117074791	+
ENSG00000054967	RELT	ENSG00000054967_RELT	1.36319	8.59339e-08	5.99178e-07	RELT tumor necrosis factor receptor (RELT)	chr11	73087309	73108519	+
ENSG00000128564	VGF	ENSG00000128564_VGF	1.35386	4.11632e-09	3.4892e-08	VGF nerve growth factor inducible (VGF), mRNA.	chr13	37418968	37494902	-
ENSG00000137142	IGFBPL1	ENSG00000137142_IGFBPL1	1.3316	1.37637e-18	3.17792e-17	Insulin-like growth factor binding protein-like 1 (IGFBPL1), mRNA.	chr4	57896939	57976551	-
ENSG00000006210	CX3CL1	ENSG00000006210_CX3CL1	1.27764	8.29246e-13	1.11611e-11	Chemokine (C-X3-C motif) ligand 1 (CX3CL1), mRNA.	chr16	57406370	57418960	+
ENSG00000123496	IL13RA2	ENSG00000123496_IL13RA2	1.27119	1.0035e-06	5.86909e-06	Interleukin 13 receptor, alpha 2 (IL13RA2), mRNA.	chrX	114238538	114254540	-
ENSG00000137070	IL11RA	ENSG00000137070_IL11RA	1.21035	5.8215e-06	2.98251e-05	Interleukin 11 receptor, alpha (IL11RA)	chr9	34650699	34661889	+
ENSG00000066468	FGFR2	ENSG00000066468_FGFR2	1.19632	0.00183811	0.00561706	Fibroblast growth factor receptor 2 (FGFR2)	chr13	102372134	103054124	-
ENSG00000184557	SOCS3	ENSG00000184557_SOCS3	1.16522	0.00318352	0.00917461	Suppressor of cytokine signaling 3 (SOCS3), mRNA.	chr17	76352864	76356158	-
ENSG00000111203	ITFG2	ENSG00000111203_ITFG2	1.10301	6.82842e-21	1.85449e-19	Integrin alpha FG-GAP repeat containing 2 (ITFG2), mRNA.,	chr12	2921788	2968957	+
ENSG00000105855	ITGB8	ENSG00000105855_ITGB8	1.07068	0.00127312	0.0040456	Integrin, beta 8 (ITGB8), mRNA.,	chr7	20370325	20455377	+
ENSG00000127554	GFER	ENSG00000127554_GFER	1.02611	5.74995e-09	4.7535e-08	Growth factor, augmenter of liver regeneration (GFER), mRNA.,	chr12	15773092	16035263	-
ENSG00000114270	COL7A1	ENSG00000114270_COL7A1	-1.02409	0.0137695	0.0330039	Collagen, type VII, alpha 1 (COL7A1), mRNA.	chr3	48601506	48632700	-
ENSG00000128512	DOCK4	ENSG00000128512_DOCK4	-1.04713	6.22135e-21	1.69972e-19	Dedicator of cytokinesis 4 (DOCK4), mRNA.,	chr7	111366166	111846466	-
ENSG00000120693	SMAD9	ENSG00000120693_SMAD9	-1.08019	6.85791e-09	5.61866e-08	SMAD family member 9 (SMAD9)	chr1	40222854	40254533	-
ENSG00000068079	IFI35	ENSG00000068079_IFI35	-1.11334	0.00554805	0.0149698	Interferon-induced protein 35 (IFI35), mRNA.	chr17	41158742	41166473	+
ENSG00000110324	IL10RA	ENSG00000110324_IL10RA	-1.22506	0.0150185	0.0355197	Interleukin 10 receptor, alpha (IL10RA)	chr11	117857063	117872196	+
ENSG00000166888	STAT6	ENSG00000166888_STAT6	-1.2449	0.00208987	0.00629254	Signal transducer and activator of transcription 6, interleukin-4 induced (STAT6)	chr12	57489191	57525922	-
ENSG00000204217	BMPR2	ENSG00000204217_BMPR2	-1.24607	2.87998e-17	6.03959e-16	Bone morphogenetic protein receptor, type II (serine/threonine kinase) (BMPR2), mRNA.,	chr6	71998506	72018653	+
ENSG00000119632	IFI27L2	ENSG00000119632_IFI27L2	-1.26133	0.000224473	0.000845736	Interferon, alpha-inducible protein 27-like 2 (IFI27L2), mRNA.	chr14	94594116	94596590	-
ENSG00000165948	IFI27L1	ENSG00000165948_IFI27L1	-1.27697	1.40126e-08	1.09756e-07	Interferon, alpha-inducible protein 27-like 1 (IFI27L1)	chr14	94547628	94570192	+
ENSG00000138448	ITGAV	ENSG00000138448_ITGAV	-1.2861	6.77674e-12	8.21777e-11	Integrin, alpha V (ITGAV)	chr2	187454792	187545628	+
ENSG00000163702	IL17RC	ENSG00000163702_IL17RC	-1.29046	5.12087e-06	2.64929e-05	Interleukin 17 receptor C (IL17RC)	chr3	9958758	9975314	+
ENSG00000177663	IL17RA	ENSG00000177663_IL17RA	-1.29776	1.74689e-13	2.52995e-12	Interleukin 17 receptor A (IL17RA), mRNA.	chr22	17565844	17596583	+
ENSG00000197461	PDGFA	ENSG00000197461_PDGFA	-1.35944	0.0116786	0.0286635	Platelet-derived growth factor alpha polypeptide (PDGFA)	chr9	139553308	139567130	+
ENSG00000206384	COL6A6	ENSG00000206384_COL6A6	-1.36309	7.955e-06	3.96018e-05	Collagen, type VI, alpha 6 (COL6A6), mRNA.	chr3	130279178	130396999	+
ENSG00000259207	ITGB3	ENSG00000259207_ITGB3	-1.40584	5.1372e-06	2.65674e-05	Integrin, beta 3 (platelet glycoprotein IIIa, antigen CD61) (ITGB3), mRNA.	chr17	45331212	45421658	+
ENSG00000028137	TNFRSF1B	ENSG00000028137_TNFRSF1B	-1.41351	7.09833e-12	8.56986e-11	Tumor necrosis factor receptor superfamily, member 1B (TNFRSF1B), mRNA.	chr1	12227060	12269285	+
ENSG00000161955	TNFSF13	ENSG00000161955_TNFSF13	-1.44074	2.7375e-07	1.74141e-06	Tumor necrosis factor (ligand) superfamily, member 13 (TNFSF13)	chr17	7461609	7464925	+
ENSG00000249751	ECSCR	ENSG00000249751_ECSCR	-1.53645	0.0112098	0.0276715	Endothelial cell surface expressed chemotaxis and apoptosis regulator (ECSCR), mRNA.	chr5	138784245	138842328	-
ENSG00000064300	NGFR	ENSG00000064300_NGFR	-1.57877	0.000116569	0.000467741	Nerve growth factor receptor (NGFR), mRNA.	chr7	81328322	81399754	-
ENSG00000117586	TNFSF4	ENSG00000117586_TNFSF4	-1.58528	0.00125554	0.00399994	Tumor necrosis factor (ligand) superfamily, member 4 (TNFSF4), mRNA.	chr1	173152873	173176452	-
ENSG00000239697	TNFSF12	ENSG00000239697_TNFSF12	-1.63937	0.000180446	0.000693421	Tumor necrosis factor (ligand) superfamily, member 12 (TNFSF12)	chr17	7452208	7464925	+
ENSG00000049249	TNFRSF9	ENSG00000049249_TNFRSF9	-1.67728	0.00277324	0.0081098	Tumor necrosis factor receptor superfamily, member 9 (TNFRSF9), mRNA.	chr1	7979907	8000926	-
ENSG00000144476	ACKR3	ENSG00000144476_ACKR3	-1.68422	0.00403448	0.0113387	Chemokine (C-X-C motif) receptor 7 (CXCR7), mRNA.,	chr2	237476430	237491001	+
ENSG00000119699	TGFB3	ENSG00000119699_TGFB3	-1.71436	4.12254e-10	3.96868e-09	Transforming growth factor, beta 3 (TGFB3), mRNA.	chr7	41724712	41742706	-
ENSG00000005884	ITGA3	ENSG00000005884_ITGA3	-1.73504	6.53546e-07	3.92787e-06	Integrin, alpha 3 (antigen CD49C, alpha 3 subunit of VLA-3 receptor) (ITGA3)	chr17	48133332	48167845	+
ENSG00000216490	IFI30	ENSG00000216490_IFI30	-1.80991	2.22723e-05	0.000102402	Interferon, gamma-inducible protein 30 (IFI30), mRNA.	chr19	18283972	18288927	+
ENSG00000050555	LAMC3	ENSG00000050555_LAMC3	-1.85356	6.48529e-05	0.000273175	Laminin, gamma 3 (LAMC3), mRNA.,	chr9	133884469	133969860	+
ENSG00000119900	OGFRL1	ENSG00000119900_OGFRL1	-1.91496	2.62591e-25	9.6295e-24	Opioid growth factor receptor-like 1 (OGFRL1), mRNA.	chr4	55095264	55164414	+
ENSG00000170962	PDGFD	ENSG00000170962_PDGFD	-2.07418	6.84264e-10	6.43668e-09	Platelet derived growth factor D (PDGFD)	chr20	55743804	55841685	-
ENSG00000116985	BMP8B	ENSG00000116985_BMP8B	-2.08012	2.83913e-12	3.60543e-11	Bone morphogenetic protein 8b (BMP8B), mRNA.	chr11	103777914	104035107	-
ENSG00000113578	FGF1	ENSG00000113578_FGF1	-2.10373	9.79235e-16	1.77884e-14	Fibroblast growth factor 1 (acidic) (FGF1)	chr16	2034208	2037750	+
ENSG00000067182	TNFRSF1A	ENSG00000067182_TNFRSF1A	-2.13259	8.3766e-08	5.85551e-07	Tumor necrosis factor receptor superfamily, member 1A (TNFRSF1A), mRNA.,	chr12	6437923	6451280	-
ENSG00000146648	EGFR	ENSG00000146648_EGFR	-2.37574	1.07405e-22	3.39415e-21	Epidermal growth factor receptor (EGFR)	chr17	47572655	47592379	+
ENSG00000137809	ITGA11	ENSG00000137809_ITGA11	-2.4177	1.08213e-12	1.43717e-11	Integrin, alpha 11 (ITGA11), mRNA.	chr15	68594050	68724501	-
ENSG00000118503	TNFAIP3	ENSG00000118503_TNFAIP3	-2.47812	1.92599e-13	2.77239e-12	Tumor necrosis factor, alpha-induced protein 3 (TNFAIP3)	chr6	138188351	138204449	+
ENSG00000100385	IL2RB	ENSG00000100385_IL2RB	-2.73799	2.97118e-12	3.75228e-11	Interleukin 2 receptor, beta (IL2RB), mRNA.	chr22	37521878	37571094	-
ENSG00000117595	IRF6	ENSG00000117595_IRF6	-2.97621	8.09127e-15	1.33219e-13	Interferon regulatory factor 6 (IRF6)	chr1	209959036	209979465	-
ENSG00000232810	TNF	ENSG00000232810_TNF	-3.00339	7.41624e-09	6.04359e-08	Tumor necrosis factor (TNF), mRNA.,	chr6	31543344	31546113	+
ENSG00000160712	IL6R	ENSG00000160712_IL6R	-3.02578	8.13617e-09	6.59891e-08	Interleukin 6 receptor (IL6R)	chr1	154377669	154441926	+
ENSG00000163359	COL6A3	ENSG00000163359_COL6A3	-3.22751	7.65588e-21	2.06288e-19	Collagen, type VI, alpha 3 (COL6A3)	chr2	238232646	238323018	-
ENSG00000091409	ITGA6	ENSG00000091409_ITGA6	-3.42463	6.53553e-47	7.34711e-45	Integrin, alpha 6 (ITGA6)	chr2	173292082	173371181	+
ENSG00000169436	COL22A1	ENSG00000169436_COL22A1	-3.73971	3.28517e-25	1.19512e-23	Collagen, type XXII, alpha 1 (COL22A1), mRNA.,	chr8	139600478	139926249	-
ENSG00000049323	LTBP1	ENSG00000049323_LTBP1	-4.0129	1.06728e-31	6.09905e-30	Latent transforming growth factor beta binding protein 1 (LTBP1)	chr4	123747863	123819391	+
ENSG00000163565	IFI16	ENSG00000163565_IFI16	-6.02298	4.8996e-44	4.97763e-42	Interferon, gamma-inducible protein 16 (IFI16)	chr1	158969758	159024945	+

## Sheet: Growth_factors_family
Ensembl_ID	Gene name	ID	DESeq Log2FC (T_Be_C minus T_Be_gT)	DESeq T_Be_C vs T_Be_gT pvalue	DESeq T_Be_C vs T_Be_gT adjusted pval	Gene description	Chromosome	Gene start	Gene stop	Strand
ENSG00000134853	PDGFRA	ENSG00000134853_PDGFRA	5.95817	3.10981e-68	1.09361e-65	Platelet-derived growth factor receptor, alpha polypeptide (PDGFRA), mRNA.,	chr4	55095264	55164414	+
ENSG00000101144	BMP7	ENSG00000101144_BMP7	5.64821	9.20267e-62	2.29481e-59	Bone morphogenetic protein 7 (BMP7), mRNA.	chr20	55743804	55841685	-	TGF family
ENSG00000019991	HGF	ENSG00000019991_HGF	4.87155	4.29961e-40	3.66268e-38	Hepatocyte growth factor (hepapoietin A; scatter factor) (HGF)	chr7	81328322	81399754	-
ENSG00000138685	FGF2	ENSG00000138685_FGF2	4.82221	1.76072e-67	5.7496e-65	Fibroblast growth factor 2 (basic) (FGF2), mRNA.	chr4	123747863	123819391	+	FGF family
ENSG00000129682	FGF13	ENSG00000129682_FGF13	4.70596	1.47377e-33	9.27189e-32	Fibroblast growth factor 13 (FGF13)	chrX	137713735	138304939	-
ENSG00000125378	BMP4	ENSG00000125378_BMP4	3.96001	1.08894e-19	2.74033e-18	Bone morphogenetic protein 4 (BMP4)	chr14	54416454	54425479	-
ENSG00000163453	IGFBP7	ENSG00000163453_IGFBP7	3.84363	1.13994e-18	2.64093e-17	Insulin-like growth factor binding protein 7 (IGFBP7)	chr4	57896939	57976551	-
ENSG00000113721	PDGFRB	ENSG00000113721_PDGFRB	3.4116	1.33053e-58	2.85129e-56	Platelet-derived growth factor receptor, beta polypeptide (PDGFRB), mRNA.,	chr5	149493400	149535435	-
ENSG00000141753	IGFBP4	ENSG00000141753_IGFBP4	3.01219	3.19744e-17	6.65446e-16	Insulin-like growth factor binding protein 4 (IGFBP4), mRNA.	chr17	38599702	38613983	+
ENSG00000122641	INHBA	ENSG00000122641_INHBA	2.81608	1.00512e-08	8.03995e-08	Inhibin, beta A (INHBA), mRNA.,	chr7	41724712	41742706	-
ENSG00000139567	ACVRL1	ENSG00000139567_ACVRL1	2.50967	4.48986e-09	3.76743e-08	Activin A receptor type II-like 1 (ACVRL1)	chr12	52300692	52317145	+
ENSG00000172889	EGFL7	ENSG00000172889_EGFL7	2.41614	1.06691e-07	7.29445e-07	EGF-like-domain, multiple 7 (EGFL7)	chr9	139553308	139567130	+
ENSG00000165197	FIGF	ENSG00000165197_FIGF	2.11897	2.57529e-05	0.000117256	PIR-FIGF readthrough (PIR-FIGF), non-coding RNA.,Homo sapiens c-fos induced growth factor (vascular endothelial growth factor D) (FIGF), mRNA.,	chrX	15363713	15402498	-
ENSG00000151491	EPS8	ENSG00000151491_EPS8	2.0559	0.000118238	0.000473472	Epidermal growth factor receptor pathway substrate 8 (EPS8), mRNA.	chr12	15773092	16035263	-
ENSG00000105329	TGFB1	ENSG00000105329_TGFB1	1.64872	4.56355e-07	2.79987e-06	Transforming growth factor, beta 1 (TGFB1), mRNA.	chr19	41807492	41859816	-
ENSG00000102466	FGF14	ENSG00000102466_FGF14	1.63678	3.293e-16	6.26401e-15	Fibroblast growth factor 14 (FGF14)	chr13	102372134	103054124	-
ENSG00000128564	VGF	ENSG00000128564_VGF	1.35386	4.11632e-09	3.4892e-08	VGF nerve growth factor inducible (VGF), mRNA.	chr7	100805790	100808874	-
ENSG00000137142	IGFBPL1	ENSG00000137142_IGFBPL1	1.3316	1.37637e-18	3.17792e-17	Insulin-like growth factor binding protein-like 1 (IGFBPL1), mRNA.	chr9	38408991	38424444	-
ENSG00000066468	FGFR2	ENSG00000066468_FGFR2	1.19632	0.00183811	0.00561706	Fibroblast growth factor receptor 2 (FGFR2)	chr10	123237848	123357972	-
ENSG00000127554	GFER	ENSG00000127554_GFER	1.02611	5.74995e-09	4.7535e-08	Growth factor, augmenter of liver regeneration (GFER), mRNA.,	chr16	2034208	2037750	+
ENSG00000120693	SMAD9	ENSG00000120693_SMAD9	-1.08019	6.85791e-09	5.61866e-08	SMAD family member 9 (SMAD9)	chr13	37418968	37494902	-
ENSG00000204217	BMPR2	ENSG00000204217_BMPR2	-1.24607	2.87998e-17	6.03959e-16	Bone morphogenetic protein receptor, type II (serine/threonine kinase) (BMPR2), mRNA.,	chr2	203241659	203432474	+
ENSG00000197461	PDGFA	ENSG00000197461_PDGFA	-1.35944	0.0116786	0.0286635	Platelet-derived growth factor alpha polypeptide (PDGFA)	chr7	536895	559933	-
ENSG00000064300	NGFR	ENSG00000064300_NGFR	-1.57877	0.000116569	0.000467741	Nerve growth factor receptor (NGFR), mRNA.	chr17	47572655	47592379	+
ENSG00000119699	TGFB3	ENSG00000119699_TGFB3	-1.71436	4.12254e-10	3.96868e-09	Transforming growth factor, beta 3 (TGFB3), mRNA.	chr14	76424442	76449334	-
ENSG00000119900	OGFRL1	ENSG00000119900_OGFRL1	-1.91496	2.62591e-25	9.6295e-24	Opioid growth factor receptor-like 1 (OGFRL1), mRNA.	chr6	71998506	72018653	+
ENSG00000170962	PDGFD	ENSG00000170962_PDGFD	-2.07418	6.84264e-10	6.43668e-09	Platelet derived growth factor D (PDGFD)	chr11	103777914	104035107	-
ENSG00000116985	BMP8B	ENSG00000116985_BMP8B	-2.08012	2.83913e-12	3.60543e-11	Bone morphogenetic protein 8b (BMP8B), mRNA.	chr1	40222854	40254533	-
ENSG00000113578	FGF1	ENSG00000113578_FGF1	-2.10373	9.79235e-16	1.77884e-14	Fibroblast growth factor 1 (acidic) (FGF1)	chr5	141971743	142077617	-
ENSG00000146648	EGFR	ENSG00000146648_EGFR	-2.37574	1.07405e-22	3.39415e-21	Epidermal growth factor receptor (EGFR)	chr7	55086714	55324313	+
ENSG00000049323	LTBP1	ENSG00000049323_LTBP1	-4.0129	1.06728e-31	6.09905e-30	Latent transforming growth factor beta binding protein 1 (LTBP1)	chr2	33172039	33624576	+

## Sheet: Cytokines_family
Ensembl_ID	Gene name	ID	DESeq Log2FC (T_Be_C minus T_Be_gT)	DESeq T_Be_C vs T_Be_gT pvalue	DESeq T_Be_C vs T_Be_gT adjusted pval	Gene description	Chromosome	Gene start	Gene stop	Strand
ENSG00000186827	TNFRSF4	ENSG00000186827_TNFRSF4	1.81403	0.000898956	0.00297519	Tumor necrosis factor receptor superfamily, member 4 (TNFRSF4), mRNA.	chr1	1146706	1149518	-	TNF family
ENSG00000107562	CXCL12	ENSG00000107562_CXCL12	1.58923	4.56785e-09	3.827e-08	Chemokine (C-X-C motif) ligand 12 (CXCL12)	chr10	44793038	44881941	-	Chemokines family
ENSG00000054967	RELT	ENSG00000054967_RELT	1.36319	8.59339e-08	5.99178e-07	RELT tumor necrosis factor receptor (RELT)	chr11	73087309	73108519	+
ENSG00000006210	CX3CL1	ENSG00000006210_CX3CL1	1.27764	8.29246e-13	1.11611e-11	Chemokine (C-X3-C motif) ligand 1 (CX3CL1), mRNA.	chr16	57406370	57418960	+
ENSG00000123496	IL13RA2	ENSG00000123496_IL13RA2	1.27119	1.0035e-06	5.86909e-06	Interleukin 13 receptor, alpha 2 (IL13RA2), mRNA.	chrX	114238538	114254540	-	Interleukin FAMILY
ENSG00000137070	IL11RA	ENSG00000137070_IL11RA	1.21035	5.8215e-06	2.98251e-05	Interleukin 11 receptor, alpha (IL11RA)	chr9	34650699	34661889	+
ENSG00000184557	SOCS3	ENSG00000184557_SOCS3	1.16522	0.00318352	0.00917461	Suppressor of cytokine signaling 3 (SOCS3), mRNA.	chr17	76352864	76356158	-
ENSG00000128512	DOCK4	ENSG00000128512_DOCK4	-1.04713	6.22135e-21	1.69972e-19	Dedicator of cytokinesis 4 (DOCK4), mRNA.,	chr7	111366166	111846466	-
ENSG00000068079	IFI35	ENSG00000068079_IFI35	-1.11334	0.00554805	0.0149698	Interferon-induced protein 35 (IFI35), mRNA.	chr17	41158742	41166473	+	IFN family
ENSG00000110324	IL10RA	ENSG00000110324_IL10RA	-1.22506	0.0150185	0.0355197	Interleukin 10 receptor, alpha (IL10RA)	chr11	117857063	117872196	+
ENSG00000166888	STAT6	ENSG00000166888_STAT6	-1.2449	0.00208987	0.00629254	Signal transducer and activator of transcription 6, interleukin-4 induced (STAT6)	chr12	57489191	57525922	-
ENSG00000119632	IFI27L2	ENSG00000119632_IFI27L2	-1.26133	0.000224473	0.000845736	Interferon, alpha-inducible protein 27-like 2 (IFI27L2), mRNA.	chr14	94594116	94596590	-
ENSG00000165948	IFI27L1	ENSG00000165948_IFI27L1	-1.27697	1.40126e-08	1.09756e-07	Interferon, alpha-inducible protein 27-like 1 (IFI27L1)	chr14	94547628	94570192	+
ENSG00000163702	IL17RC	ENSG00000163702_IL17RC	-1.29046	5.12087e-06	2.64929e-05	Interleukin 17 receptor C (IL17RC)	chr3	9958758	9975314	+
ENSG00000177663	IL17RA	ENSG00000177663_IL17RA	-1.29776	1.74689e-13	2.52995e-12	Interleukin 17 receptor A (IL17RA), mRNA.	chr22	17565844	17596583	+
ENSG00000028137	TNFRSF1B	ENSG00000028137_TNFRSF1B	-1.41351	7.09833e-12	8.56986e-11	Tumor necrosis factor receptor superfamily, member 1B (TNFRSF1B), mRNA.	chr1	12227060	12269285	+
ENSG00000161955	TNFSF13	ENSG00000161955_TNFSF13	-1.44074	2.7375e-07	1.74141e-06	Tumor necrosis factor (ligand) superfamily, member 13 (TNFSF13)	chr17	7461609	7464925	+
ENSG00000249751	ECSCR	ENSG00000249751_ECSCR	-1.53645	0.0112098	0.0276715	Endothelial cell surface expressed chemotaxis and apoptosis regulator (ECSCR), mRNA.	chr5	138784245	138842328	-
ENSG00000117586	TNFSF4	ENSG00000117586_TNFSF4	-1.58528	0.00125554	0.00399994	Tumor necrosis factor (ligand) superfamily, member 4 (TNFSF4), mRNA.	chr1	173152873	173176452	-
ENSG00000239697	TNFSF12	ENSG00000239697_TNFSF12	-1.63937	0.000180446	0.000693421	Tumor necrosis factor (ligand) superfamily, member 12 (TNFSF12)	chr17	7452208	7464925	+
ENSG00000049249	TNFRSF9	ENSG00000049249_TNFRSF9	-1.67728	0.00277324	0.0081098	Tumor necrosis factor receptor superfamily, member 9 (TNFRSF9), mRNA.	chr1	7979907	8000926	-
ENSG00000144476	ACKR3	ENSG00000144476_ACKR3	-1.68422	0.00403448	0.0113387	Chemokine (C-X-C motif) receptor 7 (CXCR7), mRNA.,	chr2	237476430	237491001	+
ENSG00000216490	IFI30	ENSG00000216490_IFI30	-1.80991	2.22723e-05	0.000102402	Interferon, gamma-inducible protein 30 (IFI30), mRNA.	chr19	18283972	18288927	+
ENSG00000067182	TNFRSF1A	ENSG00000067182_TNFRSF1A	-2.13259	8.3766e-08	5.85551e-07	Tumor necrosis factor receptor superfamily, member 1A (TNFRSF1A), mRNA.,	chr12	6437923	6451280	-
ENSG00000118503	TNFAIP3	ENSG00000118503_TNFAIP3	-2.47812	1.92599e-13	2.77239e-12	Tumor necrosis factor, alpha-induced protein 3 (TNFAIP3)	chr6	138188351	138204449	+
ENSG00000100385	IL2RB	ENSG00000100385_IL2RB	-2.73799	2.97118e-12	3.75228e-11	Interleukin 2 receptor, beta (IL2RB), mRNA.	chr22	37521878	37571094	-
ENSG00000117595	IRF6	ENSG00000117595_IRF6	-2.97621	8.09127e-15	1.33219e-13	Interferon regulatory factor 6 (IRF6)	chr1	209959036	209979465	-
ENSG00000232810	TNF	ENSG00000232810_TNF	-3.00339	7.41624e-09	6.04359e-08	Tumor necrosis factor (TNF), mRNA.,	chr6	31543344	31546113	+
ENSG00000160712	IL6R	ENSG00000160712_IL6R	-3.02578	8.13617e-09	6.59891e-08	Interleukin 6 receptor (IL6R)	chr1	154377669	154441926	+
ENSG00000163565	IFI16	ENSG00000163565_IFI16	-6.02298	4.8996e-44	4.97763e-42	Interferon, gamma-inducible protein 16 (IFI16)	chr1	158969758	159024945	+

## Sheet: Integrins_and_ligands
Ensembl_ID	Gene name	ID	DESeq Log2FC (T_Be_C minus T_Be_gT)	DESeq T_Be_C vs T_Be_gT pvalue	DESeq T_Be_C vs T_Be_gT adjusted pval	Gene description	Chromosome	Gene start	Gene stop	Strand
ENSG00000053747	LAMA3	ENSG00000053747_LAMA3	3.78495	1.9955e-25	7.39684e-24	Laminin, alpha 3 (LAMA3)	chr18	21269407	21535030	+
ENSG00000130635	COL5A1	ENSG00000130635_COL5A1	1.70345	0.000800477	0.00268162	Collagen, type V, alpha 1 (COL5A1)	chr9	137533620	137736686	+	Ligands
ENSG00000130702	LAMA5	ENSG00000130702_LAMA5	1.62075	1.56855e-05	7.41558e-05	Laminin, alpha 5 (LAMA5), mRNA.,	chr20	60883011	60942368	-
ENSG00000196739	COL27A1	ENSG00000196739_COL27A1	1.4847	9.32006e-07	5.48839e-06	Collagen, type XXVII, alpha 1 (COL27A1), mRNA.,	chr9	116917840	117074791	+
ENSG00000111203	ITFG2	ENSG00000111203_ITFG2	1.10301	6.82842e-21	1.85449e-19	Integrin alpha FG-GAP repeat containing 2 (ITFG2), mRNA.,	chr12	2921788	2968957	+	Integrin
ENSG00000105855	ITGB8	ENSG00000105855_ITGB8	1.07068	0.00127312	0.0040456	Integrin, beta 8 (ITGB8), mRNA.,	chr7	20370325	20455377	+
ENSG00000114270	COL7A1	ENSG00000114270_COL7A1	-1.02409	0.0137695	0.0330039	Collagen, type VII, alpha 1 (COL7A1), mRNA.	chr3	48601506	48632700	-
ENSG00000138448	ITGAV	ENSG00000138448_ITGAV	-1.2861	6.77674e-12	8.21777e-11	Integrin, alpha V (ITGAV)	chr2	187454792	187545628	+
ENSG00000206384	COL6A6	ENSG00000206384_COL6A6	-1.36309	7.955e-06	3.96018e-05	Collagen, type VI, alpha 6 (COL6A6), mRNA.	chr3	130279178	130396999	+
ENSG00000259207	ITGB3	ENSG00000259207_ITGB3	-1.40584	5.1372e-06	2.65674e-05	Integrin, beta 3 (platelet glycoprotein IIIa, antigen CD61) (ITGB3), mRNA.	chr17	45331212	45421658	+
ENSG00000005884	ITGA3	ENSG00000005884_ITGA3	-1.73504	6.53546e-07	3.92787e-06	Integrin, alpha 3 (antigen CD49C, alpha 3 subunit of VLA-3 receptor) (ITGA3)	chr17	48133332	48167845	+
ENSG00000050555	LAMC3	ENSG00000050555_LAMC3	-1.85356	6.48529e-05	0.000273175	Laminin, gamma 3 (LAMC3), mRNA.,	chr9	133884469	133969860	+
ENSG00000137809	ITGA11	ENSG00000137809_ITGA11	-2.4177	1.08213e-12	1.43717e-11	Integrin, alpha 11 (ITGA11), mRNA.	chr15	68594050	68724501	-
ENSG00000163359	COL6A3	ENSG00000163359_COL6A3	-3.22751	7.65588e-21	2.06288e-19	Collagen, type VI, alpha 3 (COL6A3)	chr2	238232646	238323018	-
ENSG00000091409	ITGA6	ENSG00000091409_ITGA6	-3.42463	6.53553e-47	7.34711e-45	Integrin, alpha 6 (ITGA6)	chr2	173292082	173371181	+
ENSG00000169436	COL22A1	ENSG00000169436_COL22A1	-3.73971	3.28517e-25	1.19512e-23	Collagen, type XXII, alpha 1 (COL22A1), mRNA.,	chr8	139600478	139926249	-
