# Supplementary material for: TWIST1 expression is associated with high-risk neuroblastoma and promotes primary and metastatic tumor growth
Source: Commun Biol. 2022 Jan 12;5:42. doi: 10.1038/s42003-021-02958-6 (PMC8755726; doi:10.1038/s42003-021-02958-6)
Supplement: Supplementary file 8 — Supplementary Data 6 [file 42003_2021_2958_MOESM8_ESM.xlsx]

## Sheet: All
Log2 LFQ intensity 11403-Control_T1	Log2 LFQ intensity 11404-Control_T2	Log2 LFQ intensity 11405-Control_T3	Log2 LFQ intensity 11406-KO_1	Log2 LFQ intensity 11407-KO_2	Log2 LFQ intensity 11408-KO_3	Log2 iBAQ 11403-Control_T1	Log2 iBAQ 11404-Control_T2	Log2 iBAQ 11405-Control_T3	Log2 iBAQ 11406-KO_1	Log2 iBAQ 11407-KO_2	Log2 iBAQ 11408-KO_3	Student's T-test p-value	Student's T-test q-value	Student's T-test Test statistic LFQ-Control_LFQ-KO	DLFQ (Log2LFQ-Control_vs_Log2LFQ-KO)	Peptides	Razor + unique peptides	Unique peptides	Sequence coverage [%]	Mol. weight [kDa]	Score	Intensity	MS/MS count	MS/MS count 11403-Control_T1	MS/MS count 11404-Control_T2	MS/MS count 11405-Control_T3	MS/MS count 11406-KO_1	MS/MS count 11407-KO_2	MS/MS count 11408-KO_3	Majority protein IDs	Protein names	Gene names	Fasta headers	GOBP name	GOMF name	GOCC name	KEGG name
LFQ-Control	LFQ-Control	LFQ-Control	LFQ-KO	LFQ-KO	LFQ-KO
34.9885	34.8426	34.8519	NaN	NaN	NaN	29.3591	29.7181	29.8374	18.1151	NaN	NaN	1.22245e-06	0.0009618	47.033	10.3389	37	37	37	48.3	106.69	303.3	121500000000	172	53	61	58	0	0	0	Q9Y6C2	EMILIN-1	EMILIN1	sp|Q9Y6C2|EMIL1_HUMAN EMILIN-1 OS=Homo sapiens OX=9606 GN=EMILIN1 PE=1 SV=3	biological adhesion;biological regulation;cell adhesion;cellular component organization;cellular component organization at cellular level;cellular component organization or biogenesis;cellular component organization or biogenesis at cellular level;cellular process;extracellular matrix organization;extracellular structure organization;positive regulation of biological process;positive regulation o…	extracellular matrix constituent conferring elasticity;extracellular matrix structural constituent;structural molecule activity	collagen;extracellular matrix;extracellular matrix part;extracellular membrane-bounded organelle;extracellular organelle;extracellular region;extracellular region part;extracellular vesicular exosome;membrane-bounded organelle;membrane-bounded vesicle;organelle;proteinaceous extracellular matrix;vesicle
33.8453	33.9055	33.9644	23.8401	NaN	24.7927	26.6849	27.0265	26.9429	17.7475	15.5742	19.2775	4.37589e-06	0.00130233	34.1706	9.64165	81	81	81	36.5	443.21	323.31	60669000000	342	108	129	104	0	0	1	Q86XX4	Extracellular matrix protein FRAS1	FRAS1	sp|Q86XX4|FRAS1_HUMAN Extracellular matrix protein FRAS1 OS=Homo sapiens OX=9606 GN=FRAS1 PE=1 SV=2	anatomical structure development;anatomical structure morphogenesis;appendage morphogenesis;cell communication;cellular process;developmental process;embryonic appendage morphogenesis;embryonic limb morphogenesis;embryonic morphogenesis;epidermis development;establishment of localization;establishment of protein localization;kidney morphogenesis;limb morphogenesis;metanephros morphogenesis;morpho…	binding;cation binding;ion binding;metal ion binding	cell part;integral to membrane;intrinsic to membrane;membrane;membrane part;plasma membrane
34.4611	34.1885	34.2696	NaN	NaN	NaN	30.6176	30.9432	30.9519	16.7055	NaN	NaN	1.25451e-05	0.00194147	26.2344	9.27992	11	11	11	45.4	29.13	64.408	81049000000	66	20	20	24	1	1	0	Q16270	Insulin-like growth factor-binding protein 7	IGFBP7	sp|Q16270|IBP7_HUMAN Insulin-like growth factor-binding protein 7 OS=Homo sapiens OX=9606 GN=IGFBP7 PE=1 SV=1	anatomical structure development;biological adhesion;biological regulation;cell adhesion;cellular process;cellular response to chemical stimulus;cellular response to endogenous stimulus;cellular response to hormone stimulus;cellular response to organic substance;cellular response to stimulus;developmental process;embryo implantation;inner ear development;negative regulation of biological process;…		extracellular membrane-bounded organelle;extracellular organelle;extracellular region;extracellular region part;extracellular space;extracellular vesicular exosome;membrane-bounded organelle;membrane-bounded vesicle;organelle;vesicle
33.5464	33.3109	33.3384	NaN	NaN	NaN	27.9662	28.28	28.1813	19.9092	NaN	20.8563	0.000160459	0.00411498	13.7856	8.97226	34	34	34	51	97.066	250.39	42981000000	151	53	49	49	0	0	0	P56730	Neurotrypsin	PRSS12	sp|P56730|NETR_HUMAN Neurotrypsin OS=Homo sapiens OX=9606 GN=PRSS12 PE=2 SV=2	cellular process;establishment of localization;establishment of localization in cell;exocytosis;macromolecule metabolic process;metabolic process;primary metabolic process;protein maturation;protein metabolic process;protein processing;secretion;secretion by cell;transport;vesicle-mediated transport;zymogen activation	cargo receptor activity;catalytic activity;endopeptidase activity;hydrolase activity;peptidase activity;peptidase activity, acting on L-amino acid peptides;receptor activity;scavenger receptor activity;serine hydrolase activity;serine-type endopeptidase activity;serine-type peptidase activity	axon;axon part;cell part;cell projection;cell projection part;cytoplasmic part;cytoplasmic vesicle;dendrite;extracellular matrix part;extracellular region;extracellular region part;intracellular organelle;intracellular part;membrane;neuron projection;organelle;plasma membrane;synapse part;synaptic cleft;terminal button;vesicle
32.9489	33.0303	32.9194	NaN	NaN	NaN	27.9135	28.5193	28.4436	20.6839	20.5168	NaN	9.58798e-06	0.00186362	28.0666	7.73671	24	24	24	51	88.549	137.7	32185000000	108	40	34	33	0	1	0	Q13263	Transcription intermediary factor 1-beta	TRIM28	sp|Q13263|TIF1B_HUMAN Transcription intermediary factor 1-beta OS=Homo sapiens OX=9606 GN=TRIM28 PE=1 SV=5	anatomical structure morphogenesis;biological regulation;biosynthetic process;cell morphogenesis;cell morphogenesis involved in differentiation;cellular biosynthetic process;cellular component assembly;cellular component morphogenesis;cellular component organization;cellular component organization or biogenesis;cellular developmental process;cellular macromolecule metabolic process;cellular metab…	acid-amino acid ligase activity;binding;catalytic activity;cation binding;chromo shadow domain binding;DNA binding;enzyme binding;ion binding;kinase activity;Krueppel-associated box domain binding;ligase activity;ligase activity, forming carbon-nitrogen bonds;metal ion binding;nucleic acid binding;nucleic acid binding transcription factor activity;phosphotransferase activity, alcohol group as acc…	cell part;chromatin;chromosomal part;euchromatin;heterochromatin;intracellular membrane-bounded organelle;intracellular organelle;intracellular organelle part;intracellular part;membrane-bounded organelle;nuclear chromatin;nuclear chromosome part;nuclear euchromatin;nuclear heterochromatin;nuclear part;nucleoplasm;nucleus;organelle;organelle part
32.0558	31.8877	32.2506	NaN	NaN	NaN	29.0242	29.1491	29.5135	NaN	NaN	NaN	3.5291e-07	0.000615249	64.1869	7.33852	9	9	2	50.9	23.729	132.51	17169000000	49	16	16	17	0	0	0	P05408;C9JNY7;H7C4X7	Neuroendocrine protein 7B2;N-terminal peptide;C-terminal peptide	SCG5	sp|P05408|7B2_HUMAN Neuroendocrine protein 7B2 OS=Homo sapiens OX=9606 GN=SCG5 PE=1 SV=2;tr|C9JNY7|C9JNY7_HUMAN Neuroendocrine protein 7B2 OS=Homo sapiens OX=9606 GN=SCG5 PE=1 SV=1;tr|H7C4X7|H7C4X7_HUMAN Neuroendocrine protein 7B2 (Fragment) OS=Homo sapien	biological regulation;cell surface receptor linked signaling pathway;cellular process;cellular response to stimulus;establishment of localization;establishment of localization in cell;establishment of protein localization;G-protein coupled receptor protein signaling pathway;hormone metabolic process;intracellular protein transport;intracellular transport;macromolecule metabolic process;metabolic …	binding;enzyme inhibitor activity;enzyme regulator activity;GTP binding;guanyl nucleotide binding;guanyl ribonucleotide binding;nucleotide binding;protein binding;purine nucleotide binding;purine ribonucleoside triphosphate binding;purine ribonucleotide binding;ribonucleotide binding;unfolded protein binding	cell part;cytoplasmic membrane-bounded vesicle;cytoplasmic part;cytoplasmic vesicle;extracellular region;intracellular membrane-bounded organelle;intracellular organelle;intracellular part;membrane-bounded organelle;membrane-bounded vesicle;organelle;stored secretory granule;vesicle
31.7581	31.3888	31.3066	NaN	NaN	NaN	26.346	26.44	26.4997	NaN	NaN	NaN	0.000260915	0.0051096	12.1785	7.06736	29	29	29	52.5	83.133	126.91	11392000000	92	37	29	26	0	0	0	P14210	Hepatocyte growth factor;Hepatocyte growth factor alpha chain;Hepatocyte growth factor beta chain	HGF	sp|P14210|HGF_HUMAN Hepatocyte growth factor OS=Homo sapiens OX=9606 GN=HGF PE=1 SV=2	activation of MAPK activity;amine metabolic process;aminoglycan metabolic process;anatomical structure development;anatomical structure morphogenesis;biological regulation;blood coagulation;carbohydrate metabolic process;cell activation;cell chemotaxis;cell communication;cell cycle phase;cell cycle process;cell migration;cell morphogenesis;cell morphogenesis involved in differentiation;cell motil…	binding;catalytic activity;chemoattractant activity;growth factor activity;identical protein binding;protein binding;receptor binding	cell part;cytoplasmic membrane-bounded vesicle lumen;cytoplasmic part;cytoplasmic vesicle part;extracellular region;extracellular region part;extracellular space;intracellular organelle part;intracellular part;membrane;membrane-enclosed lumen;organelle lumen;organelle part;platelet alpha granule lumen;secretory granule lumen;vesicle lumen	Cytokine-cytokine receptor interaction;Focal adhesion;Malaria;Melanoma;Pathways in cancer;Renal cell carcinoma
30.8394	31.2337	31.1807	NaN	NaN	NaN	26.0109	26.988	26.9427	NaN	19.3433	NaN	3.28022e-06	0.00130233	36.7305	6.26145	15	15	15	49.2	56.888	102.68	8920400000	53	12	17	23	0	1	0	Q9H336;B7Z8V9	Cysteine-rich secretory protein LCCL domain-containing 1	CRISPLD1	sp|Q9H336|CRLD1_HUMAN Cysteine-rich secretory protein LCCL domain-containing 1 OS=Homo sapiens OX=9606 GN=CRISPLD1 PE=2 SV=1;tr|B7Z8V9|B7Z8V9_HUMAN Cysteine-rich secretory protein LCCL domain-containing 1 OS=Homo sapiens OX=9606 GN=CRISPLD1 PE=1 SV=1	anatomical structure morphogenesis;developmental process;face morphogenesis		extracellular membrane-bounded organelle;extracellular organelle;extracellular region;extracellular region part;extracellular vesicular exosome;membrane-bounded organelle;membrane-bounded vesicle;organelle;vesicle
30.9337	31.7637	31.367	25.6149	NaN	NaN	27.2591	28.4487	28.2622	21.9244	NaN	NaN	5.62622e-05	0.00282699	17.9787	6.23205	8	8	8	44.4	21.422	23.732	11088000000	29	7	14	8	0	0	0	P06850	Corticoliberin	CRH	sp|P06850|CRF_HUMAN Corticoliberin OS=Homo sapiens OX=9606 GN=CRH PE=1 SV=1	adrenal gland development;anatomical structure development;associative learning;behavior;biological regulation;biosynthetic process;C21-steroid hormone biosynthetic process;C21-steroid hormone metabolic process;cell communication;cell-cell signaling;cellular biosynthetic process;cellular hormone metabolic process;cellular lipid metabolic process;cellular metabolic process;cellular process;cellula…	binding;hormone activity;neuropeptide hormone activity;protein binding;receptor binding	axon part;cell part;cell projection part;cytoplasm;extracellular region;extracellular region part;extracellular space;intracellular part;perikaryon;varicosity	Long-term depression;Neuroactive ligand-receptor interaction
31.5704	31.9102	31.9346	NaN	NaN	NaN	28.7474	29.5613	29.6513	NaN	NaN	NaN	0.000175534	0.00423771	13.4742	5.99178	8	8	8	73.2	14.968	62.057	14602000000	49	14	17	18	0	0	0	J3QRG6;P42771;K7ES20;K7ENC6	Cyclin-dependent kinase inhibitor 2A	CDKN2A	tr|J3QRG6|J3QRG6_HUMAN Cyclin-dependent kinase inhibitor 2A OS=Homo sapiens OX=9606 GN=CDKN2A PE=1 SV=1;sp|P42771|CDN2A_HUMAN Cyclin-dependent kinase inhibitor 2A OS=Homo sapiens OX=9606 GN=CDKN2A PE=1 SV=2;tr|K7ES20|K7ES20_HUMAN Cyclin-dependent kinase in	aging;biological regulation;cell aging;cell cycle;cell cycle arrest;cell cycle process;cellular component assembly;cellular component assembly at cellular level;cellular component organization;cellular component organization at cellular level;cellular component organization or biogenesis;cellular component organization or biogenesis at cellular level;cellular process;cellular response to stimulus…	binding;cyclin-dependent protein kinase inhibitor activity;cyclin-dependent protein kinase regulator activity;enzyme binding;enzyme inhibitor activity;enzyme regulator activity;kinase binding;kinase inhibitor activity;kinase regulator activity;NF-kappaB binding;protein binding;protein kinase binding;protein kinase inhibitor activity;protein kinase regulator activity;protein serine/threonine kinas…	cell part;chromatin;chromosomal part;cytoplasm;cytoplasmic part;cytosol;heterochromatin;intracellular membrane-bounded organelle;intracellular organelle;intracellular organelle part;intracellular part;membrane-bounded organelle;nucleus;organelle;organelle part;senescence-associated heterochromatin focus	Bladder cancer;Cell cycle;Chronic myeloid leukemia;Glioma;Melanoma;Non-small cell lung cancer;p53 signaling pathway;Pancreatic cancer;Pathways in cancer
31.3752	31.2963	31.2755	NaN	NaN	NaN	27.396	27.7398	27.7972	NaN	NaN	NaN	8.02831e-08	0.000310615	92.9604	5.71415	12	12	12	58.2	40.876	75.988	10143000000	44	16	12	16	0	0	0	Q16769;B5MCZ9	Glutaminyl-peptide cyclotransferase	QPCT	sp|Q16769|QPCT_HUMAN Glutaminyl-peptide cyclotransferase OS=Homo sapiens OX=9606 GN=QPCT PE=1 SV=1;tr|B5MCZ9|B5MCZ9_HUMAN Glutaminyl-peptide cyclotransferase (Fragment) OS=Homo sapiens OX=9606 GN=QPCT PE=1 SV=1	cellular macromolecule metabolic process;cellular metabolic process;cellular process;cellular protein metabolic process;macromolecule metabolic process;macromolecule modification;metabolic process;peptidyl-amino acid modification;peptidyl-glutamine modification;peptidyl-pyroglutamic acid biosynthetic process, using glutaminyl-peptide cyclotransferase;primary metabolic process;protein metabolic pr…	binding;catalytic activity;cation binding;glutaminyl-peptide cyclotransferase activity;ion binding;metal ion binding;transferase activity;transferase activity, transferring acyl groups;transferase activity, transferring amino-acyl groups;transition metal ion binding;zinc ion binding	extracellular membrane-bounded organelle;extracellular organelle;extracellular region part;extracellular vesicular exosome;membrane-bounded organelle;membrane-bounded vesicle;organelle;vesicle
31.1081	30.9816	30.897	NaN	NaN	NaN	25.4056	25.744	25.6186	NaN	NaN	NaN	0.000177438	0.00423771	13.4372	5.6753	22	22	22	24.7	134.76	75.727	8064700000	68	21	27	20	0	0	0	A0A1X7SBR9;Q8TE59	A disintegrin and metalloproteinase with thrombospondin motifs 19	ADAMTS19	tr|A0A1X7SBR9|A0A1X7SBR9_HUMAN A disintegrin and metalloproteinase with thrombospondin motifs 19 OS=Homo sapiens OX=9606 GN=ADAMTS19 PE=1 SV=1;sp|Q8TE59|ATS19_HUMAN A disintegrin and metalloproteinase with thrombospondin motifs 19 OS=Homo sapiens OX=9606 G		binding;catalytic activity;cation binding;endopeptidase activity;hydrolase activity;ion binding;metal ion binding;metalloendopeptidase activity;metallopeptidase activity;peptidase activity;peptidase activity, acting on L-amino acid peptides;transition metal ion binding;zinc ion binding	extracellular matrix;extracellular region part;proteinaceous extracellular matrix
30.0245	30.2853	30.2768	NaN	NaN	NaN	25.5499	26.0395	25.8749	NaN	NaN	NaN	1.2791e-06	0.0009618	46.5026	5.44946	12	12	12	32.7	61.663	82.014	4670300000	35	10	13	12	0	0	0	Q6ZRI8;X6RIA0	Rho GTPase-activating protein 36	ARHGAP36	sp|Q6ZRI8|RHG36_HUMAN Rho GTPase-activating protein 36 OS=Homo sapiens OX=9606 GN=ARHGAP36 PE=2 SV=1;tr|X6RIA0|X6RIA0_HUMAN Rho GTPase-activating protein 36 (Fragment) OS=Homo sapiens OX=9606 GN=ARHGAP36 PE=1 SV=1	biological regulation;cellular process;cellular response to stimulus;intracellular signal transduction;regulation of biological process;regulation of cellular process;regulation of response to stimulus;regulation of signal transduction;regulation of signaling;regulation of small GTPase mediated signal transduction;response to stimulus;signal transduction;small GTPase mediated signal transduction	enzyme activator activity;enzyme regulator activity;GTPase activator activity;GTPase regulator activity;nucleoside-triphosphatase regulator activity	cell part;cytoplasmic part;cytosol;intracellular;intracellular part
31.8805	31.7063	32.7852	29.4041	NaN	NaN	27.8177	28.2117	28.1554	23.2175	23.06	23.2564	0.0180905	0.0562638	3.86368	5.32702	19	19	8	54.6	49.428	136.73	20123000000	92	32	27	29	2	1	1	Q9BQ16;A0A0A0MTJ2	Testican-3	SPOCK3	sp|Q9BQ16|TICN3_HUMAN Testican-3 OS=Homo sapiens OX=9606 GN=SPOCK3 PE=1 SV=2;tr|A0A0A0MTJ2|A0A0A0MTJ2_HUMAN Sparc/osteonectin, cwcv and kazal-like domains proteoglycan (Testican) 3, isoform CRA_b OS=Homo sapiens OX=9606 GN=SPOCK3 PE=1 SV=1	amine metabolic process;aminoglycan metabolic process;biological regulation;carbohydrate metabolic process;cellular macromolecule metabolic process;cellular metabolic process;cellular process;cellular protein metabolic process;cellular response to stimulus;chondroitin sulfate metabolic process;glycosaminoglycan metabolic process;macromolecule metabolic process;macromolecule modification;metabolic…	binding;calcium ion binding;carbohydrate binding;cation binding;endopeptidase inhibitor activity;endopeptidase regulator activity;enzyme inhibitor activity;enzyme regulator activity;glycosaminoglycan binding;ion binding;metal ion binding;metalloendopeptidase inhibitor activity;metalloenzyme inhibitor activity;metalloenzyme regulator activity;pattern binding;peptidase inhibitor activity;peptidase …	extracellular matrix;extracellular region part;extracellular space;proteinaceous extracellular matrix
31.0454	30.7108	30.8981	NaN	NaN	NaN	26.3726	26.507	26.7205	23.9009	22.7308	24.4727	0.00162451	0.012986	7.57986	5.2977	17	17	17	47.3	53.764	81.01	8807100000	57	17	21	19	0	0	0	O43854	EGF-like repeat and discoidin I-like domain-containing protein 3	EDIL3	sp|O43854|EDIL3_HUMAN EGF-like repeat and discoidin I-like domain-containing protein 3 OS=Homo sapiens OX=9606 GN=EDIL3 PE=1 SV=1	biological adhesion;biological regulation;cell adhesion;cellular process;developmental process;multicellular organismal development;multicellular organismal process;positive regulation of biological process;positive regulation of cell adhesion;positive regulation of cell-substrate adhesion;positive regulation of cellular process;regulation of biological process;regulation of cell adhesion;regulat…	binding;calcium ion binding;cation binding;integrin binding;ion binding;metal ion binding;protein binding;protein complex binding;receptor binding	extracellular membrane-bounded organelle;extracellular organelle;extracellular region part;extracellular vesicular exosome;membrane-bounded organelle;membrane-bounded vesicle;organelle;vesicle
30.252	30.299	30.7297	NaN	NaN	NaN	25.7441	27.2809	28.0081	NaN	NaN	NaN	0.000271554	0.00517936	12.0547	5.21898	5	5	5	33	29.617	12.207	5870600000	16	1	6	9	0	0	0	Q9UHF1	Epidermal growth factor-like protein 7	EGFL7	sp|Q9UHF1|EGFL7_HUMAN Epidermal growth factor-like protein 7 OS=Homo sapiens OX=9606 GN=EGFL7 PE=1 SV=3	anatomical structure development;anatomical structure formation involved in morphogenesis;angiogenesis;biological adhesion;biological regulation;blood vessel development;cell adhesion;cell differentiation;cellular developmental process;cellular process;developmental process;negative regulation of biological process;negative regulation of cell communication;negative regulation of cell migration;ne…	binding;calcium ion binding;cation binding;ion binding;metal ion binding	extracellular matrix;extracellular region;extracellular region part;extracellular space
30.8218	30.4935	30.2233	NaN	NaN	NaN	26.1808	26.5052	26.335	NaN	NaN	21.8013	0.000863387	0.00917704	8.94649	5.18289	11	11	11	25	51.543	83.348	5971300000	32	9	12	11	0	0	0	O00451;E5RGR6	GDNF family receptor alpha-2	GFRA2	sp|O00451|GFRA2_HUMAN GDNF family receptor alpha-2 OS=Homo sapiens OX=9606 GN=GFRA2 PE=1 SV=2;tr|E5RGR6|E5RGR6_HUMAN GDNF family receptor alpha-2 (Fragment) OS=Homo sapiens OX=9606 GN=GFRA2 PE=1 SV=6	anatomical structure development;biological regulation;cell surface receptor linked signaling pathway;cellular process;cellular response to stimulus;developmental process;enzyme linked receptor protein signaling pathway;negative regulation of biological process;negative regulation of cellular metabolic process;negative regulation of cellular process;negative regulation of cellular protein metabol…	binding;cytokine binding;cytokine receptor activity;glial cell-derived neurotrophic factor receptor activity;molecular transducer activity;protein binding;receptor activity;signal transducer activity;signaling receptor activity;transmembrane signaling receptor activity	anchored to membrane;cell part;extrinsic to membrane;intrinsic to membrane;membrane;membrane part;plasma membrane
30.8418	31.0392	31.4614	NaN	27.6335	NaN	27.6296	28.0744	27.6962	21.9371	22.5121	NaN	0.00383512	0.0213414	6.02014	5.14419	9	9	9	34.3	47.553	56.257	9330800000	34	12	8	13	0	1	0	Q8N3J6	Cell adhesion molecule 2	CADM2	sp|Q8N3J6|CADM2_HUMAN Cell adhesion molecule 2 OS=Homo sapiens OX=9606 GN=CADM2 PE=2 SV=1	adherens junction organization;anatomical structure development;biological adhesion;brain development;cell adhesion;cell junction assembly;cell junction organization;cell-cell junction organization;cellular component assembly;cellular component assembly at cellular level;cellular component organization;cellular component organization at cellular level;cellular component organization or biogenesis…		axon;cell body membrane;cell junction;cell part;cell projection;cytoplasm;integral to membrane;intracellular part;intrinsic to membrane;membrane;membrane part;neuron projection;neuronal cell body membrane;plasma membrane;plasma membrane part;synapse
29.5432	30.1193	30.1812	NaN	NaN	NaN	25.9502	26.8527	26.3126	NaN	NaN	20.5976	0.000666208	0.0083238	9.56956	5.09031	7	7	7	24.3	36.923	19.063	4064400000	15	6	6	3	0	0	0	P52799	Ephrin-B2	EFNB2	sp|P52799|EFNB2_HUMAN Ephrin-B2 OS=Homo sapiens OX=9606 GN=EFNB2 PE=1 SV=1	anatomical structure development;anatomical structure morphogenesis;axon guidance;biological adhesion;biological regulation;blood vessel endothelial cell migration;cell adhesion;cell communication;cell migration;cell migration involved in sprouting angiogenesis;cell motility;cell surface receptor linked signaling pathway;cell-cell signaling;cellular component movement;cellular process;cellular re…	binding;ephrin receptor binding;protein binding;receptor binding	adherens junction;anchoring junction;cell junction;cell part;cell-substrate adherens junction;cell-substrate junction;focal adhesion;integral to membrane;integral to plasma membrane;intrinsic to membrane;intrinsic to plasma membrane;membrane;membrane part;plasma membrane;plasma membrane part	Axon guidance
30.3197	30.2963	30.0827	25.2091	24.9379	NaN	26.9096	27.2487	27.1322	22.4524	21.631	21.9583	4.35149e-06	0.00130233	34.2185	5.05915	4	4	4	28.9	18.422	28.819	4902800000	20	6	6	6	1	1	0	J3QQR8;J3QQX6;J3QRQ1;J3QRT5;P13598;J3QKR4	Intercellular adhesion molecule 2	ICAM2	tr|J3QQR8|J3QQR8_HUMAN Intercellular adhesion molecule 2 (Fragment) OS=Homo sapiens OX=9606 GN=ICAM2 PE=1 SV=8;tr|J3QQX6|J3QQX6_HUMAN Intercellular adhesion molecule 2 (Fragment) OS=Homo sapiens OX=9606 GN=ICAM2 PE=1 SV=1;tr|J3QRQ1|J3QRQ1_HUMAN Intercellul	activation of immune response;activation of innate immune response;biological adhesion;biological regulation;cell adhesion;cell surface receptor linked signaling pathway;cell-cell adhesion;cellular component organization;cellular component organization at cellular level;cellular component organization or biogenesis;cellular component organization or biogenesis at cellular level;cellular process;c…	binding;integrin binding;protein binding;protein complex binding;receptor binding	cell part;cell projection;extracellular membrane-bounded organelle;extracellular organelle;extracellular region part;extracellular vesicular exosome;integral to membrane;integral to plasma membrane;intrinsic to membrane;intrinsic to plasma membrane;membrane;membrane part;membrane-bounded organelle;membrane-bounded vesicle;organelle;plasma membrane;plasma membrane part;uropod;vesicle	Cell adhesion molecules (CAMs);Natural killer cell mediated cytotoxicity
29.9393	29.6594	29.9481	NaN	NaN	NaN	22.923	23.0307	23.4488	NaN	NaN	NaN	0.00218646	0.0154369	7.00484	4.98891	7	7	7	3	372.82	76.128	3664300000	29	8	11	10	0	0	0	P13611;E9PF17;D6RGZ6;Q86W61	Versican core protein	VCAN	sp|P13611|CSPG2_HUMAN Versican core protein OS=Homo sapiens OX=9606 GN=VCAN PE=1 SV=3;tr|E9PF17|E9PF17_HUMAN Versican core protein OS=Homo sapiens OX=9606 GN=VCAN PE=1 SV=2;tr|D6RGZ6|D6RGZ6_HUMAN Versican core protein (Fragment) OS=Homo sapiens OX=9606 GN=	amine metabolic process;aminoglycan biosynthetic process;aminoglycan catabolic process;aminoglycan metabolic process;anatomical structure development;biological adhesion;biosynthetic process;carbohydrate biosynthetic process;carbohydrate catabolic process;carbohydrate metabolic process;catabolic process;cell adhesion;cell differentiation;cell migration;cell motility;cell recognition;cellular bios…	binding;calcium ion binding;carbohydrate binding;cation binding;extracellular matrix structural constituent;glycosaminoglycan binding;hyaluronic acid binding;ion binding;metal ion binding;pattern binding;polysaccharide binding;structural molecule activity	cell part;cytoplasmic part;extracellular matrix;extracellular region;extracellular region part;extracellular space;Golgi apparatus part;Golgi lumen;intracellular membrane-bounded organelle;intracellular organelle;intracellular organelle lumen;intracellular organelle part;intracellular part;lysosomal lumen;membrane;membrane-bounded organelle;membrane-enclosed lumen;organelle;organelle lumen;organe…	Cell adhesion molecules (CAMs)
30.9601	29.2043	30.7376	NaN	26.129	NaN	27.715	27.1833	27.8577	NaN	22.8442	NaN	0.00198393	0.0144283	7.18859	4.90312	10	10	10	60.3	20.738	63.481	5611400000	36	16	9	11	0	0	0	P07320	Gamma-crystallin D	CRYGD	sp|P07320|CRGD_HUMAN Gamma-crystallin D OS=Homo sapiens OX=9606 GN=CRYGD PE=1 SV=3	anatomical structure development;cell differentiation;cellular developmental process;cellular process;cellular response to chemical stimulus;cellular response to oxidative stress;cellular response to reactive oxygen species;cellular response to stimulus;cellular response to stress;developmental process;lens development in camera-type eye;lens fiber cell differentiation;multicellular organismal pr…	structural constituent of eye lens;structural molecule activity	cell part;cytoplasm;intracellular membrane-bounded organelle;intracellular organelle;intracellular part;membrane-bounded organelle;nucleus;organelle
30.238	29.8864	29.2919	NaN	NaN	NaN	24.6152	25.1266	24.1022	NaN	NaN	NaN	6.62265e-05	0.00300252	17.253	4.85098	13	13	12	15	130.52	59.076	3615400000	31	9	15	7	0	0	0	A0A3B3ITK0;P35442	Thrombospondin-2	THBS2	tr|A0A3B3ITK0|A0A3B3ITK0_HUMAN Thrombospondin-2 OS=Homo sapiens OX=9606 GN=THBS2 PE=1 SV=1;sp|P35442|TSP2_HUMAN Thrombospondin-2 OS=Homo sapiens OX=9606 GN=THBS2 PE=1 SV=2	biological adhesion;biological regulation;cell adhesion;cellular process;negative regulation of angiogenesis;negative regulation of biological process;negative regulation of developmental process;positive regulation of biological process;positive regulation of cellular component biogenesis;positive regulation of cellular component organization;positive regulation of cellular process;positive regu…	binding;calcium ion binding;carbohydrate binding;cation binding;glycosaminoglycan binding;heparin binding;ion binding;metal ion binding;pattern binding;polysaccharide binding	basement membrane;cell part;cytoplasmic membrane-bounded vesicle;cytoplasmic part;cytoplasmic vesicle;extracellular matrix part;extracellular region;extracellular region part;intracellular membrane-bounded organelle;intracellular organelle;intracellular part;membrane-bounded organelle;membrane-bounded vesicle;organelle;platelet alpha granule;stored secretory granule;vesicle	ECM-receptor interaction;Focal adhesion;Malaria;Phagosome;TGF-beta signaling pathway
29.8944	29.7271	29.5613	NaN	NaN	NaN	25.3506	26.7236	26.8123	NaN	NaN	NaN	0.000106861	0.00350376	15.2848	4.66958	7	7	7	41	28.671	25.614	3528800000	14	3	4	7	0	0	0	O94907	Dickkopf-related protein 1	DKK1	sp|O94907|DKK1_HUMAN Dickkopf-related protein 1 OS=Homo sapiens OX=9606 GN=DKK1 PE=1 SV=1	anatomical structure development;anatomical structure formation involved in morphogenesis;anatomical structure morphogenesis;appendage morphogenesis;biological regulation;cell morphogenesis;cell morphogenesis involved in differentiation;cell surface receptor linked signaling pathway;cellular component morphogenesis;cellular component organization;cellular component organization or biogenesis;cell…	binding;growth factor activity;lipoprotein particle receptor binding;low-density lipoprotein particle receptor binding;molecular transducer activity;protein binding;receptor antagonist activity;receptor binding;receptor inhibitor activity;receptor regulator activity;signal transducer activity	cell part;cytoplasmic part;early endosome membrane;endosomal part;endosome membrane;extracellular region;extracellular region part;extracellular space;intracellular organelle part;intracellular part;membrane;organelle membrane;organelle part;plasma membrane	Wnt signaling pathway
32.0872	31.0288	30.8412	NaN	27.4079	27.1891	29.2592	28.8427	28.5889	22.7578	24.6058	24.2926	0.00328212	0.0194419	6.28036	4.64762	4	4	4	34.4	14.374	40.673	11066000000	20	4	7	4	2	2	1	E9PPJ5;E9PLM6;P21741	Midkine	MDK	tr|E9PPJ5|E9PPJ5_HUMAN Midkine (Fragment) OS=Homo sapiens OX=9606 GN=MDK PE=1 SV=1;tr|E9PLM6|E9PLM6_HUMAN Midkine OS=Homo sapiens OX=9606 GN=MDK PE=1 SV=1;sp|P21741|MK_HUMAN Midkine OS=Homo sapiens OX=9606 GN=MDK PE=1 SV=1	adrenal gland development;anatomical structure development;behavior;behavioral defense response;behavioral fear response;biological regulation;cell differentiation;cell migration;cell motility;cell surface receptor linked signaling pathway;cellular component movement;cellular developmental process;cellular process;cellular response to stimulus;cerebellar granular layer development;cerebral cortex…	binding;carbohydrate binding;glycosaminoglycan binding;growth factor activity;heparin binding;pattern binding;polysaccharide binding;protein binding;receptor binding	cell part;cell projection;cytoplasm;extracellular region;intracellular part
29.1979	29.8869	29.9025	NaN	NaN	NaN	25.6104	26.7152	26.8736	20.0347	20.85	NaN	4.2106e-05	0.00253853	19.3431	4.63456	4	4	4	28.8	26.465	27.336	3447900000	16	6	5	4	0	1	0	F8W8J5;B5MCX6;Q8TAG5	V-set and transmembrane domain-containing protein 2A	VSTM2A	tr|F8W8J5|F8W8J5_HUMAN V-set and transmembrane domain-containing protein 2A OS=Homo sapiens OX=9606 GN=VSTM2A PE=1 SV=1;tr|B5MCX6|B5MCX6_HUMAN V-set and transmembrane domain-containing protein 2A OS=Homo sapiens OX=9606 GN=VSTM2A PE=1 SV=1;sp|Q8TAG5|VTM2A_			extracellular region
31.5626	31.4422	32.2304	NaN	27.7241	28.7917	27.2645	27.8796	28.462	20.7543	22.4941	24.3696	0.0155399	0.0512564	4.04499	4.53755	16	16	12	49.5	46.312	90.206	15338000000	53	14	15	19	1	2	2	P36955	Pigment epithelium-derived factor	SERPINF1	sp|P36955|PEDF_HUMAN Pigment epithelium-derived factor OS=Homo sapiens OX=9606 GN=SERPINF1 PE=1 SV=4	aging;anatomical structure development;behavior;biological regulation;carbohydrate homeostasis;cell communication;cell proliferation;cellular chemical homeostasis;cellular glucose homeostasis;cellular homeostasis;cellular process;cellular response to carbohydrate stimulus;cellular response to chemical stimulus;cellular response to cobalt ion;cellular response to corticosteroid stimulus;cellular r…	endopeptidase inhibitor activity;endopeptidase regulator activity;enzyme inhibitor activity;enzyme regulator activity;peptidase inhibitor activity;peptidase regulator activity;serine-type endopeptidase inhibitor activity	axon hillock;axon part;basement membrane;cell part;cell projection part;cytoplasmic membrane-bounded vesicle;cytoplasmic part;cytoplasmic vesicle;extracellular matrix part;extracellular membrane-bounded organelle;extracellular organelle;extracellular region;extracellular region part;extracellular space;extracellular vesicular exosome;intracellular membrane-bounded organelle;intracellular organell…
31.5029	30.9178	29.7588	25.9805	26.105	26.5488	27.2749	27.2736	26.103	22.5308	22.6946	22.9366	0.00112451	0.0105154	8.35008	4.51505	8	8	8	36.4	34.14	25.063	7516400000	29	9	8	7	1	0	4	Q99988;A0A0A0MTT8	Growth/differentiation factor 15	GDF15	sp|Q99988|GDF15_HUMAN Growth/differentiation factor 15 OS=Homo sapiens OX=9606 GN=GDF15 PE=1 SV=3;tr|A0A0A0MTT8|A0A0A0MTT8_HUMAN Growth/differentiation factor 15 (Fragment) OS=Homo sapiens OX=9606 GN=GDF15 PE=1 SV=1	anatomical structure development;biological regulation;cell communication;cell development;cell surface receptor linked signaling pathway;cell-cell signaling;cellular developmental process;cellular process;cellular response to stimulus;developmental process;enzyme linked receptor protein signaling pathway;positive regulation of biological process;positive regulation of cell communication;positive…	binding;cytokine activity;cytokine receptor binding;protein binding;receptor binding;transforming growth factor beta receptor binding	extracellular membrane-bounded organelle;extracellular organelle;extracellular region;extracellular region part;extracellular space;extracellular vesicular exosome;membrane-bounded organelle;membrane-bounded vesicle;organelle;vesicle
32.5185	32.9589	32.5553	28.0528	28.5467	28.0289	27.9148	28.5899	28.294	23.4081	24.0492	23.4151	3.46715e-05	0.00243898	20.3142	4.4681	16	16	14	36.9	68.417	110.41	27698000000	71	16	27	19	3	3	3	P06276;F8WF14;F8WEX7	Cholinesterase;Carboxylic ester hydrolase	BCHE	sp|P06276|CHLE_HUMAN Cholinesterase OS=Homo sapiens OX=9606 GN=BCHE PE=1 SV=1;tr|F8WF14|F8WF14_HUMAN Carboxylic ester hydrolase OS=Homo sapiens OX=9606 GN=BCHE PE=1 SV=1;tr|F8WEX7|F8WEX7_HUMAN Carboxylic ester hydrolase OS=Homo sapiens OX=9606 GN=BCHE PE=1	alcohol metabolic process;alkaloid metabolic process;amine metabolic process;behavior;biological regulation;cell differentiation;cellular amine metabolic process;cellular biogenic amine metabolic process;cellular developmental process;cellular macromolecule metabolic process;cellular metabolic process;cellular nitrogen compound metabolic process;cellular process;cellular protein metabolic process…	acetylcholinesterase activity;alcohol binding;amine binding;beta-amyloid binding;binding;carboxylic ester hydrolase activity;catalytic activity;cation binding;choline binding;cholinesterase activity;enzyme binding;hydrolase activity;hydrolase activity, acting on ester bonds;identical protein binding;ion binding;protein binding;quaternary ammonium group binding	blood microparticle;cell part;cytoplasmic part;endoplasmic reticulum lumen;endoplasmic reticulum part;extracellular region;extracellular region part;intracellular organelle lumen;intracellular organelle part;intracellular part;membrane;membrane-enclosed lumen;nuclear envelope lumen;nuclear part;organelle envelope lumen;organelle lumen;organelle part
30.4253	29.8656	30.105	25.6861	25.8765	25.6524	25.4499	26.3536	26.4072	22.1348	21.5892	21.3894	1.54652e-05	0.00210864	24.8905	4.39365	12	12	12	37.1	61.067	54.941	4852700000	37	8	12	13	2	1	1	Q9NPH2	Inositol-3-phosphate synthase 1	ISYNA1	sp|Q9NPH2|INO1_HUMAN Inositol-3-phosphate synthase 1 OS=Homo sapiens OX=9606 GN=ISYNA1 PE=1 SV=1	alcohol biosynthetic process;alcohol metabolic process;biosynthetic process;carbohydrate biosynthetic process;carbohydrate metabolic process;cellular biosynthetic process;cellular carbohydrate biosynthetic process;cellular carbohydrate metabolic process;cellular lipid metabolic process;cellular metabolic process;cellular process;inositol biosynthetic process;inositol metabolic process;inositol ph…	catalytic activity;inositol-3-phosphate synthase activity;intramolecular lyase activity;isomerase activity	cell part;cytoplasmic part;cytosol;intracellular part	Inositol phosphate metabolism;Streptomycin biosynthesis
32.0309	31.9832	31.7966	28.4563	26.5376	27.7612	26.9129	27.2603	27.037	22.3593	22.465	23.2262	0.00153298	0.0126194	7.69687	4.35184	18	18	16	32.4	87.964	95.966	16494000000	87	23	32	25	0	3	4	P55287;H3BUU9	Cadherin-11	CDH11	sp|P55287|CAD11_HUMAN Cadherin-11 OS=Homo sapiens OX=9606 GN=CDH11 PE=1 SV=2;tr|H3BUU9|H3BUU9_HUMAN Cadherin-11 OS=Homo sapiens OX=9606 GN=CDH11 PE=1 SV=1	adherens junction organization;anatomical structure development;anatomical structure morphogenesis;axonogenesis;biological adhesion;cell adhesion;cell junction assembly;cell junction organization;cell part morphogenesis;cell projection morphogenesis;cell projection organization;cell-cell adhesion;cell-cell junction organization;cellular component assembly;cellular component assembly at cellular l…	binding;calcium ion binding;cation binding;ion binding;metal ion binding	cell part;cytoplasm;extracellular membrane-bounded organelle;extracellular organelle;extracellular region part;extracellular vesicular exosome;integral to membrane;intracellular part;intrinsic to membrane;membrane;membrane part;membrane-bounded organelle;membrane-bounded vesicle;organelle;plasma membrane;vesicle
29.2028	29.2266	29.2985	NaN	NaN	NaN	24.3634	25.0514	25.1675	NaN	NaN	NaN	0.000610959	0.00788314	9.78643	4.30723	12	12	12	35.4	47.442	89.431	2445100000	33	8	13	12	0	0	0	P08476	Inhibin beta A chain	INHBA	sp|P08476|INHBA_HUMAN Inhibin beta A chain OS=Homo sapiens OX=9606 GN=INHBA PE=1 SV=2	activin receptor signaling pathway;anatomical structure development;anatomical structure morphogenesis;biological regulation;biosynthetic process;cell communication;cell cycle arrest;cell cycle process;cell development;cell differentiation;cell surface receptor linked signaling pathway;cell-cell signaling;cellular biosynthetic process;cellular developmental process;cellular macromolecule biosynth…	activin receptor binding;binding;cytokine activity;cytokine receptor binding;growth factor activity;hormone activity;hormone binding;identical protein binding;peptide binding;peptide hormone binding;protein binding;receptor binding;receptor serine/threonine kinase binding;transforming growth factor beta receptor binding;transmembrane receptor protein serine/threonine kinase binding;type II activi…	activin A complex;activin complex;extracellular region;extracellular region part;inhibin A complex;inhibin complex;macromolecular complex;protein complex	Cytokine-cytokine receptor interaction;TGF-beta signaling pathway
31.2233	31.8199	31.5753	26.4103	27.067	28.4295	25.1728	25.6215	25.4404	20.1584	21.199	22.1666	0.00238844	0.0159912	6.84139	4.23724	35	35	35	30	177.44	239.68	12751000000	93	25	30	28	2	3	5	P48681	Nestin	NES	sp|P48681|NEST_HUMAN Nestin OS=Homo sapiens OX=9606 GN=NES PE=1 SV=2	anatomical structure development;anatomical structure morphogenesis;biological regulation;brain development;camera-type eye development;cell cycle process;cell part morphogenesis;cell projection morphogenesis;cell projection organization;cell proliferation;cellular component morphogenesis;cellular component organization;cellular component organization at cellular level;cellular component organiza…	binding;intermediate filament binding;protein binding;protein complex binding;structural molecule activity	cell part;cytoplasm;cytoskeletal part;cytoskeleton;intermediate filament;intermediate filament cytoskeleton;intracellular non-membrane-bounded organelle;intracellular organelle;intracellular organelle part;intracellular part;macromolecular complex;non-membrane-bounded organelle;organelle;organelle part;protein complex
29.8855	29.7564	29.8696	NaN	NaN	26.3139	25.5292	25.9055	25.7217	NaN	19.8601	21.1987	0.0011252	0.0105154	8.34875	4.22369	11	11	11	43.8	44.341	71.1	3739400000	30	10	11	9	0	0	0	P01137	Transforming growth factor beta-1;Latency-associated peptide	TGFB1	sp|P01137|TGFB1_HUMAN Transforming growth factor beta-1 proprotein OS=Homo sapiens OX=9606 GN=TGFB1 PE=1 SV=2	active induction of host immune response by virus;adaptive immune response;adaptive immune response based on somatic recombination of immune receptors built from immunoglobulin superfamily domains;aging;amine metabolic process;aminoglycan catabolic process;aminoglycan metabolic process;anatomical structure development;anatomical structure morphogenesis;ATP biosynthetic process;ATP metabolic proce…	antigen binding;binding;cytokine activity;cytokine receptor binding;enzyme binding;glycoprotein binding;protein binding;receptor binding;transforming growth factor beta receptor binding;type I transforming growth factor beta receptor binding;type II transforming growth factor beta receptor binding;type III transforming growth factor beta receptor binding	axon;blood microparticle;cell body;cell part;cell projection;cell surface;cytoplasm;cytoplasmic membrane-bounded vesicle lumen;cytoplasmic part;cytoplasmic vesicle part;extracellular matrix;extracellular region;extracellular region part;extracellular space;Golgi apparatus part;Golgi lumen;intracellular membrane-bounded organelle;intracellular organelle;intracellular organelle lumen;intracellular …	Amoebiasis;Cell cycle;Chagas disease (American trypanosomiasis);Chronic myeloid leukemia;Colorectal cancer;Cytokine-cytokine receptor interaction;Dilated cardiomyopathy;Endocytosis;Hypertrophic cardiomyopathy (HCM);Intestinal immune network for IgA production;ko05152;Leishmaniasis;Malaria;MAPK signaling pathway;Osteoclast differentiation;Pancreatic cancer;Pathways in cancer;Renal cell carcinoma;R…
33.2253	33.5165	33.2306	28.8585	29.3912	29.3674	27.6476	28.5284	28.265	23.2015	23.6395	23.8991	3.19527e-05	0.00241649	20.7365	4.11846	24	24	23	42.4	105.36	180.32	44084000000	132	36	40	44	5	4	3	Q9UHI8	A disintegrin and metalloproteinase with thrombospondin motifs 1	ADAMTS1	sp|Q9UHI8|ATS1_HUMAN A disintegrin and metalloproteinase with thrombospondin motifs 1 OS=Homo sapiens OX=9606 GN=ADAMTS1 PE=1 SV=4	anatomical structure development;anatomical structure formation involved in morphogenesis;biological regulation;cell surface receptor linked signaling pathway;cellular process;cellular response to stimulus;developmental process;heart trabecula formation;integrin-mediated signaling pathway;kidney development;multicellular organismal process;multicellular organismal reproductive process;negative re…	binding;carbohydrate binding;catalytic activity;cation binding;endopeptidase activity;glycosaminoglycan binding;heparin binding;hydrolase activity;ion binding;metal ion binding;metalloendopeptidase activity;metallopeptidase activity;pattern binding;peptidase activity;peptidase activity, acting on L-amino acid peptides;polysaccharide binding;transition metal ion binding;zinc ion binding	basement membrane;cell part;cytoplasm;cytoplasmic part;cytoplasmic vesicle;extracellular matrix part;extracellular region part;intracellular organelle;intracellular part;organelle;vesicle
24.1661	NaN	NaN	20.512	20.8921	19.2624	20.1786	17.0673	17.3008	18.2471	18.0068	17.7191	0.00160009	0.0128706	7.61026	4.1148	2	2	2	3.2	46.051	3.3658	29587000	10	2	1	1	2	3	1	Q96K80	Zinc finger CCCH domain-containing protein 10	ZC3H10	sp|Q96K80|ZC3HA_HUMAN Zinc finger CCCH domain-containing protein 10 OS=Homo sapiens OX=9606 GN=ZC3H10 PE=1 SV=1		binding;cation binding;ion binding;metal ion binding
28.7278	29.9045	29.6761	25.1515	24.6369	NaN	23.5491	24.3494	24.196	19.8307	19.0633	18.3002	0.00213327	0.0152281	7.051	4.1087	10	10	10	10.1	130.85	70.627	3061600000	35	6	15	13	1	0	0	P56199	Integrin alpha-1	ITGA1	sp|P56199|ITA1_HUMAN Integrin alpha-1 OS=Homo sapiens OX=9606 GN=ITGA1 PE=1 SV=2	activation of MAPK activity;axon guidance;biological adhesion;biological regulation;blood coagulation;cell adhesion;cell chemotaxis;cell migration;cell motility;cell surface receptor linked signaling pathway;cell-matrix adhesion;cell-substrate adhesion;cellular component movement;cellular component organization;cellular component organization at cellular level;cellular component organization or b…	binding;cation binding;collagen binding;enzyme binding;ion binding;metal ion binding;phosphatase binding;protein binding;protein phosphatase binding	acrosomal vesicle;adherens junction;alpha1-beta1 integrin complex;anchoring junction;basal part of cell;cell junction;cell part;cell projection;cell surface;cell-substrate adherens junction;cell-substrate junction;cytoplasmic membrane-bounded vesicle;cytoplasmic part;cytoplasmic vesicle;external side of plasma membrane;extracellular membrane-bounded organelle;extracellular organelle;extracellular…	Arrhythmogenic right ventricular cardiomyopathy (ARVC);Dilated cardiomyopathy;ECM-receptor interaction;Focal adhesion;Hematopoietic cell lineage;Hypertrophic cardiomyopathy (HCM);Regulation of actin cytoskeleton
29.4452	29.3441	29.6539	NaN	NaN	NaN	24.9392	25.573	26.0915	NaN	NaN	NaN	0.000747398	0.00865773	9.2884	4.06224	9	7	7	39.5	40.058	40.679	2918200000	24	4	11	9	0	0	0	Q9P0M6;Q5SQT3	Core histone macro-H2A.2;Histone H2A	H2AFY2	sp|Q9P0M6|H2AW_HUMAN Core histone macro-H2A.2 OS=Homo sapiens OX=9606 GN=H2AFY2 PE=1 SV=3;tr|Q5SQT3|Q5SQT3_HUMAN Histone H2A (Fragment) OS=Homo sapiens OX=9606 GN=H2AFY2 PE=1 SV=8	anatomical structure development;biological regulation;brain development;cellular component assembly;cellular component assembly at cellular level;cellular component organization;cellular component organization at cellular level;cellular component organization or biogenesis;cellular component organization or biogenesis at cellular level;cellular macromolecular complex assembly;cellular macromolec…	binding;chromatin binding;chromatin DNA binding;DNA binding;nucleic acid binding;regulatory region DNA binding;regulatory region nucleic acid binding;RNA polymerase II regulatory region DNA binding;RNA polymerase II regulatory region sequence-specific DNA binding;sequence-specific DNA binding;structure-specific DNA binding;transcription regulatory region DNA binding;transcription regulatory regio…	Barr body;cell part;chromatin;chromosomal part;chromosome;extracellular membrane-bounded organelle;extracellular organelle;extracellular region part;extracellular vesicular exosome;intracellular membrane-bounded organelle;intracellular non-membrane-bounded organelle;intracellular organelle;intracellular organelle part;intracellular part;macromolecular complex;membrane-bounded organelle;membrane-b…	Systemic lupus erythematosus
29.146	29.0699	28.5752	NaN	NaN	NaN	24.3164	24.6585	24.0109	NaN	NaN	NaN	2.47408e-05	0.00210864	22.1162	4.05173	7	7	7	8.8	111.59	22.428	1928300000	21	5	12	4	0	0	0	Q8IZP9	G-protein coupled receptor 64	GPR64	sp|Q8IZP9|AGRG2_HUMAN Adhesion G-protein coupled receptor G2 OS=Homo sapiens OX=9606 GN=ADGRG2 PE=1 SV=2	biological regulation;cell surface receptor linked signaling pathway;cellular process;cellular response to stimulus;gamete generation;G-protein coupled receptor protein signaling pathway;male gamete generation;multicellular organismal process;multicellular organismal reproductive process;regulation of biological process;regulation of cellular process;reproductive process;response to stimulus;sign…	G-protein coupled receptor activity;molecular transducer activity;receptor activity;signal transducer activity;signaling receptor activity;transmembrane signaling receptor activity	apical plasma membrane;cell part;cell surface;extracellular membrane-bounded organelle;extracellular organelle;extracellular region part;extracellular vesicular exosome;integral to membrane;integral to plasma membrane;intrinsic to membrane;intrinsic to plasma membrane;membrane part;membrane-bounded organelle;membrane-bounded vesicle;organelle;plasma membrane part;vesicle
30.3256	30.0393	30.8509	25.9908	26.2448	26.9535	23.4784	24.0988	24.5779	20.3421	20.7287	20.9991	0.000426756	0.00655206	10.7353	4.0089	24	24	23	21.9	212.88	104.78	6045800000	55	12	15	23	1	3	1	P10586;H0Y6Z7	Receptor-type tyrosine-protein phosphatase F	PTPRF	sp|P10586|PTPRF_HUMAN Receptor-type tyrosine-protein phosphatase F OS=Homo sapiens OX=9606 GN=PTPRF PE=1 SV=2;tr|H0Y6Z7|H0Y6Z7_HUMAN Receptor-type tyrosine-protein phosphatase F (Fragment) OS=Homo sapiens OX=9606 GN=PTPRF PE=1 SV=1	biological adhesion;biological regulation;cell adhesion;cell migration;cell motility;cell surface receptor linked signaling pathway;cellular component movement;cellular macromolecule metabolic process;cellular metabolic process;cellular process;cellular protein metabolic process;cellular response to stimulus;dephosphorylation;enzyme linked receptor protein signaling pathway;locomotion;macromolecu…	binding;carbohydrate binding;catalytic activity;glycosaminoglycan binding;heparin binding;hydrolase activity;hydrolase activity, acting on ester bonds;molecular transducer activity;pattern binding;phosphatase activity;phosphoprotein phosphatase activity;phosphoric ester hydrolase activity;polysaccharide binding;protein tyrosine phosphatase activity;receptor activity;signal transducer activity;sig…	cell part;extracellular membrane-bounded organelle;extracellular organelle;extracellular region part;extracellular vesicular exosome;integral to membrane;integral to plasma membrane;intrinsic to membrane;intrinsic to plasma membrane;membrane part;membrane-bounded organelle;membrane-bounded vesicle;organelle;plasma membrane part;vesicle	Adherens junction;Cell adhesion molecules (CAMs);Insulin signaling pathway
29.0434	29.131	29.1153	NaN	NaN	NaN	24.4113	24.2213	25.0787	NaN	19.3321	NaN	0.0134745	0.0468321	4.22029	3.93572	10	10	10	23.3	71.158	31.172	2183000000	24	10	5	8	0	0	1	Q8NCL4;S4R3S5	Polypeptide N-acetylgalactosaminyltransferase 6	GALNT6	sp|Q8NCL4|GALT6_HUMAN Polypeptide N-acetylgalactosaminyltransferase 6 OS=Homo sapiens OX=9606 GN=GALNT6 PE=2 SV=2;tr|S4R3S5|S4R3S5_HUMAN Polypeptide N-acetylgalactosaminyltransferase 6 OS=Homo sapiens OX=9606 GN=GALNT6 PE=1 SV=1	carbohydrate metabolic process;cellular carbohydrate metabolic process;cellular macromolecule metabolic process;cellular metabolic process;cellular process;cellular protein metabolic process;glycosylation;macromolecule glycosylation;macromolecule metabolic process;macromolecule modification;metabolic process;O-glycan processing;post-translational protein modification;primary metabolic process;pro…	acetylgalactosaminyltransferase activity;binding;carbohydrate binding;catalytic activity;cation binding;ion binding;metal ion binding;polypeptide N-acetylgalactosaminyltransferase activity;transferase activity;transferase activity, transferring glycosyl groups;transferase activity, transferring hexosyl groups;UDP-glycosyltransferase activity	cell part;cytoplasmic part;Golgi apparatus;Golgi apparatus part;Golgi membrane;integral to membrane;intracellular membrane-bounded organelle;intracellular organelle;intracellular organelle part;intracellular part;intrinsic to membrane;membrane;membrane part;membrane-bounded organelle;organelle;organelle membrane;organelle part;perinuclear region of cytoplasm	Mucin type O-Glycan biosynthesis
28.6111	28.7576	29.0153	NaN	NaN	NaN	23.0511	23.3778	24.0322	NaN	17.4827	NaN	0.0038411	0.0213414	6.01759	3.92795	11	11	11	18.7	116.28	36.476	1809600000	26	6	9	11	0	0	0	B1B0D4;Q86TH1	ADAMTS-like protein 2	ADAMTSL2	tr|B1B0D4|B1B0D4_HUMAN ADAMTS-like protein 2 OS=Homo sapiens OX=9606 GN=ADAMTSL2 PE=1 SV=1;sp|Q86TH1|ATL2_HUMAN ADAMTS-like protein 2 OS=Homo sapiens OX=9606 GN=ADAMTSL2 PE=1 SV=1	biological regulation;negative regulation of biological process;negative regulation of cell communication;negative regulation of cellular process;negative regulation of response to stimulus;negative regulation of signal transduction;negative regulation of signaling;negative regulation of transforming growth factor beta receptor signaling pathway;negative regulation of transmembrane receptor prote…	binding;catalytic activity;cation binding;endopeptidase activity;hydrolase activity;ion binding;metal ion binding;metalloendopeptidase activity;metallopeptidase activity;peptidase activity;peptidase activity, acting on L-amino acid peptides;transition metal ion binding;zinc ion binding	extracellular matrix;extracellular region part;proteinaceous extracellular matrix
31.1831	30.2926	30.154	28.3468	NaN	NaN	27.3654	26.7802	26.6832	24.7659	23.8113	24.2282	0.0174952	0.0550081	3.90312	3.88837	5	5	5	25.4	37.208	40.563	6882200000	22	5	5	4	2	3	3	P20933	N(4)-(beta-N-acetylglucosaminyl)-L-asparaginase;Glycosylasparaginase alpha chain;Glycosylasparaginase beta chain	AGA	sp|P20933|ASPG_HUMAN N(4)-(beta-N-acetylglucosaminyl)-L-asparaginase OS=Homo sapiens OX=9606 GN=AGA PE=1 SV=2	cellular macromolecule metabolic process;cellular metabolic process;cellular process;cellular protein metabolic process;macromolecule metabolic process;macromolecule modification;metabolic process;primary metabolic process;protein deglycosylation;protein maturation;protein metabolic process;protein modification process	asparaginase activity;catalytic activity;hydrolase activity;hydrolase activity, acting on carbon-nitrogen (but not peptide) bonds;hydrolase activity, acting on carbon-nitrogen (but not peptide) bonds, in linear amides;N4-(beta-N-acetylglucosaminyl)-L-asparaginase activity;peptidase activity	cell part;cytoplasmic part;endoplasmic reticulum;extracellular membrane-bounded organelle;extracellular organelle;extracellular region part;extracellular vesicular exosome;intracellular membrane-bounded organelle;intracellular organelle;intracellular part;lysosome;lytic vacuole;membrane-bounded organelle;membrane-bounded vesicle;organelle;vacuole;vesicle	Lysosome;Other glycan degradation
29.1722	29.1905	28.8655	NaN	NaN	NaN	23.9405	24.6714	24.5987	NaN	NaN	NaN	0.00682017	0.0302292	5.13387	3.83056	11	11	11	31.5	58.14	57.139	2183200000	26	7	11	8	0	0	0	H3BRN4;H3BNQ7;P80404	4-aminobutyrate aminotransferase, mitochondrial	ABAT	tr|H3BRN4|H3BRN4_HUMAN 4-aminobutyrate aminotransferase, mitochondrial OS=Homo sapiens OX=9606 GN=ABAT PE=1 SV=1;tr|H3BNQ7|H3BNQ7_HUMAN 4-aminobutyrate aminotransferase, mitochondrial OS=Homo sapiens OX=9606 GN=ABAT PE=1 SV=1;sp|P80404|GABT_HUMAN 4-aminobu	adult behavior;amine catabolic process;amine metabolic process;behavior;behavioral response to cocaine;biological regulation;carboxylic acid catabolic process;carboxylic acid metabolic process;catabolic process;cell communication;cell-cell signaling;cellular amine metabolic process;cellular amino acid catabolic process;cellular amino acid metabolic process;cellular catabolic process;cellular keto…	(S)-3-amino-2-methylpropionate transaminase activity;4-aminobutyrate transaminase activity;binding;catalytic activity;cation binding;cofactor binding;enzyme binding;identical protein binding;ion binding;iron-sulfur cluster binding;metal cluster binding;metal ion binding;protein binding;protein dimerization activity;protein homodimerization activity;pyridoxal phosphate binding;succinate-semialdehy…	4-aminobutyrate transaminase complex;cell part;cell projection;cytoplasmic part;extracellular membrane-bounded organelle;extracellular organelle;extracellular region part;extracellular vesicular exosome;intracellular membrane-bounded organelle;intracellular organelle;intracellular organelle lumen;intracellular organelle part;intracellular part;macromolecular complex;membrane-bounded organelle;mem…	Alanine, aspartate and glutamate metabolism;beta-Alanine metabolism;Butanoate metabolism;Propanoate metabolism;Valine, leucine and isoleucine degradation
27.9917	28.132	27.6976	NaN	NaN	NaN	23.8129	25.1704	24.5986	22.4073	21.8266	NaN	2.90008e-05	0.00228988	21.249	3.74662	4	4	3	10.6	50.499	11.986	1133400000	12	1	6	2	1	2	0	P23769	Endothelial transcription factor GATA-2	GATA2	sp|P23769|GATA2_HUMAN Endothelial transcription factor GATA-2 OS=Homo sapiens OX=9606 GN=GATA2 PE=1 SV=3	anatomical structure development;anatomical structure homeostasis;anatomical structure morphogenesis;biological regulation;biosynthetic process;blood coagulation;cell development;cell differentiation;cell differentiation in hindbrain;cell differentiation in spinal cord;cell fate commitment;cell fate determination;cell maturation;cellular biosynthetic process;cellular component organization;cellul…	binding;C2H2 zinc finger domain binding;cation binding;chromatin binding;DNA binding;enhancer binding;enhancer sequence-specific DNA binding;ion binding;metal ion binding;nucleic acid binding;nucleic acid binding transcription factor activity;protein binding;protein domain specific binding;regulatory region DNA binding;regulatory region nucleic acid binding;RNA polymerase II core promoter proxima…	cell part;intracellular organelle part;intracellular part;macromolecular complex;nuclear part;nucleoplasm;organelle part;protein complex
29.0581	29.023	28.8737	NaN	NaN	NaN	23.3889	23.6229	23.6423	NaN	NaN	NaN	0.000507553	0.00721957	10.2665	3.68932	8	8	8	11.4	111.27	34.097	1997700000	27	10	9	8	0	0	0	Q63HQ2	Pikachurin	EGFLAM	sp|Q63HQ2|EGFLA_HUMAN Pikachurin OS=Homo sapiens OX=9606 GN=EGFLAM PE=1 SV=2	amine metabolic process;aminoglycan metabolic process;biological regulation;carbohydrate metabolic process;cellular component organization;cellular component organization at cellular level;cellular component organization or biogenesis;cellular component organization or biogenesis at cellular level;cellular macromolecule metabolic process;cellular metabolic process;cellular process;cellular protei…	binding;carbohydrate binding;glycosaminoglycan binding;pattern binding;polysaccharide binding	basement membrane;cell junction;extracellular matrix;extracellular matrix part;extracellular region part;interstitial matrix;proteinaceous extracellular matrix;synapse
28.1142	28.4788	28.0063	NaN	NaN	NaN	23.5959	24.9414	24.4327	NaN	NaN	NaN	0.000219171	0.00464739	12.733	3.68238	5	5	5	18.4	44.176	3.1573	1215800000	11	3	4	4	0	0	0	Q14627	Interleukin-13 receptor subunit alpha-2	IL13RA2	sp|Q14627|I13R2_HUMAN Interleukin-13 receptor subunit alpha-2 OS=Homo sapiens OX=9606 GN=IL13RA2 PE=1 SV=1	biological regulation;cell surface receptor linked signaling pathway;cellular process;cellular response to chemical stimulus;cellular response to cytokine stimulus;cellular response to organic substance;cellular response to stimulus;cytokine-mediated signaling pathway;regulation of biological process;regulation of cellular process;response to chemical stimulus;response to cytokine stimulus;respon…	binding;cytokine binding;cytokine receptor activity;molecular transducer activity;protein binding;receptor activity;signal transducer activity;signaling receptor activity;transmembrane signaling receptor activity	cell part;extracellular region part;extracellular space;integral to membrane;intrinsic to membrane;membrane part	Jak-STAT signaling pathway
29.7585	29.367	28.8571	26.8145	25.887	NaN	24.8026	25.1854	24.9087	22.1506	21.0868	NaN	0.00844517	0.0343584	4.83262	3.62776	14	14	14	33.1	61.049	44.583	2856500000	39	13	10	11	2	1	2	P13674	Prolyl 4-hydroxylase subunit alpha-1	P4HA1	sp|P13674|P4HA1_HUMAN Prolyl 4-hydroxylase subunit alpha-1 OS=Homo sapiens OX=9606 GN=P4HA1 PE=1 SV=2	4-hydroxyproline metabolic process;amine metabolic process;carboxylic acid metabolic process;cellular amine metabolic process;cellular amino acid metabolic process;cellular component organization;cellular component organization at cellular level;cellular component organization or biogenesis;cellular component organization or biogenesis at cellular level;cellular ketone metabolic process;cellular …	binding;carboxylic acid binding;catalytic activity;cation binding;dioxygenase activity;ion binding;iron ion binding;L-ascorbic acid binding;metal ion binding;oxidoreductase activity;oxidoreductase activity, acting on paired donors, with incorporation or reduction of molecular oxygen;oxidoreductase activity, acting on paired donors, with incorporation or reduction of molecular oxygen, 2-oxoglutara…	cell part;cytoplasmic part;endoplasmic reticulum;endoplasmic reticulum lumen;endoplasmic reticulum part;intracellular membrane-bounded organelle;intracellular organelle;intracellular organelle lumen;intracellular organelle part;intracellular part;macromolecular complex;membrane;membrane-bounded organelle;membrane-enclosed lumen;mitochondrion;organelle;organelle lumen;organelle part;procollagen-pr…	Arginine and proline metabolism
28.9527	29.188	28.5904	NaN	NaN	26.7503	24.6965	25.184	24.1848	NaN	21.6259	22.1627	0.00814699	0.0335327	4.88232	3.58804	8	8	8	22.9	43.47	13.45	2123100000	23	6	10	6	0	0	1	A0A087WXB8;Q9Y274;C9J480;C9JXM2;C9J0E2;C9IZL6;C9JWJ3	Type 2 lactosamine alpha-2,3-sialyltransferase	ST3GAL6	tr|A0A087WXB8|A0A087WXB8_HUMAN ST3 beta-galactoside alpha-2,3-sialyltransferase 6, isoform CRA_b OS=Homo sapiens OX=9606 GN=ST3GAL6 PE=1 SV=1;sp|Q9Y274|SIA10_HUMAN Type 2 lactosamine alpha-2,3-sialyltransferase OS=Homo sapiens OX=9606 GN=ST3GAL6 PE=1 SV=1;	amine metabolic process;aminoglycan biosynthetic process;aminoglycan metabolic process;biosynthetic process;carbohydrate biosynthetic process;carbohydrate metabolic process;cellular biosynthetic process;cellular carbohydrate metabolic process;cellular lipid metabolic process;cellular macromolecule metabolic process;cellular metabolic process;cellular process;cellular protein metabolic process;cel…	catalytic activity;sialyltransferase activity;transferase activity;transferase activity, transferring glycosyl groups	cell part;cytoplasmic part;extracellular membrane-bounded organelle;extracellular organelle;extracellular region part;extracellular vesicular exosome;Golgi apparatus;Golgi apparatus part;Golgi membrane;integral to Golgi membrane;integral to membrane;integral to organelle membrane;intracellular membrane-bounded organelle;intracellular organelle;intracellular organelle part;intracellular part;intri…	Glycosphingolipid biosynthesis - lacto and neolacto series
30.4	29.0513	29.046	26.4401	NaN	27.0082	27.5216	27.1313	26.9434	24.5338	23.8226	24.0829	0.0184021	0.056641	3.84365	3.57071	2	2	2	10.9	14.905	33.261	3679500000	22	7	4	4	3	2	2	E5RJB8;E5RHU3;E7ESK6;E9PBI9;P34741	Syndecan;Syndecan-2	SDC2	tr|E5RJB8|E5RJB8_HUMAN Syndecan-2 (Fragment) OS=Homo sapiens OX=9606 GN=SDC2 PE=1 SV=1;tr|E5RHU3|E5RHU3_HUMAN Syndecan-2 (Fragment) OS=Homo sapiens OX=9606 GN=SDC2 PE=1 SV=2;tr|E7ESK6|E7ESK6_HUMAN Syndecan OS=Homo sapiens OX=9606 GN=SDC2 PE=1 SV=1;tr|E9PBI	amine metabolic process;aminoglycan biosynthetic process;aminoglycan catabolic process;aminoglycan metabolic process;anatomical structure morphogenesis;axon guidance;biological regulation;biosynthetic process;carbohydrate biosynthetic process;carbohydrate catabolic process;carbohydrate metabolic process;catabolic process;cell migration;cell motility;cell part morphogenesis;cell projection morphog…	binding;PDZ domain binding;protein binding;protein domain specific binding	cell body;cell part;cell surface;cytoplasmic part;Golgi apparatus part;Golgi lumen;integral to membrane;intracellular organelle lumen;intracellular organelle part;intracellular part;intrinsic to membrane;lysosomal lumen;membrane;membrane part;membrane-enclosed lumen;neuronal cell body;organelle lumen;organelle part;plasma membrane;synapse;vacuolar lumen;vacuolar part	Cell adhesion molecules (CAMs);ECM-receptor interaction;Malaria
28.9942	29.6229	29.2216	28.0359	NaN	NaN	26.7125	27.0382	27.089	24.1034	23.5116	23.5192	0.0374591	0.0904111	3.06544	3.49202	4	4	4	15.8	32.461	48.901	3027900000	18	5	5	6	0	1	1	P18827	Syndecan-1	SDC1	sp|P18827|SDC1_HUMAN Syndecan-1 OS=Homo sapiens OX=9606 GN=SDC1 PE=1 SV=3	amine metabolic process;aminoglycan biosynthetic process;aminoglycan catabolic process;aminoglycan metabolic process;anatomical structure development;anatomical structure morphogenesis;biological regulation;biosynthetic process;canonical Wnt receptor signaling pathway;carbohydrate biosynthetic process;carbohydrate catabolic process;carbohydrate metabolic process;catabolic process;cell development…	binding;protein binding;protein C-terminus binding	adherens junction;anchoring junction;cell junction;cell part;cell surface;cell-substrate adherens junction;cell-substrate junction;cytoplasm;cytoplasmic part;external side of plasma membrane;extracellular membrane-bounded organelle;extracellular organelle;extracellular region part;extracellular vesicular exosome;focal adhesion;Golgi apparatus part;Golgi lumen;integral to membrane;integral to plas…	Cell adhesion molecules (CAMs);ECM-receptor interaction;Malaria
28.2686	28.4718	28.5063	NaN	NaN	NaN	18.849	20.3494	20.6227	NaN	NaN	NaN	0.0022051	0.0155119	6.98899	3.47375	21	19	16	4.1	856.87	37.741	1488900000	32	6	14	12	0	0	0	H3BPE1;H3BQK9;Q9UPN3;H0Y390	Microtubule-actin cross-linking factor 1, isoforms 1/2/3/5	MACF1	tr|H3BPE1|H3BPE1_HUMAN Microtubule-actin cross-linking factor 1, isoforms 1/2/3/5 OS=Homo sapiens OX=9606 GN=MACF1 PE=1 SV=1;tr|H3BQK9|H3BQK9_HUMAN Microtubule-actin cross-linking factor 1, isoforms 1/2/3/5 OS=Homo sapiens OX=9606 GN=MACF1 PE=1 SV=1;sp|Q9U	anatomical structure formation involved in morphogenesis;biological regulation;cell cycle arrest;cell cycle process;cell surface receptor linked signaling pathway;cellular process;cellular response to stimulus;developmental process;establishment of localization;establishment of localization in cell;establishment of protein localization;establishment of protein localization in endoplasmic reticulu…	actin binding;actin filament binding;ATPase activity;binding;calcium ion binding;catalytic activity;cation binding;cytoskeletal protein binding;hydrolase activity;hydrolase activity, acting on acid anhydrides;hydrolase activity, acting on acid anhydrides, in phosphorus-containing anhydrides;ion binding;metal ion binding;nucleoside-triphosphatase activity;protein binding;pyrophosphatase activity	actin cytoskeleton;cell part;cell projection membrane;cell projection part;cytoplasm;cytoplasmic part;cytoskeletal part;cytoskeleton;Golgi apparatus;intracellular membrane-bounded organelle;intracellular non-membrane-bounded organelle;intracellular organelle;intracellular organelle part;intracellular part;leading edge membrane;macromolecular complex;membrane;membrane part;membrane-bounded organel…
28.0522	28.353	28.3646	NaN	NaN	NaN	22.6863	23.7682	23.833	NaN	NaN	NaN	0.0269859	0.0722112	3.41167	3.41836	6	5	5	11.4	80.853	25.356	1259300000	10	2	5	3	0	0	0	P35612	Beta-adducin	ADD2	sp|P35612|ADDB_HUMAN Beta-adducin OS=Homo sapiens OX=9606 GN=ADD2 PE=1 SV=3	actin cytoskeleton organization;actin filament bundle assembly;actin filament capping;actin filament organization;actin filament-based process;anatomical structure development;barbed-end actin filament capping;biological regulation;cellular component assembly;cellular component assembly at cellular level;cellular component organization;cellular component organization at cellular level;cellular co…	actin binding;actin filament binding;binding;cytoskeletal protein binding;identical protein binding;protein binding;protein dimerization activity;protein heterodimerization activity;protein homodimerization activity;spectrin binding;structural molecule activity	cell part;cytoplasmic membrane-bounded vesicle;cytoplasmic part;cytoplasmic vesicle;cytoskeletal part;cytosol;F-actin capping protein complex;intracellular membrane-bounded organelle;intracellular organelle;intracellular organelle part;intracellular part;macromolecular complex;membrane;membrane-bounded organelle;membrane-bounded vesicle;organelle;organelle part;plasma membrane;protein complex;ves…
35.8383	35.6477	35.7069	32.3358	32.3283	32.3017	31.5695	31.8385	31.8608	28.3259	28.3431	28.1538	4.77061e-07	0.000615249	59.5237	3.40899	25	25	25	74.6	47.972	226.14	238050000000	238	46	60	62	25	26	19	Q15113	Procollagen C-endopeptidase enhancer 1	PCOLCE	sp|Q15113|PCOC1_HUMAN Procollagen C-endopeptidase enhancer 1 OS=Homo sapiens OX=9606 GN=PCOLCE PE=1 SV=2	biological regulation;developmental process;macromolecule metabolic process;metabolic process;multicellular organismal development;multicellular organismal process;positive regulation of catalytic activity;positive regulation of hydrolase activity;positive regulation of molecular function;positive regulation of peptidase activity;primary metabolic process;protein metabolic process;proteolysis;reg…	binding;carbohydrate binding;collagen binding;enzyme activator activity;enzyme regulator activity;glycosaminoglycan binding;heparin binding;pattern binding;peptidase activator activity;peptidase regulator activity;polysaccharide binding;protein binding	extracellular membrane-bounded organelle;extracellular organelle;extracellular region part;extracellular space;extracellular vesicular exosome;membrane-bounded organelle;membrane-bounded vesicle;organelle;vesicle
30.0021	30.4787	30.7328	27.0171	26.9248	27.0509	26.8064	27.2393	27.4363	23.9639	23.8787	24.1035	9.69446e-05	0.00344343	15.6668	3.4069	7	7	7	47.2	20.567	85.001	6086600000	33	9	12	11	1	0	0	P21291;E9PS42;E9PND2	Cysteine and glycine-rich protein 1	CSRP1	sp|P21291|CSRP1_HUMAN Cysteine and glycine-rich protein 1 OS=Homo sapiens OX=9606 GN=CSRP1 PE=1 SV=3;tr|E9PS42|E9PS42_HUMAN Cysteine and glycine-rich protein 1 OS=Homo sapiens OX=9606 GN=CSRP1 PE=1 SV=1;tr|E9PND2|E9PND2_HUMAN Cysteine and glycine-rich prot	biological adhesion;cell adhesion;cell-cell adhesion;cellular process;homotypic cell-cell adhesion;platelet aggregation	binding;cation binding;ion binding;metal ion binding;transition metal ion binding;zinc ion binding	adherens junction;anchoring junction;cell junction;cell part;cell-substrate adherens junction;cell-substrate junction;extracellular membrane-bounded organelle;extracellular organelle;extracellular region part;extracellular vesicular exosome;focal adhesion;intracellular membrane-bounded organelle;intracellular organelle;intracellular part;membrane-bounded organelle;membrane-bounded vesicle;nucleus…
30.4745	NaN	NaN	23.4196	23.5293	22.864	24.871	18.8811	18.2658	19.8012	20.0203	18.6088	0.166914	0.267486	1.68682	3.36116	17	17	17	30.3	122.2	114.89	1591400000	24	19	1	1	1	1	1	P00450;E9PFZ2;H7C5R1	Ceruloplasmin	CP	sp|P00450|CERU_HUMAN Ceruloplasmin OS=Homo sapiens OX=9606 GN=CP PE=1 SV=1;tr|E9PFZ2|E9PFZ2_HUMAN Ceruloplasmin OS=Homo sapiens OX=9606 GN=CP PE=1 SV=1;tr|H7C5R1|H7C5R1_HUMAN Ceruloplasmin (Fragment) OS=Homo sapiens OX=9606 GN=CP PE=1 SV=1	biological regulation;cation homeostasis;cation transport;cellular cation homeostasis;cellular chemical homeostasis;cellular homeostasis;cellular ion homeostasis;cellular iron ion homeostasis;cellular metal ion homeostasis;cellular process;chemical homeostasis;copper ion transport;establishment of localization;homeostatic process;ion homeostasis;ion transport;iron ion homeostasis;metal ion homeos…	binding;catalytic activity;cation binding;chaperone binding;copper ion binding;ferroxidase activity;ion binding;metal ion binding;oxidoreductase activity;oxidoreductase activity, oxidizing metal ions;oxidoreductase activity, oxidizing metal ions, oxygen as acceptor;protein binding;transition metal ion binding	blood microparticle;cell part;cytoplasmic part;extracellular membrane-bounded organelle;extracellular organelle;extracellular region;extracellular region part;extracellular space;extracellular vesicular exosome;intracellular organelle part;intracellular part;lysosomal membrane;membrane;membrane-bounded organelle;membrane-bounded vesicle;organelle;organelle membrane;organelle part;vacuolar membran…	Porphyrin and chlorophyll metabolism
28.14	28.2049	28.6964	NaN	NaN	NaN	24.1053	25.0031	25.1881	NaN	21.0024	21.5582	0.000217518	0.00464739	12.7576	3.34177	5	5	5	24.3	25.794	8.4881	1426300000	18	4	4	4	2	2	2	Q9Y680;F8WE12	Peptidyl-prolyl cis-trans isomerase FKBP7;Peptidyl-prolyl cis-trans isomerase	FKBP7	sp|Q9Y680|FKBP7_HUMAN Peptidyl-prolyl cis-trans isomerase FKBP7 OS=Homo sapiens OX=9606 GN=FKBP7 PE=1 SV=2;tr|F8WE12|F8WE12_HUMAN Peptidylprolyl isomerase OS=Homo sapiens OX=9606 GN=FKBP7 PE=1 SV=1	cellular macromolecule metabolic process;cellular metabolic process;cellular process;cellular protein metabolic process;chaperone-mediated protein folding;macromolecule metabolic process;macromolecule modification;metabolic process;peptidyl-amino acid modification;peptidyl-proline modification;primary metabolic process;protein folding;protein metabolic process;protein modification process;protein…	binding;calcium ion binding;catalytic activity;cation binding;cis-trans isomerase activity;drug binding;FK506 binding;ion binding;isomerase activity;macrolide binding;metal ion binding;peptidyl-prolyl cis-trans isomerase activity	cell part;cytoplasmic part;endoplasmic reticulum lumen;endoplasmic reticulum membrane;endoplasmic reticulum part;intracellular organelle lumen;intracellular organelle part;intracellular part;membrane;membrane part;membrane-enclosed lumen;organelle lumen;organelle membrane;organelle part
28.2275	28.2633	28.4479	NaN	NaN	NaN	22.2636	22.8876	22.9012	NaN	19.3993	NaN	0.0136033	0.0470762	4.20843	3.31846	6	6	6	5.8	164.2	14.793	1321800000	15	5	4	6	0	0	0	Q5TG12;E9PGC5;Q15262;H0YDP9	Protein-tyrosine-phosphatase;Receptor-type tyrosine-protein phosphatase kappa	PTPRK	tr|Q5TG12|Q5TG12_HUMAN Receptor-type tyrosine-protein phosphatase kappa OS=Homo sapiens OX=9606 GN=PTPRK PE=1 SV=1;tr|E9PGC5|E9PGC5_HUMAN Receptor-type tyrosine-protein phosphatase kappa OS=Homo sapiens OX=9606 GN=PTPRK PE=1 SV=1;sp|Q15262|PTPRK_HUMAN Rece	biological adhesion;biological regulation;cell adhesion;cell junction assembly;cell junction organization;cell migration;cell motility;cell surface receptor linked signaling pathway;cell-substrate junction assembly;cellular component assembly;cellular component assembly at cellular level;cellular component movement;cellular component organization;cellular component organization at cellular level;…	beta-catenin binding;binding;catalytic activity;enzyme binding;gamma-catenin binding;hydrolase activity;hydrolase activity, acting on ester bonds;kinase binding;molecular transducer activity;phosphatase activity;phosphoprotein phosphatase activity;phosphoric ester hydrolase activity;protein binding;protein kinase binding;protein tyrosine phosphatase activity;receptor activity;signal transducer ac…	adherens junction;anchoring junction;axon;cell body;cell junction;cell part;cell projection;cell surface;cell-cell junction;cilium;dendrite;integral to membrane;integral to plasma membrane;intrinsic to membrane;intrinsic to plasma membrane;leading edge membrane;membrane;membrane part;neuron projection;neuronal cell body;nonmotile primary cilium;photoreceptor outer segment;plasma membrane part;pri…
33.9216	34.2766	34.0591	30.5938	30.7315	31.0356	30.7419	31.5302	31.1007	27.4836	27.5997	27.6825	3.82847e-05	0.00248503	19.8128	3.29879	16	16	16	71.2	19.168	185.79	78062000000	91	21	26	25	8	5	6	P01282;H0Y763	VIP peptides;Intestinal peptide PHV-42;Intestinal peptide PHM-27;Vasoactive intestinal peptide	VIP	sp|P01282|VIP_HUMAN VIP peptides OS=Homo sapiens OX=9606 GN=VIP PE=1 SV=1;tr|H0Y763|H0Y763_HUMAN VIP peptides (Fragment) OS=Homo sapiens OX=9606 GN=VIP PE=1 SV=1	behavior;biological regulation;body fluid secretion;cell surface receptor linked signaling pathway;cellular macromolecule metabolic process;cellular metabolic process;cellular nitrogen compound metabolic process;cellular process;cellular response to stimulus;cognition;establishment of localization;establishment of localization in cell;G-protein coupled receptor protein signaling pathway;hormone s…	binding;hormone activity;neuropeptide hormone activity;protein binding;receptor binding	cell body;cell part;extracellular region;neuronal cell body	Neuroactive ligand-receptor interaction
27.6767	28.0606	28.3568	NaN	NaN	NaN	21.656	23.6104	23.5048	NaN	16.1322	NaN	0.00248952	0.0163888	6.76587	3.23819	7	7	7	12.1	88.888	18.154	1123500000	20	6	7	7	0	0	0	Q14563	Semaphorin-3A	SEMA3A	sp|Q14563|SEM3A_HUMAN Semaphorin-3A OS=Homo sapiens OX=9606 GN=SEMA3A PE=1 SV=1	anatomical structure arrangement;anatomical structure development;anatomical structure morphogenesis;apoptosis;axon extension;axon extension involved in axon guidance;axon guidance;axonal fasciculation;axonogenesis;axonogenesis involved in innervation;biological regulation;branchiomotor neuron axon guidance;cell death;cell growth;cell migration;cell motility;cell part morphogenesis;cell projectio…	chemorepellent activity;receptor activity	axon;cell part;cell projection;dendrite;extracellular region;membrane;neuron projection	Axon guidance
28.0165	28.1778	28.1718	NaN	NaN	NaN	24.2679	24.7958	24.6663	NaN	NaN	NaN	0.000293783	0.00541261	11.8145	3.21589	5	5	5	24.5	33.36	21.509	1139300000	14	4	4	6	0	0	0	P32322;J3QKT4;J3KQ22;E2QRB3;J3QL24	Pyrroline-5-carboxylate reductase 1, mitochondrial;Pyrroline-5-carboxylate reductase	PYCR1	sp|P32322|P5CR1_HUMAN Pyrroline-5-carboxylate reductase 1, mitochondrial OS=Homo sapiens OX=9606 GN=PYCR1 PE=1 SV=2;tr|J3QKT4|J3QKT4_HUMAN Pyrroline-5-carboxylate reductase (Fragment) OS=Homo sapiens OX=9606 GN=PYCR1 PE=1 SV=1;tr|J3KQ22|J3KQ22_HUMAN Pyrrol	amine biosynthetic process;amine metabolic process;biological regulation;biosynthetic process;carboxylic acid biosynthetic process;carboxylic acid metabolic process;cellular amine metabolic process;cellular amino acid biosynthetic process;cellular amino acid metabolic process;cellular biosynthetic process;cellular chemical homeostasis;cellular homeostasis;cellular ion homeostasis;cellular ketone …	binding;catalytic activity;identical protein binding;oxidoreductase activity;oxidoreductase activity, acting on the CH-NH group of donors;oxidoreductase activity, acting on the CH-NH group of donors, NAD or NADP as acceptor;protein binding;pyrroline-5-carboxylate reductase activity	cell part;cytoplasmic part;intracellular membrane-bounded organelle;intracellular organelle;intracellular organelle lumen;intracellular organelle part;intracellular part;membrane-bounded organelle;membrane-enclosed lumen;mitochondrial matrix;mitochondrial part;mitochondrion;organelle;organelle lumen;organelle part	Arginine and proline metabolism
29.4482	29.3667	29.047	NaN	NaN	NaN	25.8495	26.607	26.4828	24.8438	24.5116	24.9736	0.00117562	0.0107734	8.25341	3.19314	8	2	2	24.4	19.574	3.1502	3434300000	6	2	1	1	1	1	0	E5RGX5;Q93045	Stathmin;Stathmin-2	STMN2	tr|E5RGX5|E5RGX5_HUMAN Stathmin OS=Homo sapiens OX=9606 GN=STMN2 PE=1 SV=1;sp|Q93045|STMN2_HUMAN Stathmin-2 OS=Homo sapiens OX=9606 GN=STMN2 PE=1 SV=3	biological regulation;negative regulation of biological process;negative regulation of cell projection organization;negative regulation of cellular component organization;negative regulation of cellular process;negative regulation of cytoskeleton organization;negative regulation of microtubule depolymerization;negative regulation of microtubule polymerization;negative regulation of microtubule po…	binding;calcium-dependent protein binding;cytoskeletal protein binding;protein binding;tubulin binding	axon;cell body;cell part;cell projection;cell projection part;cytoplasm;cytoplasmic part;endosome;Golgi apparatus;growth cone;intracellular membrane-bounded organelle;intracellular organelle;intracellular part;lamellipodium;membrane;membrane-bounded organelle;neuron projection;neuronal cell body;organelle;perinuclear region of cytoplasm;site of polarized growth;vesicle
27.8277	28.1584	28.1596	24.1636	NaN	24.7762	21.1259	22.1496	21.9897	17.1447	16.4898	17.6939	0.00258037	0.0167227	6.70114	3.1563	11	11	11	9.5	216.49	27.839	1155400000	37	7	11	14	2	1	2	Q9P2N4;H0Y859	A disintegrin and metalloproteinase with thrombospondin motifs 9	ADAMTS9	sp|Q9P2N4|ATS9_HUMAN A disintegrin and metalloproteinase with thrombospondin motifs 9 OS=Homo sapiens OX=9606 GN=ADAMTS9 PE=1 SV=4;tr|H0Y859|H0Y859_HUMAN A disintegrin and metalloproteinase with thrombospondin motifs 9 (Fragment) OS=Homo sapiens OX=9606 GN	biological regulation;catabolic process;cellular macromolecule metabolic process;cellular metabolic process;cellular process;developmental process;establishment of localization;establishment of protein localization;glycoprotein catabolic process;glycoprotein metabolic process;macromolecule catabolic process;macromolecule metabolic process;metabolic process;multicellular organismal development;mul…	binding;catalytic activity;cation binding;endopeptidase activity;hydrolase activity;ion binding;metal ion binding;metalloendopeptidase activity;metallopeptidase activity;peptidase activity;peptidase activity, acting on L-amino acid peptides;transition metal ion binding;zinc ion binding	cell part;cytoplasmic part;endoplasmic reticulum;extracellular matrix;extracellular region part;extracellular space;intracellular membrane-bounded organelle;intracellular organelle;intracellular part;membrane-bounded organelle;organelle;proteinaceous extracellular matrix
30.9316	28.8359	27.8013	25.2323	26.1899	26.6964	24.1625	22.8275	22.3248	18.9095	19.8834	20.3418	0.0362012	0.0882005	3.10057	3.15006	23	23	23	14.1	262.62	170.74	3460400000	50	27	13	8	0	1	1	P02751	Fibronectin;Anastellin;Ugl-Y1;Ugl-Y2;Ugl-Y3	FN1	sp|P02751|FINC_HUMAN Fibronectin OS=Homo sapiens OX=9606 GN=FN1 PE=1 SV=4	acute inflammatory response;acute-phase response;anatomical structure formation involved in morphogenesis;anatomical structure morphogenesis;angiogenesis;biological adhesion;biological regulation;blood coagulation;calcium-independent cell-matrix adhesion;cell activation;cell adhesion;cell differentiation;cell junction assembly;cell junction organization;cell migration;cell morphogenesis;cell morp…	binding;carbohydrate binding;collagen binding;enzyme activator activity;enzyme binding;enzyme regulator activity;glycosaminoglycan binding;heparin binding;integrin binding;pattern binding;peptidase activator activity;peptidase regulator activity;polysaccharide binding;protease binding;protein binding;protein complex binding;receptor binding	apical plasma membrane;basal lamina;blood microparticle;cell part;cytoplasmic membrane-bounded vesicle lumen;cytoplasmic part;cytoplasmic vesicle part;endoplasmic reticulum-Golgi intermediate compartment;extracellular matrix;extracellular matrix part;extracellular membrane-bounded organelle;extracellular organelle;extracellular region;extracellular region part;extracellular space;extracellular ve…	Amoebiasis;Bacterial invasion of epithelial cells;ECM-receptor interaction;Focal adhesion;Pathways in cancer;Regulation of actin cytoskeleton;Small cell lung cancer
33.5703	33.3147	33.5114	30.4544	30.1804	30.561	30.1511	30.3502	30.5807	27.1781	26.8092	27.3515	2.37038e-05	0.00210864	22.3558	3.06684	10	10	10	57	27.934	53.789	50683000000	68	17	18	17	5	6	5	P22692	Insulin-like growth factor-binding protein 4	IGFBP4	sp|P22692|IBP4_HUMAN Insulin-like growth factor-binding protein 4 OS=Homo sapiens OX=9606 GN=IGFBP4 PE=1 SV=2	anatomical structure development;biological regulation;cell proliferation;cellular macromolecule metabolic process;cellular metabolic process;cellular nitrogen compound metabolic process;cellular process;cellular protein metabolic process;cellular response to stimulus;defense response;developmental process;DNA metabolic process;inflammatory response;macromolecule metabolic process;metabolic proce…	binding;growth factor binding;insulin-like growth factor binding;insulin-like growth factor I binding;insulin-like growth factor II binding;protein binding	extracellular region;extracellular region part;extracellular space
29.2662	29.7942	30.0333	27.291	NaN	27.6441	25.5278	26.3152	26.758	23.9877	23.2005	24.4187	0.0245479	0.0677431	3.51558	3.06649	7	7	7	45.3	30.157	88.157	4116900000	23	6	8	8	1	0	0	A0A087WYF8;Q53GG5;A0A2U3TZH4	PDZ and LIM domain protein 3	PDLIM3	tr|A0A087WYF8|A0A087WYF8_HUMAN PDZ and LIM domain protein 3 OS=Homo sapiens OX=9606 GN=PDLIM3 PE=1 SV=2;sp|Q53GG5|PDLI3_HUMAN PDZ and LIM domain protein 3 OS=Homo sapiens OX=9606 GN=PDLIM3 PE=1 SV=1;tr|A0A2U3TZH4|A0A2U3TZH4_HUMAN PDZ and LIM domain protein	actin cytoskeleton organization;actin filament organization;actin filament-based process;anatomical structure development;cellular component organization;cellular component organization at cellular level;cellular component organization or biogenesis;cellular component organization or biogenesis at cellular level;cellular process;cytoskeleton organization;developmental process;heart development;or…	binding;cation binding;ion binding;metal ion binding;structural constituent of muscle;structural molecule activity;transition metal ion binding;zinc ion binding	actin cytoskeleton;cell part;contractile fiber part;cytoplasm;cytoplasmic part;cytoskeleton;intracellular non-membrane-bounded organelle;intracellular organelle;intracellular part;non-membrane-bounded organelle;organelle;organelle part;Z disc
28.1072	27.6682	27.4859	NaN	NaN	NaN	22.8325	22.7824	22.4916	NaN	NaN	NaN	0.00322698	0.0191491	6.30924	3.06021	5	5	5	8.9	74.925	6.8964	843800000	8	4	3	1	0	0	0	A0A1W2PNW4;P17948	Vascular endothelial growth factor receptor 1	FLT1	tr|A0A1W2PNW4|A0A1W2PNW4_HUMAN Vascular endothelial growth factor receptor 1 OS=Homo sapiens OX=9606 GN=FLT1 PE=1 SV=1;sp|P17948|VGFR1_HUMAN Vascular endothelial growth factor receptor 1 OS=Homo sapiens OX=9606 GN=FLT1 PE=1 SV=2	anatomical structure formation involved in morphogenesis;anatomical structure morphogenesis;angiogenesis;biological regulation;blood vessel morphogenesis;branching morphogenesis of a tube;cell chemotaxis;cell differentiation;cell migration;cell motility;cell surface receptor linked signaling pathway;cellular component movement;cellular developmental process;cellular macromolecule metabolic proces…	adenyl nucleotide binding;adenyl ribonucleotide binding;ATP binding;binding;catalytic activity;growth factor binding;kinase activity;molecular transducer activity;nucleotide binding;phosphotransferase activity, alcohol group as acceptor;protein binding;protein kinase activity;protein tyrosine kinase activity;purine nucleotide binding;purine ribonucleoside triphosphate binding;purine ribonucleotid…	adherens junction;anchoring junction;cell junction;cell part;cell-substrate adherens junction;cell-substrate junction;cytoplasmic part;endosome;extracellular region part;extracellular space;focal adhesion;integral to membrane;integral to plasma membrane;intracellular membrane-bounded organelle;intracellular organelle;intracellular part;intrinsic to membrane;intrinsic to plasma membrane;macromolec…	Cytokine-cytokine receptor interaction;Endocytosis;Focal adhesion;Rheumatoid arthritis
27.9592	28.3018	28.2327	NaN	NaN	NaN	22.9472	23.6404	23.503	20.302	20.0869	21.7126	0.00135366	0.0117429	7.95336	3.04012	18	7	7	32.4	70.02	14.824	1361300000	10	2	2	5	0	0	1	P54652	Heat shock-related 70 kDa protein 2	HSPA2	sp|P54652|HSP72_HUMAN Heat shock-related 70 kDa protein 2 OS=Homo sapiens OX=9606 GN=HSPA2 PE=1 SV=1	anatomical structure development;biological regulation;cell cycle phase;cell cycle process;cell development;cellular component disassembly;cellular component disassembly at cellular level;cellular component organization;cellular component organization at cellular level;cellular component organization or biogenesis;cellular component organization or biogenesis at cellular level;cellular developmen…	adenyl nucleotide binding;adenyl ribonucleotide binding;ATP binding;binding;enzyme binding;glycolipid binding;lipid binding;nucleotide binding;protein binding;purine nucleotide binding;purine ribonucleoside triphosphate binding;purine ribonucleotide binding;ribonucleotide binding;unfolded protein binding	blood microparticle;cell part;cell surface;chromosomal part;cytoplasmic part;cytosol;extracellular membrane-bounded organelle;extracellular organelle;extracellular region part;extracellular vesicular exosome;germ cell nucleus;intracellular membrane-bounded organelle;intracellular organelle;intracellular organelle part;intracellular part;male germ cell nucleus;membrane;membrane-bounded organelle;m…	Antigen processing and presentation;Endocytosis;MAPK signaling pathway;Measles;Protein processing in endoplasmic reticulum;Spliceosome;Toxoplasmosis
27.5213	27.7869	27.4255	NaN	NaN	NaN	21.2905	22.3765	22.0663	NaN	NaN	NaN	0.000308631	0.0056016	11.6663	3.03679	5	5	5	4.7	162.42	7.969	781300000	7	2	3	2	0	0	0	Q92729	Receptor-type tyrosine-protein phosphatase U	PTPRU	sp|Q92729|PTPRU_HUMAN Receptor-type tyrosine-protein phosphatase U OS=Homo sapiens OX=9606 GN=PTPRU PE=1 SV=2	anatomical structure morphogenesis;biological adhesion;biological regulation;canonical Wnt receptor signaling pathway;cell adhesion;cell differentiation;cell surface receptor linked signaling pathway;cell-cell adhesion;cellular developmental process;cellular localization;cellular macromolecule localization;cellular macromolecule metabolic process;cellular metabolic process;cellular process;cellul…	beta-catenin binding;binding;catalytic activity;hydrolase activity;hydrolase activity, acting on ester bonds;molecular transducer activity;phosphatase activity;phosphoprotein phosphatase activity;phosphoric ester hydrolase activity;protein binding;protein tyrosine phosphatase activity;receptor activity;signal transducer activity;signaling receptor activity;transmembrane receptor protein phosphata…	cell junction;cell part;cell-cell junction;integral to membrane;integral to plasma membrane;intrinsic to membrane;intrinsic to plasma membrane;membrane;membrane part;plasma membrane;plasma membrane part
27.5865	27.2151	26.8827	NaN	23.0475	NaN	22.1525	22.7722	22.4545	NaN	17.1471	NaN	0.00800579	0.0331987	4.90663	3.01971	3	3	3	6.3	92.383	26.107	620130000	17	5	6	5	0	1	0	A0A096LNX8;Q96GP6	Scavenger receptor class F member 2	SCARF2	tr|A0A096LNX8|A0A096LNX8_HUMAN Scavenger receptor class F member 2 OS=Homo sapiens OX=9606 GN=SCARF2 PE=1 SV=1;sp|Q96GP6|SREC2_HUMAN Scavenger receptor class F member 2 OS=Homo sapiens OX=9606 GN=SCARF2 PE=1 SV=5	biological adhesion;cell adhesion;cell-cell adhesion;cellular process;heterophilic cell-cell adhesion	cargo receptor activity;receptor activity;scavenger receptor activity	adherens junction;anchoring junction;cell junction;cell part;cell-substrate adherens junction;cell-substrate junction;focal adhesion;integral to membrane;intrinsic to membrane;membrane part
28.0956	28.1551	27.8887	NaN	NaN	NaN	23.285	24.8449	24.2816	NaN	NaN	NaN	0.00164822	0.0130943	7.55088	3.00417	6	6	6	27.6	38.264	19.686	1093500000	15	3	6	6	0	0	0	Q96IW2;M0QYZ4	SH2 domain-containing adapter protein D	SHD	sp|Q96IW2|SHD_HUMAN SH2 domain-containing adapter protein D OS=Homo sapiens OX=9606 GN=SHD PE=1 SV=1;tr|M0QYZ4|M0QYZ4_HUMAN SH2 domain-containing adapter protein D OS=Homo sapiens OX=9606 GN=SHD PE=1 SV=1
27.8286	27.7563	27.7898	NaN	NaN	NaN	23.0919	23.4741	23.5146	NaN	NaN	NaN	0.0171206	0.0541172	3.92878	2.99762	3	3	3	7.1	81.835	5.3681	879550000	5	2	2	1	0	0	0	Q9H2J7	Sodium-dependent neutral amino acid transporter B(0)AT2	SLC6A15	sp|Q9H2J7|S6A15_HUMAN Sodium-dependent neutral amino acid transporter B(0)AT2 OS=Homo sapiens OX=9606 GN=SLC6A15 PE=1 SV=1	amine transport;amino acid transport;branched-chain aliphatic amino acid transport;carboxylic acid transport;cellular process;establishment of localization;ion transport;leucine transport;neurotransmitter transport;neutral amino acid transport;nitrogen compound transport;organic acid transport;organic substance transport;proline transport;transmembrane transport;transport	active transmembrane transporter activity;amine transmembrane transporter activity;amino acid transmembrane transporter activity;carboxylic acid transmembrane transporter activity;cation transmembrane transporter activity;cation:amino acid symporter activity;inorganic cation transmembrane transporter activity;ion transmembrane transporter activity;L-amino acid transmembrane transporter activity;L…	cell part;integral to membrane;integral to plasma membrane;intrinsic to membrane;intrinsic to plasma membrane;membrane;membrane part;plasma membrane;plasma membrane part
29.6697	29.9845	29.7423	26.9615	27.058	26.4169	24.9639	25.4415	25.447	21.8549	21.9644	21.4923	0.00017374	0.00422768	13.5095	2.98672	10	10	10	27.6	57.104	42.25	4046100000	32	6	11	13	0	1	1	Q9UKU9	Angiopoietin-related protein 2	ANGPTL2	sp|Q9UKU9|ANGL2_HUMAN Angiopoietin-related protein 2 OS=Homo sapiens OX=9606 GN=ANGPTL2 PE=1 SV=1	developmental process;multicellular organismal development;multicellular organismal process	binding;protein binding;receptor binding	extracellular membrane-bounded organelle;extracellular organelle;extracellular region part;extracellular space;extracellular vesicular exosome;membrane-bounded organelle;membrane-bounded vesicle;organelle;vesicle
27.5173	27.8635	27.9947	NaN	NaN	NaN	21.8514	23.4747	23.2043	20.4023	NaN	16.6392	0.00755464	0.0321197	4.98795	2.97085	5	5	5	11.5	96.149	57.031	983960000	17	3	6	8	0	0	0	Q92854	Semaphorin-4D	SEMA4D	sp|Q92854|SEM4D_HUMAN Semaphorin-4D OS=Homo sapiens OX=9606 GN=SEMA4D PE=1 SV=1	axon guidance;biological adhesion;biological regulation;cell adhesion;cell surface receptor linked signaling pathway;cell-cell adhesion;cellular process;cellular response to stimulus;chemotaxis;homotypic cell-cell adhesion;immune response;immune system process;leukocyte aggregation;leukocyte cell-cell adhesion;locomotion;multicellular organismal process;negative regulation of alkaline phosphatase…	binding;molecular transducer activity;protein binding;receptor activity;receptor binding;semaphorin receptor binding;signal transducer activity;signaling receptor activity;transmembrane signaling receptor activity	cell part;extracellular region part;extracellular space;integral to membrane;integral to plasma membrane;intrinsic to membrane;intrinsic to plasma membrane;membrane;membrane part;plasma membrane;plasma membrane part	Axon guidance
28.288	27.4276	27.3724	NaN	NaN	26.7196	25.0437	25.2372	25.2088	NaN	21.4265	23.4265	0.0596943	0.127039	2.60562	2.94649	4	3	3	54.1	12.013	45.21	1016100000	8	2	1	2	0	2	1	J3QQM5;Q9BT23;J3QL69;J3KRR0	LIM domain-containing protein 2	LIMD2	tr|J3QQM5|J3QQM5_HUMAN LIM domain-containing protein 2 (Fragment) OS=Homo sapiens OX=9606 GN=LIMD2 PE=1 SV=1;sp|Q9BT23|LIMD2_HUMAN LIM domain-containing protein 2 OS=Homo sapiens OX=9606 GN=LIMD2 PE=1 SV=1;tr|J3QL69|J3QL69_HUMAN LIM domain-containing prote		binding;cation binding;ion binding;metal ion binding;transition metal ion binding;zinc ion binding
28.1183	28.7073	28.2087	NaN	NaN	NaN	24.5078	25.3503	25.0927	23.709	NaN	NaN	0.00623969	0.0288427	5.26349	2.9432	5	4	4	27.1	33.167	20.2	1509600000	17	8	3	4	2	0	0	A0A096LPD9;E7EWK1;A0A182DWF2;D3YTF8;A0A182DWF3;Q9NNW7;A0A096LPK7	Thioredoxin reductase 2, mitochondrial	TXNRD2	tr|A0A096LPD9|A0A096LPD9_HUMAN Thioredoxin reductase 2, mitochondrial OS=Homo sapiens OX=9606 GN=TXNRD2 PE=1 SV=1;tr|E7EWK1|E7EWK1_HUMAN Thioredoxin reductase 2, mitochondrial OS=Homo sapiens OX=9606 GN=TXNRD2 PE=1 SV=1;tr|A0A182DWF2|A0A182DWF2_HUMAN Thior	biological regulation;cell redox homeostasis;cellular homeostasis;cellular process;homeostatic process;regulation of biological process;regulation of biological quality;regulation of cellular process;response to chemical stimulus;response to inorganic substance;response to oxidative stress;response to oxygen radical;response to reactive oxygen species;response to stimulus;response to stress	antioxidant activity;binding;catalytic activity;coenzyme binding;cofactor binding;flavin adenine dinucleotide binding;oxidoreductase activity;oxidoreductase activity, acting on a sulfur group of donors;oxidoreductase activity, acting on a sulfur group of donors, NAD or NADP as acceptor;oxidoreductase activity, acting on NADH or NADPH;thioredoxin-disulfide reductase activity	cell part;cytoplasmic part;intracellular membrane-bounded organelle;intracellular organelle;intracellular organelle lumen;intracellular organelle part;intracellular part;membrane-bounded organelle;membrane-enclosed lumen;mitochondrial matrix;mitochondrial part;mitochondrion;organelle;organelle lumen;organelle part	Pyrimidine metabolism;Selenocompound metabolism
31.8024	28.9716	28.9856	28.0433	NaN	NaN	26.7074	23.7612	24.2875	22.4653	22.7721	NaN	0.0839947	0.161653	2.28851	2.91007	26	22	21	54.4	70.288	119.07	5817700000	41	27	6	5	1	1	1	P13796	Plastin-2	LCP1	sp|P13796|PLSL_HUMAN Plastin-2 OS=Homo sapiens OX=9606 GN=LCP1 PE=1 SV=6	actin cytoskeleton organization;actin filament bundle assembly;actin filament organization;actin filament-based process;anatomical structure morphogenesis;biological regulation;cell activation;cell activation involved in immune response;cell migration;cell motility;cellular component assembly;cellular component assembly at cellular level;cellular component disassembly;cellular component disassemb…	actin binding;actin filament binding;binding;calcium ion binding;cation binding;cytoskeletal protein binding;enzyme binding;GTPase binding;ion binding;metal ion binding;protein binding	actin cytoskeleton;actin filament;actin filament bundle;adherens junction;anchoring junction;cell junction;cell part;cell projection;cell projection membrane;cell projection part;cell-substrate adherens junction;cell-substrate junction;cytoplasm;cytoplasmic part;cytoskeletal part;cytoskeleton;cytosol;extracellular membrane-bounded organelle;extracellular organelle;extracellular region part;extrac…
27.9499	28.184	28.7519	NaN	NaN	NaN	24.2907	25.0123	25.9969	23.8652	22.8433	23.0754	0.00427807	0.0227987	5.84292	2.90319	4	4	4	11.1	31.791	7.6533	1682700000	15	1	3	4	3	1	3	Q9H3N1	Thioredoxin-related transmembrane protein 1	TMX1	sp|Q9H3N1|TMX1_HUMAN Thioredoxin-related transmembrane protein 1 OS=Homo sapiens OX=9606 GN=TMX1 PE=1 SV=1	biological regulation;cell redox homeostasis;cellular homeostasis;cellular macromolecule metabolic process;cellular metabolic process;cellular process;cellular protein metabolic process;cellular response to stimulus;cellular response to stress;homeostatic process;macromolecule metabolic process;metabolic process;primary metabolic process;protein folding;protein metabolic process;regulation of bio…	catalytic activity;disulfide oxidoreductase activity;intramolecular oxidoreductase activity;intramolecular oxidoreductase activity, interconverting keto- and enol-groups;intramolecular oxidoreductase activity, transposing S-S bonds;isomerase activity;oxidoreductase activity;oxidoreductase activity, acting on a sulfur group of donors;protein disulfide isomerase activity	cell part;cytoplasmic part;endoplasmic reticulum;endoplasmic reticulum membrane;endoplasmic reticulum part;integral to membrane;intracellular membrane-bounded organelle;intracellular non-membrane-bounded organelle;intracellular organelle;intracellular organelle part;intracellular part;intrinsic to membrane;membrane;membrane part;membrane-bounded organelle;non-membrane-bounded organelle;nuclear pa…
29.0203	28.6735	29.0936	NaN	NaN	NaN	26.8483	27.1599	27.7277	NaN	NaN	NaN	0.00202613	0.0146637	7.14845	2.88347	3	3	3	22.4	20.825	9.5841	1972100000	12	4	4	4	0	0	0	P55001	Microfibrillar-associated protein 2	MFAP2	sp|P55001|MFAP2_HUMAN Microfibrillar-associated protein 2 OS=Homo sapiens OX=9606 GN=MFAP2 PE=2 SV=1	anatomical structure formation involved in morphogenesis;cell differentiation;cellular component organization;cellular component organization at cellular level;cellular component organization or biogenesis;cellular component organization or biogenesis at cellular level;cellular developmental process;cellular process;developmental process;extracellular matrix organization;extracellular structure o…		extracellular matrix part;extracellular region;extracellular region part;fibril;microfibril
36.8206	36.8446	37.018	33.9453	34.0528	34.039	31.3641	31.9346	32.0489	28.8416	29.0165	28.8675	2.17018e-06	0.00106171	40.736	2.88199	52	52	52	67.8	101.55	323.31	564320000000	482	101	106	121	54	51	49	E7EUF1;Q13822;E5RIA2	Ectonucleotide pyrophosphatase/phosphodiesterase family member 2	ENPP2	tr|E7EUF1|E7EUF1_HUMAN Ectonucleotide pyrophosphatase/phosphodiesterase family member 2 OS=Homo sapiens OX=9606 GN=ENPP2 PE=1 SV=1;sp|Q13822|ENPP2_HUMAN Ectonucleotide pyrophosphatase/phosphodiesterase family member 2 OS=Homo sapiens OX=9606 GN=ENPP2 PE=1	alcohol metabolic process;amine metabolic process;biological regulation;catabolic process;cell surface receptor linked signaling pathway;cellular amine metabolic process;cellular biogenic amine metabolic process;cellular catabolic process;cellular component movement;cellular lipid catabolic process;cellular lipid metabolic process;cellular metabolic process;cellular nitrogen compound metabolic pr…	alkylglycerophosphoethanolamine phosphodiesterase activity;binding;calcium ion binding;carbohydrate binding;carboxylic ester hydrolase activity;cargo receptor activity;catalytic activity;cation binding;exonuclease activity;hydrolase activity;hydrolase activity, acting on acid anhydrides;hydrolase activity, acting on acid anhydrides, in phosphorus-containing anhydrides;hydrolase activity, acting o…	cell part;extracellular region part;extracellular space;integral to membrane;integral to plasma membrane;intrinsic to membrane;intrinsic to plasma membrane;membrane;membrane part;plasma membrane;plasma membrane part	Ether lipid metabolism
34.4664	33.8514	33.9188	31.1805	31.2595	31.2841	31.3511	31.1571	31.1893	28.4727	28.5536	28.5518	0.000135689	0.00383198	14.3859	2.8375	7	7	7	40	20.14	46.079	78681000000	50	11	12	12	5	4	6	P01344	Insulin-like growth factor II;Insulin-like growth factor II;Insulin-like growth factor II Ala-25 Del;Preptin	IGF2	sp|P01344|IGF2_HUMAN Insulin-like growth factor II OS=Homo sapiens OX=9606 GN=IGF2 PE=1 SV=1	alcohol metabolic process;anatomical structure development;anatomical structure morphogenesis;behavior;biological regulation;blood coagulation;carbohydrate metabolic process;cell activation;cell differentiation;cell surface receptor linked signaling pathway;cellular carbohydrate metabolic process;cellular developmental process;cellular macromolecule metabolic process;cellular metabolic process;ce…	binding;enzyme activator activity;enzyme regulator activity;growth factor activity;insulin receptor binding;insulin-like growth factor receptor binding;kinase activator activity;kinase regulator activity;protein binding;protein complex binding;protein kinase activator activity;protein kinase regulator activity;protein serine/threonine kinase activator activity;receptor activator activity;receptor…	cell part;cytoplasmic membrane-bounded vesicle lumen;cytoplasmic part;cytoplasmic vesicle part;extracellular membrane-bounded organelle;extracellular organelle;extracellular region;extracellular region part;extracellular space;extracellular vesicular exosome;intracellular organelle part;intracellular part;membrane;membrane-bounded organelle;membrane-bounded vesicle;membrane-enclosed lumen;organel…
27.731	27.9436	27.934	NaN	NaN	NaN	22.9845	23.8384	23.8069	NaN	20.651	NaN	0.0218237	0.0620853	3.64728	2.8372	6	6	6	17.1	40.658	10.17	990500000	13	3	5	4	1	0	0	B4DWA1;I3L4C2;Q9UQB8;I3L3C6	Brain-specific angiogenesis inhibitor 1-associated protein 2	BAIAP2	tr|B4DWA1|B4DWA1_HUMAN Brain-specific angiogenesis inhibitor 1-associated protein 2 OS=Homo sapiens OX=9606 GN=BAIAP2 PE=1 SV=1;tr|I3L4C2|I3L4C2_HUMAN Brain-specific angiogenesis inhibitor 1-associated protein 2 OS=Homo sapiens OX=9606 GN=BAIAP2 PE=1 SV=1;	actin crosslink formation;actin cytoskeleton organization;actin filament bundle assembly;actin filament organization;actin filament-based process;anatomical structure development;anatomical structure morphogenesis;axonogenesis;biological regulation;cell part morphogenesis;cell projection morphogenesis;cell projection organization;cell surface receptor linked signaling pathway;cellular component a…	binding;binding, bridging;cytoskeletal adaptor activity;cytoskeletal protein binding;identical protein binding;proline-rich region binding;protein binding;protein binding, bridging;protein C-terminus binding	cell part;cell projection;cytoplasm;cytoplasmic part;cytoskeleton;cytosol;extracellular membrane-bounded organelle;extracellular organelle;extracellular region part;extracellular vesicular exosome;filopodium;intracellular non-membrane-bounded organelle;intracellular organelle;intracellular organelle part;intracellular part;membrane;membrane-bounded organelle;membrane-bounded vesicle;neuron projec…	Adherens junction;Regulation of actin cytoskeleton
27.6699	27.9459	27.8881	NaN	NaN	NaN	21.0139	22.8254	22.4837	NaN	NaN	NaN	0.000385929	0.0062215	11.0164	2.7888	10	10	10	10.1	155.05	67.37	955720000	22	3	10	9	0	0	0	A6NKG5	Retrotransposon-like protein 1	RTL1	sp|A6NKG5|RTL1_HUMAN Retrotransposon-like protein 1 OS=Homo sapiens OX=9606 GN=RTL1 PE=3 SV=3	developmental process;multicellular organismal development;multicellular organismal process		cell part;integral to membrane;intrinsic to membrane;membrane part
27.8717	28.6986	29.0709	NaN	27.5013	NaN	22.0608	24.5016	24.4434	21.4331	21.5705	NaN	0.0602545	0.12795	2.59674	2.77344	6	6	6	17.1	68.254	19.662	2047900000	19	3	5	6	2	2	1	P53350	Serine/threonine-protein kinase PLK1	PLK1	sp|P53350|PLK1_HUMAN Serine/threonine-protein kinase PLK1 OS=Homo sapiens OX=9606 GN=PLK1 PE=1 SV=1	activation of anaphase-promoting complex activity;activation of mitotic anaphase-promoting complex activity;anaphase-promoting complex-dependent proteasomal ubiquitin-dependent protein catabolic process;biological regulation;catabolic process;cell cycle;cell cycle checkpoint;cell cycle cytokinesis;cell cycle phase;cell cycle process;cell proliferation;cellular catabolic process;cellular component…	adenyl nucleotide binding;adenyl ribonucleotide binding;anaphase-promoting complex binding;ATP binding;binding;catalytic activity;cytoskeletal protein binding;enzyme binding;kinase activity;kinase binding;microtubule binding;nucleotide binding;phosphotransferase activity, alcohol group as acceptor;protein binding;protein complex binding;protein kinase activity;protein kinase binding;protein serin…	cell part;centrosome;chromosomal part;condensed chromosome outer kinetochore;condensed nuclear chromosome outer kinetochore;cytoplasm;cytoplasmic part;cytoskeletal part;cytoskeleton;cytosol;intracellular membrane-bounded organelle;intracellular non-membrane-bounded organelle;intracellular organelle;intracellular organelle part;intracellular part;kinetochore;macromolecular complex;membrane-bounded…	Cell cycle;Oocyte meiosis;Progesterone-mediated oocyte maturation
27.8754	29.0019	28.9998	29.1901	NaN	NaN	23.5352	24.8719	25.0077	25.1086	24.0751	24.2386	0.192276	0.29715	1.56658	2.75786	3	3	3	10.9	49.204	15.294	3455500000	12	3	2	2	3	1	1	A0A1W2PPX5;A0A1W2PPU6;A0A1W2PQR6;A0A1W2PQB7;A0A1W2PS43;A0A1W2PRS1;Q14108;A0A1W2PRF6	Lysosome membrane protein 2	SCARB2	tr|A0A1W2PPX5|A0A1W2PPX5_HUMAN Lysosome membrane protein 2 OS=Homo sapiens OX=9606 GN=SCARB2 PE=1 SV=1;tr|A0A1W2PPU6|A0A1W2PPU6_HUMAN Lysosome membrane protein 2 OS=Homo sapiens OX=9606 GN=SCARB2 PE=1 SV=1;tr|A0A1W2PQR6|A0A1W2PQR6_HUMAN Lysosome membrane p	biological adhesion;cell adhesion;cellular process;establishment of localization;establishment of localization in cell;establishment of protein localization;establishment of protein localization to organelle;establishment of protein localization to vacuole;intracellular protein transport;intracellular transport;lysosomal transport;protein targeting;protein targeting to lysosome;protein targeting …	binding;enzyme binding;protein binding;receptor activity	adherens junction;anchoring junction;cell junction;cell part;cell-substrate adherens junction;cell-substrate junction;cytoplasmic part;extracellular membrane-bounded organelle;extracellular organelle;extracellular region part;extracellular vesicular exosome;focal adhesion;integral to membrane;intracellular organelle lumen;intracellular organelle part;intracellular part;intrinsic to membrane;lysos…	Lysosome
28.1487	28.2964	27.8726	NaN	NaN	NaN	22.9036	23.7073	23.1403	NaN	NaN	NaN	0.00914183	0.0361654	4.7244	2.75232	6	6	6	12.9	77.197	20.848	1108400000	14	1	6	7	0	0	0	E7END4;P58215;C9J5M1;B8ZZT6;B9A025	Lysyl oxidase homolog 3	LOXL3	tr|E7END4|E7END4_HUMAN Lysyl oxidase homolog 3 OS=Homo sapiens OX=9606 GN=LOXL3 PE=1 SV=1;sp|P58215|LOXL3_HUMAN Lysyl oxidase homolog 3 OS=Homo sapiens OX=9606 GN=LOXL3 PE=1 SV=1;tr|C9J5M1|C9J5M1_HUMAN Lysyl oxidase homolog 3 (Fragment) OS=Homo sapiens OX=	anatomical structure morphogenesis;biological regulation;cell morphogenesis;cell morphogenesis involved in differentiation;cellular component morphogenesis;cellular component organization;cellular component organization or biogenesis;cellular developmental process;cellular process;developmental process;epithelial to mesenchymal transition;negative regulation of biological process;negative regulat…	binding;cargo receptor activity;catalytic activity;cation binding;copper ion binding;ion binding;metal ion binding;oxidoreductase activity;oxidoreductase activity, acting on the CH-NH2 group of donors;oxidoreductase activity, acting on the CH-NH2 group of donors, oxygen as acceptor;protein-lysine 6-oxidase activity;receptor activity;scavenger receptor activity;transition metal ion binding	cell part;cytoplasm;extracellular region;extracellular region part;extracellular space;intracellular membrane-bounded organelle;intracellular organelle;intracellular part;membrane;membrane-bounded organelle;nucleus;organelle
29.3404	29.9557	30.3673	26.8398	26.9914	27.8311	22.9385	24.7606	24.74	20.6236	20.9142	20.6308	0.00340872	0.0198249	6.21626	2.66707	19	19	19	19.6	167.71	86.765	4809200000	42	8	17	15	1	1	0	O75094;A0A0A0MSC8	Slit homolog 3 protein	SLIT3	sp|O75094|SLIT3_HUMAN Slit homolog 3 protein OS=Homo sapiens OX=9606 GN=SLIT3 PE=2 SV=3;tr|A0A0A0MSC8|A0A0A0MSC8_HUMAN Slit homolog 3 protein OS=Homo sapiens OX=9606 GN=SLIT3 PE=1 SV=1	anatomical structure morphogenesis;apoptosis;apoptosis involved in luteolysis;axon extension;axon extension involved in axon guidance;axon guidance;biological regulation;cell death;cell growth;cell surface receptor linked signaling pathway;cellular process;cellular process involved in reproduction;cellular response to chemical stimulus;cellular response to endogenous stimulus;cellular response to…	binding;calcium ion binding;cation binding;ion binding;metal ion binding;protein binding;receptor binding;Roundabout binding	cell part;cytoplasmic part;extracellular region;extracellular region part;extracellular space;intracellular membrane-bounded organelle;intracellular organelle;intracellular part;membrane-bounded organelle;mitochondrion;organelle	Axon guidance
29.0591	29.4042	29.1895	26.6098	26.7988	26.5513	24.0395	25.6095	25.1314	22.574	22.5847	21.6909	3.36828e-05	0.00241649	20.4628	2.56427	10	10	10	36.8	44.205	53.201	2906700000	34	7	14	9	1	2	1	J3KNW4;A0A0A0MSG2;Q14192	Four and a half LIM domains protein 2	FHL2	tr|J3KNW4|J3KNW4_HUMAN Four and a half LIM domains protein 2 OS=Homo sapiens OX=9606 GN=FHL2 PE=1 SV=1;tr|A0A0A0MSG2|A0A0A0MSG2_HUMAN Four and a half LIM domains protein 2 OS=Homo sapiens OX=9606 GN=FHL2 PE=1 SV=1;sp|Q14192|FHL2_HUMAN Four and a half LIM d	anatomical structure development;anatomical structure formation involved in morphogenesis;androgen receptor signaling pathway;atrial cardiac muscle cell development;biological regulation;biosynthetic process;cardiac cell development;cardiac muscle cell development;cell development;cell differentiation;cellular biosynthetic process;cellular developmental process;cellular lipid metabolic process;ce…	androgen receptor binding;binding;cation binding;hormone receptor binding;identical protein binding;ion binding;metal ion binding;nuclear hormone receptor binding;protein binding;protein binding transcription factor activity;receptor binding;steroid hormone receptor binding;transcription coactivator activity;transcription cofactor activity;transcription factor binding;transcription factor binding…	actin cytoskeleton;adherens junction;anchoring junction;cell junction;cell part;cell-substrate adherens junction;cell-substrate junction;contractile fiber part;cytoplasmic part;cytoskeleton;focal adhesion;intracellular membrane-bounded organelle;intracellular non-membrane-bounded organelle;intracellular organelle;intracellular organelle part;intracellular part;M band;membrane-bounded organelle;no…	Osteoclast differentiation
28.2496	28.1742	27.7472	NaN	NaN	NaN	24.4077	23.3903	24.0357	21.1162	19.1002	NaN	0.000344505	0.00579504	11.3421	2.55561	6	6	6	28.2	36.828	23.05	1065700000	17	3	6	6	0	1	1	C9JVB6;Q7L0Y3	Mitochondrial ribonuclease P protein 1	TRMT10C	tr|C9JVB6|C9JVB6_HUMAN tRNA methyltransferase 10 homolog C (Fragment) OS=Homo sapiens OX=9606 GN=TRMT10C PE=1 SV=1;sp|Q7L0Y3|TM10C_HUMAN tRNA methyltransferase 10 homolog C OS=Homo sapiens OX=9606 GN=TRMT10C PE=1 SV=2	cellular component organization;cellular component organization at cellular level;cellular component organization or biogenesis;cellular component organization or biogenesis at cellular level;cellular macromolecule metabolic process;cellular metabolic process;cellular nitrogen compound metabolic process;cellular process;macromolecule metabolic process;metabolic process;mitochondrial RNA 5'-end pr…	catalytic activity;methyltransferase activity;transferase activity;transferase activity, transferring one-carbon groups	cell part;cytoplasmic part;intracellular membrane-bounded organelle;intracellular non-membrane-bounded organelle;intracellular organelle;intracellular organelle part;intracellular part;membrane-bounded organelle;mitochondrial nucleoid;mitochondrial part;mitochondrion;non-membrane-bounded organelle;nuclear part;nucleoid;nucleoplasm;organelle;organelle part
28.6475	28.1059	29.1527	NaN	27.3465	26.9617	26.1625	25.6677	26.2017	23.0881	25.0966	23.1543	0.0846332	0.162585	2.28164	2.55275	3	3	2	26.9	13.596	4.2206	2077800000	9	2	1	2	1	2	1	O43805	Sjoegren syndrome nuclear autoantigen 1	SSNA1	sp|O43805|SSNA1_HUMAN Sjoegren syndrome nuclear autoantigen 1 OS=Homo sapiens OX=9606 GN=SSNA1 PE=1 SV=2	cell cycle;cell cycle process;cellular component movement;cellular component organization;cellular component organization at cellular level;cellular component organization or biogenesis;cellular component organization or biogenesis at cellular level;cellular localization;cellular macromolecule localization;cellular membrane organization;cellular process;cellular protein localization;ciliary recep…		cell part;centrosome;cytoplasmic part;cytoskeletal part;cytosol;intracellular membrane-bounded organelle;intracellular non-membrane-bounded organelle;intracellular organelle;intracellular organelle part;intracellular part;membrane-bounded organelle;microtubule organizing center;non-membrane-bounded organelle;nucleus;organelle;organelle part
26.8701	26.8274	26.8346	NaN	NaN	NaN	22.3393	23.0402	22.7258	NaN	NaN	NaN	0.0340053	0.0843915	3.16547	2.49678	4	4	4	8.6	81.372	7.9847	459110000	7	1	4	2	0	0	0	Q9UER7;A0A0G2JJZ4;Q4VX54	Death domain-associated protein 6	DAXX	sp|Q9UER7|DAXX_HUMAN Death domain-associated protein 6 OS=Homo sapiens OX=9606 GN=DAXX PE=1 SV=2;tr|A0A0G2JJZ4|A0A0G2JJZ4_HUMAN Death domain-associated protein 6 (Fragment) OS=Homo sapiens OX=9606 GN=DAXX PE=1 SV=1;tr|Q4VX54|Q4VX54_HUMAN Death domain-assoc	activation of JUN kinase activity;activation of MAPK activity;androgen receptor signaling pathway;apoptosis;biological regulation;biosynthetic process;cell cycle cytokinesis;cell cycle process;cell death;cellular biosynthetic process;cellular component assembly;cellular component assembly at cellular level;cellular component organization;cellular component organization at cellular level;cellular …	androgen receptor binding;binding;enzyme activator activity;enzyme binding;enzyme regulator activity;heat shock protein binding;histone binding;hormone receptor binding;identical protein binding;kinase activator activity;kinase binding;kinase regulator activity;molecular transducer activity;nuclear hormone receptor binding;p53 binding;protein binding;protein binding transcription factor activity;…	cell part;chromatin;chromatin remodeling complex;chromosomal part;chromosome, centromeric region;cytoplasm;cytoplasmic part;cytosol;heterochromatin;intracellular membrane-bounded organelle;intracellular non-membrane-bounded organelle;intracellular organelle;intracellular organelle part;intracellular part;macromolecular complex;membrane-bounded organelle;non-membrane-bounded organelle;nuclear body…	Amyotrophic lateral sclerosis (ALS);MAPK signaling pathway
27.5419	27.5659	27.3115	NaN	NaN	NaN	22.1571	21.7128	22.12	18.1493	19.9599	NaN	0.00565759	0.0271916	5.40917	2.47433	4	4	4	6.7	126.23	16.647	755050000	12	3	5	4	0	0	0	O14917;A0A087WXV2	Protocadherin-17	PCDH17	sp|O14917|PCD17_HUMAN Protocadherin-17 OS=Homo sapiens OX=9606 GN=PCDH17 PE=2 SV=2;tr|A0A087WXV2|A0A087WXV2_HUMAN Protocadherin-17 (Fragment) OS=Homo sapiens OX=9606 GN=PCDH17 PE=1 SV=1	biological adhesion;cell adhesion;cell-cell adhesion;cellular process;homophilic cell adhesion	binding;calcium ion binding;cation binding;ion binding;metal ion binding	cell part;integral to membrane;intrinsic to membrane;membrane;membrane part;plasma membrane
27.2311	27.249	26.8509	NaN	NaN	NaN	24.9058	25.8404	25.5519	23.1596	23.9483	22.411	0.00282917	0.0177985	6.53736	2.46252	3	3	3	41.3	12.32	8.9939	687350000	8	2	3	1	1	0	1	G3V4I5;Q9P0R6;G3V368	GSK3-beta interaction protein	GSKIP	tr|G3V4I5|G3V4I5_HUMAN GSK3B-interacting protein (Fragment) OS=Homo sapiens OX=9606 GN=GSKIP PE=1 SV=1;sp|Q9P0R6|GSKIP_HUMAN GSK3B-interacting protein OS=Homo sapiens OX=9606 GN=GSKIP PE=1 SV=2;tr|G3V368|G3V368_HUMAN GSK3B-interacting protein (Fragment) OS			cell part;cytoplasm;intracellular part
28.3749	28.4981	28.4179	27.9503	NaN	NaN	22.8064	23.9111	23.6165	22.216	NaN	22.2527	0.0778624	0.152686	2.35765	2.43728	19	7	7	27.4	108.28	55.424	1971100000	17	7	5	3	1	0	1	M0R116;A0A2R8YEY8;A0A0A0MT26;P13637	Sodium/potassium-transporting ATPase subunit alpha-3	ATP1A3	tr|M0R116|M0R116_HUMAN Sodium/potassium-transporting ATPase subunit alpha OS=Homo sapiens OX=9606 GN=ATP1A3 PE=1 SV=1;tr|A0A2R8YEY8|A0A2R8YEY8_HUMAN Sodium/potassium-transporting ATPase subunit alpha OS=Homo sapiens OX=9606 PE=3 SV=1;tr|A0A0A0MT26|A0A0A0MT	adult behavior;adult locomotory behavior;associative learning;behavior;biological regulation;cation homeostasis;cation transport;cell surface receptor linked signaling pathway;cellular cation homeostasis;cellular chemical homeostasis;cellular homeostasis;cellular ion homeostasis;cellular metal ion homeostasis;cellular monovalent inorganic cation homeostasis;cellular potassium ion homeostasis;cell…	active transmembrane transporter activity;adenyl nucleotide binding;adenyl ribonucleotide binding;ATP binding;ATPase activity;ATPase activity, coupled;ATPase activity, coupled to movement of substances;ATPase activity, coupled to transmembrane movement of ions;ATPase activity, coupled to transmembrane movement of ions, phosphorylative mechanism;ATPase activity, coupled to transmembrane movement o…	axon;cell part;cell projection;cell projection part;cytoplasmic part;dendritic spine head;dendritic spine neck;endoplasmic reticulum;Golgi apparatus;integral to membrane;intracellular membrane-bounded organelle;intracellular organelle;intracellular part;intrinsic to membrane;macromolecular complex;membrane;membrane part;membrane-bounded organelle;myelin sheath;neuron projection;nucleus;organelle;…	Aldosterone-regulated sodium reabsorption;Bile secretion;Carbohydrate digestion and absorption;Cardiac muscle contraction;Endocrine and other factor-regulated calcium reabsorption;Gastric acid secretion;Mineral absorption;Pancreatic secretion;Protein digestion and absorption;Proximal tubule bicarbonate reclamation;Salivary secretion
27.8005	27.6369	27.5875	27.1483	NaN	NaN	24.1143	23.4324	24.1257	22.666	19.7288	NaN	0.0793348	0.154867	2.3405	2.40465	7	7	7	32.9	42.272	31.372	995550000	14	4	4	3	3	0	0	P51570;K7EII7	Galactokinase	GALK1	sp|P51570|GALK1_HUMAN Galactokinase OS=Homo sapiens OX=9606 GN=GALK1 PE=1 SV=1;tr|K7EII7|K7EII7_HUMAN Galactokinase (Fragment) OS=Homo sapiens OX=9606 GN=GALK1 PE=1 SV=1	alcohol catabolic process;alcohol metabolic process;alditol metabolic process;carbohydrate catabolic process;carbohydrate metabolic process;catabolic process;cellular carbohydrate catabolic process;cellular carbohydrate metabolic process;cellular metabolic process;cellular process;galactitol metabolic process;galactose catabolic process;galactose metabolic process;hexitol metabolic process;hexose…	adenyl nucleotide binding;adenyl ribonucleotide binding;ATP binding;binding;carbohydrate binding;carbohydrate kinase activity;catalytic activity;galactokinase activity;galactose binding;kinase activity;monosaccharide binding;nucleotide binding;phosphotransferase activity, alcohol group as acceptor;purine nucleotide binding;purine ribonucleoside triphosphate binding;purine ribonucleotide binding;r…	cell part;cytoplasm;cytoplasmic part;cytosol;extracellular membrane-bounded organelle;extracellular organelle;extracellular region part;extracellular vesicular exosome;intracellular part;membrane;membrane-bounded organelle;membrane-bounded vesicle;organelle;vesicle	Amino sugar and nucleotide sugar metabolism;Galactose metabolism
27.4237	27.7437	27.4409	NaN	NaN	NaN	22.4304	23.511	22.0227	18.4721	19.5056	17.4469	6.47146e-05	0.00300252	17.354	2.39669	7	7	7	14.4	81.836	17.523	787220000	15	5	6	3	0	0	1	Q8IVL6	Prolyl 3-hydroxylase 3	LEPREL2	sp|Q8IVL6|P3H3_HUMAN Prolyl 3-hydroxylase 3 OS=Homo sapiens OX=9606 GN=P3H3 PE=1 SV=1	biological regulation;cellular component organization;cellular component organization at cellular level;cellular component organization or biogenesis;cellular component organization or biogenesis at cellular level;cellular process;extracellular matrix organization;extracellular structure organization;negative regulation of biological process;negative regulation of cell proliferation;negative regu…	binding;carboxylic acid binding;catalytic activity;cation binding;ion binding;iron ion binding;L-ascorbic acid binding;metal ion binding;oxidoreductase activity;oxidoreductase activity, acting on paired donors, with incorporation or reduction of molecular oxygen;oxidoreductase activity, acting on paired donors, with incorporation or reduction of molecular oxygen, 2-oxoglutarate as one donor, and …	cell part;cytoplasmic part;endoplasmic reticulum lumen;endoplasmic reticulum part;intracellular organelle lumen;intracellular organelle part;intracellular part;membrane-enclosed lumen;organelle lumen;organelle part
30.0841	30.2954	31.0947	27.9655	28.7221	27.6972	24.5423	25.5558	26.0716	22.4956	22.9185	22.1201	0.00555291	0.0267549	5.43731	2.36311	17	17	17	23.3	114.76	113.42	7483400000	54	7	19	19	2	4	3	P16615;H7C5W9	Sarcoplasmic/endoplasmic reticulum calcium ATPase 2	ATP2A2	sp|P16615|AT2A2_HUMAN Sarcoplasmic/endoplasmic reticulum calcium ATPase 2 OS=Homo sapiens OX=9606 GN=ATP2A2 PE=1 SV=1;tr|H7C5W9|H7C5W9_HUMAN Sarcoplasmic/endoplasmic reticulum calcium ATPase 2 (Fragment) OS=Homo sapiens OX=9606 GN=ATP2A2 PE=1 SV=1	anatomical structure development;biological adhesion;biological regulation;blood coagulation;calcium ion homeostasis;calcium ion transmembrane transport;calcium ion transport;calcium-mediated signaling;cation homeostasis;cation transport;cell adhesion;cellular calcium ion homeostasis;cellular cation homeostasis;cellular chemical homeostasis;cellular divalent inorganic cation homeostasis;cellular …	active transmembrane transporter activity;adenyl nucleotide binding;adenyl ribonucleotide binding;ATP binding;ATPase activity;ATPase activity, coupled;ATPase activity, coupled to movement of substances;ATPase activity, coupled to transmembrane movement of ions;ATPase activity, coupled to transmembrane movement of ions, phosphorylative mechanism;ATPase activity, coupled to transmembrane movement o…	cell part;cytoplasmic part;endoplasmic reticulum;endoplasmic reticulum membrane;endoplasmic reticulum part;integral to membrane;integral to plasma membrane;intracellular membrane-bounded organelle;intracellular organelle;intracellular organelle part;intracellular part;intrinsic to membrane;intrinsic to plasma membrane;longitudinal sarcoplasmic reticulum;membrane;membrane part;membrane-bounded org…	Alzheimer's disease;Calcium signaling pathway;Pancreatic secretion
28.5606	28.7583	28.7273	26.7161	NaN	27.309	24.3909	25.4368	25.0868	21.7205	21.2432	22.6185	0.0285978	0.0751445	3.34891	2.34615	9	9	9	33.4	54.088	30.708	2077700000	28	7	9	7	1	2	2	Q9BRR6	ADP-dependent glucokinase	ADPGK	sp|Q9BRR6|ADPGK_HUMAN ADP-dependent glucokinase OS=Homo sapiens OX=9606 GN=ADPGK PE=1 SV=1	alcohol catabolic process;alcohol metabolic process;carbohydrate catabolic process;carbohydrate metabolic process;catabolic process;cellular carbohydrate catabolic process;cellular carbohydrate metabolic process;cellular metabolic process;cellular process;generation of precursor metabolites and energy;glucose catabolic process;glucose metabolic process;glycolysis;hexose catabolic process;hexose m…	ADP-specific glucokinase activity;binding;catalytic activity;cation binding;ion binding;kinase activity;metal ion binding;phosphotransferase activity, alcohol group as acceptor;transferase activity;transferase activity, transferring phosphorus-containing groups	cell part;cytoplasmic part;endoplasmic reticulum;extracellular region;intracellular membrane-bounded organelle;intracellular organelle;intracellular part;membrane;membrane-bounded organelle;organelle	Glycolysis / Gluconeogenesis
27.4503	28.0729	27.4637	NaN	NaN	NaN	22.8397	23.7696	23.0867	NaN	NaN	NaN	0.0105214	0.0394067	4.53697	2.32463	5	5	5	14.6	63.367	19.123	829340000	14	4	6	4	0	0	0	P21589;Q96B60	5-nucleotidase	NT5E	sp|P21589|5NTD_HUMAN 5-nucleotidase OS=Homo sapiens OX=9606 GN=NT5E PE=1 SV=1;tr|Q96B60|Q96B60_HUMAN 5-nucleotidase OS=Homo sapiens OX=9606 GN=NT5E PE=1 SV=1	adenosine biosynthetic process;adenosine metabolic process;AMP catabolic process;AMP metabolic process;biological adhesion;biological regulation;biosynthetic process;catabolic process;cell adhesion;cell-cell adhesion;cellular aromatic compound metabolic process;cellular biosynthetic process;cellular catabolic process;cellular macromolecule metabolic process;cellular metabolic process;cellular nit…	5'-nucleotidase activity;binding;catalytic activity;cation binding;hydrolase activity;hydrolase activity, acting on ester bonds;ion binding;metal ion binding;nucleotidase activity;nucleotide binding;phosphatase activity;phosphoric ester hydrolase activity	anchored to membrane;cell part;cell surface;cytoplasm;extracellular membrane-bounded organelle;extracellular organelle;extracellular region part;extracellular vesicular exosome;intracellular part;intrinsic to membrane;membrane;membrane part;membrane-bounded organelle;membrane-bounded vesicle;organelle;plasma membrane;vesicle	Nicotinate and nicotinamide metabolism;Purine metabolism;Pyrimidine metabolism
28.7851	29.6915	29.0628	27.0799	26.2812	27.2209	22.9683	23.5658	23.1026	20.0155	19.2801	19.9614	0.00427548	0.0227987	5.8439	2.31915	17	17	15	15.4	191.9	123.75	2879000000	53	13	18	14	2	3	3	A0A3F2YNW9;A0A3B3IUA1;A0A3B3IU40;A0A3B3IT28;A0A3B3ITE5;A0A3B3ITF7;A0A3B3ITW6;Q12756;F8W8V9;A0A3B3ITK3	Kinesin-like protein KIF1A;Kinesin-like protein	KIF1A	tr|A0A3F2YNW9|A0A3F2YNW9_HUMAN Kinesin-like protein KIF1A OS=Homo sapiens OX=9606 GN=KIF1A PE=4 SV=1;tr|A0A3B3IUA1|A0A3B3IUA1_HUMAN Kinesin-like protein KIF1A OS=Homo sapiens OX=9606 GN=KIF1A PE=1 SV=1;tr|A0A3B3IU40|A0A3B3IU40_HUMAN Kinesin-like protein KI	anterograde axon cargo transport;axon cargo transport;cellular component movement;cellular process;cytoskeleton-dependent intracellular transport;establishment of localization;establishment of localization in cell;intracellular transport;metabolic process;microtubule-based movement;microtubule-based process;microtubule-based transport;transport;vesicle-mediated transport	adenyl nucleotide binding;adenyl ribonucleotide binding;ATP binding;ATPase activity;binding;catalytic activity;hydrolase activity;hydrolase activity, acting on acid anhydrides;hydrolase activity, acting on acid anhydrides, in phosphorus-containing anhydrides;microtubule motor activity;motor activity;nucleoside-triphosphatase activity;nucleotide binding;plus-end-directed microtubule motor activity…	cell body;cell part;cell projection;cytoplasm;cytoskeletal part;intracellular organelle part;intracellular part;kinesin complex;macromolecular complex;microtubule;microtubule associated complex;neuron projection;neuronal cell body;organelle part;protein complex
27.4412	27.4859	27.4666	NaN	NaN	NaN	22.4246	22.5712	22.4758	20.157	20.2098	20.439	0.00393025	0.0215503	5.98003	2.3028	4	4	4	7.4	110.11	23.984	838400000	7	1	1	2	1	1	1	Q24JP5	Transmembrane protein 132A	TMEM132A	sp|Q24JP5|T132A_HUMAN Transmembrane protein 132A OS=Homo sapiens OX=9606 GN=TMEM132A PE=1 SV=1			cell part;cytoplasmic part;endoplasmic reticulum membrane;endoplasmic reticulum part;extracellular membrane-bounded organelle;extracellular organelle;extracellular region part;extracellular vesicular exosome;Golgi apparatus part;Golgi membrane;integral to membrane;intracellular organelle part;intracellular part;intrinsic to membrane;membrane;membrane part;membrane-bounded organelle;membrane-bound…
29.3079	29.3873	29.774	NaN	NaN	29.0667	23.1256	24.3092	24.377	18.3083	NaN	23.0042	0.072255	0.145072	2.42648	2.28037	19	19	19	23.3	151.25	60.203	3748800000	33	3	10	19	0	0	1	Q14112;A0A087WZP6;H0YJV3	Nidogen-2	NID2	sp|Q14112|NID2_HUMAN Nidogen-2 OS=Homo sapiens OX=9606 GN=NID2 PE=1 SV=3;tr|A0A087WZP6|A0A087WZP6_HUMAN Nidogen-2 OS=Homo sapiens OX=9606 GN=NID2 PE=1 SV=1;tr|H0YJV3|H0YJV3_HUMAN Nidogen-2 (Fragment) OS=Homo sapiens OX=9606 GN=NID2 PE=1 SV=1	basement membrane organization;biological adhesion;cell adhesion;cell-matrix adhesion;cell-substrate adhesion;cellular component organization;cellular component organization at cellular level;cellular component organization or biogenesis;cellular component organization or biogenesis at cellular level;cellular process;extracellular matrix organization;extracellular structure organization	binding;calcium ion binding;cation binding;collagen binding;ion binding;metal ion binding;protein binding	basement membrane;cell part;cell surface;extracellular matrix;extracellular matrix part;extracellular membrane-bounded organelle;extracellular organelle;extracellular region;extracellular region part;extracellular vesicular exosome;integral to membrane;intrinsic to membrane;membrane part;membrane-bounded organelle;membrane-bounded vesicle;organelle;vesicle
36.9728	36.636	36.7634	34.443	34.3941	34.7124	31.6858	31.9397	32.0723	29.6524	29.6889	29.8966	8.26044e-05	0.00331627	16.315	2.27424	70	70	43	77.8	78.275	323.31	562330000000	710	135	145	167	87	81	95	P05060	Secretogranin-1;PE-11;GAWK peptide;CCB peptide	CHGB	sp|P05060|SCG1_HUMAN Secretogranin-1 OS=Homo sapiens OX=9606 GN=CHGB PE=1 SV=2		binding;hormone activity;protein binding;receptor binding	cell part;cytoplasmic membrane-bounded vesicle;cytoplasmic part;cytoplasmic vesicle;extracellular region;intracellular membrane-bounded organelle;intracellular organelle;intracellular part;membrane-bounded organelle;membrane-bounded vesicle;organelle;stored secretory granule;vesicle
28.3126	28.242	28.5142	26.4039	26.1769	25.6685	21.9369	23.7206	23.4354	20.7627	21.0406	19.8976	0.000610166	0.00788314	9.78972	2.27316	15	15	14	24.2	114.02	60.326	1670700000	45	10	13	16	2	3	1	Q86W92;F5GZP6	Liprin-beta-1	PPFIBP1	sp|Q86W92|LIPB1_HUMAN Liprin-beta-1 OS=Homo sapiens OX=9606 GN=PPFIBP1 PE=1 SV=2;tr|F5GZP6|F5GZP6_HUMAN Liprin-beta-1 (Fragment) OS=Homo sapiens OX=9606 GN=PPFIBP1 PE=1 SV=1	biological adhesion;cell adhesion;cellular process		adherens junction;anchoring junction;cell junction;cell part;cell-substrate adherens junction;cell-substrate junction;focal adhesion;membrane;plasma membrane
28.2501	28.0238	27.7145	26.045	25.5755	NaN	23.3836	23.4139	22.6071	21.843	20.6799	20.7078	0.000527231	0.00741766	10.1663	2.27244	6	6	6	9.1	91.867	7.6996	1212500000	12	4	3	1	1	1	2	P11362;E9PNM3;C1KBH7;A0A3B3ISD1;B5A958;E7EU09;E9PN14	Fibroblast growth factor receptor 1;Fibroblast growth factor receptor	FGFR1	sp|P11362|FGFR1_HUMAN Fibroblast growth factor receptor 1 OS=Homo sapiens OX=9606 GN=FGFR1 PE=1 SV=3;tr|E9PNM3|E9PNM3_HUMAN Fibroblast growth factor receptor 1 (Fragment) OS=Homo sapiens OX=9606 GN=FGFR1 PE=1 SV=1;tr|C1KBH7|C1KBH7_HUMAN Fibroblast growth f	anatomical structure development;anatomical structure formation involved in morphogenesis;anatomical structure morphogenesis;angiogenesis;appendage morphogenesis;auditory receptor cell development;axon guidance;biological regulation;biosynthetic process;branching involved in salivary gland morphogenesis;cell communication;cell development;cell differentiation;cell division;cell maturation;cell mi…	adenyl nucleotide binding;adenyl ribonucleotide binding;ATP binding;binding;carbohydrate binding;catalytic activity;fibroblast growth factor binding;fibroblast growth factor-activated receptor activity;glycosaminoglycan binding;growth factor binding;heparin binding;identical protein binding;kinase activity;molecular transducer activity;nucleotide binding;pattern binding;phosphotransferase activit…	cell part;cytoplasmic membrane-bounded vesicle;cytoplasmic part;cytoplasmic vesicle;cytosol;extracellular region;integral to membrane;integral to plasma membrane;intracellular membrane-bounded organelle;intracellular organelle;intracellular part;intrinsic to membrane;intrinsic to plasma membrane;macromolecular complex;membrane;membrane part;membrane-bounded organelle;membrane-bounded vesicle;nucl…	Adherens junction;MAPK signaling pathway;Melanoma;Pathways in cancer;Prostate cancer;Regulation of actin cytoskeleton
28.3076	28.225	27.8389	28.106	NaN	NaN	22.5775	24.5541	23.8896	24.2188	22.4041	22.1625	0.116377	0.204944	1.99804	2.21401	6	6	5	24.7	38.496	12.797	1828900000	20	1	6	5	5	2	1	P40937	Replication factor C subunit 5	RFC5	sp|P40937|RFC5_HUMAN Replication factor C subunit 5 OS=Homo sapiens OX=9606 GN=RFC5 PE=1 SV=1	anatomical structure homeostasis;base-excision repair;biological regulation;biosynthetic process;cell cycle;cellular biosynthetic process;cellular component organization;cellular component organization at cellular level;cellular component organization or biogenesis;cellular component organization or biogenesis at cellular level;cellular macromolecule biosynthetic process;cellular macromolecule me…	adenyl nucleotide binding;adenyl ribonucleotide binding;ATP binding;binding;DNA binding;enzyme binding;nucleic acid binding;nucleotide binding;protein binding;purine nucleotide binding;purine ribonucleoside triphosphate binding;purine ribonucleotide binding;ribonucleotide binding	cell part;chromosomal part;DNA replication factor C complex;intracellular membrane-bounded organelle;intracellular organelle;intracellular organelle part;intracellular part;macromolecular complex;membrane-bounded organelle;nuclear part;nucleoplasm;nucleus;organelle;organelle part;protein complex	DNA replication;Mismatch repair;Nucleotide excision repair
27.4094	28.3852	27.9168	26.0983	26.3204	24.6585	21.6923	22.8127	22.9543	19.7931	19.8599	15.0974	0.0202252	0.0594262	3.73407	2.2114	8	8	8	11.7	136.38	51.803	1267500000	32	8	10	7	3	3	1	F5H1N7;Q6ZU35	Uncharacterized protein KIAA1211	KIAA1211	tr|F5H1N7|F5H1N7_HUMAN Uncharacterized protein KIAA1211 OS=Homo sapiens OX=9606 GN=KIAA1211 PE=1 SV=1;sp|Q6ZU35|K1211_HUMAN Uncharacterized protein KIAA1211 OS=Homo sapiens OX=9606 GN=KIAA1211 PE=1 SV=3
27.188	26.6024	26.4628	24.4526	24.7099	24.4843	21.8643	21.7821	21.2543	18.6497	19.1139	18.4503	0.00073975	0.00859487	9.31323	2.20214	5	4	4	6.2	105.56	8.038	518060000	15	4	4	4	1	1	1	B1AKC9;P29323;Q6NVW1	Receptor protein-tyrosine kinase;Ephrin type-B receptor 2	EPHB2	tr|B1AKC9|B1AKC9_HUMAN Ephrin type-B receptor 2 OS=Homo sapiens OX=9606 GN=EPHB2 PE=1 SV=1;sp|P29323|EPHB2_HUMAN Ephrin type-B receptor 2 OS=Homo sapiens OX=9606 GN=EPHB2 PE=1 SV=5;tr|Q6NVW1|Q6NVW1_HUMAN EPHB2 protein OS=Homo sapiens OX=9606 GN=EPHB2 PE=1	anatomical structure development;anatomical structure formation involved in morphogenesis;anatomical structure morphogenesis;angiogenesis;axon guidance;axonal fasciculation;axonogenesis;behavior;biological regulation;camera-type eye morphogenesis;cell part morphogenesis;cell projection morphogenesis;cell projection organization;cell recognition;cell surface receptor linked signaling pathway;cellu…	adenyl nucleotide binding;adenyl ribonucleotide binding;ATP binding;axon guidance receptor activity;binding;catalytic activity;ephrin receptor activity;kinase activity;molecular transducer activity;nucleotide binding;phosphotransferase activity, alcohol group as acceptor;protein kinase activity;protein tyrosine kinase activity;purine nucleotide binding;purine ribonucleoside triphosphate binding;p…	axon;cell body;cell part;cell projection;cytoplasmic part;cytosol;dendrite;extracellular region;integral to membrane;integral to plasma membrane;intracellular part;intrinsic to membrane;intrinsic to plasma membrane;membrane;membrane part;neuron projection;neuronal cell body;plasma membrane;plasma membrane part	Axon guidance
30.9114	30.9355	30.8192	28.7382	28.9133	28.4183	29.0578	29.2013	29.1834	27.4552	27.4518	27.3966	0.000123359	0.00364333	14.7381	2.1988	4	4	4	63.5	6.9151	80.566	9319900000	45	11	9	10	5	4	6	Q14061;H7C4E5;C9J8T6	Cytochrome c oxidase copper chaperone	COX17	sp|Q14061|COX17_HUMAN Cytochrome c oxidase copper chaperone OS=Homo sapiens OX=9606 GN=COX17 PE=1 SV=2;tr|H7C4E5|H7C4E5_HUMAN Cytochrome c oxidase copper chaperone (Fragment) OS=Homo sapiens OX=9606 GN=COX17 PE=1 SV=1;tr|C9J8T6|C9J8T6_HUMAN Cytochrome c ox	anatomical structure development;brain development;cation transport;cellular metabolic process;cellular process;copper ion transport;developmental process;establishment of localization;generation of precursor metabolites and energy;heart development;ion transport;metabolic process;metal ion transport;organ development;transition metal ion transport;transport	binding;cation binding;copper chaperone activity;copper ion binding;ion binding;metal ion binding;metallochaperone activity;transition metal ion binding	cell part;cytoplasm;cytoplasmic part;intracellular membrane-bounded organelle;intracellular organelle;intracellular organelle part;intracellular part;membrane-bounded organelle;membrane-enclosed lumen;mitochondrial intermembrane space;mitochondrial part;mitochondrion;organelle;organelle envelope lumen;organelle part	Oxidative phosphorylation
31.369	31.1969	31.2649	29.2519	28.6317	29.4619	27.1669	27.801	27.6425	25.7583	25.2225	26.9827	0.00104843	0.0101581	8.50455	2.16176	23	14	3	56	32.726	132.95	13161000000	53	14	10	11	8	2	8	A0A0S2Z4G6;P09493;H0YNC7;H0YKP3	Tropomyosin alpha-1 chain	TPM1	tr|A0A0S2Z4G6|A0A0S2Z4G6_HUMAN Tropomyosin 1 (Alpha), isoform CRA_o (Fragment) OS=Homo sapiens OX=9606 GN=TPM1 PE=1 SV=1;sp|P09493|TPM1_HUMAN Tropomyosin alpha-1 chain OS=Homo sapiens OX=9606 GN=TPM1 PE=1 SV=2;tr|H0YNC7|H0YNC7_HUMAN Tropomyosin alpha-1 cha	actin cytoskeleton organization;actin filament-based movement;actin filament-based process;actin-mediated cell contraction;actin-myosin filament sliding;actomyosin structure organization;anatomical structure morphogenesis;biological regulation;cardiac muscle contraction;cardiac muscle tissue morphogenesis;cell projection organization;cellular component movement;cellular component organization;cel…	actin binding;binding;cytoskeletal protein binding;protein binding;structural constituent of cytoskeleton;structural constituent of muscle;structural molecule activity	actin filament bundle;actomyosin;bleb;cell part;cell projection;cell projection membrane;cell projection part;contractile fiber part;cytoplasmic part;cytoskeletal part;cytoskeleton;cytosol;filamentous actin;intracellular non-membrane-bounded organelle;intracellular organelle;intracellular organelle part;intracellular part;leading edge membrane;macromolecular complex;membrane part;muscle thin fila…	Cardiac muscle contraction;Dilated cardiomyopathy;Hypertrophic cardiomyopathy (HCM)
26.9976	26.9045	26.886	NaN	NaN	NaN	22.6287	23.8412	24.0378	21.3391	20.655	21.1997	0.00633848	0.02916	5.24041	2.15509	5	5	5	24.4	26.452	11.551	590820000	15	4	4	4	1	0	2	O75973	C1q-related factor	C1QL1	sp|O75973|C1QRF_HUMAN C1q-related factor OS=Homo sapiens OX=9606 GN=C1QL1 PE=1 SV=1	behavior;locomotory behavior;response to stimulus		cell part;collagen;cytoplasm;extracellular matrix part;extracellular region;extracellular region part;intracellular part
25.5027	26.7239	26.3015	NaN	NaN	NaN	20.362	22.5096	22.2877	NaN	NaN	NaN	0.0217701	0.0620853	3.65007	2.13623	3	3	3	4.6	74.731	3.6686	323410000	6	1	2	3	0	0	0	P08236	Beta-glucuronidase	GUSB	sp|P08236|BGLR_HUMAN Beta-glucuronidase OS=Homo sapiens OX=9606 GN=GUSB PE=1 SV=2	amine metabolic process;aminoglycan catabolic process;aminoglycan metabolic process;carbohydrate catabolic process;carbohydrate metabolic process;catabolic process;glycosaminoglycan catabolic process;glycosaminoglycan metabolic process;hyaluronan catabolic process;hyaluronan metabolic process;macromolecule catabolic process;macromolecule metabolic process;metabolic process;nitrogen compound metab…	beta-glucuronidase activity;binding;catalytic activity;hydrolase activity;hydrolase activity, acting on glycosyl bonds;hydrolase activity, hydrolyzing O-glycosyl compounds;protein binding;protein domain specific binding;receptor binding	cell part;cytoplasmic part;extracellular membrane-bounded organelle;extracellular organelle;extracellular region part;extracellular vesicular exosome;intracellular membrane-bounded organelle;intracellular organelle;intracellular organelle lumen;intracellular organelle part;intracellular part;lysosomal lumen;membrane;membrane-bounded organelle;membrane-bounded vesicle;membrane-enclosed lumen;organ…	Drug metabolism - other enzymes;Flavone and flavonol biosynthesis;Glycosaminoglycan degradation;Lysosome;Pentose and glucuronate interconversions;Porphyrin and chlorophyll metabolism;Starch and sucrose metabolism
27.0345	27.318	27.6731	26.5427	NaN	NaN	22.1226	22.9011	22.9758	21.0614	20.2011	21.3798	0.0368927	0.0894027	3.08108	2.13441	4	4	4	11	72.063	16.242	936960000	13	2	4	4	2	0	1	Q6P1M0	Long-chain fatty acid transport protein 4	SLC27A4	sp|Q6P1M0|S27A4_HUMAN Long-chain fatty acid transport protein 4 OS=Homo sapiens OX=9606 GN=SLC27A4 PE=1 SV=1	anatomical structure development;carboxylic acid catabolic process;carboxylic acid metabolic process;carboxylic acid transport;catabolic process;cellular catabolic process;cellular ketone metabolic process;cellular lipid catabolic process;cellular lipid metabolic process;cellular metabolic process;cellular process;developmental process;epidermis development;establishment of localization;fatty aci…	binding;catalytic activity;fatty acid ligase activity;fatty acid transporter activity;ligase activity;ligase activity, forming carbon-sulfur bonds;lipid transporter activity;long-chain fatty acid-CoA ligase activity;nucleotide binding;substrate-specific transporter activity;transporter activity;very long-chain fatty acid-CoA ligase activity	brush border membrane;cell part;cell projection;cell projection membrane;cell projection part;cytoplasmic part;endoplasmic reticulum membrane;endoplasmic reticulum part;integral to membrane;intracellular organelle part;intracellular part;intrinsic to membrane;membrane;membrane part;microvillus;organelle membrane;organelle part;plasma membrane;plasma membrane part	PPAR signaling pathway
35.4886	35.4839	35.2992	33.1768	33.4273	33.2745	30.8321	31.1692	31.0383	28.892	29.0665	28.9379	2.42922e-05	0.00210864	22.2183	2.13101	24	24	24	55.1	69.064	201.08	218860000000	216	44	51	48	17	29	27	P09172	Dopamine beta-hydroxylase;Soluble dopamine beta-hydroxylase	DBH	sp|P09172|DOPO_HUMAN Dopamine beta-hydroxylase OS=Homo sapiens OX=9606 GN=DBH PE=1 SV=3	adult behavior;alcohol biosynthetic process;alcohol catabolic process;alcohol metabolic process;amine biosynthetic process;amine catabolic process;amine metabolic process;associative learning;behavior;behavioral response to ethanol;benzene-containing compound metabolic process;biological regulation;biosynthetic process;blood vessel remodeling;carbohydrate homeostasis;catabolic process;catecholami…	binding;carboxylic acid binding;catalytic activity;cation binding;copper ion binding;dopamine beta-monooxygenase activity;ion binding;L-ascorbic acid binding;metal ion binding;monooxygenase activity;oxidoreductase activity;oxidoreductase activity, acting on paired donors, with incorporation or reduction of molecular oxygen;oxidoreductase activity, acting on paired donors, with incorporation or re…	cell part;chromaffin granule lumen;chromaffin granule membrane;cytoplasm;cytoplasmic membrane-bounded vesicle lumen;cytoplasmic part;cytoplasmic vesicle membrane;cytoplasmic vesicle part;extracellular region;integral to membrane;intracellular organelle part;intracellular part;intrinsic to membrane;membrane;membrane part;membrane-enclosed lumen;organelle lumen;organelle membrane;organelle part;sec…	Tyrosine metabolism
27.1186	27.2662	27.2596	NaN	NaN	NaN	22.7448	24.2048	24.0692	NaN	19.7328	19.9191	0.00035957	0.00591989	11.2183	2.13002	5	5	5	31.7	26.736	12.148	641590000	11	1	4	3	1	1	1	F8VW96;Q16527;F8VQR7	Cysteine and glycine-rich protein 2	CSRP2	tr|F8VW96|F8VW96_HUMAN Cysteine and glycine-rich protein 2 OS=Homo sapiens OX=9606 GN=CSRP2 PE=1 SV=1;sp|Q16527|CSRP2_HUMAN Cysteine and glycine-rich protein 2 OS=Homo sapiens OX=9606 GN=CSRP2 PE=1 SV=3;tr|F8VQR7|F8VQR7_HUMAN Cysteine and glycine-rich prot	cell differentiation;cellular developmental process;cellular process;developmental process;multicellular organismal development;multicellular organismal process	binding;cation binding;ion binding;metal ion binding;transition metal ion binding;zinc ion binding	adherens junction;anchoring junction;cell junction;cell part;cell-substrate adherens junction;cell-substrate junction;focal adhesion;intracellular membrane-bounded organelle;intracellular organelle;intracellular part;membrane-bounded organelle;nucleus;organelle
27.7171	27.3143	27.7729	NaN	NaN	NaN	23.1419	22.1735	22.432	16.8198	NaN	NaN	0.00121306	0.0109402	8.18582	2.11944	4	4	4	6.3	104.9	15.175	731130000	14	6	3	5	0	0	0	Q6VY07;B4DF77	Phosphofurin acidic cluster sorting protein 1	PACS1	sp|Q6VY07|PACS1_HUMAN Phosphofurin acidic cluster sorting protein 1 OS=Homo sapiens OX=9606 GN=PACS1 PE=1 SV=2;tr|B4DF77|B4DF77_HUMAN cDNA FLJ58767, highly similar to Phosphofurin acidic cluster sorting protein 1 OS=Homo sapiens OX=9606 GN=PACS1 PE=1 SV=1	biological regulation;cellular process;establishment of localization;establishment of localization in cell;establishment of protein localization;establishment of protein localization in Golgi;establishment of protein localization in membrane;establishment of protein localization in plasma membrane;establishment of protein localization to organelle;Golgi vesicle transport;intracellular protein tra…	binding;ion channel binding;protein binding	cell part;coated vesicle;COPI-coated vesicle;cytoplasmic membrane-bounded vesicle;cytoplasmic part;cytoplasmic vesicle;cytosol;Golgi apparatus part;Golgi-associated vesicle;intracellular membrane-bounded organelle;intracellular organelle;intracellular organelle part;intracellular part;membrane-bounded organelle;membrane-bounded vesicle;organelle;organelle part;vesicle
32.316	32.5855	32.4483	30.194	30.3405	30.4636	28.5523	29.3164	29.2195	26.5929	26.7938	26.6209	4.31083e-05	0.00253853	19.2287	2.1172	10	10	10	46.5	45.997	71.288	28112000000	65	17	17	15	5	5	6	O14498;H0YN67;H0YL90	Immunoglobulin superfamily containing leucine-rich repeat protein	ISLR	sp|O14498|ISLR_HUMAN Immunoglobulin superfamily containing leucine-rich repeat protein OS=Homo sapiens OX=9606 GN=ISLR PE=2 SV=1;tr|H0YN67|H0YN67_HUMAN Immunoglobulin superfamily-containing leucine-rich repeat protein (Fragment) OS=Homo sapiens OX=9606 GN=	biological adhesion;cell adhesion;cellular process		extracellular membrane-bounded organelle;extracellular organelle;extracellular region part;extracellular vesicular exosome;membrane-bounded organelle;membrane-bounded vesicle;organelle;vesicle
30.0422	28.1811	28.621	26.7988	26.7879	26.9663	25.7499	25.7459	24.8379	21.5575	22.9187	21.7079	0.0205711	0.0600343	3.71461	2.09707	7	7	7	26.3	38.561	36.631	2671200000	16	6	4	4	1	1	0	P58166;F8VNP4	Inhibin beta E chain	INHBE	sp|P58166|INHBE_HUMAN Inhibin beta E chain OS=Homo sapiens OX=9606 GN=INHBE PE=1 SV=1;tr|F8VNP4|F8VNP4_HUMAN Inhibin beta E chain (Fragment) OS=Homo sapiens OX=9606 GN=INHBE PE=1 SV=1	anatomical structure development;biological regulation;cell development;cellular developmental process;cellular process;cellular response to stimulus;developmental process;growth;positive regulation of biological process;positive regulation of cell communication;positive regulation of cellular metabolic process;positive regulation of cellular process;positive regulation of cellular protein metabo…	binding;cytokine activity;cytokine receptor binding;protein binding;receptor binding;transforming growth factor beta receptor binding	extracellular region;extracellular region part;extracellular space	Cytokine-cytokine receptor interaction;TGF-beta signaling pathway
27.728	27.9636	28.2518	NaN	26.8553	NaN	25.3454	25.8111	26.2048	22.5715	24.256	22.3608	0.0164	0.0530197	3.98009	2.09386	3	3	3	32.5	14.234	6.8406	1263000000	15	3	3	3	2	2	2	A0A0B4J220		C11orf98	tr|A0A0B4J220|A0A0B4J220_HUMAN Chromosome 11 open reading frame 48, isoform CRA_c OS=Homo sapiens OX=9606 GN=C11orf98 PE=1 SV=1
27.24	26.5184	26.9352	NaN	NaN	NaN	23.2898	23.7096	23.6504	NaN	20.2812	NaN	0.00499197	0.025083	5.60005	2.09308	3	3	3	15.8	33.886	15.195	499380000	6	2	2	2	0	0	0	H3BNT2;O75208;H3BPY0;H3BPC6;H3BSJ5	Ubiquinone biosynthesis protein COQ9, mitochondrial	COQ9	tr|H3BNT2|H3BNT2_HUMAN Ubiquinone biosynthesis protein COQ9, mitochondrial (Fragment) OS=Homo sapiens OX=9606 GN=COQ9 PE=1 SV=8;sp|O75208|COQ9_HUMAN Ubiquinone biosynthesis protein COQ9, mitochondrial OS=Homo sapiens OX=9606 GN=COQ9 PE=1 SV=1;tr|H3BPY0|H3B	biosynthetic process;cellular biosynthetic process;cellular ketone metabolic process;cellular metabolic process;cellular process;coenzyme biosynthetic process;coenzyme metabolic process;cofactor biosynthetic process;cofactor metabolic process;electron transport chain;generation of precursor metabolites and energy;metabolic process;mitochondrial electron transport, NADH to ubiquinone;oxidation-red…	binding;identical protein binding;lipid binding;protein binding;protein dimerization activity;protein homodimerization activity	cell part;cytoplasmic part;intracellular membrane-bounded organelle;intracellular organelle;intracellular part;membrane-bounded organelle;mitochondrion;organelle
26.5922	26.1378	26.8171	NaN	NaN	NaN	22.9937	23.0226	24.0326	21.843	20.3974	21.3661	0.0317887	0.0809147	3.23618	2.07728	4	4	4	40.8	19.813	64.444	460680000	10	4	3	3	0	0	0	M0QZH0;Q96D15	Reticulocalbin-3	RCN3	tr|M0QZH0|M0QZH0_HUMAN Reticulocalbin-3 (Fragment) OS=Homo sapiens OX=9606 GN=RCN3 PE=1 SV=1;sp|Q96D15|RCN3_HUMAN Reticulocalbin-3 OS=Homo sapiens OX=9606 GN=RCN3 PE=1 SV=1		binding;calcium ion binding;cation binding;ion binding;metal ion binding	cell part;cytoplasmic part;endoplasmic reticulum lumen;endoplasmic reticulum part;intracellular organelle lumen;intracellular organelle part;intracellular part;membrane-enclosed lumen;organelle lumen;organelle part
27.8974	27.9583	27.8274	NaN	NaN	NaN	21.8823	23.2771	23.432	17.9476	NaN	NaN	0.00492186	0.0249904	5.62196	2.07708	9	9	9	17.8	85.206	20.894	998430000	18	1	6	10	1	0	0	Q99985	Semaphorin-3C	SEMA3C	sp|Q99985|SEM3C_HUMAN Semaphorin-3C OS=Homo sapiens OX=9606 GN=SEMA3C PE=2 SV=2	ameboidal cell migration;anatomical structure development;anatomical structure formation involved in morphogenesis;anatomical structure morphogenesis;anterior/posterior pattern specification;axon guidance;blood vessel remodeling;cardiac chamber morphogenesis;cardiac right ventricle morphogenesis;cardiac ventricle morphogenesis;cell migration;cell motility;cellular component movement;cellular proc…	receptor activity	cell part;extracellular membrane-bounded organelle;extracellular organelle;extracellular region part;extracellular space;extracellular vesicular exosome;membrane;membrane-bounded organelle;membrane-bounded vesicle;organelle;vesicle	Axon guidance
31.3005	31.3007	31.3971	29.0549	29.2369	29.5106	24.0984	24.6944	24.7789	21.8156	21.9885	22.0057	0.000110551	0.00352957	15.1538	2.06528	47	38	38	25.5	291.02	165.21	12980000000	122	36	32	35	7	4	8	Q14315	Filamin-C	FLNC	sp|Q14315|FLNC_HUMAN Filamin-C OS=Homo sapiens OX=9606 GN=FLNC PE=1 SV=3	anatomical structure development;cell development;cell junction assembly;cell junction organization;cellular component assembly;cellular component assembly at cellular level;cellular component organization;cellular component organization at cellular level;cellular component organization or biogenesis;cellular component organization or biogenesis at cellular level;cellular developmental process;ce…	ankyrin binding;binding;cytoskeletal protein binding;protein binding	adherens junction;anchoring junction;cell junction;cell part;cell-substrate adherens junction;cell-substrate junction;contractile fiber part;costamere;cytoplasm;cytoplasmic part;cytoskeleton;cytosol;focal adhesion;intracellular non-membrane-bounded organelle;intracellular organelle;intracellular part;membrane;non-membrane-bounded organelle;organelle;organelle part;plasma membrane;sarcolemma;sarco…	Focal adhesion;MAPK signaling pathway
28.8208	28.6339	28.8172	NaN	NaN	28.8436	23.4253	22.8672	22.5761	21.8149	21.9925	22.1013	0.133758	0.227078	1.87691	2.04689	5	5	5	7.8	141.69	13.323	2814800000	10	2	4	3	0	0	1	Q9HCE3	Zinc finger protein 532	ZNF532	sp|Q9HCE3|ZN532_HUMAN Zinc finger protein 532 OS=Homo sapiens OX=9606 GN=ZNF532 PE=1 SV=2	biological regulation;biosynthetic process;cellular biosynthetic process;cellular macromolecule biosynthetic process;cellular macromolecule metabolic process;cellular metabolic process;cellular nitrogen compound metabolic process;cellular process;macromolecule biosynthetic process;macromolecule metabolic process;metabolic process;nitrogen compound metabolic process;nucleic acid metabolic process;…	binding;cation binding;DNA binding;ion binding;metal ion binding;nucleic acid binding	cell part;intracellular membrane-bounded organelle;intracellular organelle;intracellular part;membrane-bounded organelle;nucleus;organelle
27.3971	27.1237	27.0184	NaN	NaN	NaN	23.0383	22.8387	22.7814	NaN	NaN	NaN	0.0168477	0.0536492	3.9479	2.03191	5	5	5	9.9	54.163	8.1486	559780000	12	5	3	4	0	0	0	Q9H3G5;H7C0X5;H7C218	Probable serine carboxypeptidase CPVL	CPVL	sp|Q9H3G5|CPVL_HUMAN Probable serine carboxypeptidase CPVL OS=Homo sapiens OX=9606 GN=CPVL PE=1 SV=2;tr|H7C0X5|H7C0X5_HUMAN Probable serine carboxypeptidase CPVL (Fragment) OS=Homo sapiens OX=9606 GN=CPVL PE=1 SV=1;tr|H7C218|H7C218_HUMAN Probable serine ca		carboxypeptidase activity;catalytic activity;exopeptidase activity;hydrolase activity;peptidase activity;peptidase activity, acting on L-amino acid peptides;serine hydrolase activity;serine-type carboxypeptidase activity;serine-type exopeptidase activity;serine-type peptidase activity	extracellular membrane-bounded organelle;extracellular organelle;extracellular region part;extracellular vesicular exosome;membrane-bounded organelle;membrane-bounded vesicle;organelle;vesicle
30.2016	29.03	29.4001	28.2111	27.1588	27.1851	26.2337	25.7808	26.0264	24.2596	22.8438	22.7733	0.0143974	0.0487344	4.13822	2.02562	13	12	12	50.2	33.729	31.276	3835000000	38	12	9	11	4	1	1	P11802;F8VYH9;F8VTV8;F8VWX7;F8VZZ0;F8VZ51	Cyclin-dependent kinase 4	CDK4	sp|P11802|CDK4_HUMAN Cyclin-dependent kinase 4 OS=Homo sapiens OX=9606 GN=CDK4 PE=1 SV=2;tr|F8VYH9|F8VYH9_HUMAN Cyclin-dependent kinase 4 (Fragment) OS=Homo sapiens OX=9606 GN=CDK4 PE=1 SV=1;tr|F8VTV8|F8VTV8_HUMAN Cyclin-dependent kinase 4 OS=Homo sapiens	anatomical structure development;anatomical structure morphogenesis;biological regulation;cell cycle;cell cycle process;cell division;cellular component organization;cellular component organization at cellular level;cellular component organization or biogenesis;cellular component organization or biogenesis at cellular level;cellular macromolecule metabolic process;cellular metabolic process;cellu…	adenyl nucleotide binding;adenyl ribonucleotide binding;ATP binding;binding;catalytic activity;cyclin binding;cyclin-dependent protein kinase activity;cyclin-dependent protein kinase regulator activity;enzyme regulator activity;kinase activity;kinase regulator activity;nucleotide binding;phosphotransferase activity, alcohol group as acceptor;protein binding;protein kinase activity;protein kinase …	cell junction;cell part;cell-cell junction;chromatin;chromosomal part;cyclin-dependent protein kinase holoenzyme complex;cytoplasmic part;cytosol;intracellular membrane-bounded organelle;intracellular non-membrane-bounded organelle;intracellular organelle;intracellular organelle part;intracellular part;macromolecular complex;membrane;membrane-bounded organelle;non-membrane-bounded organelle;nucle…	Bladder cancer;Cell cycle;Chronic myeloid leukemia;Glioma;Measles;Melanoma;Non-small cell lung cancer;p53 signaling pathway;Pancreatic cancer;Pathways in cancer;Small cell lung cancer;T cell receptor signaling pathway;Tight junction
30.2561	30.0528	30.2708	27.5978	28.1883	28.7555	24.9205	25.49	25.7961	22.6065	23.1357	23.2656	0.00414676	0.0222958	5.89302	2.01267	10	10	10	21.9	68.569	36.956	6024700000	35	6	9	10	3	3	4	P04843;B7Z4L4	Dolichyl-diphosphooligosaccharide--protein glycosyltransferase subunit 1	RPN1	sp|P04843|RPN1_HUMAN Dolichyl-diphosphooligosaccharide--protein glycosyltransferase subunit 1 OS=Homo sapiens OX=9606 GN=RPN1 PE=1 SV=1;tr|B7Z4L4|B7Z4L4_HUMAN Dolichyl-diphosphooligosaccharide--protein glycosyltransferase subunit 1 OS=Homo sapiens OX=9606	biosynthetic process;carbohydrate metabolic process;cellular biosynthetic process;cellular carbohydrate metabolic process;cellular macromolecule biosynthetic process;cellular macromolecule metabolic process;cellular metabolic process;cellular process;cellular protein metabolic process;cotranslational protein targeting to membrane;establishment of localization;establishment of localization in cell…	catalytic activity;dolichyl-diphosphooligosaccharide-protein glycotransferase activity;oligosaccharyl transferase activity;transferase activity;transferase activity, transferring glycosyl groups;transferase activity, transferring hexosyl groups	cell part;cytoplasmic membrane-bounded vesicle;cytoplasmic part;cytoplasmic vesicle;endoplasmic reticulum;endoplasmic reticulum membrane;endoplasmic reticulum part;integral to membrane;intracellular membrane-bounded organelle;intracellular organelle;intracellular organelle part;intracellular part;intrinsic to membrane;macromolecular complex;melanosome;membrane;membrane part;membrane-bounded organ…	N-Glycan biosynthesis;Protein processing in endoplasmic reticulum;Various types of N-glycan biosynthesis
29.7954	30.0041	30.1391	27.8269	28.0271	28.068	24.2078	24.603	24.8626	22.3137	22.0605	22.2182	8.7352e-05	0.00333094	16.0858	2.0055	17	17	17	24.1	119.23	49.459	5120400000	56	17	17	14	4	3	1	Q05397;H0YBP1;E7ESA6;E9PEI4;H0YB16;H0YBZ1;B4DWJ1	Focal adhesion kinase 1	PTK2	sp|Q05397|FAK1_HUMAN Focal adhesion kinase 1 OS=Homo sapiens OX=9606 GN=PTK2 PE=1 SV=2;tr|H0YBP1|H0YBP1_HUMAN Focal adhesion kinase 1 (Fragment) OS=Homo sapiens OX=9606 GN=PTK2 PE=1 SV=1;tr|E7ESA6|E7ESA6_HUMAN Focal adhesion kinase 1 OS=Homo sapiens OX=960	anatomical structure development;anatomical structure formation involved in morphogenesis;anatomical structure morphogenesis;angiogenesis;apoptosis;axon guidance;axonogenesis;biological regulation;blood coagulation;cell activation;cell death;cell differentiation;cell migration;cell motility;cell part morphogenesis;cell projection morphogenesis;cell projection organization;cell surface receptor li…	actin binding;adenyl nucleotide binding;adenyl ribonucleotide binding;ATP binding;binding;catalytic activity;cytoskeletal protein binding;enzyme binding;JUN kinase binding;kinase activity;kinase binding;molecular transducer activity;non-membrane spanning protein tyrosine kinase activity;nucleotide binding;phosphotransferase activity, alcohol group as acceptor;protein binding;protein domain specif…	actin filament bundle;actomyosin;adherens junction;anchoring junction;apical plasma membrane;cell cortex;cell junction;cell part;cell projection;cell-substrate adherens junction;cell-substrate junction;cytoplasm;cytoplasmic part;cytoskeletal part;cytoskeleton;cytosol;extrinsic to internal side of plasma membrane;extrinsic to membrane;extrinsic to plasma membrane;focal adhesion;intracellular membr…	Amoebiasis;Axon guidance;Bacterial invasion of epithelial cells;Chemokine signaling pathway;ErbB signaling pathway;Focal adhesion;Leukocyte transendothelial migration;Pathways in cancer;Regulation of actin cytoskeleton;Small cell lung cancer;VEGF signaling pathway
26.5368	26.5856	26.5786	NaN	NaN	NaN	20.8471	20.8069	22.2014	17.0046	NaN	15.138	0.0169674	0.05375	3.93946	2.00457	7	7	7	14.9	96.098	50.039	391990000	16	2	5	9	0	0	0	P98155	Very low-density lipoprotein receptor	VLDLR	sp|P98155|VLDLR_HUMAN Very low-density lipoprotein receptor OS=Homo sapiens OX=9606 GN=VLDLR PE=1 SV=1	alcohol metabolic process;anatomical structure development;behavior;biological regulation;cell surface receptor linked signaling pathway;cellular component organization;cellular component organization or biogenesis;cellular membrane organization;cellular process;cellular response to stimulus;cholesterol metabolic process;cognition;developmental process;endocytosis;establishment of localization;es…	apolipoprotein binding;binding;calcium ion binding;calcium-dependent protein binding;cargo receptor activity;cation binding;glycoprotein binding;glycoprotein transporter activity;ion binding;lipoprotein particle binding;lipoprotein particle receptor activity;low-density lipoprotein particle binding;low-density lipoprotein receptor activity;metal ion binding;molecular transducer activity;protein b…	cell part;coated pit;extracellular region part;integral to membrane;intrinsic to membrane;macromolecular complex;membrane;membrane part;plasma lipoprotein particle;plasma membrane;protein complex;protein-lipid complex;receptor complex;triglyceride-rich lipoprotein particle;very-low-density lipoprotein particle
29.2557	29.8166	29.1939	27.7007	27.4071	27.1485	24.6809	26.2109	25.8601	24.0785	23.7059	22.3782	0.00140381	0.0120696	7.87758	2.0033	11	11	11	54.8	38.534	66.025	3641800000	31	10	11	8	0	1	1	Q9UJZ1;A0A087WYB4	Stomatin-like protein 2, mitochondrial	STOML2	sp|Q9UJZ1|STML2_HUMAN Stomatin-like protein 2, mitochondrial OS=Homo sapiens OX=9606 GN=STOML2 PE=1 SV=1;tr|A0A087WYB4|A0A087WYB4_HUMAN Stomatin-like protein 2, mitochondrial OS=Homo sapiens OX=9606 GN=STOML2 PE=1 SV=1	activation of immune response;alpha-beta T cell activation;antigen receptor-mediated signaling pathway;ATP biosynthetic process;ATP metabolic process;ATP synthesis coupled proton transport;biological regulation;biosynthetic process;calcium ion homeostasis;calcium ion transport;cation homeostasis;cation transport;CD4-positive, alpha-beta T cell activation;cell activation;cell surface receptor link…	binding;enzyme binding;GTPase binding;protein binding;receptor binding	cell part;cytoplasmic part;cytoskeleton;extrinsic to membrane;extrinsic to plasma membrane;intracellular non-membrane-bounded organelle;intracellular organelle;intracellular organelle part;intracellular part;membrane;membrane part;membrane raft;membrane-enclosed lumen;mitochondrial inner membrane;mitochondrial intermembrane space;mitochondrial membrane;mitochondrial part;non-membrane-bounded orga…
28.4454	28.2661	28.1528	NaN	27.0115	NaN	25.7206	25.9394	26.0406	22.4152	23.7019	22.7735	0.00539672	0.0262405	5.48053	1.96945	3	3	3	36.6	14.846	25.97	1505500000	16	5	6	4	1	0	0	A0A3B3IST1;B5MD23;O75954	Tetraspanin;Tetraspanin-9	TSPAN9	tr|A0A3B3IST1|A0A3B3IST1_HUMAN Tetraspanin-9 (Fragment) OS=Homo sapiens OX=9606 GN=TSPAN9 PE=1 SV=1;tr|B5MD23|B5MD23_HUMAN Tetraspanin OS=Homo sapiens OX=9606 GN=TSPAN9 PE=1 SV=1;sp|O75954|TSN9_HUMAN Tetraspanin-9 OS=Homo sapiens OX=9606 GN=TSPAN9 PE=1 SV=			adherens junction;anchoring junction;cell junction;cell part;cell-substrate adherens junction;cell-substrate junction;focal adhesion;integral to membrane;intrinsic to membrane;membrane;membrane part;plasma membrane
26.7747	27.3269	27.5018	NaN	NaN	NaN	21.9783	23.5193	23.0485	NaN	20.1248	NaN	0.031962	0.0812491	3.23045	1.96748	4	4	4	9.5	52.839	5.9212	649340000	8	0	4	3	0	1	0	P56182	Ribosomal RNA processing protein 1 homolog A	RRP1	sp|P56182|RRP1_HUMAN Ribosomal RNA processing protein 1 homolog A OS=Homo sapiens OX=9606 GN=RRP1 PE=1 SV=1	cellular macromolecule metabolic process;cellular metabolic process;cellular nitrogen compound metabolic process;cellular process;macromolecule metabolic process;metabolic process;ncRNA metabolic process;ncRNA processing;nitrogen compound metabolic process;nucleic acid metabolic process;nucleobase-containing compound metabolic process;primary metabolic process;RNA metabolic process;RNA processing…		cell part;intracellular membrane-bounded organelle;intracellular non-membrane-bounded organelle;intracellular organelle;intracellular organelle part;intracellular part;macromolecular complex;membrane-bounded organelle;non-membrane-bounded organelle;nuclear part;nucleolus;nucleus;organelle;organelle part;preribosome;preribosome, small subunit precursor;ribonucleoprotein complex
30.2595	29.3973	29.5744	29.4913	NaN	29.2093	26.7552	26.561	26.7419	26.3651	26.3067	26.2459	0.285258	0.398147	1.23248	1.95827	4	4	4	21.6	22.487	18.575	6308700000	20	5	4	3	3	2	3	Q92522	Histone H1x	H1FX	sp|Q92522|H1X_HUMAN Histone H1x OS=Homo sapiens OX=9606 GN=H1FX PE=1 SV=1	cellular component assembly;cellular component assembly at cellular level;cellular component organization;cellular component organization at cellular level;cellular component organization or biogenesis;cellular component organization or biogenesis at cellular level;cellular macromolecular complex assembly;cellular macromolecular complex subunit organization;cellular process;chromatin organization…	binding;DNA binding;nucleic acid binding	cell part;chromosomal part;intracellular membrane-bounded organelle;intracellular non-membrane-bounded organelle;intracellular organelle;intracellular organelle part;intracellular part;macromolecular complex;membrane-bounded organelle;non-membrane-bounded organelle;nuclear part;nucleolus;nucleosome;nucleus;organelle;organelle part;protein-DNA complex
29.6415	29.76	29.7577	27.6029	27.6848	28.016	24.9271	25.2961	25.3684	22.2349	23.2424	22.6657	0.000122496	0.00364333	14.7644	1.95186	16	3	3	34.4	77.213	22.378	4275800000	23	4	3	9	1	4	2	P23142	Fibulin-1	FBLN1	sp|P23142|FBLN1_HUMAN Fibulin-1 OS=Homo sapiens OX=9606 GN=FBLN1 PE=1 SV=4	cellular component organization;cellular component organization at cellular level;cellular component organization or biogenesis;cellular component organization or biogenesis at cellular level;cellular process;embryo implantation;extracellular matrix organization;extracellular structure organization;reproductive process;viral reproduction	binding;calcium ion binding;cation binding;enzyme activator activity;enzyme regulator activity;extracellular matrix structural constituent;ion binding;metal ion binding;peptidase activator activity;peptidase regulator activity;structural molecule activity	basement membrane;extracellular matrix;extracellular matrix part;extracellular membrane-bounded organelle;extracellular organelle;extracellular region;extracellular region part;extracellular space;extracellular vesicular exosome;membrane-bounded organelle;membrane-bounded vesicle;organelle;proteinaceous extracellular matrix;vesicle
27.0177	27.2577	27.424	NaN	NaN	NaN	21.6228	22.9617	23.521	19.6808	NaN	NaN	0.114045	0.202218	2.01578	1.95137	5	5	5	13.6	62.829	8.6064	655450000	12	4	4	4	0	0	0	Q8N158	Glypican-2;Secreted glypican-2	GPC2	sp|Q8N158|GPC2_HUMAN Glypican-2 OS=Homo sapiens OX=9606 GN=GPC2 PE=2 SV=1	amine metabolic process;aminoglycan biosynthetic process;aminoglycan catabolic process;aminoglycan metabolic process;biological regulation;biosynthetic process;carbohydrate biosynthetic process;carbohydrate catabolic process;carbohydrate metabolic process;catabolic process;cell differentiation;cell surface receptor linked signaling pathway;cellular developmental process;cellular lipid metabolic p…		anchored to membrane;cell part;cytoplasmic part;endoplasmic reticulum;extracellular matrix;extracellular region part;extracellular space;Golgi apparatus part;Golgi lumen;intracellular membrane-bounded organelle;intracellular organelle;intracellular organelle lumen;intracellular organelle part;intracellular part;intrinsic to membrane;lysosomal lumen;membrane;membrane part;membrane-bounded organell…
27.0681	26.7128	26.8822	NaN	NaN	NaN	22.172	22.7049	23.6086	21.3513	20.8515	20.8153	0.0145459	0.0490227	4.1256	1.93912	3	3	3	12	42.008	5.7889	615320000	11	1	3	4	1	1	1	Q5T280	Putative methyltransferase C9orf114	C9orf114	sp|Q5T280|CI114_HUMAN Putative methyltransferase C9orf114 OS=Homo sapiens OX=9606 GN=SPOUT1 PE=1 SV=3	cell cycle;cell division;cellular process	catalytic activity;methyltransferase activity;transferase activity;transferase activity, transferring one-carbon groups	cell part;chromosomal part;condensed chromosome kinetochore;intracellular non-membrane-bounded organelle;intracellular organelle;intracellular organelle part;intracellular part;kinetochore;macromolecular complex;non-membrane-bounded organelle;organelle;organelle part;protein complex
28.587	28.5138	28.1276	NaN	26.3547	26.7114	24.7398	25.0308	24.8047	22.0706	22.8624	22.9477	0.00044229	0.00666026	10.637	1.91529	5	5	5	20.3	35.7	25.733	1675900000	16	3	5	5	1	0	2	Q96CX2	BTB/POZ domain-containing protein KCTD12	KCTD12	sp|Q96CX2|KCD12_HUMAN BTB/POZ domain-containing protein KCTD12 OS=Homo sapiens OX=9606 GN=KCTD12 PE=1 SV=1	biological regulation;cellular component assembly;cellular component organization;cellular component organization or biogenesis;macromolecular complex assembly;macromolecular complex subunit organization;protein complex assembly;protein complex subunit organization;protein homooligomerization;protein oligomerization;regulation of biological process;regulation of cellular process;regulation of G-p…		cell junction;cell part;extracellular membrane-bounded organelle;extracellular organelle;extracellular region part;extracellular vesicular exosome;macromolecular complex;membrane;membrane-bounded organelle;membrane-bounded vesicle;organelle;postsynaptic membrane;presynaptic membrane;protein complex;receptor complex;synapse part;synaptic membrane;vesicle
27.5644	27.6528	27.6	NaN	NaN	27.6687	22.6019	23.0289	23.0704	22.0023	21.1811	22.1674	0.126372	0.218622	1.92617	1.91368	5	5	5	11.9	75.225	24.358	1295800000	9	1	3	3	0	1	1	Q9H089;F8WFC6	Large subunit GTPase 1 homolog	LSG1	sp|Q9H089|LSG1_HUMAN Large subunit GTPase 1 homolog OS=Homo sapiens OX=9606 GN=LSG1 PE=1 SV=2;tr|F8WFC6|F8WFC6_HUMAN Large subunit GTPase 1 homolog OS=Homo sapiens OX=9606 GN=LSG1 PE=1 SV=1	cellular component biogenesis;cellular component biogenesis at cellular level;cellular component organization or biogenesis;cellular component organization or biogenesis at cellular level;cellular process;establishment of localization;establishment of localization in cell;establishment of protein localization;intracellular transport;metabolic process;nuclear export;nuclear transport;nucleocytopla…	binding;catalytic activity;GTP binding;GTPase activity;guanyl nucleotide binding;guanyl ribonucleotide binding;hydrolase activity;hydrolase activity, acting on acid anhydrides;hydrolase activity, acting on acid anhydrides, in phosphorus-containing anhydrides;nucleoside-triphosphatase activity;nucleotide binding;purine nucleotide binding;purine ribonucleoside triphosphate binding;purine ribonucleo…	Cajal body;cell part;cytoplasm;cytoplasmic part;cytosol;endoplasmic reticulum;intracellular membrane-bounded organelle;intracellular organelle;intracellular organelle part;intracellular part;membrane;membrane-bounded organelle;nuclear body;nuclear part;nucleoplasm part;nucleus;organelle;organelle part	Ribosome biogenesis in eukaryotes
28.2206	28.3181	28.3674	27.4032	26.5595	NaN	21.6121	22.4649	22.5369	21.1555	19.6808	18.0375	0.0382301	0.091622	3.04459	1.89003	9	9	9	8	196.54	30.762	1685800000	26	6	8	10	1	1	0	Q9ULH0;E9PH70;A0A1W2PPB7	Kinase D-interacting substrate of 220 kDa	KIDINS220	sp|Q9ULH0|KDIS_HUMAN Kinase D-interacting substrate of 220 kDa OS=Homo sapiens OX=9606 GN=KIDINS220 PE=1 SV=3;tr|E9PH70|E9PH70_HUMAN Kinase D-interacting substrate of 220 kDa (Fragment) OS=Homo sapiens OX=9606 GN=KIDINS220 PE=1 SV=1;tr|A0A1W2PPB7|A0A1W2PPB	activation of MAPKK activity;activation of protein kinase activity;anatomical structure morphogenesis;biological regulation;cell part morphogenesis;cell projection morphogenesis;cell projection organization;cell surface receptor linked signaling pathway;cellular component morphogenesis;cellular component organization;cellular component organization at cellular level;cellular component organizatio…	binding;enzyme regulator activity;kinase regulator activity;PDZ domain binding;protein binding;protein domain specific binding;protein kinase regulator activity	cell part;cytoplasmic part;cytosol;endosome;integral to membrane;intracellular membrane-bounded organelle;intracellular organelle;intracellular organelle part;intracellular part;intrinsic to membrane;late endosome;macromolecular complex;membrane;membrane part;membrane-bounded organelle;nuclear part;nucleoplasm;organelle;organelle part;protein complex	Neurotrophin signaling pathway
28.4828	28.5745	28.523	27.5649	NaN	27.5257	24.6116	25.2056	24.9039	25.1954	23.2233	23.2747	0.105756	0.191224	2.08222	1.88749	7	7	7	35.6	29.572	16.966	2157100000	18	4	4	4	3	2	1	Q9NQT5	Exosome complex component RRP40	EXOSC3	sp|Q9NQT5|EXOS3_HUMAN Exosome complex component RRP40 OS=Homo sapiens OX=9606 GN=EXOSC3 PE=1 SV=3	B cell activation;B cell activation involved in immune response;biological regulation;catabolic process;cell activation;cell activation involved in immune response;cellular catabolic process;cellular localization;cellular macromolecule catabolic process;cellular macromolecule localization;cellular macromolecule metabolic process;cellular metabolic process;cellular nitrogen compound metabolic proc…	3'-5' exonuclease activity;3'-5'-exoribonuclease activity;binding;catalytic activity;exonuclease activity;exonuclease activity, active with either ribo- or deoxyribonucleic acids and producing 5'-phosphomonoesters;exoribonuclease activity;exoribonuclease activity, producing 5'-phosphomonoesters;hydrolase activity;hydrolase activity, acting on ester bonds;nuclease activity;nucleic acid binding;rib…	cell part;chromatin;chromosomal part;cytoplasm;cytoplasmic exosome (RNase complex);cytoplasmic part;cytosol;exosome (RNase complex);intracellular membrane-bounded organelle;intracellular non-membrane-bounded organelle;intracellular organelle;intracellular organelle part;intracellular part;macromolecular complex;membrane-bounded organelle;non-membrane-bounded organelle;nuclear exosome (RNase compl…	RNA degradation
26.6017	26.2229	26.8191	NaN	NaN	NaN	22.5299	22.6717	24.0237	22.2747	21.7067	21.4823	0.00895763	0.0357289	4.75201	1.88418	4	4	4	21.2	26.724	4.5179	535850000	8	1	4	2	1	0	0	Q9BUT1;D6RFG2;D6R9P2;D6R9U8;D6RIR6	3-hydroxybutyrate dehydrogenase type 2	BDH2;SLC9B2	sp|Q9BUT1|BDH2_HUMAN 3-hydroxybutyrate dehydrogenase type 2 OS=Homo sapiens OX=9606 GN=BDH2 PE=1 SV=2;tr|D6RFG2|D6RFG2_HUMAN 3-hydroxybutyrate dehydrogenase type 2 OS=Homo sapiens OX=9606 GN=BDH2 PE=1 SV=1;tr|D6R9P2|D6R9P2_HUMAN Sodium/hydrogen exchanger 9	biological regulation;biosynthetic process;carboxylic acid catabolic process;carboxylic acid metabolic process;catabolic process;cation homeostasis;cell differentiation;cellular biosynthetic process;cellular catabolic process;cellular developmental process;cellular ketone metabolic process;cellular lipid catabolic process;cellular lipid metabolic process;cellular metabolic process;cellular proces…	2,3-dihydro-2,3-dihydroxybenzoate dehydrogenase activity;3-hydroxybutyrate dehydrogenase activity;binding;catalytic activity;coenzyme binding;cofactor binding;NAD binding;nucleotide binding;oxidoreductase activity;oxidoreductase activity, acting on CH-OH group of donors;oxidoreductase activity, acting on the CH-CH group of donors;oxidoreductase activity, acting on the CH-CH group of donors, NAD o…	cell part;cytoplasm;extracellular membrane-bounded organelle;extracellular organelle;extracellular region part;extracellular vesicular exosome;intracellular part;membrane-bounded organelle;membrane-bounded vesicle;organelle;vesicle	Butanoate metabolism;Synthesis and degradation of ketone bodies
31.5048	31.5807	31.5277	29.3957	29.6541	29.9225	26.7605	27.1183	27.1391	24.4568	24.4684	25.154	0.00025655	0.00507293	12.2311	1.88026	16	11	6	30	78.329	58.988	15213000000	66	17	14	17	5	5	8	B1AHL2	Fibulin-1	FBLN1	tr|B1AHL2|B1AHL2_HUMAN Fibulin-1 OS=Homo sapiens OX=9606 GN=FBLN1 PE=1 SV=1	cellular component organization;cellular component organization at cellular level;cellular component organization or biogenesis;cellular component organization or biogenesis at cellular level;cellular process;extracellular matrix organization;extracellular structure organization	binding;calcium ion binding;cation binding;enzyme activator activity;enzyme regulator activity;ion binding;metal ion binding;peptidase activator activity;peptidase regulator activity	extracellular matrix;extracellular region part;proteinaceous extracellular matrix
30.1428	29.0434	29.8994	28.1619	26.9953	28.3102	26.3486	25.5343	26.5906	24.6897	23.7652	24.6881	0.0245849	0.0677969	3.51391	1.87274	28	1	1	78.2	32.406	3.6065	4551800000	16	3	2	4	2	2	3	A0A0A0MT66		CHGB	tr|A0A0A0MT66|A0A0A0MT66_HUMAN Secretogranin-1 (Fragment) OS=Homo sapiens OX=9606 GN=CHGB PE=1 SV=1			cell part;cytoplasmic membrane-bounded vesicle;cytoplasmic part;cytoplasmic vesicle;intracellular membrane-bounded organelle;intracellular organelle;intracellular part;membrane-bounded organelle;membrane-bounded vesicle;organelle;stored secretory granule;vesicle
27.529	27.0234	27.0576	NaN	26.6255	NaN	22.8955	23.2777	22.8182	20.7307	22.2333	20.9311	0.048602	0.108295	2.80422	1.86816	6	6	6	15.6	46.671	7.4282	816880000	10	1	3	4	0	2	0	Q9GZR2;A0A0C4DG22	RNA exonuclease 4	REXO4	sp|Q9GZR2|REXO4_HUMAN RNA exonuclease 4 OS=Homo sapiens OX=9606 GN=REXO4 PE=1 SV=2;tr|A0A0C4DG22|A0A0C4DG22_HUMAN RNA exonuclease 4 (Fragment) OS=Homo sapiens OX=9606 GN=REXO4 PE=1 SV=1	biological regulation;regulation of biological process;regulation of biosynthetic process;regulation of cellular biosynthetic process;regulation of cellular macromolecule biosynthetic process;regulation of cellular metabolic process;regulation of cellular process;regulation of gene expression;regulation of macromolecule biosynthetic process;regulation of macromolecule metabolic process;regulation…	binding;catalytic activity;exonuclease activity;hydrolase activity;hydrolase activity, acting on ester bonds;nuclease activity;nucleic acid binding;nucleic acid binding transcription factor activity;sequence-specific DNA binding transcription factor activity	cell part;intracellular membrane-bounded organelle;intracellular non-membrane-bounded organelle;intracellular organelle;intracellular organelle part;intracellular part;membrane-bounded organelle;non-membrane-bounded organelle;nuclear part;nucleolus;nucleus;organelle;organelle part
30.9372	30.7466	30.7479	28.8402	29.129	28.8775	27.0727	27.4304	27.3734	25.2633	25.3239	25.1438	7.30219e-05	0.00310464	16.832	1.86165	11	11	11	45.3	38.89	100.9	9228400000	48	13	14	15	2	3	1	Q15293	Reticulocalbin-1	RCN1	sp|Q15293|RCN1_HUMAN Reticulocalbin-1 OS=Homo sapiens OX=9606 GN=RCN1 PE=1 SV=1	anatomical structure development;camera-type eye development;chordate embryonic development;developmental process;embryo development;embryo development ending in birth or egg hatching;eye development;in utero embryonic development;organ development;sensory organ development	binding;calcium ion binding;cation binding;ion binding;metal ion binding	cell part;cytoplasmic part;endoplasmic reticulum;endoplasmic reticulum lumen;endoplasmic reticulum part;intracellular membrane-bounded organelle;intracellular organelle;intracellular organelle lumen;intracellular organelle part;intracellular part;membrane-bounded organelle;membrane-enclosed lumen;organelle;organelle lumen;organelle part
34.0206	34.0429	34.0114	32.0466	32.1438	32.3091	27.6011	28.2831	28.2579	25.817	25.9971	26.0436	1.76587e-05	0.00210864	24.0743	1.85843	68	68	68	55.7	191.48	323.31	86855000000	465	93	112	120	48	48	44	Q02952	A-kinase anchor protein 12	AKAP12	sp|Q02952|AKA12_HUMAN A-kinase anchor protein 12 OS=Homo sapiens OX=9606 GN=AKAP12 PE=1 SV=4	biological regulation;cell surface receptor linked signaling pathway;cellular process;cellular response to stimulus;establishment of localization;establishment of localization in cell;establishment of protein localization;G-protein coupled receptor protein signaling pathway;intracellular protein transport;intracellular transport;positive regulation of biological process;positive regulation of bio…	adenylate cyclase binding;binding;enzyme binding;protein binding;protein kinase A binding	adherens junction;anchoring junction;cell cortex;cell junction;cell part;cell-substrate adherens junction;cell-substrate junction;cytoplasm;cytoplasmic part;cytoskeleton;focal adhesion;intracellular non-membrane-bounded organelle;intracellular organelle;intracellular part;membrane;non-membrane-bounded organelle;organelle;plasma membrane
28.888	28.7862	28.7797	26.8576	27.1105	26.952	25.1752	25.9435	26.0813	24.0554	23.8731	23.151	2.2781e-05	0.00210864	22.5803	1.84461	4	4	4	33.2	24.171	25.295	2370800000	19	4	4	5	3	3	0	Q9NWM8	Peptidyl-prolyl cis-trans isomerase FKBP14	FKBP14	sp|Q9NWM8|FKB14_HUMAN Peptidyl-prolyl cis-trans isomerase FKBP14 OS=Homo sapiens OX=9606 GN=FKBP14 PE=1 SV=1	biological regulation;cellular macromolecule metabolic process;cellular metabolic process;cellular process;cellular protein metabolic process;cellular response to chemical stimulus;cellular response to organic substance;cellular response to stimulus;cellular response to stress;cellular response to topologically incorrect protein;cellular response to unfolded protein;chaperone-mediated protein fol…	binding;calcium ion binding;catalytic activity;cation binding;cis-trans isomerase activity;drug binding;FK506 binding;ion binding;isomerase activity;macrolide binding;metal ion binding;peptidyl-prolyl cis-trans isomerase activity	cell part;cytoplasmic part;endoplasmic reticulum lumen;endoplasmic reticulum membrane;endoplasmic reticulum part;intracellular organelle lumen;intracellular organelle part;intracellular part;membrane;membrane part;membrane-enclosed lumen;organelle lumen;organelle membrane;organelle part
26.197	26.7475	27.1564	NaN	NaN	NaN	22.7643	24.3326	24.3691	NaN	NaN	NaN	0.0176861	0.055362	3.8903	1.8439	2	2	2	18	17.718	3.3233	449280000	5	1	2	2	0	0	0	E9PJG4;E9PNM1;P37268;E9PQ90;E9PNJ2;E9PSH1;E9PS69;A0A1W2PQ47	Squalene synthase	FDFT1	tr|E9PJG4|E9PJG4_HUMAN Squalene synthase (Fragment) OS=Homo sapiens OX=9606 GN=FDFT1 PE=1 SV=1;tr|E9PNM1|E9PNM1_HUMAN Squalene synthase OS=Homo sapiens OX=9606 GN=FDFT1 PE=1 SV=1;sp|P37268|FDFT_HUMAN Squalene synthase OS=Homo sapiens OX=9606 GN=FDFT1 PE=1	alcohol metabolic process;biosynthetic process;cellular biosynthetic process;cellular lipid metabolic process;cellular metabolic process;cellular process;cholesterol biosynthetic process;cholesterol metabolic process;farnesyl diphosphate metabolic process;isoprenoid biosynthetic process;isoprenoid metabolic process;lipid biosynthetic process;lipid metabolic process;metabolic process;organophospha…	catalytic activity;farnesyl-diphosphate farnesyltransferase activity;farnesyltranstransferase activity;oxidoreductase activity;prenyltransferase activity;squalene synthase activity;transferase activity;transferase activity, transferring alkyl or aryl (other than methyl) groups	cell part;cytoplasmic part;endoplasmic reticulum;endoplasmic reticulum membrane;endoplasmic reticulum part;integral to membrane;intracellular membrane-bounded organelle;intracellular organelle;intracellular organelle part;intracellular part;intrinsic to membrane;membrane;membrane part;membrane-bounded organelle;organelle;organelle membrane;organelle part	Steroid biosynthesis
31.8645	32.2224	32.1966	30.4498	30.1699	30.1368	27.074	27.8043	27.8255	25.8308	25.4627	25.5438	0.000266636	0.00515808	12.1112	1.84237	17	17	15	36.9	63.48	145.81	23051000000	102	21	22	22	13	14	10	Q9NZI8	Insulin-like growth factor 2 mRNA-binding protein 1	IGF2BP1	sp|Q9NZI8|IF2B1_HUMAN Insulin-like growth factor 2 mRNA-binding protein 1 OS=Homo sapiens OX=9606 GN=IGF2BP1 PE=1 SV=2	biological regulation;cellular macromolecule metabolic process;cellular metabolic process;cellular nitrogen compound metabolic process;cellular process;CRD-mediated mRNA stabilization;establishment of localization;establishment of RNA localization;gene expression;macromolecule metabolic process;metabolic process;mRNA metabolic process;mRNA stabilization;mRNA transport;negative regulation of biolo…	binding;mRNA 3'-UTR binding;mRNA 5'-UTR binding;mRNA binding;nucleic acid binding;nucleotide binding;RNA binding;translation regulator activity	axon;cell part;cell projection;cell projection part;CRD-mediated mRNA stability complex;cytoplasm;cytoplasmic part;cytosol;dendritic spine;filopodium;growth cone;intracellular membrane-bounded organelle;intracellular non-membrane-bounded organelle;intracellular organelle;intracellular part;lamellipodium;macromolecular complex;membrane-bounded organelle;neuron projection;neuron spine;non-membrane-…
26.6457	27.5348	26.7089	NaN	NaN	NaN	21.8089	22.8749	22.7209	20.5721	20.6912	20.2118	0.0428721	0.0999708	2.92864	1.82354	3	3	3	10	54.202	7.0471	659620000	7	2	2	1	0	1	1	F5H5P2;P12694;F5GXU9	2-oxoisovalerate dehydrogenase subunit alpha, mitochondrial	BCKDHA	tr|F5H5P2|F5H5P2_HUMAN 2-oxoisovalerate dehydrogenase subunit alpha OS=Homo sapiens OX=9606 PE=3 SV=1;sp|P12694|ODBA_HUMAN 2-oxoisovalerate dehydrogenase subunit alpha, mitochondrial OS=Homo sapiens OX=9606 GN=BCKDHA PE=1 SV=2;tr|F5GXU9|F5GXU9_HUMAN 2-oxoi	amine catabolic process;amine metabolic process;branched chain family amino acid catabolic process;branched chain family amino acid metabolic process;carboxylic acid catabolic process;carboxylic acid metabolic process;catabolic process;cellular amine metabolic process;cellular amino acid catabolic process;cellular amino acid metabolic process;cellular catabolic process;cellular ketone metabolic p…	3-methyl-2-oxobutanoate dehydrogenase (2-methylpropanoyl-transferring) activity;alpha-ketoacid dehydrogenase activity;binding;carbon-carbon lyase activity;carboxy-lyase activity;catalytic activity;cation binding;ion binding;lyase activity;metal ion binding;oxidoreductase activity;oxidoreductase activity, acting on the aldehyde or oxo group of donors;oxidoreductase activity, acting on the aldehyde…	cell part;cytoplasmic part;dihydrolipoyl dehydrogenase complex;intracellular membrane-bounded organelle;intracellular organelle;intracellular organelle lumen;intracellular organelle part;intracellular part;macromolecular complex;membrane-bounded organelle;membrane-enclosed lumen;mitochondrial alpha-ketoglutarate dehydrogenase complex;mitochondrial matrix;mitochondrial part;mitochondrial tricarbox…	Valine, leucine and isoleucine degradation
29.6927	29.7404	29.7692	27.9406	28.2825	27.6057	26.7652	27.197	27.4318	25.0641	25.5953	24.5808	0.000805909	0.00893427	9.10829	1.79117	9	9	8	52.8	21.671	49.08	4478700000	28	7	5	11	2	2	1	O00264	Membrane-associated progesterone receptor component 1	PGRMC1	sp|O00264|PGRC1_HUMAN Membrane-associated progesterone receptor component 1 OS=Homo sapiens OX=9606 GN=PGRMC1 PE=1 SV=3	axon guidance;chemotaxis;locomotion;response to chemical stimulus;response to external stimulus;response to stimulus;taxis	binding;cation binding;heme binding;ion binding;iron ion binding;lipid binding;metal ion binding;steroid binding;tetrapyrrole binding;transition metal ion binding	cell part;cytoplasmic part;endoplasmic reticulum;endoplasmic reticulum membrane;endoplasmic reticulum part;extracellular membrane-bounded organelle;extracellular organelle;extracellular region part;extracellular vesicular exosome;integral to membrane;intracellular membrane-bounded organelle;intracellular non-membrane-bounded organelle;intracellular organelle;intracellular organelle part;intracell…
31.1874	31.2495	31.2817	29.5818	29.3311	29.4422	26.4429	26.9827	27.2315	25.2811	24.6306	24.5811	2.1053e-05	0.00210864	23.033	1.78782	17	17	15	35.7	58.573	69.751	12778000000	88	20	20	23	11	9	5	P07948	Tyrosine-protein kinase Lyn	LYN	sp|P07948|LYN_HUMAN Tyrosine-protein kinase Lyn OS=Homo sapiens OX=9606 GN=LYN PE=1 SV=3	activation of immune response;activation of innate immune response;amine transport;anatomical structure development;antigen receptor-mediated signaling pathway;axon guidance;B cell homeostasis;B cell receptor signaling pathway;biological regulation;blood coagulation;cell activation;cell communication;cell development;cell differentiation;cell migration;cell motility;cell surface receptor linked s…	adenyl nucleotide binding;adenyl ribonucleotide binding;ATP binding;binding;catalytic activity;enzyme binding;glycolipid binding;glycosphingolipid binding;ion channel binding;kinase activity;lipid binding;molecular transducer activity;non-membrane spanning protein tyrosine kinase activity;nucleotide binding;phosphotransferase activity, alcohol group as acceptor;protein binding;protein kinase acti…	alpha2-beta1 integrin complex;cell part;cytoplasm;cytoplasmic part;cytoskeletal part;cytosol;extracellular membrane-bounded organelle;extracellular organelle;extracellular region part;extracellular vesicular exosome;extrinsic to internal side of plasma membrane;extrinsic to membrane;extrinsic to plasma membrane;Golgi apparatus;integrin complex;intracellular membrane-bounded organelle;intracellula…	B cell receptor signaling pathway;Chemokine signaling pathway;Epithelial cell signaling in Helicobacter pylori infection;Fc epsilon RI signaling pathway;Fc gamma R-mediated phagocytosis;Long-term depression
28.5169	28.5395	28.3637	NaN	28.5357	NaN	25.3635	26.4227	25.6805	25.2745	26.5349	25.5434	0.156886	0.255791	1.73974	1.78661	3	3	3	26.2	20.894	30.332	2615300000	11	1	3	1	1	3	2	Q969E8	Pre-rRNA-processing protein TSR2 homolog	TSR2	sp|Q969E8|TSR2_HUMAN Pre-rRNA-processing protein TSR2 homolog OS=Homo sapiens OX=9606 GN=TSR2 PE=1 SV=1	cellular macromolecule metabolic process;cellular metabolic process;cellular nitrogen compound metabolic process;cellular process;macromolecule metabolic process;maturation of SSU-rRNA;maturation of SSU-rRNA from tricistronic rRNA transcript (SSU-rRNA, 5.8S rRNA, LSU-rRNA);metabolic process;ncRNA metabolic process;ncRNA processing;nitrogen compound metabolic process;nucleic acid metabolic process…		cell part;intracellular membrane-bounded organelle;intracellular organelle;intracellular part;membrane-bounded organelle;nucleus;organelle
29.7715	29.9417	29.8252	28.0531	27.7988	28.3385	26.6607	27.8008	27.7753	25.2346	25.2425	25.7244	0.000404367	0.00641187	10.8851	1.78266	6	6	6	49.2	14.844	28.7	4929700000	32	3	11	6	4	5	3	C9J6N5;C9JQ40;C9JW51;A0A1C7CYX8;Q9H098;C9J3Q3;X6RET8;C9JP05	Protein FAM107B	FAM107B	tr|C9J6N5|C9J6N5_HUMAN Protein FAM107B (Fragment) OS=Homo sapiens OX=9606 GN=FAM107B PE=1 SV=8;tr|C9JQ40|C9JQ40_HUMAN Protein FAM107B (Fragment) OS=Homo sapiens OX=9606 GN=FAM107B PE=1 SV=1;tr|C9JW51|C9JW51_HUMAN Protein FAM107B (Fragment) OS=Homo sapiens	multicellular organismal process;neurological system process;sensory perception;sensory perception of mechanical stimulus;sensory perception of sound;system process
28.1279	28.5918	28.6091	26.4905	27.0056	26.5008	23.3403	24.2512	24.3406	21.2258	21.728	21.3816	0.00155593	0.0127271	7.66673	1.7773	5	5	5	9.9	83.951	16.14	1875200000	25	3	7	8	1	4	2	Q8WY54	Protein phosphatase 1E	PPM1E	sp|Q8WY54|PPM1E_HUMAN Protein phosphatase 1E OS=Homo sapiens OX=9606 GN=PPM1E PE=1 SV=3	biological regulation;cellular macromolecule metabolic process;cellular metabolic process;cellular process;cellular protein metabolic process;cellular response to chemical stimulus;cellular response to drug;cellular response to stimulus;dephosphorylation;macromolecule metabolic process;macromolecule modification;metabolic process;negative regulation of catalytic activity;negative regulation of ki…	binding;catalytic activity;cation binding;hydrolase activity;hydrolase activity, acting on ester bonds;ion binding;metal ion binding;phosphatase activity;phosphoprotein phosphatase activity;phosphoric ester hydrolase activity;protein serine/threonine phosphatase activity	cell part;cytoplasmic part;intracellular membrane-bounded organelle;intracellular non-membrane-bounded organelle;intracellular organelle;intracellular organelle part;intracellular part;macromolecular complex;membrane-bounded organelle;mitochondrion;non-membrane-bounded organelle;nuclear part;nucleolus;nucleus;organelle;organelle part;protein complex
30.5806	30.8796	31.2848	29.1875	29.2194	29.0527	27.8876	28.5168	28.8966	26.8315	27.0468	26.6162	0.00111164	0.0104901	8.37529	1.76178	6	6	6	60.6	14.494	45.283	10451000000	39	7	7	8	5	6	6	P52758;H0YBX3;H0YB34	Ribonuclease UK114	HRSP12	sp|P52758|RIDA_HUMAN 2-iminobutanoate/2-iminopropanoate deaminase OS=Homo sapiens OX=9606 GN=RIDA PE=1 SV=1;tr|H0YBX3|H0YBX3_HUMAN 2-iminobutanoate/2-iminopropanoate deaminase (Fragment) OS=Homo sapiens OX=9606 GN=RIDA PE=1 SV=1;tr|H0YB34|H0YB34_HUMAN 2-im	biological regulation;posttranscriptional regulation of gene expression;regulation of biological process;regulation of biosynthetic process;regulation of cellular biosynthetic process;regulation of cellular component organization;regulation of cellular macromolecule biosynthetic process;regulation of cellular metabolic process;regulation of cellular process;regulation of cellular protein metaboli…	catalytic activity;deaminase activity;endonuclease activity;hydrolase activity;hydrolase activity, acting on ester bonds;nuclease activity	cell part;cytoplasm;cytoplasmic part;extracellular membrane-bounded organelle;extracellular organelle;extracellular region part;extracellular vesicular exosome;intracellular membrane-bounded organelle;intracellular organelle;intracellular part;membrane-bounded organelle;membrane-bounded vesicle;mitochondrion;nucleus;organelle;vesicle
27.3694	27.251	27.4848	27.3724	NaN	NaN	21.7382	22.3028	22.8471	21.9331	20.448	21.4978	0.141987	0.237916	1.82538	1.75659	5	5	5	5.4	139.27	13.387	1107600000	18	1	4	4	5	3	1	Q9H7N4	Splicing factor, arginine/serine-rich 19	SCAF1	sp|Q9H7N4|SFR19_HUMAN Splicing factor, arginine/serine-rich 19 OS=Homo sapiens OX=9606 GN=SCAF1 PE=1 SV=3	biosynthetic process;cellular biosynthetic process;cellular macromolecule biosynthetic process;cellular macromolecule metabolic process;cellular metabolic process;cellular nitrogen compound metabolic process;cellular process;macromolecule biosynthetic process;macromolecule metabolic process;metabolic process;mRNA metabolic process;mRNA processing;nitrogen compound metabolic process;nucleic acid m…	binding;nucleic acid binding;RNA binding	cell part;intracellular membrane-bounded organelle;intracellular organelle;intracellular part;membrane-bounded organelle;nucleus;organelle
29.1246	29.198	28.6996	27.2598	27.4945	27.0289	25.0214	25.621	25.113	23.6371	23.4461	22.177	0.00105021	0.0101581	8.50078	1.74633	5	5	5	15.8	29.804	17.43	2721000000	28	7	7	6	3	3	2	P35232;C9JW96	Prohibitin	PHB	sp|P35232|PHB_HUMAN Prohibitin OS=Homo sapiens OX=9606 GN=PHB PE=1 SV=1;tr|C9JW96|C9JW96_HUMAN Prohibitin (Fragment) OS=Homo sapiens OX=9606 GN=PHB PE=1 SV=2	biological regulation;biosynthetic process;cell differentiation;cellular biosynthetic process;cellular component organization;cellular component organization at cellular level;cellular component organization or biogenesis;cellular component organization or biogenesis at cellular level;cellular developmental process;cellular macromolecule biosynthetic process;cellular macromolecule metabolic proce…	binding;complement binding;complement component C3a binding;complement component C3b binding;DNA binding;enzyme binding;G-protein-coupled receptor binding;histone deacetylase binding;nucleic acid binding;nucleic acid binding transcription factor activity;opsonin binding;protein binding;proteinase activated receptor binding;receptor binding;regulatory region DNA binding;regulatory region nucleic a…	cell part;cell surface;cytoplasm;cytoplasmic part;early endosome;endosome;extracellular membrane-bounded organelle;extracellular organelle;extracellular region part;extracellular vesicular exosome;integral to membrane;integral to plasma membrane;intracellular membrane-bounded organelle;intracellular organelle;intracellular organelle part;intracellular part;intrinsic to membrane;intrinsic to plasm…
31.4463	31.291	31.4587	29.7282	29.3791	29.8548	27.182	27.6539	27.8507	25.8285	24.7839	25.7651	0.000330049	0.0057265	11.4675	1.74463	14	13	13	54.3	36.938	55.534	14269000000	67	10	17	16	9	6	9	Q00534	Cyclin-dependent kinase 6	CDK6	sp|Q00534|CDK6_HUMAN Cyclin-dependent kinase 6 OS=Homo sapiens OX=9606 GN=CDK6 PE=1 SV=1	anatomical structure development;astrocyte development;biological regulation;cell activation;cell cycle;cell cycle arrest;cell cycle process;cell dedifferentiation;cell development;cell differentiation;cell division;cell surface receptor linked signaling pathway;cellular developmental process;cellular macromolecule metabolic process;cellular metabolic process;cellular process;cellular protein met…	adenyl nucleotide binding;adenyl ribonucleotide binding;ATP binding;binding;catalytic activity;cyclin binding;cyclin-dependent protein kinase activity;kinase activity;nucleotide binding;phosphotransferase activity, alcohol group as acceptor;protein binding;protein kinase activity;protein serine/threonine kinase activity;purine nucleotide binding;purine ribonucleoside triphosphate binding;purine r…	cell part;cell projection;centrosome;cyclin-dependent protein kinase holoenzyme complex;cytoplasm;cytoplasmic part;cytoskeletal part;cytosol;intracellular membrane-bounded organelle;intracellular non-membrane-bounded organelle;intracellular organelle;intracellular organelle part;intracellular part;macromolecular complex;membrane-bounded organelle;microtubule organizing center;non-membrane-bounded…	Cell cycle;Chronic myeloid leukemia;Glioma;Measles;Melanoma;Non-small cell lung cancer;p53 signaling pathway;Pancreatic cancer;Pathways in cancer;Small cell lung cancer
27.7895	27.5216	27.8943	NaN	28.0138	NaN	25.0283	25.4811	25.378	NaN	24.6866	23.6471	0.200258	0.305279	1.53212	1.73694	4	4	4	36	23.026	38.971	1318400000	12	5	4	1	0	2	0	Q99470	Stromal cell-derived factor 2	SDF2	sp|Q99470|SDF2_HUMAN Stromal cell-derived factor 2 OS=Homo sapiens OX=9606 GN=SDF2 PE=1 SV=2	carbohydrate metabolic process;cellular carbohydrate metabolic process;cellular macromolecule metabolic process;cellular metabolic process;cellular process;cellular protein metabolic process;glycosylation;macromolecule glycosylation;macromolecule metabolic process;macromolecule modification;metabolic process;primary metabolic process;protein glycosylation;protein mannosylation;protein metabolic p…	catalytic activity;dolichyl-phosphate-mannose-protein mannosyltransferase activity;mannosyltransferase activity;transferase activity;transferase activity, transferring glycosyl groups;transferase activity, transferring hexosyl groups	cell part;extracellular region part;extracellular space;membrane
26.5587	27.1893	26.8062	NaN	NaN	NaN	24.0828	25.3514	25.0883	22.3892	NaN	NaN	0.0218237	0.0620853	3.64729	1.73509	2	2	2	47.8	10.061	5.884	508710000	9	3	4	2	0	0	0	Q13015	Protein AF1q	MLLT11	sp|Q13015|AF1Q_HUMAN Protein AF1q OS=Homo sapiens OX=9606 GN=MLLT11 PE=1 SV=1	biological regulation;positive regulation of apoptosis;positive regulation of biological process;positive regulation of biosynthetic process;positive regulation of cell death;positive regulation of cellular biosynthetic process;positive regulation of cellular component organization;positive regulation of cellular metabolic process;positive regulation of cellular process;positive regulation of gen…		cell part;intracellular
28.1407	28.3364	27.8736	26.881	26.8946	NaN	22.5477	23.7977	22.9623	21.3992	21.3192	20.1834	0.0286268	0.0751445	3.34782	1.72729	8	8	5	12.1	102.71	103.14	1524700000	27	4	11	5	3	2	2	A0A0B4J1V9;Q9NRZ9;F6XU50;A0A087WSW7	Lymphoid-specific helicase	HELLS	tr|A0A0B4J1V9|A0A0B4J1V9_HUMAN Helicase, lymphoid-specific, isoform CRA_b OS=Homo sapiens OX=9606 GN=HELLS PE=1 SV=1;sp|Q9NRZ9|HELLS_HUMAN Lymphoid-specific helicase OS=Homo sapiens OX=9606 GN=HELLS PE=1 SV=1;tr|F6XU50|F6XU50_HUMAN Helicase, lymphoid-speci	biological regulation;biosynthetic process;cell activation;cell cycle phase;cell cycle process;cell division;cell proliferation;cellular biosynthetic process;cellular component assembly;cellular component assembly at cellular level;cellular component organization;cellular component organization at cellular level;cellular component organization or biogenesis;cellular component organization or biog…	adenyl nucleotide binding;adenyl ribonucleotide binding;ATP binding;binding;catalytic activity;DNA binding;helicase activity;hydrolase activity;hydrolase activity, acting on acid anhydrides;hydrolase activity, acting on acid anhydrides, in phosphorus-containing anhydrides;nucleic acid binding;nucleoside-triphosphatase activity;nucleotide binding;purine nucleotide binding;purine ribonucleoside tri…	cell part;centromeric heterochromatin;chromatin;chromosomal part;chromosome, centromeric region;heterochromatin;intracellular membrane-bounded organelle;intracellular organelle;intracellular organelle part;intracellular part;membrane-bounded organelle;nucleus;organelle;organelle part
27.1176	26.8107	26.8057	NaN	NaN	NaN	23.4029	23.5689	23.6349	21.3497	NaN	NaN	0.0727629	0.145639	2.42	1.70507	3	3	3	14.2	28.998	42.955	510040000	7	2	3	2	0	0	0	Q99618;F5GX58;F8WDL1;J3KMY0	Cell division cycle-associated protein 3	CDCA3	sp|Q99618|CDCA3_HUMAN Cell division cycle-associated protein 3 OS=Homo sapiens OX=9606 GN=CDCA3 PE=1 SV=1;tr|F5GX58|F5GX58_HUMAN Cell division cycle-associated protein 3 OS=Homo sapiens OX=9606 GN=CDCA3 PE=1 SV=1;tr|F8WDL1|F8WDL1_HUMAN Cell division cycle-	cell cycle phase;cell cycle process;cell division;cellular component organization;cellular component organization at cellular level;cellular component organization or biogenesis;cellular component organization or biogenesis at cellular level;cellular macromolecule metabolic process;cellular metabolic process;cellular process;cellular protein metabolic process;macromolecule metabolic process;macro…		cell part;cytoplasmic part;cytosol;intracellular part
33.4773	33.478	33.3399	31.613	31.6482	31.9246	30.7738	31.3997	31.3247	29.6016	29.7032	29.9007	9.68708e-05	0.00344343	15.6698	1.70312	4	4	4	32	10.851	20.081	60298000000	29	6	8	6	3	3	3	P01303	Pro-neuropeptide Y;Neuropeptide Y;C-flanking peptide of NPY	NPY	sp|P01303|NPY_HUMAN Pro-neuropeptide Y OS=Homo sapiens OX=9606 GN=NPY PE=1 SV=1	adult behavior;adult feeding behavior;anatomical structure development;behavior;biological regulation;blood circulation;calcium ion transport;cation transport;cell communication;cell development;cell projection organization;cell proliferation;cell surface receptor linked signaling pathway;cell-cell signaling;cellular component movement;cellular component organization;cellular component organizati…	binding;calcium channel regulator activity;channel regulator activity;G-protein coupled receptor activity;G-protein-coupled receptor binding;hormone activity;molecular transducer activity;neuropeptide hormone activity;neuropeptide receptor binding;neuropeptide Y receptor binding;protein binding;receptor activity;receptor binding;signal transducer activity;signaling receptor activity;transmembrane…	cell;cell part;cytoplasmic part;extracellular region;extracellular region part;extracellular space;Golgi apparatus;intracellular membrane-bounded organelle;intracellular organelle;intracellular part;membrane-bounded organelle;organelle	Adipocytokine signaling pathway;Neuroactive ligand-receptor interaction
33.2651	33.3042	33.1569	31.6114	31.4765	31.541	28.514	28.8708	28.8099	27.1866	27.049	26.9351	8.53169e-06	0.00186362	28.9011	1.69911	20	20	20	41.4	64.872	131.19	51177000000	119	23	24	25	18	15	14	F5GZS6;J3KPF3;P08195	4F2 cell-surface antigen heavy chain	SLC3A2	tr|F5GZS6|F5GZS6_HUMAN 4F2 cell-surface antigen heavy chain OS=Homo sapiens OX=9606 GN=SLC3A2 PE=1 SV=1;tr|J3KPF3|J3KPF3_HUMAN 4F2 cell-surface antigen heavy chain OS=Homo sapiens OX=9606 GN=SLC3A2 PE=1 SV=1;sp|P08195|4F2_HUMAN 4F2 cell-surface antigen hea	amine transport;amino acid import;amino acid transport;aromatic amino acid transport;biological regulation;blood coagulation;branched-chain aliphatic amino acid transport;calcium ion transport;carbohydrate metabolic process;carboxylic acid transport;cation transport;cell growth;cell migration;cell motility;cellular component movement;cellular process;coagulation;divalent inorganic cation transpor…	active transmembrane transporter activity;amine transmembrane transporter activity;amino acid transmembrane transporter activity;antiporter activity;binding;calcium ion transmembrane transporter activity;calcium:cation antiporter activity;calcium:sodium antiporter activity;carboxylic acid transmembrane transporter activity;catalytic activity;cation binding;cation transmembrane transporter activit…	apical plasma membrane;cell part;cell surface;cytoplasm;cytoplasmic membrane-bounded vesicle;cytoplasmic part;cytoplasmic vesicle;extracellular membrane-bounded organelle;extracellular organelle;extracellular region part;extracellular vesicular exosome;integral to membrane;intracellular membrane-bounded organelle;intracellular organelle;intracellular organelle part;intracellular part;intrinsic to…	Protein digestion and absorption
30.8318	30.3842	30.3569	28.7042	28.9034	28.871	27.7213	27.232	27.1902	25.548	25.7324	25.6215	0.000513069	0.00727129	10.2379	1.69812	8	8	1	51.4	22.642	53.878	7573100000	51	12	9	9	9	6	6	K7EKE8		PVRL2	tr|K7EKE8|K7EKE8_HUMAN Nectin-2 (Fragment) OS=Homo sapiens OX=9606 GN=NECTIN2 PE=1 SV=1
30.0013	29.7064	29.9691	28.3575	28.1722	28.0816	26.236	26.7269	26.6344	24.6639	24.6364	23.7121	0.000167084	0.00411791	13.6444	1.68849	6	6	6	36.5	30.993	28.253	5049500000	22	7	6	3	2	2	2	P20645;F5GX30;H0YF90	Cation-dependent mannose-6-phosphate receptor	M6PR	sp|P20645|MPRD_HUMAN Cation-dependent mannose-6-phosphate receptor OS=Homo sapiens OX=9606 GN=M6PR PE=1 SV=1;tr|F5GX30|F5GX30_HUMAN Cation-dependent mannose-6-phosphate receptor OS=Homo sapiens OX=9606 GN=M6PR PE=1 SV=2;tr|H0YF90|H0YF90_HUMAN Cation-depend	biological regulation;cellular component organization;cellular component organization or biogenesis;cellular membrane organization;cellular process;cellular response to stimulus;endocytosis;endosome to lysosome transport;endosome transport;establishment of localization;establishment of localization in cell;intracellular transport;lysosomal transport;membrane invagination;membrane organization;rec…	binding;carbohydrate binding;carbohydrate transmembrane transporter activity;hexose transmembrane transporter activity;mannose binding;mannose transmembrane transporter activity;molecular transducer activity;monosaccharide binding;monosaccharide transmembrane transporter activity;receptor activity;signal transducer activity;signaling receptor activity;substrate-specific transmembrane transporter …	cell part;cytoplasmic part;endosome;integral to membrane;integral to plasma membrane;intracellular membrane-bounded organelle;intracellular organelle;intracellular organelle part;intracellular part;intrinsic to membrane;intrinsic to plasma membrane;late endosome;lysosomal membrane;lytic vacuole;membrane;membrane part;membrane-bounded organelle;organelle;organelle membrane;organelle part;perinucle…	Lysosome;Phagosome
29.7397	29.5358	29.7586	27.7836	27.8261	28.3601	26.8351	27.2235	27.2243	24.9509	25.1225	25.3508	0.0010536	0.0101655	8.49363	1.68808	8	8	7	66.7	13.667	18.492	4359900000	29	10	7	5	2	2	3	P60520;H3BSM5	Gamma-aminobutyric acid receptor-associated protein-like 2	GABARAPL2	sp|P60520|GBRL2_HUMAN Gamma-aminobutyric acid receptor-associated protein-like 2 OS=Homo sapiens OX=9606 GN=GABARAPL2 PE=1 SV=1;tr|H3BSM5|H3BSM5_HUMAN Gamma-aminobutyric acid receptor-associated protein-like 2 OS=Homo sapiens OX=9606 GN=GABARAPL2 PE=1 SV=1	autophagic vacuole assembly;autophagy;biological regulation;catabolic process;cell communication;cellular catabolic process;cellular component assembly;cellular component assembly at cellular level;cellular component organization;cellular component organization at cellular level;cellular component organization or biogenesis;cellular component organization or biogenesis at cellular level;cellular …	ATPase binding;beta-tubulin binding;binding;cytoskeletal protein binding;enzyme binding;GABA receptor binding;microtubule binding;protein binding;receptor binding;SNARE binding;tubulin binding	autophagic vacuole;autophagic vacuole membrane;cell part;cytoplasm;cytoplasmic part;cytoplasmic vesicle;cytosol;extrinsic to membrane;Golgi apparatus;Golgi apparatus part;Golgi membrane;intracellular;intracellular membrane-bounded organelle;intracellular organelle;intracellular organelle part;intracellular part;membrane;membrane part;membrane-bounded organelle;organelle;organelle membrane;organel…	Regulation of autophagy
27.3952	27.0942	27.1575	NaN	NaN	NaN	24.9298	24.8873	25.01	NaN	22.4661	NaN	0.00224522	0.0155619	6.95543	1.67549	2	2	2	23.7	10.666	4.3583	615450000	6	1	2	2	1	0	0	P48061	Stromal cell-derived factor 1;SDF-1-beta(3-72);SDF-1-alpha(3-67)	CXCL12	sp|P48061|SDF1_HUMAN Stromal cell-derived factor 1 OS=Homo sapiens OX=9606 GN=CXCL12 PE=1 SV=1	adult behavior;adult locomotory behavior;ameboidal cell migration;anatomical structure development;anatomical structure morphogenesis;axon guidance;behavior;biological adhesion;biological regulation;blood circulation;branching morphogenesis of a tube;calcium ion homeostasis;cation homeostasis;cell activation;cell adhesion;cell chemotaxis;cell development;cell migration;cell motility;cell prolifer…	binding;chemokine activity;chemokine receptor binding;CXCR chemokine receptor binding;cytokine activity;cytokine receptor binding;G-protein-coupled receptor binding;protein binding;receptor binding	cell part;external side of plasma membrane;extracellular membrane-bounded organelle;extracellular organelle;extracellular region;extracellular region part;extracellular space;extracellular vesicular exosome;membrane part;membrane-bounded organelle;membrane-bounded vesicle;organelle;plasma membrane part;vesicle	Chemokine signaling pathway;Cytokine-cytokine receptor interaction;Intestinal immune network for IgA production;Leukocyte transendothelial migration;Rheumatoid arthritis
26.4595	26.9507	27.0563	NaN	NaN	NaN	21.7383	23.1072	23.1137	22.1044	21.4537	21.9487	0.00273419	0.0174276	6.59771	1.67434	4	4	4	11.6	78.458	122.88	726880000	6	3	2	1	0	0	0	Q9NVM4;H3BPZ8;H3BNC0	Protein arginine N-methyltransferase 7	PRMT7	sp|Q9NVM4|ANM7_HUMAN Protein arginine N-methyltransferase 7 OS=Homo sapiens OX=9606 GN=PRMT7 PE=1 SV=1;tr|H3BPZ8|H3BPZ8_HUMAN Protein arginine N-methyltransferase 7 (Fragment) OS=Homo sapiens OX=9606 GN=PRMT7 PE=1 SV=1;tr|H3BNC0|H3BNC0_HUMAN Protein argini	biological regulation;biosynthetic process;cell differentiation;cellular biosynthetic process;cellular component assembly;cellular component assembly at cellular level;cellular component organization;cellular component organization at cellular level;cellular component organization or biogenesis;cellular component organization or biogenesis at cellular level;cellular developmental process;cellular…	[myelin basic protein]-arginine N-methyltransferase activity;arginine N-methyltransferase activity;binding;catalytic activity;histone binding;histone methyltransferase activity;histone methyltransferase activity (H4-R3 specific);histone-arginine N-methyltransferase activity;methyltransferase activity;N-methyltransferase activity;protein binding;protein methyltransferase activity;protein-arginine …	cell part;cytoplasmic part;cytosol;intracellular membrane-bounded organelle;intracellular non-membrane-bounded organelle;intracellular organelle;intracellular organelle part;intracellular part;membrane;membrane-bounded organelle;non-membrane-bounded organelle;nuclear part;nucleolus;nucleoplasm;nucleus;organelle;organelle part;plasma membrane
26.6179	26.9641	28.1572	NaN	26.028	NaN	21.7365	22.7538	23.5045	20.634	20.6868	20.307	0.0437147	0.101193	2.90916	1.66418	6	5	5	13.5	80.419	15.672	893590000	14	1	3	6	1	2	1	O95573	Long-chain-fatty-acid--CoA ligase 3	ACSL3	sp|O95573|ACSL3_HUMAN Long-chain-fatty-acid--CoA ligase 3 OS=Homo sapiens OX=9606 GN=ACSL3 PE=1 SV=3	acyl-CoA biosynthetic process;acyl-CoA metabolic process;acylglycerol biosynthetic process;acylglycerol metabolic process;anatomical structure development;biological regulation;biosynthetic process;brain development;carboxylic acid biosynthetic process;carboxylic acid metabolic process;cellular biosynthetic process;cellular component assembly;cellular component organization;cellular component org…	adenyl nucleotide binding;adenyl ribonucleotide binding;ATP binding;binding;catalytic activity;enzyme binding;fatty acid ligase activity;kinase binding;ligase activity;ligase activity, forming carbon-sulfur bonds;long-chain fatty acid-CoA ligase activity;nucleotide binding;protein binding;protein domain specific binding;protein kinase binding;purine nucleotide binding;purine ribonucleoside tripho…	cell part;cytoplasmic part;endoplasmic reticulum;endoplasmic reticulum membrane;endoplasmic reticulum part;Golgi apparatus;integral to membrane;intracellular membrane-bounded organelle;intracellular organelle;intracellular organelle part;intracellular part;intrinsic to membrane;lipid particle;membrane;membrane part;membrane-bounded organelle;microbody;microbody membrane;microbody part;mitochondri…	Adipocytokine signaling pathway;Fatty acid metabolism;Peroxisome;PPAR signaling pathway
27.0558	26.0606	25.7855	NaN	NaN	NaN	20.9495	20.9225	20.733	20.3886	19.1162	NaN	0.0709957	0.143427	2.44278	1.66211	9	9	9	13.7	122.49	20.295	438680000	16	1	7	3	2	2	1	Q96RU2;B4E3L3;G3V1N5	Ubiquitin carboxyl-terminal hydrolase 28;Ubiquitin carboxyl-terminal hydrolase	USP28	sp|Q96RU2|UBP28_HUMAN Ubiquitin carboxyl-terminal hydrolase 28 OS=Homo sapiens OX=9606 GN=USP28 PE=1 SV=1;tr|B4E3L3|B4E3L3_HUMAN Ubiquitin carboxyl-terminal hydrolase 28 OS=Homo sapiens OX=9606 GN=USP28 PE=1 SV=1;tr|G3V1N5|G3V1N5_HUMAN Ubiquitin carboxyl-t	biological regulation;catabolic process;cell cycle checkpoint;cell proliferation;cellular catabolic process;cellular macromolecule catabolic process;cellular macromolecule metabolic process;cellular metabolic process;cellular nitrogen compound metabolic process;cellular process;cellular protein metabolic process;cellular response to abiotic stimulus;cellular response to light stimulus;cellular re…	catalytic activity;cysteine-type endopeptidase activity;cysteine-type peptidase activity;endopeptidase activity;hydrolase activity;peptidase activity;peptidase activity, acting on L-amino acid peptides;small conjugating protein-specific protease activity;ubiquitin-specific protease activity	cell part;intracellular membrane-bounded organelle;intracellular non-membrane-bounded organelle;intracellular organelle;intracellular organelle part;intracellular part;macromolecular complex;membrane-bounded organelle;non-membrane-bounded organelle;nuclear part;nucleolus;nucleoplasm;nucleus;organelle;organelle part;protein complex
28.8633	29.3224	29.687	27.4999	27.4823	27.9102	24.3178	25.8641	26.2315	23.8267	23.8802	24.1058	0.00386122	0.021353	6.00902	1.66009	7	7	7	33.9	35.398	36.654	3555600000	23	5	8	8	1	0	1	P50479	PDZ and LIM domain protein 4	PDLIM4	sp|P50479|PDLI4_HUMAN PDZ and LIM domain protein 4 OS=Homo sapiens OX=9606 GN=PDLIM4 PE=1 SV=2		binding;cation binding;ion binding;metal ion binding;transition metal ion binding;zinc ion binding
35.5327	35.3106	35.2695	33.6682	33.7084	33.7717	30.6121	30.912	30.9142	29.213	29.2194	29.3656	4.52722e-05	0.00253853	18.9926	1.65485	30	30	30	59.9	65.102	257.41	228720000000	332	72	61	67	43	49	40	Q13740;F5GXJ9	CD166 antigen	ALCAM	sp|Q13740|CD166_HUMAN CD166 antigen OS=Homo sapiens OX=9606 GN=ALCAM PE=1 SV=2;tr|F5GXJ9|F5GXJ9_HUMAN CD166 antigen OS=Homo sapiens OX=9606 GN=ALCAM PE=1 SV=1	axon guidance;biological adhesion;biological regulation;cell adhesion;cellular process;cellular response to stimulus;chemotaxis;locomotion;motor axon guidance;regulation of biological process;regulation of cellular process;response to chemical stimulus;response to external stimulus;response to stimulus;signal transduction;taxis	binding;protein binding;receptor binding	adherens junction;anchoring junction;axon;cell body;cell junction;cell part;cell projection;cell-substrate adherens junction;cell-substrate junction;external side of plasma membrane;extracellular membrane-bounded organelle;extracellular organelle;extracellular region part;extracellular vesicular exosome;focal adhesion;integral to membrane;intrinsic to membrane;membrane part;membrane-bounded organ…	Cell adhesion molecules (CAMs)
28.735	27.7301	28.0121	27.3511	NaN	27.5787	24.7119	24.4409	24.2041	23.3917	23.0385	23.229	0.174498	0.276467	1.64897	1.64097	5	5	5	23.4	38.405	42.955	1782600000	14	5	3	2	1	1	2	C9J634;P11177	Pyruvate dehydrogenase E1 component subunit beta, mitochondrial	PDHB	tr|C9J634|C9J634_HUMAN Pyruvate dehydrogenase E1 component subunit beta, mitochondrial OS=Homo sapiens OX=9606 GN=PDHB PE=1 SV=1;sp|P11177|ODPB_HUMAN Pyruvate dehydrogenase E1 component subunit beta, mitochondrial OS=Homo sapiens OX=9606 GN=PDHB PE=1 SV=3	acetyl-CoA biosynthetic process;acetyl-CoA biosynthetic process from pyruvate;acetyl-CoA catabolic process;acetyl-CoA metabolic process;alcohol metabolic process;biological regulation;biosynthetic process;carbohydrate metabolic process;carboxylic acid metabolic process;catabolic process;cellular biosynthetic process;cellular carbohydrate metabolic process;cellular catabolic process;cellular keton…	catalytic activity;oxidoreductase activity;oxidoreductase activity, acting on the aldehyde or oxo group of donors;oxidoreductase activity, acting on the aldehyde or oxo group of donors, disulfide as acceptor;pyruvate dehydrogenase (acetyl-transferring) activity;pyruvate dehydrogenase activity	cell part;cytoplasmic part;extracellular membrane-bounded organelle;extracellular organelle;extracellular region part;extracellular vesicular exosome;intracellular membrane-bounded organelle;intracellular organelle;intracellular organelle lumen;intracellular organelle part;intracellular part;macromolecular complex;membrane-bounded organelle;membrane-bounded vesicle;membrane-enclosed lumen;mitocho…	Butanoate metabolism;Citrate cycle (TCA cycle);Glycolysis / Gluconeogenesis;Pyruvate metabolism;Valine, leucine and isoleucine biosynthesis
28.3316	28.258	28.64	28.2162	NaN	28.8435	21.6459	21.5653	21.8484	22.4474	14.106	22.6202	0.407419	0.517992	0.924783	1.6374	8	8	8	6.8	226.37	80.374	2435500000	19	1	5	5	4	2	2	A6NHR9;J3KTL8	Structural maintenance of chromosomes flexible hinge domain-containing protein 1	SMCHD1	sp|A6NHR9|SMHD1_HUMAN Structural maintenance of chromosomes flexible hinge domain-containing protein 1 OS=Homo sapiens OX=9606 GN=SMCHD1 PE=1 SV=2;tr|J3KTL8|J3KTL8_HUMAN Structural maintenance of chromosomes flexible hinge domain-containing protein 1 (Frag	biological regulation;cellular component organization;cellular component organization at cellular level;cellular component organization or biogenesis;cellular component organization or biogenesis at cellular level;cellular process;chromosome organization;dosage compensation;dosage compensation, by inactivation of X chromosome;inactivation of X chromosome by DNA methylation;organelle organization;…	adenyl nucleotide binding;adenyl ribonucleotide binding;ATP binding;binding;nucleotide binding;purine nucleotide binding;purine ribonucleoside triphosphate binding;purine ribonucleotide binding;ribonucleotide binding	Barr body;cell part;chromosome;intracellular non-membrane-bounded organelle;intracellular organelle;intracellular organelle part;intracellular part;non-membrane-bounded organelle;nuclear chromosome;nuclear part;organelle;organelle part;sex chromosome;X chromosome
31.201	30.6518	30.4581	29.1936	29.0161	29.2244	27.006	26.8356	26.5467	24.8356	25.3724	25.1568	0.00217599	0.0153911	7.01381	1.62561	9	9	9	33.7	51.924	80.182	9266900000	62	20	13	14	2	8	5	J3KNF6;Q6NW40	RGM domain family member B	RGMB	tr|J3KNF6|J3KNF6_HUMAN RGM domain family member B OS=Homo sapiens OX=9606 GN=RGMB PE=1 SV=1;sp|Q6NW40|RGMB_HUMAN RGM domain family member B OS=Homo sapiens OX=9606 GN=RGMB PE=1 SV=3	axon guidance;biological adhesion;biological regulation;BMP signaling pathway;cell adhesion;cell surface receptor linked signaling pathway;cellular process;cellular response to stimulus;chemotaxis;enzyme linked receptor protein signaling pathway;locomotion;positive regulation of biological process;positive regulation of biosynthetic process;positive regulation of cellular biosynthetic process;pos…	binding;coreceptor activity;identical protein binding;molecular transducer activity;protein binding;receptor activity;signal transducer activity;signaling receptor activity	anchored to membrane;anchored to plasma membrane;cell part;cytoplasmic part;endoplasmic reticulum-Golgi intermediate compartment;intracellular membrane-bounded organelle;intracellular organelle;intracellular part;intrinsic to membrane;intrinsic to plasma membrane;membrane;membrane part;membrane raft;membrane-bounded organelle;organelle;plasma membrane;plasma membrane part
32.4853	32.3365	32.4107	30.7392	30.6433	31.0095	27.524	27.8041	27.9039	26.1104	25.9304	26.06	0.000164215	0.00411791	13.7047	1.61354	18	18	18	37.8	63.944	126.65	29200000000	119	30	22	23	15	15	14	Q96HC4;H0Y8Y3	PDZ and LIM domain protein 5	PDLIM5	sp|Q96HC4|PDLI5_HUMAN PDZ and LIM domain protein 5 OS=Homo sapiens OX=9606 GN=PDLIM5 PE=1 SV=5;tr|H0Y8Y3|H0Y8Y3_HUMAN PDZ and LIM domain protein 5 (Fragment) OS=Homo sapiens OX=9606 GN=PDLIM5 PE=1 SV=1	biological regulation;regulation of anatomical structure morphogenesis;regulation of biological process;regulation of cell development;regulation of cell differentiation;regulation of cell morphogenesis;regulation of cell morphogenesis involved in differentiation;regulation of cell projection organization;regulation of cellular component biogenesis;regulation of cellular component organization;re…	actin binding;actinin binding;binding;cation binding;cytoskeletal protein binding;enzyme binding;ion binding;kinase binding;metal ion binding;protein binding;protein kinase binding;protein kinase C binding;transition metal ion binding;zinc ion binding	actin cytoskeleton;cell junction;cell part;cell projection;contractile fiber part;cytoplasmic part;cytoskeletal part;cytoskeleton;cytosol;intracellular non-membrane-bounded organelle;intracellular organelle;intracellular organelle part;intracellular part;membrane;neuron projection;non-membrane-bounded organelle;organelle;organelle part;postsynaptic density;postsynaptic membrane;synapse part;synap…
27.6318	28.4034	28.3828	26.3608	26.4114	26.8114	24.8014	25.5417	25.3392	22.89	22.8126	22.4566	0.00520503	0.0256538	5.53572	1.61146	7	7	7	54.9	23.39	31.141	1555700000	23	4	9	8	1	1	0	Q7Z4H3;V9GYS5;V9GZ04	HD domain-containing protein 2	HDDC2	sp|Q7Z4H3|HDDC2_HUMAN HD domain-containing protein 2 OS=Homo sapiens OX=9606 GN=HDDC2 PE=1 SV=1;tr|V9GYS5|V9GYS5_HUMAN HD domain-containing protein 2 OS=Homo sapiens OX=9606 GN=HDDC2 PE=1 SV=1;tr|V9GZ04|V9GZ04_HUMAN HD domain-containing protein 2 OS=Homo s			cell part;cytoplasmic part;extracellular membrane-bounded organelle;extracellular organelle;extracellular region part;extracellular vesicular exosome;intracellular membrane-bounded organelle;intracellular organelle;intracellular part;membrane-bounded organelle;membrane-bounded vesicle;mitochondrion;organelle;vesicle
33.0054	32.8263	32.4823	30.9635	31.1632	31.3638	29.8337	30.1706	29.8944	28.2401	28.5214	28.4635	0.00111541	0.0105	8.36787	1.60781	5	5	3	58.9	18.998	45.139	38122000000	54	13	10	9	5	10	7	A2A2V4;A0A0A0MSH7;H3BLW8;A0A0A0MTB2;A0A087X1L1;A0A087X0B2;A0A0A0MSI7;A0A0A0MSH5;J3KPA4;A0A087WUD8;P15692;A0A0A0MR43;H0YBZ0;A0A0A0MRQ4;A0A087WTP4	Vascular endothelial growth factor A	VEGFA	tr|A2A2V4|A2A2V4_HUMAN Vascular endothelial growth factor A OS=Homo sapiens OX=9606 GN=VEGFA PE=1 SV=1;tr|A0A0A0MSH7|A0A0A0MSH7_HUMAN Vascular endothelial growth factor A OS=Homo sapiens OX=9606 GN=VEGFA PE=1 SV=1;tr|H3BLW8|H3BLW8_HUMAN Vascular endothelia	activation of protein kinase activity;anatomical structure development;anatomical structure formation involved in morphogenesis;anatomical structure homeostasis;anatomical structure morphogenesis;angiogenesis;artery morphogenesis;axon guidance;basophil chemotaxis;biological regulation;blood coagulation;blood vessel endothelial cell migration;blood vessel morphogenesis;body fluid secretion;branchi…	binding;carbohydrate binding;chemoattractant activity;cytokine activity;cytokine receptor binding;extracellular matrix binding;fibronectin binding;glycosaminoglycan binding;growth factor activity;growth factor receptor binding;heparin binding;identical protein binding;pattern binding;platelet-derived growth factor receptor binding;polysaccharide binding;protein binding;protein dimerization activi…	cell part;cell surface;cytoplasm;cytoplasmic membrane-bounded vesicle;cytoplasmic membrane-bounded vesicle lumen;cytoplasmic part;cytoplasmic vesicle;cytoplasmic vesicle part;extracellular matrix;extracellular region;extracellular region part;extracellular space;intracellular membrane-bounded organelle;intracellular organelle;intracellular organelle part;intracellular part;membrane;membrane-bound…	Bladder cancer;Cytokine-cytokine receptor interaction;Focal adhesion;mTOR signaling pathway;Pancreatic cancer;Pathways in cancer;Renal cell carcinoma;Rheumatoid arthritis
38.5133	38.1863	37.756	36.4861	36.5938	36.6121	33.0697	33.6348	33.1673	31.8119	31.983	31.8771	0.00204868	0.0147604	7.12741	1.58787	52	52	52	79.7	67.257	323.31	1626500000000	638	132	133	116	86	89	82	O15240	Neurosecretory protein VGF;Neuroendocrine regulatory peptide-1;Neuroendocrine regulatory peptide-2;Antimicrobial peptide VGF[554-577]	VGF	sp|O15240|VGF_HUMAN Neurosecretory protein VGF OS=Homo sapiens OX=9606 GN=VGF PE=1 SV=2	biological regulation;carbohydrate homeostasis;cellular metabolic process;cellular process;chemical homeostasis;defense response;defense response to bacterium;establishment of localization;establishment of localization in cell;generation of precursor metabolites and energy;glucose homeostasis;homeostatic process;hormone secretion;hormone transport;insulin secretion;metabolic process;multicellular…		cell part;cytoplasmic membrane-bounded vesicle;cytoplasmic part;cytoplasmic vesicle;extracellular region part;extracellular space;intracellular membrane-bounded organelle;intracellular organelle;intracellular part;membrane-bounded organelle;membrane-bounded vesicle;organelle;transport vesicle;vesicle
30.2043	30.4648	30.7332	28.8831	28.8252	28.9423	25.9553	26.4953	26.7946	24.0618	24.2961	24.5974	0.000534879	0.00744405	10.1285	1.58389	12	12	12	38.4	57.668	43.347	7810000000	62	14	12	16	6	8	6	B7Z4W5;Q16773	Kynurenine--oxoglutarate transaminase 1	CCBL1	tr|B7Z4W5|B7Z4W5_HUMAN Cysteine conjugate-beta lyase cytoplasmic (Glutamine transaminase K, kyneurenine aminotransferase), isoform CRA_b OS=Homo sapiens OX=9606 GN=KYAT1 PE=1 SV=1;sp|Q16773|KAT1_HUMAN Kynurenine--oxoglutarate transaminase 1 OS=Homo sapiens	amine biosynthetic process;amine catabolic process;amine metabolic process;aromatic amino acid family catabolic process;aromatic amino acid family metabolic process;aromatic compound catabolic process;biosynthetic process;carboxylic acid biosynthetic process;carboxylic acid catabolic process;carboxylic acid metabolic process;catabolic process;cellular amine metabolic process;cellular amino acid b…	binding;carbon-sulfur lyase activity;catalytic activity;cofactor binding;cysteine-S-conjugate beta-lyase activity;glutamine-phenylpyruvate transaminase activity;identical protein binding;kynurenine-oxoglutarate transaminase activity;L-glutamine:pyruvate aminotransferase activity;L-phenylalanine aminotransferase activity;L-phenylalanine:pyruvate aminotransferase activity;lyase activity;protein bin…	cell part;cytoplasm;cytoplasmic part;cytosol;intracellular organelle part;intracellular part;nuclear part;nucleoplasm;organelle part	Selenocompound metabolism;Tryptophan metabolism
28.2006	28.1721	28.3851	26.5283	26.5091	27.0052	23.4486	24.211	24.5049	22.4758	22.3219	22.1239	0.000859137	0.00915703	8.95799	1.57177	7	7	6	22.3	54.843	37.652	1687700000	27	7	8	8	2	1	1	Q8IZP7;A0A087X0G1	Heparan-sulfate 6-O-sulfotransferase 3	HS6ST3	sp|Q8IZP7|H6ST3_HUMAN Heparan-sulfate 6-O-sulfotransferase 3 OS=Homo sapiens OX=9606 GN=HS6ST3 PE=2 SV=3;tr|A0A087X0G1|A0A087X0G1_HUMAN Heparan-sulfate 6-O-sulfotransferase OS=Homo sapiens OX=9606 GN=HS6ST3 PE=1 SV=1	cellular macromolecule metabolic process;cellular metabolic process;cellular process;glycoprotein metabolic process;heparan sulfate proteoglycan biosynthetic process, enzymatic modification;heparan sulfate proteoglycan metabolic process;macromolecule metabolic process;metabolic process;proteoglycan metabolic process;sulfur compound metabolic process	catalytic activity;heparan sulfate 6-O-sulfotransferase activity;heparan sulfate sulfotransferase activity;sulfotransferase activity;transferase activity;transferase activity, transferring sulfur-containing groups	cell part;integral to membrane;intrinsic to membrane;membrane part	Glycosaminoglycan biosynthesis - heparan sulfate
27.9017	28.2943	27.9599	28.128	NaN	NaN	23.9201	25.3658	24.1786	24.7802	23.4076	23.1297	0.166833	0.267486	1.68724	1.57162	5	5	5	32.8	29.277	26.947	1781100000	10	3	2	1	2	2	0	Q96E11	Ribosome-recycling factor, mitochondrial	MRRF	sp|Q96E11|RRFM_HUMAN Ribosome-recycling factor, mitochondrial OS=Homo sapiens OX=9606 GN=MRRF PE=1 SV=1	biosynthetic process;cellular biosynthetic process;cellular component disassembly;cellular component disassembly at cellular level;cellular component organization;cellular component organization at cellular level;cellular component organization or biogenesis;cellular component organization or biogenesis at cellular level;cellular macromolecular complex disassembly;cellular macromolecular complex …		cell part;cytoplasmic part;intracellular organelle lumen;intracellular organelle part;intracellular part;membrane-enclosed lumen;mitochondrial matrix;mitochondrial part;organelle lumen;organelle part
27.0501	27.8396	28.5081	27.6321	NaN	NaN	22.2241	24.6064	25.1374	24.3351	21.4321	21.312	0.173657	0.275474	1.65308	1.57097	3	3	3	16.2	38.939	26.408	1409200000	13	2	3	4	1	1	2	B5MC98;Q9HCU5	Prolactin regulatory element-binding protein	PREB	tr|B5MC98|B5MC98_HUMAN Prolactin regulatory element-binding protein OS=Homo sapiens OX=9606 GN=PREB PE=1 SV=1;sp|Q9HCU5|PREB_HUMAN Prolactin regulatory element-binding protein OS=Homo sapiens OX=9606 GN=PREB PE=1 SV=2	biological regulation;biosynthetic process;carbohydrate metabolic process;cellular biosynthetic process;cellular carbohydrate metabolic process;cellular component organization;cellular component organization at cellular level;cellular component organization or biogenesis;cellular component organization or biogenesis at cellular level;cellular macromolecule biosynthetic process;cellular macromolec…	binding;DNA binding;nucleic acid binding	cell part;cytoplasmic part;endoplasmic reticulum membrane;endoplasmic reticulum part;Golgi apparatus part;Golgi membrane;integral to membrane;intracellular membrane-bounded organelle;intracellular organelle;intracellular organelle part;intracellular part;intrinsic to membrane;membrane;membrane part;membrane-bounded organelle;nucleus;organelle;organelle membrane;organelle part	Protein processing in endoplasmic reticulum
34.2578	34.4068	34.083	32.534	32.7186	32.8026	30.6162	31.1707	30.9929	29.1115	29.5303	29.2317	0.00021802	0.00464739	12.7501	1.56409	13	13	13	59.7	34.632	97.031	106420000000	130	25	24	25	18	20	18	P09486	SPARC	SPARC	sp|P09486|SPRC_HUMAN SPARC OS=Homo sapiens OX=9606 GN=SPARC PE=1 SV=1	anatomical structure development;biological regulation;blood coagulation;bone development;cell activation;cellular component organization;cellular component organization at cellular level;cellular component organization or biogenesis;cellular component organization or biogenesis at cellular level;cellular membrane organization;cellular process;cellular response to chemical stimulus;cellular respo…	binding;calcium ion binding;cation binding;collagen binding;extracellular matrix binding;ion binding;metal ion binding;protein binding	basement membrane;cell part;cell surface;cytoplasm;cytoplasmic membrane-bounded vesicle;cytoplasmic membrane-bounded vesicle lumen;cytoplasmic part;cytoplasmic vesicle;cytoplasmic vesicle membrane;cytoplasmic vesicle part;endocytic vesicle lumen;extracellular matrix part;extracellular region;extracellular region part;extracellular space;intracellular membrane-bounded organelle;intracellular organ…
32.2764	32.6365	32.7537	31.0496	31.014	30.9143	27.5963	28.4311	28.4626	26.7226	26.6317	26.4021	0.000469269	0.00690342	10.4761	1.56288	21	21	21	60.4	57.293	124.21	33430000000	113	22	29	26	12	11	13	Q01581	Hydroxymethylglutaryl-CoA synthase, cytoplasmic	HMGCS1	sp|Q01581|HMCS1_HUMAN Hydroxymethylglutaryl-CoA synthase, cytoplasmic OS=Homo sapiens OX=9606 GN=HMGCS1 PE=1 SV=2	alcohol metabolic process;anatomical structure development;biosynthetic process;brain development;cellular biosynthetic process;cellular lipid metabolic process;cellular metabolic process;cellular process;cellular response to chemical stimulus;cellular response to cholesterol;cellular response to endogenous stimulus;cellular response to follicle-stimulating hormone stimulus;cellular response to g…	binding;catalytic activity;drug binding;hydroxymethylglutaryl-CoA synthase activity;isomerase activity;organic acid binding;transferase activity;transferase activity, transferring acyl groups;transferase activity, transferring acyl groups, acyl groups converted into alkyl on transfer	cell part;cytoplasm;cytoplasmic part;cytosol;intracellular membrane-bounded organelle;intracellular organelle;intracellular organelle part;intracellular part;membrane;membrane-bounded organelle;nuclear part;nucleoplasm;nucleus;organelle;organelle part;plasma membrane	Butanoate metabolism;Synthesis and degradation of ketone bodies;Terpenoid backbone biosynthesis;Valine, leucine and isoleucine degradation
27.1287	26.5448	26.7299	NaN	NaN	NaN	23.1311	23.3129	23.846	NaN	19.586	20.2048	0.00504094	0.0252635	5.58497	1.56256	3	3	3	22.8	27.903	7.7892	476860000	5	1	2	2	0	0	0	P30793	GTP cyclohydrolase 1	GCH1	sp|P30793|GCH1_HUMAN GTP cyclohydrolase 1 OS=Homo sapiens OX=9606 GN=GCH1 PE=1 SV=1	7,8-dihydroneopterin 3'-triphosphate biosynthetic process;alcohol biosynthetic process;alcohol metabolic process;amine biosynthetic process;amine metabolic process;aromatic compound biosynthetic process;benzene-containing compound metabolic process;biological regulation;biosynthetic process;catecholamine biosynthetic process;catecholamine metabolic process;catechol-containing compound biosyntheti…	binding;calcium ion binding;catalytic activity;cation binding;coenzyme binding;cofactor binding;cyclohydrolase activity;GTP binding;GTP cyclohydrolase activity;GTP cyclohydrolase I activity;guanyl nucleotide binding;guanyl ribonucleotide binding;hydrolase activity;hydrolase activity, acting on carbon-nitrogen (but not peptide) bonds;hydrolase activity, acting on carbon-nitrogen (but not peptide) …	cell part;cytoplasm;cytoplasmic part;cytoplasmic vesicle;cytosol;intracellular membrane-bounded organelle;intracellular organelle;intracellular organelle part;intracellular part;macromolecular complex;membrane;membrane-bounded organelle;nuclear membrane;nuclear part;nucleoplasm;nucleus;organelle;organelle membrane;organelle part;protein complex;vesicle	Folate biosynthesis
30.0774	29.4224	29.4239	27.9866	28.3039	27.9543	27.7931	27.9322	27.8078	24.8758	25.189	26.068	0.00311912	0.0187803	6.36752	1.55964	4	4	4	62.3	11.776	57.452	4315100000	19	3	4	5	2	3	2	P35754	Glutaredoxin-1	GLRX	sp|P35754|GLRX1_HUMAN Glutaredoxin-1 OS=Homo sapiens OX=9606 GN=GLRX PE=1 SV=2	biological regulation;cell redox homeostasis;cellular chemical homeostasis;cellular homeostasis;cellular ion homeostasis;cellular macromolecule metabolic process;cellular metabolic process;cellular nitrogen compound metabolic process;cellular process;cellular protein metabolic process;chemical homeostasis;homeostatic process;ion homeostasis;macromolecule metabolic process;macromolecule modificati…	binding;catalytic activity;disulfide oxidoreductase activity;electron carrier activity;glutathione disulfide oxidoreductase activity;oxidoreductase activity;oxidoreductase activity, acting on a sulfur group of donors;peptide disulfide oxidoreductase activity;protein binding;protein N-terminus binding	cell part;cytoplasmic part;cytosol;extracellular membrane-bounded organelle;extracellular organelle;extracellular region part;extracellular vesicular exosome;intracellular membrane-bounded organelle;intracellular organelle;intracellular part;membrane-bounded organelle;membrane-bounded vesicle;mitochondrion;nucleus;organelle;vesicle
27.8126	27.6451	27.3016	26.5538	26.56	NaN	23.4603	24.0464	23.604	22.6413	22.6874	22.0994	0.0457634	0.104275	2.86359	1.54923	3	3	3	9.7	44.94	7.9487	1128700000	13	3	3	3	1	2	1	Q9BWS9	Chitinase domain-containing protein 1	CHID1	sp|Q9BWS9|CHID1_HUMAN Chitinase domain-containing protein 1 OS=Homo sapiens OX=9606 GN=CHID1 PE=1 SV=1	amine metabolic process;aminoglycan catabolic process;aminoglycan metabolic process;carbohydrate catabolic process;carbohydrate metabolic process;catabolic process;chitin catabolic process;chitin metabolic process;defense response;immune response;immune system process;innate immune response;macromolecule catabolic process;macromolecule metabolic process;metabolic process;nitrogen compound metabol…	binding;carbohydrate binding;catalytic activity;chitin binding;chitinase activity;hydrolase activity;hydrolase activity, acting on glycosyl bonds;hydrolase activity, hydrolyzing O-glycosyl compounds;oligosaccharide binding;pattern binding;polysaccharide binding	cell part;cytoplasmic part;endosome;extracellular membrane-bounded organelle;extracellular organelle;extracellular region part;extracellular space;extracellular vesicular exosome;Golgi apparatus part;intracellular membrane-bounded organelle;intracellular organelle;intracellular organelle part;intracellular part;late endosome;lysosome;lytic vacuole;membrane;membrane-bounded organelle;membrane-boun…
27.3965	27.6232	26.9187	26.9904	NaN	27.1675	22.4482	23.4616	22.4341	22.1328	19.9213	21.7863	0.309582	0.422942	1.16272	1.54713	4	4	4	7.5	83.654	8.844	1060900000	15	2	5	5	2	0	1	Q13823	Nucleolar GTP-binding protein 2	GNL2	sp|Q13823|NOG2_HUMAN Nucleolar GTP-binding protein 2 OS=Homo sapiens OX=9606 GN=GNL2 PE=1 SV=1	cellular component biogenesis;cellular component biogenesis at cellular level;cellular component organization or biogenesis;cellular component organization or biogenesis at cellular level;cellular process;metabolic process;ribonucleoprotein complex biogenesis;ribosome biogenesis	binding;catalytic activity;GTP binding;GTPase activity;guanyl nucleotide binding;guanyl ribonucleotide binding;hydrolase activity;hydrolase activity, acting on acid anhydrides;hydrolase activity, acting on acid anhydrides, in phosphorus-containing anhydrides;nucleoside-triphosphatase activity;nucleotide binding;purine nucleotide binding;purine ribonucleoside triphosphate binding;purine ribonucleo…	cell part;intracellular membrane-bounded organelle;intracellular non-membrane-bounded organelle;intracellular organelle;intracellular organelle part;intracellular part;membrane;membrane-bounded organelle;non-membrane-bounded organelle;nuclear part;nucleolus;nucleus;organelle;organelle part	Ribosome biogenesis in eukaryotes
27.0777	27.8714	27.9507	NaN	26.1631	26.4448	23.8448	24.8321	25.2349	21.9097	23.3677	23.5037	0.0128824	0.0455594	4.2766	1.54377	4	4	4	22.3	26.56	9.0988	1110800000	13	3	3	5	0	2	0	Q9H6E4;B0QY51	Coiled-coil domain-containing protein 134	CCDC134	sp|Q9H6E4|CC134_HUMAN Coiled-coil domain-containing protein 134 OS=Homo sapiens OX=9606 GN=CCDC134 PE=1 SV=1;tr|B0QY51|B0QY51_HUMAN Coiled-coil domain-containing protein 134 OS=Homo sapiens OX=9606 GN=CCDC134 PE=1 SV=1			cell part;extracellular region;membrane
26.563	26.2593	26.4438	25.9453	NaN	NaN	21.2318	22.6559	22.6089	21.5663	21.4252	NaN	0.0460482	0.104527	2.85744	1.5397	6	6	6	15.4	57.258	12.437	513340000	14	2	4	2	3	3	0	Q96RE7	Nucleus accumbens-associated protein 1	NACC1	sp|Q96RE7|NACC1_HUMAN Nucleus accumbens-associated protein 1 OS=Homo sapiens OX=9606 GN=NACC1 PE=1 SV=1	biological regulation;cellular component assembly;cellular component organization;cellular component organization or biogenesis;macromolecular complex assembly;macromolecular complex subunit organization;negative regulation of biological process;negative regulation of biosynthetic process;negative regulation of cellular biosynthetic process;negative regulation of cellular macromolecule biosynthet…	binding;DNA binding;nucleic acid binding;regulatory region DNA binding;regulatory region nucleic acid binding;RNA polymerase II regulatory region DNA binding;RNA polymerase II regulatory region sequence-specific DNA binding;sequence-specific DNA binding;transcription regulatory region DNA binding;transcription regulatory region sequence-specific DNA binding	cell junction;cell part;cytoplasm;intracellular membrane-bounded organelle;intracellular organelle;intracellular organelle part;intracellular part;membrane-bounded organelle;nuclear body;nuclear part;nucleoplasm;nucleoplasm part;nucleus;organelle;organelle part
26.6366	25.3315	25.4815	24.6195	23.3851	24.8327	20.5933	19.7362	24.771	19.3812	17.8174	19.1623	0.0656895	0.136056	2.51524	1.5374	2	2	2	10	24.377	2.1657	358430000	9	2	2	3	0	0	2	F5H170;Q8WW22;F8WF76;C9JDE6	DnaJ homolog subfamily A member 4	DNAJA4	tr|F5H170|F5H170_HUMAN DnaJ homolog subfamily A member 4 OS=Homo sapiens OX=9606 GN=DNAJA4 PE=1 SV=1;sp|Q8WW22|DNJA4_HUMAN DnaJ homolog subfamily A member 4 OS=Homo sapiens OX=9606 GN=DNAJA4 PE=1 SV=1;tr|F8WF76|F8WF76_HUMAN DnaJ homolog subfamily A member	biological regulation;cellular macromolecule metabolic process;cellular metabolic process;cellular process;cellular protein metabolic process;macromolecule metabolic process;metabolic process;negative regulation of biological process;negative regulation of cellular component organization;negative regulation of cellular process;negative regulation of inclusion body assembly;primary metabolic proce…	adenyl nucleotide binding;adenyl ribonucleotide binding;ATP binding;binding;cation binding;chaperone binding;ion binding;metal ion binding;nucleotide binding;protein binding;purine nucleotide binding;purine ribonucleoside triphosphate binding;purine ribonucleotide binding;ribonucleotide binding;unfolded protein binding	cell part;cytoplasmic part;cytosol;intracellular part;membrane
32.7221	32.6428	32.4411	31.0295	30.9879	31.1831	27.3725	27.8177	27.5568	25.4639	25.3552	25.6263	0.000116093	0.0036223	14.9669	1.53515	37	37	37	46.4	116.59	323.31	33694000000	173	38	43	45	14	14	19	H7BY57;X6RKN2;O94856	Neurofascin	NFASC	tr|H7BY57|H7BY57_HUMAN Neurofascin (Fragment) OS=Homo sapiens OX=9606 GN=NFASC PE=1 SV=1;tr|X6RKN2|X6RKN2_HUMAN Neurofascin (Fragment) OS=Homo sapiens OX=9606 GN=NFASC PE=1 SV=1;sp|O94856|NFASC_HUMAN Neurofascin OS=Homo sapiens OX=9606 GN=NFASC PE=1 SV=4	anatomical structure development;anatomical structure formation involved in morphogenesis;axon ensheathment;axon guidance;biological adhesion;cell adhesion;cell junction assembly;cell junction organization;cell-cell adhesion;cell-cell junction assembly;cell-cell junction organization;cellular component assembly;cellular component assembly at cellular level;cellular component assembly involved in …		adherens junction;anchoring junction;axon part;cell junction;cell part;cell projection part;cell-cell junction;cell-substrate adherens junction;cell-substrate junction;extracellular membrane-bounded organelle;extracellular organelle;extracellular region part;extracellular vesicular exosome;focal adhesion;initial segment;integral to membrane;intracellular;intrinsic to membrane;membrane;membrane pa…	Cell adhesion molecules (CAMs)
32.5949	32.2388	32.387	30.8954	30.8698	30.8524	27.6689	27.8454	28.0084	25.8163	26.078	25.9959	0.000122909	0.00364333	14.7518	1.53436	24	24	24	45.6	67.567	214.08	29484000000	132	22	32	34	13	14	17	P27824;H0Y9Q7;D6RDP7	Calnexin	CANX	sp|P27824|CALX_HUMAN Calnexin OS=Homo sapiens OX=9606 GN=CANX PE=1 SV=2;tr|H0Y9Q7|H0Y9Q7_HUMAN Calnexin (Fragment) OS=Homo sapiens OX=9606 GN=CANX PE=1 SV=1;tr|D6RDP7|D6RDP7_HUMAN Calnexin (Fragment) OS=Homo sapiens OX=9606 GN=CANX PE=1 SV=1	aging;antigen processing and presentation;antigen processing and presentation of exogenous antigen;antigen processing and presentation of exogenous peptide antigen;antigen processing and presentation of exogenous peptide antigen via MHC class II;antigen processing and presentation of peptide antigen;antigen processing and presentation of peptide antigen via MHC class I;antigen processing and pres…	binding;calcium ion binding;carbohydrate binding;cation binding;ion binding;metal ion binding	axon;cell body;cell part;cell projection;cell projection cytoplasm;cell projection part;cytoplasmic membrane-bounded vesicle;cytoplasmic part;cytoplasmic vesicle;dendrite cytoplasm;dendritic spine;endoplasmic reticulum;endoplasmic reticulum lumen;endoplasmic reticulum membrane;endoplasmic reticulum part;ER-mitochondrion membrane contact site;extracellular membrane-bounded organelle;extracellular …	Antigen processing and presentation;Phagosome;Protein processing in endoplasmic reticulum
27.0996	27.2904	26.819	27.2502	NaN	NaN	21.446	22.2546	21.614	21.633	21.4804	20.1526	0.153019	0.251607	1.76111	1.53296	6	6	6	10.4	101.86	17.757	975940000	15	2	5	3	2	2	1	Q9Y6K1;A0A0C4DG02;F8WE91	DNA (cytosine-5)-methyltransferase 3A	DNMT3A	sp|Q9Y6K1|DNM3A_HUMAN DNA (cytosine-5)-methyltransferase 3A OS=Homo sapiens OX=9606 GN=DNMT3A PE=1 SV=4;tr|A0A0C4DG02|A0A0C4DG02_HUMAN DNA (cytosine-5)-methyltransferase 3A OS=Homo sapiens OX=9606 GN=DNMT3A PE=1 SV=1;tr|F8WE91|F8WE91_HUMAN DNA (cytosine-5)	amine metabolic process;biological regulation;C-5 methylation of cytosine;carboxylic acid metabolic process;cellular amine metabolic process;cellular amino acid metabolic process;cellular aromatic compound metabolic process;cellular component organization;cellular component organization at cellular level;cellular component organization or biogenesis;cellular component organization or biogenesis a…	binding;catalytic activity;cation binding;chromatin binding;DNA (cytosine-5-)-methyltransferase activity;DNA (cytosine-5-)-methyltransferase activity, acting on CpG substrates;DNA binding;DNA-methyltransferase activity;identical protein binding;ion binding;metal ion binding;methyltransferase activity;nucleic acid binding;protein binding;S-adenosylmethionine-dependent methyltransferase activity;se…	cell part;chromatin;chromosomal part;chromosome;chromosome, centromeric region;cytoplasm;euchromatin;heterochromatin;intracellular membrane-bounded organelle;intracellular non-membrane-bounded organelle;intracellular organelle;intracellular organelle part;intracellular part;membrane-bounded organelle;non-membrane-bounded organelle;nuclear chromatin;nuclear chromosome part;nuclear heterochromatin;…	Cysteine and methionine metabolism
29.4984	29.2976	29.5585	27.4151	27.9966	28.3669	24.5832	24.3898	25.0323	22.2322	22.7941	23.1814	0.0061063	0.0286319	5.29536	1.52529	12	12	12	27.4	66.022	87.323	3919500000	42	11	8	10	2	5	6	Q07065	Cytoskeleton-associated protein 4	CKAP4	sp|Q07065|CKAP4_HUMAN Cytoskeleton-associated protein 4 OS=Homo sapiens OX=9606 GN=CKAP4 PE=1 SV=2			cell part;cytoplasmic part;cytoskeleton;endoplasmic reticulum;endoplasmic reticulum membrane;endoplasmic reticulum part;extracellular membrane-bounded organelle;extracellular organelle;extracellular region part;extracellular vesicular exosome;integral to membrane;intracellular membrane-bounded organelle;intracellular non-membrane-bounded organelle;intracellular organelle;intracellular organelle p…	Protein processing in endoplasmic reticulum
27.1135	26.9067	27.6344	25.8873	25.6123	25.5814	23.2406	22.6482	23.6808	21.9686	21.4034	20.9307	0.00301977	0.0184574	6.42345	1.52453	7	7	7	19	55.873	25.262	814970000	26	6	5	6	2	4	3	Q96A33;A0A087WYW6	Coiled-coil domain-containing protein 47	CCDC47	sp|Q96A33|CCD47_HUMAN Coiled-coil domain-containing protein 47 OS=Homo sapiens OX=9606 GN=CCDC47 PE=1 SV=1;tr|A0A087WYW6|A0A087WYW6_HUMAN Coiled-coil domain-containing protein 47 OS=Homo sapiens OX=9606 GN=CCDC47 PE=1 SV=1	biological regulation;calcium ion homeostasis;cation homeostasis;cell differentiation;cellular developmental process;cellular process;cellular response to biotic stimulus;cellular response to stimulus;cellular response to stress;chemical homeostasis;developmental process;divalent inorganic cation homeostasis;ER overload response;ER-nucleus signaling pathway;homeostatic process;ion homeostasis;met…	binding;calcium ion binding;cation binding;ion binding;metal ion binding	cell part;cytoplasmic part;endoplasmic reticulum;integral to membrane;intracellular membrane-bounded organelle;intracellular organelle;intracellular part;intrinsic to membrane;membrane;membrane part;membrane-bounded organelle;organelle
29.5909	29.8178	29.9643	28.2438	28.7916	27.8132	26.7286	26.7	27.0024	24.4269	25.3819	24.2359	0.0076324	0.0323436	4.97352	1.50814	10	10	10	66.8	21.878	58.49	4847600000	35	10	7	9	2	5	2	P62166	Neuronal calcium sensor 1	NCS1	sp|P62166|NCS1_HUMAN Neuronal calcium sensor 1 OS=Homo sapiens OX=9606 GN=NCS1 PE=1 SV=2	biological regulation;cellular process;cellular response to stimulus;inositol lipid-mediated signaling;intracellular signal transduction;phosphatidylinositol-mediated signaling;positive regulation of biological process;positive regulation of cellular process;positive regulation of exocytosis;positive regulation of secretion;positive regulation of transport;regulation of biological process;regulat…	binding;calcium channel activity;calcium ion binding;cation binding;cation channel activity;cation transmembrane transporter activity;channel activity;gated channel activity;ion binding;ion channel activity;ion transmembrane transporter activity;magnesium ion binding;metal ion binding;passive transmembrane transporter activity;substrate-specific channel activity;substrate-specific transmembrane t…	axon;cell junction;cell part;cell projection;cytoplasm;cytoplasmic membrane-bounded vesicle;cytoplasmic part;cytoplasmic vesicle;cytoskeletal part;cytosol;dendrite;dense core granule;extracellular membrane-bounded organelle;extracellular organelle;extracellular region part;extracellular vesicular exosome;Golgi apparatus part;Golgi cisterna membrane;Golgi membrane;intracellular membrane-bounded or…
27.8672	27.9574	27.9355	26.9737	27.1918	NaN	23.3581	24.9666	25.1547	22.387	22.7546	21.6823	0.0875874	0.166524	2.2506	1.50047	5	5	5	19.5	54.389	24.781	1452300000	15	3	5	4	1	2	0	Q9NZM5	Glioma tumor suppressor candidate region gene 2 protein	GLTSCR2	sp|Q9NZM5|NOP53_HUMAN Ribosome biogenesis protein NOP53 OS=Homo sapiens OX=9606 GN=NOP53 PE=1 SV=2			cell part;intracellular;intracellular membrane-bounded organelle;intracellular non-membrane-bounded organelle;intracellular organelle;intracellular organelle part;intracellular part;membrane-bounded organelle;non-membrane-bounded organelle;nuclear part;nucleolus;organelle;organelle part
26.9789	26.7577	26.8621	NaN	26.1245	NaN	23.6586	24.199	24.3106	22.7268	23.2496	22.3848	0.0399503	0.0946527	2.99979	1.48697	3	3	3	39.7	16.691	13.732	681290000	11	2	3	2	1	2	1	G3V1J9;F5H4M7;Q9Y3Q3	Transmembrane emp24 domain-containing protein 3	TMED3	tr|G3V1J9|G3V1J9_HUMAN Transmembrane emp24 domain-containing protein 3 OS=Homo sapiens OX=9606 GN=TMED3 PE=1 SV=1;tr|F5H4M7|F5H4M7_HUMAN Transmembrane emp24 domain-containing protein 3 OS=Homo sapiens OX=9606 GN=TMED3 PE=1 SV=1;sp|Q9Y3Q3|TMED3_HUMAN Transm	establishment of localization;establishment of protein localization;protein transport;transport		cell part;COPI vesicle coat;cytoplasmic part;cytoplasmic vesicle part;endoplasmic reticulum;endoplasmic reticulum membrane;endoplasmic reticulum part;endoplasmic reticulum-Golgi intermediate compartment;endoplasmic reticulum-Golgi intermediate compartment membrane;Golgi apparatus;Golgi apparatus part;Golgi cisterna membrane;Golgi membrane;integral to membrane;intracellular membrane-bounded organe…
25.9964	27.0396	27.0252	NaN	25.6072	24.8784	22.5289	22.5057	22.6182	17.0673	20.272	20.5102	0.0216875	0.062017	3.65438	1.4853	5	5	5	12	86.16	79.66	533540000	11	2	4	4	0	0	1	Q9Y5V3	Melanoma-associated antigen D1	MAGED1	sp|Q9Y5V3|MAGD1_HUMAN Melanoma-associated antigen D1 OS=Homo sapiens OX=9606 GN=MAGED1 PE=1 SV=3	apoptosis;biological regulation;cell death;cell surface receptor linked signaling pathway;cellular process;cellular response to stimulus;circadian regulation of gene expression;circadian rhythm;death;enzyme linked receptor protein signaling pathway;negative regulation of biological process;negative regulation of biosynthetic process;negative regulation of cell proliferation;negative regulation of…	protein binding transcription factor activity;transcription coactivator activity;transcription cofactor activity;transcription factor binding transcription factor activity	cell part;chromatin;chromosomal part;cytoplasm;intracellular membrane-bounded organelle;intracellular organelle;intracellular organelle part;intracellular part;macromolecular complex;membrane;membrane-bounded organelle;nucleus;organelle;organelle part;plasma membrane;protein complex	Neurotrophin signaling pathway
34.4806	34.248	34.2578	32.809	32.8571	32.8673	31.362	31.5966	31.6361	30.1523	30.2262	30.1506	4.5073e-05	0.00253853	19.0137	1.4843	16	16	16	85.2	15.85	177.12	116870000000	155	27	31	30	23	23	21	P09455;A0A0A0MQT0;A0A0A0MTB9;H0YAK8	Retinol-binding protein 1	RBP1	sp|P09455|RET1_HUMAN Retinol-binding protein 1 OS=Homo sapiens OX=9606 GN=RBP1 PE=1 SV=2;tr|A0A0A0MQT0|A0A0A0MQT0_HUMAN Retinol binding protein 1, cellular OS=Homo sapiens OX=9606 GN=RBP1 PE=1 SV=1;tr|A0A0A0MTB9|A0A0A0MTB9_HUMAN Retinol-binding protein 1 O	biological regulation;biosynthetic process;carboxylic acid metabolic process;cellular biosynthetic process;cellular hormone metabolic process;cellular ketone metabolic process;cellular lipid metabolic process;cellular metabolic process;cellular process;cellular response to stimulus;detection of abiotic stimulus;detection of external stimulus;detection of light stimulus;detection of stimulus;detec…	binding;isoprenoid binding;lipid binding;retinal binding;retinoid binding;retinol binding;transporter activity;vitamin binding	cell body;cell part;cytoplasmic part;cytosol;intracellular part
29.0092	29.0549	29.3111	27.8313	27.3707	27.7311	24.7769	25.3834	25.6906	24.075	23.7154	23.9364	0.000924429	0.00958878	8.78867	1.48071	3	3	3	6.7	55.01	14.973	3135100000	33	5	6	6	6	5	5	Q01650	Large neutral amino acids transporter small subunit 1	SLC7A5	sp|Q01650|LAT1_HUMAN Large neutral amino acids transporter small subunit 1 OS=Homo sapiens OX=9606 GN=SLC7A5 PE=1 SV=2	amine metabolic process;amine transport;amino acid transmembrane transport;amino acid transport;anatomical structure development;aromatic amino acid transport;biological regulation;blood coagulation;branched-chain aliphatic amino acid transport;carboxylic acid metabolic process;carboxylic acid transport;cell differentiation;cell migration;cell motility;cellular amine metabolic process;cellular am…	active transmembrane transporter activity;amine transmembrane transporter activity;amino acid transmembrane transporter activity;antigen binding;antiporter activity;aromatic amino acid transmembrane transporter activity;binding;carboxylic acid transmembrane transporter activity;L-amino acid transmembrane transporter activity;L-leucine transmembrane transporter activity;L-phenylalanine transmembra…	apical plasma membrane;cell part;cytoplasm;cytoplasmic part;cytosol;extracellular membrane-bounded organelle;extracellular organelle;extracellular region part;extracellular vesicular exosome;integral to membrane;integral to plasma membrane;intracellular membrane-bounded organelle;intracellular non-membrane-bounded organelle;intracellular organelle;intracellular organelle part;intracellular part;i…
27.7697	27.1329	27.755	NaN	26.3912	26.6596	22.7319	22.0851	22.9544	20.7739	21.1918	22.4967	0.0428926	0.0999708	2.92816	1.48058	6	6	6	14.2	67.55	6.3831	1067400000	12	1	3	3	1	1	3	A0A087WT20;Q9NV06;B3KME9;E5RHM4;A0A087X1F8	DDB1- and CUL4-associated factor 13	DCAF13	tr|A0A087WT20|A0A087WT20_HUMAN DDB1- and CUL4-associated factor 13 OS=Homo sapiens OX=9606 GN=DCAF13 PE=1 SV=1;sp|Q9NV06|DCA13_HUMAN DDB1- and CUL4-associated factor 13 OS=Homo sapiens OX=9606 GN=DCAF13 PE=1 SV=2;tr|B3KME9|B3KME9_HUMAN DDB1- and CUL4-assoc	cellular macromolecule metabolic process;cellular metabolic process;cellular nitrogen compound metabolic process;cellular process;cellular protein metabolic process;macromolecule metabolic process;macromolecule modification;maturation of SSU-rRNA;maturation of SSU-rRNA from tricistronic rRNA transcript (SSU-rRNA, 5.8S rRNA, LSU-rRNA);metabolic process;ncRNA metabolic process;ncRNA processing;nitr…		cell part;CUL4 RING ubiquitin ligase complex;cullin-RING ubiquitin ligase complex;intracellular non-membrane-bounded organelle;intracellular organelle;intracellular organelle part;intracellular part;macromolecular complex;non-membrane-bounded organelle;nuclear part;nucleolus;organelle;organelle part;preribosome;protein complex;ribonucleoprotein complex;small-subunit processome;ubiquitin ligase co…
34.7811	34.4044	34.3515	32.8646	33.0026	33.2323	30.9042	31.1505	31.1901	29.5789	29.5133	29.7592	0.00101809	0.0099974	8.57008	1.47915	15	15	15	67.6	29.005	191.82	130480000000	162	27	31	33	30	20	21	Q8WX77	Insulin-like growth factor-binding protein-like 1	IGFBPL1	sp|Q8WX77|IBPL1_HUMAN Insulin-like growth factor-binding protein-like 1 OS=Homo sapiens OX=9606 GN=IGFBPL1 PE=2 SV=1	biological regulation;regulation of biological process;regulation of cell growth;regulation of cellular component organization;regulation of cellular process;regulation of growth		extracellular region
29.2795	29.0464	28.8934	27.5948	27.6709	27.5196	25.1315	25.3831	25.4134	23.3384	23.1902	23.2214	0.000253319	0.00507293	12.2708	1.47797	9	9	9	23.7	52.8	34.975	2948100000	30	8	7	6	2	4	3	Q8IUF8	Bifunctional lysine-specific demethylase and histidyl-hydroxylase MINA	MINA	sp|Q8IUF8|RIOX2_HUMAN Ribosomal oxygenase 2 OS=Homo sapiens OX=9606 GN=RIOX2 PE=1 SV=1	cellular component biogenesis;cellular component biogenesis at cellular level;cellular component organization or biogenesis;cellular component organization or biogenesis at cellular level;cellular process;ribonucleoprotein complex biogenesis;ribosome biogenesis	binding;catalytic activity;cation binding;dioxygenase activity;ion binding;metal ion binding;oxidoreductase activity;protein binding transcription factor activity;RNA polymerase II transcription factor binding transcription factor activity;RNA polymerase II transcription factor binding transcription factor activity involved in negative regulation of transcription;transcription factor binding tran…	cell part;cytoplasm;cytoplasmic part;cytosol;intracellular membrane-bounded organelle;intracellular non-membrane-bounded organelle;intracellular organelle;intracellular organelle part;intracellular part;macromolecular complex;membrane-bounded organelle;non-membrane-bounded organelle;nuclear part;nucleolus;nucleoplasm part;nucleus;organelle;organelle part;protein complex;transcription factor compl…
31.6651	31.9198	31.7838	30.1928	30.3749	30.367	28.3777	28.9903	28.8083	27.0231	27.3075	26.942	9.79004e-05	0.00344343	15.6279	1.47796	14	14	2	71.4	20.652	181.05	19619000000	87	18	17	20	11	13	8	Q9Y2B0	Protein canopy homolog 2	CNPY2	sp|Q9Y2B0|CNPY2_HUMAN Protein canopy homolog 2 OS=Homo sapiens OX=9606 GN=CNPY2 PE=1 SV=1	biological regulation;negative regulation of biological process;negative regulation of gene expression;negative regulation of macromolecule metabolic process;negative regulation of metabolic process;positive regulation of biological process;positive regulation of biosynthetic process;positive regulation of cellular metabolic process;positive regulation of cellular process;positive regulation of l…		cell part;cytoplasmic part;endoplasmic reticulum;integral to membrane;integral to plasma membrane;intracellular membrane-bounded organelle;intracellular organelle;intracellular part;intrinsic to membrane;intrinsic to plasma membrane;membrane part;membrane-bounded organelle;organelle;plasma membrane part
35.1747	35.2854	35.2669	33.6532	33.7239	33.9359	31.7257	32.3816	32.3402	30.6092	30.7058	30.8753	8.77388e-05	0.00333094	16.0678	1.47138	18	18	18	57.7	24.399	266.05	219370000000	209	44	38	45	28	25	29	P16035;B4DFW2;K7EIX4	Metalloproteinase inhibitor 2	TIMP2	sp|P16035|TIMP2_HUMAN Metalloproteinase inhibitor 2 OS=Homo sapiens OX=9606 GN=TIMP2 PE=1 SV=2;tr|B4DFW2|B4DFW2_HUMAN TIMP metallopeptidase inhibitor 2, isoform CRA_c OS=Homo sapiens OX=9606 GN=TIMP2 PE=1 SV=1;tr|K7EIX4|K7EIX4_HUMAN Metalloproteinase inhib	aging;anatomical structure development;biological regulation;cellular component disassembly;cellular component disassembly at cellular level;cellular component organization;cellular component organization at cellular level;cellular component organization or biogenesis;cellular component organization or biogenesis at cellular level;cellular process;cellular response to chemical stimulus;cellular r…	binding;cation binding;endopeptidase inhibitor activity;endopeptidase regulator activity;enzyme activator activity;enzyme binding;enzyme inhibitor activity;enzyme regulator activity;ion binding;metal ion binding;metalloendopeptidase inhibitor activity;metalloenzyme inhibitor activity;metalloenzyme regulator activity;peptidase inhibitor activity;peptidase regulator activity;protease binding;protei…	basement membrane;cell body;cell part;cell projection part;cell surface;extracellular matrix;extracellular matrix part;extracellular membrane-bounded organelle;extracellular organelle;extracellular region;extracellular region part;extracellular space;extracellular vesicular exosome;growth cone;membrane-bounded organelle;membrane-bounded vesicle;neuronal cell body;organelle;proteinaceous extracell…
29.2018	29.1748	28.7915	28.6661	28.5431	NaN	23.8022	23.186	22.73	22.8241	22.6479	21.3916	0.224873	0.332709	1.43401	1.46081	8	8	8	3.8	318.38	46.758	6606800000	22	4	7	6	3	2	0	O75691	Small subunit processome component 20 homolog	UTP20	sp|O75691|UTP20_HUMAN Small subunit processome component 20 homolog OS=Homo sapiens OX=9606 GN=UTP20 PE=1 SV=3	biological regulation;cellular macromolecule metabolic process;cellular metabolic process;cellular nitrogen compound metabolic process;cellular process;cleavage involved in rRNA processing;endonucleolytic cleavage in 5'-ETS of tricistronic rRNA transcript (SSU-rRNA, 5.8S rRNA, LSU-rRNA);endonucleolytic cleavage in ITS1 to separate SSU-rRNA from 5.8S rRNA and LSU-rRNA from tricistronic rRNA transc…		90S preribosome;cell part;cytoplasm;intracellular non-membrane-bounded organelle;intracellular organelle;intracellular organelle part;intracellular part;macromolecular complex;non-membrane-bounded organelle;nuclear part;nucleolus;nucleoplasm;organelle;organelle part;preribosome;preribosome, small subunit precursor;ribonucleoprotein complex;small-subunit processome
32.077	31.7344	31.4287	30.2685	30.4407	30.1912	27.7307	27.5926	27.554	26.3238	26.4439	26.0309	0.00198379	0.0144283	7.18872	1.4466	19	19	19	71.9	35.936	126.82	19052000000	82	22	15	15	10	10	10	P08758;D6RBL5;E9PHT9;D6RBE9	Annexin A5;Annexin	ANXA5	sp|P08758|ANXA5_HUMAN Annexin A5 OS=Homo sapiens OX=9606 GN=ANXA5 PE=1 SV=2;tr|D6RBL5|D6RBL5_HUMAN Annexin OS=Homo sapiens OX=9606 GN=ANXA5 PE=1 SV=1;tr|E9PHT9|E9PHT9_HUMAN Annexin OS=Homo sapiens OX=9606 GN=ANXA5 PE=1 SV=1;tr|D6RBE9|D6RBE9_HUMAN Annexin O	biological regulation;blood coagulation;cellular process;cellular response to stimulus;coagulation;hemostasis;multicellular organismal process;negative regulation of apoptosis;negative regulation of biological process;negative regulation of catalytic activity;negative regulation of cell death;negative regulation of cellular process;negative regulation of coagulation;negative regulation of molecul…	binding;calcium ion binding;calcium-dependent phospholipid binding;cation binding;enzyme inhibitor activity;enzyme regulator activity;ion binding;lipase inhibitor activity;lipid binding;metal ion binding;phospholipase inhibitor activity;phospholipid binding	adherens junction;anchoring junction;blood microparticle;cell junction;cell part;cell-substrate adherens junction;cell-substrate junction;cytoplasm;endothelial microparticle;external side of plasma membrane;extracellular membrane-bounded organelle;extracellular organelle;extracellular region part;extracellular vesicular exosome;focal adhesion;intracellular;intracellular part;membrane;membrane par…
28.0493	28.7334	29.6772	27.9524	27.0098	27.1675	21.9878	24.0026	24.6429	23.3757	21.9944	21.2518	0.0599139	0.127366	2.60213	1.44342	13	13	13	27.4	89.034	91.749	2912500000	44	3	12	15	8	4	2	Q12788;J3KNP2	Transducin beta-like protein 3	TBL3	sp|Q12788|TBL3_HUMAN Transducin beta-like protein 3 OS=Homo sapiens OX=9606 GN=TBL3 PE=1 SV=2;tr|J3KNP2|J3KNP2_HUMAN Transducin beta-like protein 3 (Fragment) OS=Homo sapiens OX=9606 GN=TBL3 PE=1 SV=1	biological regulation;cell surface receptor linked signaling pathway;cellular macromolecule metabolic process;cellular metabolic process;cellular nitrogen compound metabolic process;cellular process;cellular response to stimulus;cGMP-mediated signaling;cyclic-nucleotide-mediated signaling;G-protein coupled receptor protein signaling pathway;G-protein signaling, coupled to cGMP nucleotide second m…	binding;molecular transducer activity;nucleic acid binding;receptor signaling protein activity;RNA binding;signal transducer activity;snoRNA binding	cell part;intracellular membrane-bounded organelle;intracellular non-membrane-bounded organelle;intracellular organelle;intracellular organelle part;intracellular part;macromolecular complex;membrane-bounded organelle;non-membrane-bounded organelle;nuclear part;nucleolar part;nucleolus;nucleus;organelle;organelle part;preribosome;protein complex;Pwp2p-containing subcomplex of 90S preribosome;ribo…	Ribosome biogenesis in eukaryotes
29.5196	29.5694	29.4602	28.1519	27.933	28.1428	23.9845	25.0777	25.0842	23.2694	22.6695	22.2386	5.09595e-05	0.0026497	18.4337	1.44047	12	12	12	25.2	76.872	40.984	4153900000	52	13	14	13	4	4	4	Q9Y2J0;F8VP47	Rabphilin-3A	RPH3A	sp|Q9Y2J0|RP3A_HUMAN Rabphilin-3A OS=Homo sapiens OX=9606 GN=RPH3A PE=1 SV=1;tr|F8VP47|F8VP47_HUMAN Rabphilin-3A OS=Homo sapiens OX=9606 GN=RPH3A PE=1 SV=1	biological regulation;calcium ion-dependent exocytosis of neurotransmitter;cellular component organization;cellular component organization at cellular level;cellular component organization or biogenesis;cellular component organization or biogenesis at cellular level;cellular membrane fusion;cellular membrane organization;cellular process;establishment of localization;establishment of localization…	alcohol binding;anion binding;binding;calcium ion binding;calcium-dependent phospholipid binding;cation binding;clathrin binding;inositol 1,4,5 trisphosphate binding;ion binding;lipid binding;metal ion binding;phosphate ion binding;phosphatidylinositol binding;phosphatidylinositol-4,5-bisphosphate binding;phospholipid binding;protein binding;protein complex binding;selenium binding;SNARE binding;…	cell junction;cell part;cell projection;clathrin coated vesicle membrane;clathrin-coated vesicle;coated vesicle;coated vesicle membrane;cytoplasmic membrane-bounded vesicle;cytoplasmic part;cytoplasmic vesicle;cytoplasmic vesicle membrane;cytoplasmic vesicle part;cytosol;extrinsic to membrane;intracellular membrane-bounded organelle;intracellular organelle;intracellular organelle part;intracellul…
27.9503	27.6266	28.1164	27.1596	NaN	27.3369	23.4504	23.2353	23.8479	22.6831	21.9379	22.8686	0.148124	0.245436	1.78899	1.43961	3	3	3	13.1	49.844	6.5739	1480800000	7	1	2	3	0	1	0	Q9NR12;D6RAN1;D6RF83;H7BYK4;D6RH06	PDZ and LIM domain protein 7	PDLIM7	sp|Q9NR12|PDLI7_HUMAN PDZ and LIM domain protein 7 OS=Homo sapiens OX=9606 GN=PDLIM7 PE=1 SV=1;tr|D6RAN1|D6RAN1_HUMAN PDZ and LIM domain protein 7 (Fragment) OS=Homo sapiens OX=9606 GN=PDLIM7 PE=1 SV=1;tr|D6RF83|D6RF83_HUMAN PDZ and LIM domain protein 7 (F	actin cytoskeleton organization;actin filament-based process;biological regulation;cell differentiation;cellular component organization;cellular component organization at cellular level;cellular component organization or biogenesis;cellular component organization or biogenesis at cellular level;cellular developmental process;cellular membrane organization;cellular process;cytoskeleton organizatio…	binding;cation binding;ion binding;metal ion binding;transition metal ion binding;zinc ion binding	actin cytoskeleton;actin filament bundle;actomyosin;adherens junction;anchoring junction;cell junction;cell part;cell projection;cell-substrate adherens junction;cell-substrate junction;cytoplasm;cytoskeletal part;cytoskeleton;focal adhesion;intracellular membrane-bounded organelle;intracellular non-membrane-bounded organelle;intracellular organelle;intracellular organelle part;intracellular part…
30.4477	30.5292	30.4924	29.1457	29.1365	28.8804	25.2688	25.6638	25.5332	23.5148	23.6472	23.428	9.06579e-05	0.00337265	15.9352	1.43553	18	18	18	30.3	87.301	84.676	8034900000	69	14	19	16	6	6	8	P54886	Delta-1-pyrroline-5-carboxylate synthase;Glutamate 5-kinase;Gamma-glutamyl phosphate reductase	ALDH18A1	sp|P54886|P5CS_HUMAN Delta-1-pyrroline-5-carboxylate synthase OS=Homo sapiens OX=9606 GN=ALDH18A1 PE=1 SV=2	amine biosynthetic process;amine metabolic process;biosynthetic process;carboxylic acid biosynthetic process;carboxylic acid metabolic process;cellular amine metabolic process;cellular amino acid biosynthetic process;cellular amino acid metabolic process;cellular biosynthetic process;cellular ketone metabolic process;cellular metabolic process;cellular modified amino acid biosynthetic process;cel…	adenyl nucleotide binding;adenyl ribonucleotide binding;amino acid kinase activity;ATP binding;binding;catalytic activity;coenzyme binding;cofactor binding;glutamate 5-kinase activity;glutamate-5-semialdehyde dehydrogenase activity;kinase activity;NADP binding;nucleotide binding;oxidoreductase activity;oxidoreductase activity, acting on the aldehyde or oxo group of donors;oxidoreductase activity,…	cell part;cytoplasm;cytoplasmic part;intracellular membrane-bounded organelle;intracellular organelle;intracellular organelle part;intracellular part;membrane;membrane-bounded organelle;mitochondrial inner membrane;mitochondrial membrane;mitochondrial part;mitochondrion;organelle;organelle inner membrane;organelle membrane;organelle part	Arginine and proline metabolism
33.0748	32.9919	33.0661	31.5259	31.7529	31.5771	27.7176	28.3142	28.3381	26.4993	26.7136	26.3898	4.18551e-05	0.00253853	19.3723	1.42562	24	24	24	39	77.528	155.17	47465000000	172	36	39	39	20	19	19	Q6ZRP7;H0Y430	Sulfhydryl oxidase 2;Sulfhydryl oxidase	QSOX2	sp|Q6ZRP7|QSOX2_HUMAN Sulfhydryl oxidase 2 OS=Homo sapiens OX=9606 GN=QSOX2 PE=1 SV=3;tr|H0Y430|H0Y430_HUMAN Sulfhydryl oxidase (Fragment) OS=Homo sapiens OX=9606 GN=QSOX2 PE=1 SV=1	biological regulation;cell redox homeostasis;cellular homeostasis;cellular macromolecule metabolic process;cellular metabolic process;cellular process;cellular protein metabolic process;homeostatic process;macromolecule metabolic process;metabolic process;primary metabolic process;protein folding;protein metabolic process;regulation of biological process;regulation of biological quality;regulatio…	catalytic activity;flavin-linked sulfhydryl oxidase activity;intramolecular oxidoreductase activity;intramolecular oxidoreductase activity, interconverting keto- and enol-groups;intramolecular oxidoreductase activity, transposing S-S bonds;isomerase activity;oxidoreductase activity;oxidoreductase activity, acting on a sulfur group of donors;oxidoreductase activity, acting on a sulfur group of don…	cell part;cytoplasmic part;extracellular region part;extracellular space;Golgi apparatus part;integral to Golgi membrane;integral to membrane;integral to organelle membrane;intracellular organelle part;intracellular part;intrinsic to Golgi membrane;intrinsic to membrane;intrinsic to organelle membrane;membrane;membrane part;nuclear membrane;nuclear part;organelle membrane;organelle part;plasma me…
27.3286	28.0307	27.9821	27.2467	27.7087	NaN	24.3707	25.2638	25.6312	24.801	24.032	23.1847	0.283391	0.396526	1.23807	1.41545	6	2	2	30	27.168	6.2535	1528800000	11	3	2	2	2	1	1	H3BN98;I3L246		RPS15A	tr|H3BN98|H3BN98_HUMAN Uncharacterized protein (Fragment) OS=Homo sapiens OX=9606 PE=4 SV=2;tr|I3L246|I3L246_HUMAN 40S ribosomal protein S15a OS=Homo sapiens OX=9606 GN=RPS15A PE=1 SV=1	biosynthetic process;cellular biosynthetic process;cellular macromolecule biosynthetic process;cellular macromolecule metabolic process;cellular metabolic process;cellular process;cellular protein metabolic process;macromolecule biosynthetic process;macromolecule metabolic process;metabolic process;primary metabolic process;protein metabolic process;translation	structural constituent of ribosome;structural molecule activity	cell part;cytoplasmic part;intracellular non-membrane-bounded organelle;intracellular organelle;intracellular part;macromolecular complex;non-membrane-bounded organelle;organelle;ribonucleoprotein complex;ribosome
32.1284	31.6913	31.7499	30.4296	30.3734	30.533	28.624	29.0323	29.0849	27.4937	27.4007	27.5454	0.000619937	0.00794217	9.74957	1.41123	14	14	14	47	21.143	58.185	20942000000	87	19	19	19	10	10	10	A8K878;P55145	Mesencephalic astrocyte-derived neurotrophic factor	MANF	tr|A8K878|A8K878_HUMAN Mesencephalic astrocyte-derived neurotrophic factor OS=Homo sapiens OX=9606 GN=MANF PE=1 SV=1;sp|P55145|MANF_HUMAN Mesencephalic astrocyte-derived neurotrophic factor OS=Homo sapiens OX=9606 GN=MANF PE=1 SV=3	biological regulation;circulatory system process;multicellular organismal process;positive regulation of blood pressure;positive regulation of systemic arterial blood pressure;regulation of anatomical structure size;regulation of biological quality;regulation of blood pressure;regulation of blood vessel size;regulation of tube size;response to chemical stimulus;response to organic substance;respo…		cell part;cytoplasmic part;endoplasmic reticulum;extracellular region part;extracellular space;intracellular membrane-bounded organelle;intracellular organelle;intracellular part;membrane-bounded organelle;nucleus;organelle;perinuclear region of cytoplasm
32.8401	33.0747	33.1565	31.5989	31.5972	31.6509	27.1808	27.8545	27.9304	26.3975	26.293	26.4016	0.000127964	0.00372251	14.6016	1.40813	31	31	30	47	85.225	215.21	47314000000	187	33	38	38	30	23	25	Q9UHB6;F8VQE1;F8VS07	LIM domain and actin-binding protein 1	LIMA1	sp|Q9UHB6|LIMA1_HUMAN LIM domain and actin-binding protein 1 OS=Homo sapiens OX=9606 GN=LIMA1 PE=1 SV=1;tr|F8VQE1|F8VQE1_HUMAN LIM domain and actin-binding protein 1 OS=Homo sapiens OX=9606 GN=LIMA1 PE=1 SV=1;tr|F8VS07|F8VS07_HUMAN LIM domain and actin-bin	actin cytoskeleton organization;actin filament bundle assembly;actin filament organization;actin filament-based process;biological regulation;cell projection organization;cellular component assembly;cellular component assembly at cellular level;cellular component organization;cellular component organization at cellular level;cellular component organization or biogenesis;cellular component organiz…	actin binding;actin filament binding;actin monomer binding;binding;cation binding;cytoskeletal protein binding;ion binding;metal ion binding;protein binding;transition metal ion binding;zinc ion binding	actin cytoskeleton;actin filament bundle;actomyosin;adherens junction;anchoring junction;cell division site part;cell junction;cell part;cell-substrate adherens junction;cell-substrate junction;cleavage furrow;cytoplasm;cytoskeletal part;cytoskeleton;focal adhesion;intracellular non-membrane-bounded organelle;intracellular organelle;intracellular organelle part;intracellular part;membrane;non-mem…
31.0174	30.9571	31.0313	29.5461	29.5318	29.7387	26.9407	27.1461	27.0815	25.0664	25.2249	25.4498	3.83768e-05	0.00248503	19.8008	1.39641	16	16	16	58.5	47.27	86.542	11330000000	79	21	22	14	7	9	6	H0Y8R1;F5H5I6;H0YAK1;Q12849	G-rich sequence factor 1	GRSF1	tr|H0Y8R1|H0Y8R1_HUMAN G-rich sequence factor 1 (Fragment) OS=Homo sapiens OX=9606 GN=GRSF1 PE=1 SV=1;tr|F5H5I6|F5H5I6_HUMAN G-rich sequence factor 1 OS=Homo sapiens OX=9606 GN=GRSF1 PE=1 SV=2;tr|H0YAK1|H0YAK1_HUMAN G-rich sequence factor 1 (Fragment) OS=H	anatomical structure morphogenesis;anterior/posterior pattern specification;cellular macromolecule metabolic process;cellular metabolic process;cellular nitrogen compound metabolic process;cellular process;developmental process;embryonic morphogenesis;macromolecule metabolic process;metabolic process;morphogenesis of an epithelium;morphogenesis of embryonic epithelium;mRNA 3'-end processing;mRNA …	binding;mRNA binding;nucleic acid binding;nucleotide binding;RNA binding	cell part;cytoplasm;cytoplasmic part;intracellular membrane-bounded organelle;intracellular non-membrane-bounded organelle;intracellular organelle;intracellular organelle part;intracellular part;membrane-bounded organelle;mitochondrial nucleoid;mitochondrial part;mitochondrion;non-membrane-bounded organelle;nucleoid;organelle;organelle part
25.1265	24.9565	25.1003	23.9538	23.4644	23.5883	20.6377	20.8664	21.1534	20.4006	18.6667	18.982	0.000874456	0.0092439	8.91687	1.39228	2	2	2	7.5	53.305	12.291	188450000	14	4	5	2	1	1	1	E5RIH5;Q6NXR4	TELO2-interacting protein 2	TTI2	tr|E5RIH5|E5RIH5_HUMAN TELO2-interacting protein 2 OS=Homo sapiens OX=9606 GN=TTI2 PE=1 SV=1;sp|Q6NXR4|TTI2_HUMAN TELO2-interacting protein 2 OS=Homo sapiens OX=9606 GN=TTI2 PE=1 SV=1			cell part;centrosome;cytoplasm;cytoplasmic part;cytoskeletal part;intracellular non-membrane-bounded organelle;intracellular organelle;intracellular organelle part;intracellular part;microtubule organizing center;non-membrane-bounded organelle;nuclear part;nucleoplasm;organelle;organelle part
27.7177	26.6676	26.3766	NaN	NaN	NaN	24.0286	24.1009	21.3076	NaN	NaN	NaN	0.0402295	0.0951393	2.99273	1.38878	3	3	3	19	27.602	15.204	490130000	9	5	3	1	0	0	0	A0A0A0MR14;A0A0A0MRF2;A0A087X1R2;A0A087X0P3;A0A087WV17;A0A0G2JMM7;Q8IYS5	Osteoclast-associated immunoglobulin-like receptor	OSCAR	tr|A0A0A0MR14|A0A0A0MR14_HUMAN Osteoclast-associated immunoglobulin-like receptor OS=Homo sapiens OX=9606 GN=OSCAR PE=1 SV=1;tr|A0A0A0MRF2|A0A0A0MRF2_HUMAN Osteoclast-associated immunoglobulin-like receptor OS=Homo sapiens OX=9606 GN=OSCAR PE=1 SV=1;tr|A0A			cell part;extracellular membrane-bounded organelle;extracellular organelle;extracellular region part;extracellular vesicular exosome;integral to membrane;intrinsic to membrane;membrane;membrane part;membrane-bounded organelle;membrane-bounded vesicle;organelle;plasma membrane;vesicle	Osteoclast differentiation
33.4323	33.4217	33.0655	31.9189	31.7486	32.1051	28.6483	29.0136	28.727	27.309	27.2212	27.4031	0.000953002	0.00967616	8.71918	1.38228	22	22	21	41	72.968	159.44	57216000000	152	29	39	36	15	17	16	P33908	Mannosyl-oligosaccharide 1,2-alpha-mannosidase IA	MAN1A1	sp|P33908|MA1A1_HUMAN Mannosyl-oligosaccharide 1,2-alpha-mannosidase IA OS=Homo sapiens OX=9606 GN=MAN1A1 PE=1 SV=3	carbohydrate metabolic process;cellular carbohydrate metabolic process;cellular macromolecule metabolic process;cellular metabolic process;cellular process;cellular protein metabolic process;glycosylation;macromolecule glycosylation;macromolecule metabolic process;macromolecule modification;metabolic process;peptidyl-amino acid modification;peptidyl-asparagine modification;post-translational prot…	binding;calcium ion binding;catalytic activity;cation binding;hydrolase activity;hydrolase activity, acting on glycosyl bonds;hydrolase activity, hydrolyzing O-glycosyl compounds;ion binding;mannosidase activity;mannosyl-oligosaccharide 1,2-alpha-mannosidase activity;mannosyl-oligosaccharide mannosidase activity;metal ion binding	cell part;cytoplasm;cytoplasmic part;endoplasmic reticulum;endoplasmic reticulum-Golgi intermediate compartment;extracellular membrane-bounded organelle;extracellular organelle;extracellular region part;extracellular vesicular exosome;Golgi apparatus;Golgi apparatus part;Golgi membrane;integral to membrane;intracellular membrane-bounded organelle;intracellular organelle;intracellular organelle pa…	N-Glycan biosynthesis;Protein processing in endoplasmic reticulum;Various types of N-glycan biosynthesis
28.1291	27.9673	28.2911	27.9789	28.1009	NaN	22.7595	22.9721	23.6466	22.3124	22.3679	19.5156	0.346532	0.461685	1.0659	1.38097	6	6	6	8.6	106.1	17.92	1911900000	13	2	3	6	2	0	0	Q9UNX4	WD repeat-containing protein 3	WDR3	sp|Q9UNX4|WDR3_HUMAN WD repeat-containing protein 3 OS=Homo sapiens OX=9606 GN=WDR3 PE=1 SV=1	cellular macromolecule metabolic process;cellular metabolic process;cellular nitrogen compound metabolic process;cellular process;macromolecule metabolic process;maturation of SSU-rRNA;maturation of SSU-rRNA from tricistronic rRNA transcript (SSU-rRNA, 5.8S rRNA, LSU-rRNA);metabolic process;ncRNA metabolic process;ncRNA processing;nitrogen compound metabolic process;nucleic acid metabolic process…	binding;nucleic acid binding;RNA binding;snoRNA binding	cell part;intracellular membrane-bounded organelle;intracellular non-membrane-bounded organelle;intracellular organelle;intracellular organelle part;intracellular part;macromolecular complex;membrane;membrane-bounded organelle;non-membrane-bounded organelle;nuclear membrane;nuclear part;nucleolar part;nucleolus;nucleus;organelle;organelle membrane;organelle part;preribosome;protein complex;Pwp2p-…	Ribosome biogenesis in eukaryotes
34.0052	33.9054	33.7366	32.4204	32.4805	32.6123	28.6359	28.9821	28.9125	27.3917	27.1958	27.5039	0.000141003	0.0039532	14.2461	1.37801	35	35	35	56.2	84.784	177.84	84829000000	196	39	41	41	26	23	26	O60568	Procollagen-lysine,2-oxoglutarate 5-dioxygenase 3	PLOD3	sp|O60568|PLOD3_HUMAN Multifunctional procollagen lysine hydroxylase and glycosyltransferase LH3 OS=Homo sapiens OX=9606 GN=PLOD3 PE=1 SV=1	anatomical structure development;anatomical structure morphogenesis;basement membrane assembly;basement membrane organization;biological regulation;cell morphogenesis;cell morphogenesis involved in differentiation;cellular component assembly;cellular component assembly at cellular level;cellular component morphogenesis;cellular component organization;cellular component organization at cellular le…	binding;carboxylic acid binding;catalytic activity;cation binding;galactosyltransferase activity;glucosyltransferase activity;ion binding;iron ion binding;L-ascorbic acid binding;metal ion binding;oxidoreductase activity;oxidoreductase activity, acting on paired donors, with incorporation or reduction of molecular oxygen;oxidoreductase activity, acting on paired donors, with incorporation or redu…	cell part;cytoplasmic part;endoplasmic reticulum;endoplasmic reticulum membrane;endoplasmic reticulum part;extracellular membrane-bounded organelle;extracellular organelle;extracellular region part;extracellular vesicular exosome;intracellular membrane-bounded organelle;intracellular organelle;intracellular organelle part;intracellular part;membrane;membrane part;membrane-bounded organelle;membra…	Lysine degradation;Other types of O-glycan biosynthesis
27.6847	26.7728	26.9229	NaN	NaN	NaN	23.6667	23.2768	23.4228	21.4296	21.4507	NaN	0.061633	0.130305	2.57529	1.37668	3	3	3	11.8	35.619	8.434	646640000	7	2	2	2	0	1	0	Q9H9B4;D6RDG7;S4R2X2;D6RFI0	Sideroflexin-1	SFXN1	sp|Q9H9B4|SFXN1_HUMAN Sideroflexin-1 OS=Homo sapiens OX=9606 GN=SFXN1 PE=1 SV=4;tr|D6RDG7|D6RDG7_HUMAN Sideroflexin-1 (Fragment) OS=Homo sapiens OX=9606 GN=SFXN1 PE=1 SV=1;tr|S4R2X2|S4R2X2_HUMAN Sideroflexin-1 OS=Homo sapiens OX=9606 GN=SFXN1 PE=1 SV=1;tr|	biological regulation;cation homeostasis;cation transport;cell differentiation;cellular developmental process;cellular process;chemical homeostasis;developmental process;erythrocyte differentiation;establishment of localization;homeostatic process;ion homeostasis;ion transport;iron ion homeostasis;iron ion transport;metal ion transport;myeloid cell differentiation;regulation of biological quality…	ion transmembrane transporter activity;substrate-specific transmembrane transporter activity;substrate-specific transporter activity;transmembrane transporter activity;transporter activity	cell part;cytoplasmic part;integral to membrane;intracellular membrane-bounded organelle;intracellular organelle;intracellular organelle part;intracellular part;intrinsic to membrane;membrane;membrane part;membrane-bounded organelle;mitochondrial inner membrane;mitochondrial membrane;mitochondrial part;mitochondrion;organelle;organelle inner membrane;organelle membrane;organelle part
30.5185	30.3405	30.0918	28.8365	28.8736	29.1165	27.5143	28.0316	27.989	26.5552	26.6991	26.5209	0.000822286	0.00900959	9.06077	1.37473	7	7	7	61.3	15.649	21.375	7254200000	28	6	8	7	2	2	3	P26885;F5H0N4	Peptidyl-prolyl cis-trans isomerase FKBP2;Peptidyl-prolyl cis-trans isomerase	FKBP2	sp|P26885|FKBP2_HUMAN Peptidyl-prolyl cis-trans isomerase FKBP2 OS=Homo sapiens OX=9606 GN=FKBP2 PE=1 SV=2;tr|F5H0N4|F5H0N4_HUMAN Peptidylprolyl isomerase (Fragment) OS=Homo sapiens OX=9606 GN=FKBP2 PE=1 SV=1	cellular macromolecule metabolic process;cellular metabolic process;cellular process;cellular protein metabolic process;chaperone-mediated protein folding;macromolecule metabolic process;macromolecule modification;metabolic process;peptidyl-amino acid modification;peptidyl-proline modification;primary metabolic process;protein folding;protein metabolic process;protein modification process;protein…	binding;catalytic activity;cis-trans isomerase activity;drug binding;FK506 binding;isomerase activity;macrolide binding;peptidyl-prolyl cis-trans isomerase activity	cell part;cytoplasmic part;endoplasmic reticulum;endoplasmic reticulum membrane;endoplasmic reticulum part;extracellular membrane-bounded organelle;extracellular organelle;extracellular region part;extracellular vesicular exosome;intracellular membrane-bounded organelle;intracellular organelle;intracellular organelle part;intracellular part;membrane;membrane part;membrane-bounded organelle;membra…
26.9364	26.3363	26.7636	26.3637	NaN	NaN	22.5719	22.3924	23.3644	22.0702	NaN	20.7	0.0750364	0.148575	2.39161	1.3697	2	2	2	8.3	59.659	16.783	658860000	7	0	3	4	0	0	0	Q9H0X4;H7C2U8;B4DGG1	Protein ITFG3	ITFG3	sp|Q9H0X4|F234A_HUMAN Protein FAM234A OS=Homo sapiens OX=9606 GN=FAM234A PE=1 SV=1;tr|H7C2U8|H7C2U8_HUMAN Protein FAM234A (Fragment) OS=Homo sapiens OX=9606 GN=FAM234A PE=1 SV=1;tr|B4DGG1|B4DGG1_HUMAN Protein FAM234A OS=Homo sapiens OX=9606 GN=FAM234A PE=2			cell part;cell surface;extracellular membrane-bounded organelle;extracellular organelle;extracellular region part;extracellular vesicular exosome;integral to membrane;intrinsic to membrane;membrane part;membrane-bounded organelle;membrane-bounded vesicle;organelle;vesicle
NaN	20.3667	NaN	21.4274	21.7352	21.5856	14.6094	14.7106	12.0835	14.7466	17.1111	17.6905	0.352956	0.468286	1.05003	1.35686	2	2	2	4.7	76.034	1.4999	15722000	8	0	0	1	2	3	2	C9JR56;Q9UPW6	DNA-binding protein SATB;DNA-binding protein SATB2	SATB2	tr|C9JR56|C9JR56_HUMAN DNA-binding protein SATB OS=Homo sapiens OX=9606 GN=SATB2 PE=1 SV=1;sp|Q9UPW6|SATB2_HUMAN DNA-binding protein SATB2 OS=Homo sapiens OX=9606 GN=SATB2 PE=1 SV=2	anatomical structure development;anatomical structure morphogenesis;biological regulation;biosynthetic process;cartilage development;cell development;cell fate commitment;cell migration;cell motility;cellular biosynthetic process;cellular component movement;cellular component organization;cellular component organization at cellular level;cellular component organization or biogenesis;cellular comp…	binding;chromatin binding;DNA binding;nucleic acid binding;sequence-specific DNA binding	cell part;chromatin remodeling complex;cytoplasm;histone deacetylase complex;intracellular organelle part;intracellular part;macromolecular complex;nuclear matrix;nuclear part;nucleoplasm;nucleoplasm part;organelle part;protein complex;transcription factor complex
30.7944	30.6992	30.8087	29.248	29.3735	29.6262	27.8507	28.2789	28.4003	26.733	26.7477	26.4215	0.00031453	0.00566009	11.6099	1.35152	8	8	8	77.3	14.371	36.702	9888900000	56	13	10	8	7	12	6	P51161	Gastrotropin	FABP6	sp|P51161|FABP6_HUMAN Gastrotropin OS=Homo sapiens OX=9606 GN=FABP6 PE=1 SV=2	acylglycerol catabolic process;acylglycerol metabolic process;bile acid and bile salt transport;bile acid metabolic process;biological regulation;carboxylic acid metabolic process;carboxylic acid transport;catabolic process;cellular catabolic process;cellular ketone metabolic process;cellular lipid catabolic process;cellular lipid metabolic process;cellular metabolic process;cellular process;esta…	binding;lipid binding;transporter activity	cell part;cytoplasm;cytoplasmic part;cytosol;intracellular part	PPAR signaling pathway
27.1377	27.6954	27.6117	NaN	27.196	NaN	21.7321	23.1007	22.7879	19.7232	21.7752	19.7798	0.0800741	0.155838	2.33203	1.34713	8	8	8	16.6	76.837	24.165	1028100000	15	3	4	5	0	3	0	A0A2R8YD50;E7EWE5;P51659;E7ER27;A0A2R8YDT8;A0A2R8YF45;A0A2R8Y7L2;G5E9S2;E7ET17	Peroxisomal multifunctional enzyme type 2;(3R)-hydroxyacyl-CoA dehydrogenase;Enoyl-CoA hydratase 2	HSD17B4	tr|A0A2R8YD50|A0A2R8YD50_HUMAN Peroxisomal multifunctional enzyme type 2 OS=Homo sapiens OX=9606 GN=HSD17B4 PE=1 SV=1;tr|E7EWE5|E7EWE5_HUMAN Peroxisomal multifunctional enzyme type 2 OS=Homo sapiens OX=9606 GN=HSD17B4 PE=1 SV=1;sp|P51659|DHB4_HUMAN Peroxis	anatomical structure development;androgen metabolic process;bile acid biosynthetic process;bile acid metabolic process;biological regulation;biosynthetic process;carboxylic acid biosynthetic process;carboxylic acid catabolic process;carboxylic acid metabolic process;catabolic process;cell development;cell differentiation;cellular biosynthetic process;cellular catabolic process;cellular developmen…	3alpha,7alpha,12alpha-trihydroxy-5beta-cholest-24-enoyl-CoA hydratase activity;3-hydroxyacyl-CoA dehydrogenase activity;binding;carbon-oxygen lyase activity;catalytic activity;hydro-lyase activity;identical protein binding;isomerase activity;long-chain-enoyl-CoA hydratase activity;lyase activity;oxidoreductase activity;oxidoreductase activity, acting on CH-OH group of donors;oxidoreductase activi…	cell part;cytoplasmic part;intracellular membrane-bounded organelle;intracellular organelle;intracellular organelle lumen;intracellular organelle part;intracellular part;membrane;membrane-bounded organelle;membrane-enclosed lumen;microbody;microbody lumen;microbody membrane;microbody part;mitochondrion;organelle;organelle lumen;organelle membrane;organelle part;peroxisomal matrix;peroxisomal memb…	Peroxisome;Primary bile acid biosynthesis
27.2604	27.0755	27.1556	26.7112	NaN	NaN	21.7736	22.6951	22.6702	21.397	21.042	20.0876	0.0446618	0.10255	2.88779	1.34689	8	8	8	16.6	81.312	18.07	854130000	16	4	3	4	3	1	1	Q99661;Q5JR89;Q5JR91	Kinesin-like protein KIF2C;Kinesin-like protein	KIF2C	sp|Q99661|KIF2C_HUMAN Kinesin-like protein KIF2C OS=Homo sapiens OX=9606 GN=KIF2C PE=1 SV=2;tr|Q5JR89|Q5JR89_HUMAN Kinesin-like protein KIF2C (Fragment) OS=Homo sapiens OX=9606 GN=KIF2C PE=1 SV=1;tr|Q5JR91|Q5JR91_HUMAN Kinesin-like protein KIF2C (Fragment)	antigen processing and presentation;antigen processing and presentation of exogenous antigen;antigen processing and presentation of exogenous peptide antigen;antigen processing and presentation of exogenous peptide antigen via MHC class II;antigen processing and presentation of peptide antigen;antigen processing and presentation of peptide antigen via MHC class II;antigen processing and presentat…	adenyl nucleotide binding;adenyl ribonucleotide binding;ATP binding;ATPase activity;binding;catalytic activity;centromeric DNA binding;cytoskeletal protein binding;DNA binding;hydrolase activity;hydrolase activity, acting on acid anhydrides;hydrolase activity, acting on acid anhydrides, in phosphorus-containing anhydrides;microtubule binding;microtubule motor activity;microtubule plus-end binding…	cell part;chromosomal part;chromosome, centromeric region;condensed chromosome kinetochore;cytoplasmic part;cytoskeletal part;cytoskeleton;cytosol;intracellular membrane-bounded organelle;intracellular non-membrane-bounded organelle;intracellular organelle;intracellular organelle part;intracellular part;kinesin complex;kinetochore;macromolecular complex;membrane;membrane-bounded organelle;microtu…
27.9152	27.2148	27.8647	26.9838	27.2115	NaN	23.4476	23.2051	23.5314	22.6655	22.5695	NaN	0.173105	0.275161	1.6558	1.3445	8	7	7	24.3	48.897	10.707	1198900000	13	3	4	2	1	2	1	Q9UN37;I3L4J1	Vacuolar protein sorting-associated protein 4A	VPS4A	sp|Q9UN37|VPS4A_HUMAN Vacuolar protein sorting-associated protein 4A OS=Homo sapiens OX=9606 GN=VPS4A PE=1 SV=1;tr|I3L4J1|I3L4J1_HUMAN Uncharacterized protein (Fragment) OS=Homo sapiens OX=9606 PE=1 SV=3	abscission;biological regulation;catabolic process;cell cycle process;cell division;cellular catabolic process;cellular component disassembly;cellular component disassembly at cellular level;cellular component organization;cellular component organization at cellular level;cellular component organization or biogenesis;cellular component organization or biogenesis at cellular level;cellular macromo…	adenyl nucleotide binding;adenyl ribonucleotide binding;ATP binding;ATPase activity;ATPase activity, coupled;binding;catalytic activity;hydrolase activity;hydrolase activity, acting on acid anhydrides;hydrolase activity, acting on acid anhydrides, in phosphorus-containing anhydrides;nucleoside-triphosphatase activity;nucleotide binding;protein binding;protein C-terminus binding;protein domain spe…	cell part;centrosome;cytoplasm;cytoplasmic part;cytoskeletal part;cytosol;early endosome;endosomal part;endosome;endosome membrane;extracellular membrane-bounded organelle;extracellular organelle;extracellular region part;extracellular vesicular exosome;intracellular membrane-bounded organelle;intracellular non-membrane-bounded organelle;intracellular organelle;intracellular organelle part;intrac…	Endocytosis
28.5096	28.7294	28.8083	27.556	27.2199	27.2403	25.8645	26.6224	26.8571	25.5308	24.9677	23.9688	0.000673391	0.0083238	9.54301	1.34369	4	4	4	7.1	46.503	86.821	3069400000	26	6	8	5	3	2	2	Q96EP9	Sodium/bile acid cotransporter 4	SLC10A4	sp|Q96EP9|NTCP4_HUMAN Sodium/bile acid cotransporter 4 OS=Homo sapiens OX=9606 GN=SLC10A4 PE=1 SV=2	bile acid and bile salt transport;carboxylic acid transport;establishment of localization;monocarboxylic acid transport;organic acid transport;organic substance transport;transport	active transmembrane transporter activity;bile acid transmembrane transporter activity;bile acid:sodium symporter activity;carboxylic acid transmembrane transporter activity;cation transmembrane transporter activity;inorganic cation transmembrane transporter activity;ion transmembrane transporter activity;metal ion transmembrane transporter activity;monocarboxylic acid transmembrane transporter a…	cell part;integral to membrane;integral to plasma membrane;intrinsic to membrane;intrinsic to plasma membrane;membrane part;plasma membrane part
34.5604	34.2673	34.0917	33.0544	32.8748	32.9654	31.0682	31.3551	31.1274	30.1235	29.8143	30.001	0.000783442	0.00883217	9.17547	1.34159	11	11	11	50	33.248	166.41	115850000000	160	34	29	32	22	23	20	O76061	Stanniocalcin-2	STC2	sp|O76061|STC2_HUMAN Stanniocalcin-2 OS=Homo sapiens OX=9606 GN=STC2 PE=1 SV=1	anatomical structure development;biological regulation;calcium ion homeostasis;cation homeostasis;cellular calcium ion homeostasis;cellular cation homeostasis;cellular chemical homeostasis;cellular divalent inorganic cation homeostasis;cellular homeostasis;cellular ion homeostasis;cellular metal ion homeostasis;cellular process;cellular response to chemical stimulus;cellular response to hypoxia;c…	binding;cation binding;enzyme binding;heme binding;identical protein binding;ion binding;iron ion binding;metal ion binding;protein binding;protein dimerization activity;protein homodimerization activity;tetrapyrrole binding;transition metal ion binding	cell part;cytoplasmic part;endoplasmic reticulum;extracellular region part;extracellular space;Golgi apparatus;intracellular membrane-bounded organelle;intracellular organelle;intracellular part;membrane-bounded organelle;organelle;perinuclear region of cytoplasm
28.0401	28.3799	28.3409	27.8007	27.9889	NaN	23.0497	23.882	23.8696	22.3839	23.2791	22.9443	0.246531	0.356838	1.35623	1.33812	7	7	7	15.8	78.507	14.015	2211800000	16	2	5	4	2	3	0	Q13769;F8WCP5;C9JXG5	THO complex subunit 5 homolog	THOC5	sp|Q13769|THOC5_HUMAN THO complex subunit 5 homolog OS=Homo sapiens OX=9606 GN=THOC5 PE=1 SV=2;tr|F8WCP5|F8WCP5_HUMAN THO complex subunit 5 homolog OS=Homo sapiens OX=9606 GN=THOC5 PE=1 SV=1;tr|C9JXG5|C9JXG5_HUMAN THO complex subunit 5 homolog (Fragment) O	anatomical structure development;anatomical structure morphogenesis;biological regulation;blastocyst development;cell differentiation;cell division;cell morphogenesis;cellular component morphogenesis;cellular component organization;cellular component organization or biogenesis;cellular developmental process;cellular macromolecule metabolic process;cellular metabolic process;cellular nitrogen comp…	binding;mRNA binding;nucleic acid binding;RNA binding	cell part;cytoplasm;intracellular membrane-bounded organelle;intracellular organelle;intracellular organelle part;intracellular part;macromolecular complex;membrane-bounded organelle;nuclear body;nuclear part;nuclear speck;nucleoplasm;nucleoplasm part;nucleus;organelle;organelle part;protein complex;THO complex;THO complex part of transcription export complex;transcription export complex	RNA transport
34.3971	34.4871	34.3774	33.0106	33.0902	33.1599	30.2977	30.7392	30.8505	29.2383	29.3066	29.238	1.69089e-05	0.00210864	24.3383	1.33359	17	17	17	51	42.966	112.98	125610000000	148	27	27	31	21	24	18	P54687	Branched-chain-amino-acid aminotransferase, cytosolic	BCAT1	sp|P54687|BCAT1_HUMAN Branched-chain-amino-acid aminotransferase, cytosolic OS=Homo sapiens OX=9606 GN=BCAT1 PE=1 SV=3	amine biosynthetic process;amine catabolic process;amine metabolic process;biosynthetic process;branched chain family amino acid biosynthetic process;branched chain family amino acid catabolic process;branched chain family amino acid metabolic process;carboxylic acid biosynthetic process;carboxylic acid catabolic process;carboxylic acid metabolic process;catabolic process;cell cycle process;cell …	branched-chain-amino-acid transaminase activity;catalytic activity;L-isoleucine transaminase activity;L-leucine transaminase activity;L-valine transaminase activity;transaminase activity;transferase activity;transferase activity, transferring nitrogenous groups	cell part;cytoplasmic part;cytosol;intracellular membrane-bounded organelle;intracellular organelle;intracellular part;membrane-bounded organelle;mitochondrion;organelle	Pantothenate and CoA biosynthesis;Valine, leucine and isoleucine biosynthesis;Valine, leucine and isoleucine degradation
26.2077	26.6308	25.6446	NaN	NaN	NaN	18.936	19.5927	18.0133	NaN	15.5628	NaN	0.0770162	0.15141	2.36767	1.32977	5	5	5	1.9	542.68	23.438	298560000	10	4	5	1	0	0	0	Q6V0I7	Protocadherin Fat 4	FAT4	sp|Q6V0I7|FAT4_HUMAN Protocadherin Fat 4 OS=Homo sapiens OX=9606 GN=FAT4 PE=1 SV=2	anatomical structure development;anatomical structure morphogenesis;biological adhesion;biological regulation;branching involved in ureteric bud morphogenesis;branching morphogenesis of a tube;cell adhesion;cell differentiation;cell projection organization;cell-cell adhesion;cellular component organization;cellular component organization at cellular level;cellular component organization or biogen…	binding;calcium ion binding;cation binding;ion binding;metal ion binding	apical part of cell;cell part;extracellular membrane-bounded organelle;extracellular organelle;extracellular region part;extracellular vesicular exosome;integral to membrane;intrinsic to membrane;membrane;membrane part;membrane-bounded organelle;membrane-bounded vesicle;organelle;plasma membrane;vesicle
29.3641	29.7436	29.4895	28.3169	28.2166	28.075	23.4122	24.0683	23.9865	21.6127	22.141	22.1925	0.000543981	0.00749599	10.0845	1.32959	21	21	21	22.3	177.19	87.62	4233900000	49	13	17	11	2	3	3	Q9NYU2	UDP-glucose:glycoprotein glucosyltransferase 1	UGGT1	sp|Q9NYU2|UGGG1_HUMAN UDP-glucose:glycoprotein glucosyltransferase 1 OS=Homo sapiens OX=9606 GN=UGGT1 PE=1 SV=3	carbohydrate metabolic process;cellular carbohydrate metabolic process;cellular macromolecule metabolic process;cellular metabolic process;cellular process;cellular protein metabolic process;'de novo' posttranslational protein folding;'de novo' protein folding;glycosylation;macromolecule glycosylation;macromolecule metabolic process;macromolecule modification;metabolic process;peptidyl-amino acid…	binding;catalytic activity;glucosyltransferase activity;protein binding;transferase activity;transferase activity, transferring glycosyl groups;transferase activity, transferring hexosyl groups;UDP-glucose:glycoprotein glucosyltransferase activity;UDP-glucosyltransferase activity;UDP-glycosyltransferase activity;unfolded protein binding	cell part;cytoplasmic part;endoplasmic reticulum;endoplasmic reticulum lumen;endoplasmic reticulum part;endoplasmic reticulum-Golgi intermediate compartment;extracellular membrane-bounded organelle;extracellular organelle;extracellular region part;extracellular vesicular exosome;intracellular membrane-bounded organelle;intracellular organelle;intracellular organelle lumen;intracellular organelle …	Protein processing in endoplasmic reticulum
30.5329	30.8529	30.9448	29.461	29.5993	29.3737	26.2298	26.6424	26.74	25.0181	25.0403	24.5573	0.000773066	0.00879704	9.20731	1.29888	15	15	14	40	70.055	63.79	10106000000	54	11	15	14	4	6	4	E7EV99;E7ENY0;P35611;H0Y9H2;A0A0A0MSR2	Alpha-adducin	ADD1	tr|E7EV99|E7EV99_HUMAN Alpha-adducin OS=Homo sapiens OX=9606 GN=ADD1 PE=1 SV=1;tr|E7ENY0|E7ENY0_HUMAN Alpha-adducin OS=Homo sapiens OX=9606 GN=ADD1 PE=1 SV=1;sp|P35611|ADDA_HUMAN Alpha-adducin OS=Homo sapiens OX=9606 GN=ADD1 PE=1 SV=2;tr|H0Y9H2|H0Y9H2_HUMA	actin cytoskeleton organization;actin filament bundle assembly;actin filament capping;actin filament organization;actin filament-based process;anatomical structure homeostasis;anatomical structure morphogenesis;apoptosis;barbed-end actin filament capping;biological regulation;cell communication;cell death;cell differentiation;cell morphogenesis;cell volume homeostasis;cellular component assembly;…	actin binding;actin filament binding;binding;cytoskeletal protein binding;identical protein binding;protein binding;protein dimerization activity;protein heterodimerization activity;protein homodimerization activity;spectrin binding;structural molecule activity;transcription factor binding	adherens junction;anchoring junction;cell junction;cell part;cell projection;cell projection part;cell-substrate adherens junction;cell-substrate junction;cytoplasmic part;cytoskeletal part;cytoskeleton;cytosol;dendritic spine;F-actin capping protein complex;focal adhesion;intermediate filament cytoskeleton;intracellular membrane-bounded organelle;intracellular non-membrane-bounded organelle;intr…
28.8307	28.8169	28.3088	27.6062	27.0852	27.3885	22.1857	24.0469	23.506	21.3542	21.012	20.9065	0.00483526	0.0246802	5.64956	1.29216	12	12	12	17.1	129.63	33.451	2405700000	33	8	11	6	3	2	3	P11498;E9PRE7	Pyruvate carboxylase, mitochondrial	PC	sp|P11498|PYC_HUMAN Pyruvate carboxylase, mitochondrial OS=Homo sapiens OX=9606 GN=PC PE=1 SV=2;tr|E9PRE7|E9PRE7_HUMAN Pyruvate carboxylase, mitochondrial OS=Homo sapiens OX=9606 GN=PC PE=1 SV=1	alcohol biosynthetic process;alcohol metabolic process;biological regulation;biosynthetic process;biotin metabolic process;carbohydrate biosynthetic process;carbohydrate metabolic process;carboxylic acid metabolic process;cellular amide metabolic process;cellular biosynthetic process;cellular carbohydrate biosynthetic process;cellular carbohydrate metabolic process;cellular ketone metabolic proce…	adenyl nucleotide binding;adenyl ribonucleotide binding;ATP binding;binding;biotin binding;biotin carboxylase activity;carboxylic acid binding;catalytic activity;cation binding;DNA binding;ion binding;ligase activity;ligase activity, forming carbon-carbon bonds;ligase activity, forming carbon-nitrogen bonds;metal ion binding;monocarboxylic acid binding;nucleic acid binding;nucleotide binding;puri…	cell part;cytoplasm;cytoplasmic part;cytosol;intracellular membrane-bounded organelle;intracellular organelle;intracellular organelle lumen;intracellular organelle part;intracellular part;membrane;membrane-bounded organelle;membrane-enclosed lumen;mitochondrial inner membrane;mitochondrial matrix;mitochondrial membrane;mitochondrial part;mitochondrion;organelle;organelle inner membrane;organelle …	Citrate cycle (TCA cycle);Pyruvate metabolism
28.7588	28.7214	28.5142	27.6935	27.2211	27.2147	23.6636	25.1481	25.0766	24.1038	23.1222	22.8992	0.00184697	0.0138219	7.32652	1.28837	9	9	9	31.9	50.646	53.922	2416700000	33	6	10	8	5	2	2	Q9H0S4	Probable ATP-dependent RNA helicase DDX47	DDX47	sp|Q9H0S4|DDX47_HUMAN Probable ATP-dependent RNA helicase DDX47 OS=Homo sapiens OX=9606 GN=DDX47 PE=1 SV=1	biological regulation;cellular macromolecule metabolic process;cellular metabolic process;cellular nitrogen compound metabolic process;cellular process;induction of apoptosis;induction of apoptosis by extracellular signals;induction of apoptosis via death domain receptors;induction of programmed cell death;macromolecule metabolic process;metabolic process;mRNA metabolic process;mRNA processing;nc…	adenyl nucleotide binding;adenyl ribonucleotide binding;ATP binding;ATPase activity;ATPase activity, coupled;ATP-dependent helicase activity;ATP-dependent RNA helicase activity;binding;catalytic activity;helicase activity;hydrolase activity;hydrolase activity, acting on acid anhydrides;hydrolase activity, acting on acid anhydrides, in phosphorus-containing anhydrides;nucleoside-triphosphatase act…	cell part;cytoplasm;intracellular non-membrane-bounded organelle;intracellular organelle;intracellular organelle part;intracellular part;membrane;non-membrane-bounded organelle;nuclear part;nucleolus;organelle;organelle part
31.8547	31.6899	31.494	30.4203	30.3284	30.4541	28.3586	28.7167	28.6241	27.3412	27.3564	27.3601	0.000322368	0.0057265	11.5369	1.27856	8	8	8	32.5	19.576	18.529	18845000000	47	7	10	9	7	7	7	P13073;H3BN72;H3BNV9;Q86WV2;H3BPG0	Cytochrome c oxidase subunit 4 isoform 1, mitochondrial	COX4I1	sp|P13073|COX41_HUMAN Cytochrome c oxidase subunit 4 isoform 1, mitochondrial OS=Homo sapiens OX=9606 GN=COX4I1 PE=1 SV=1;tr|H3BN72|H3BN72_HUMAN Cytochrome c oxidase subunit 4 isoform 1, mitochondrial OS=Homo sapiens OX=9606 GN=COX4I1 PE=1 SV=1;tr|H3BNV9|H	biosynthetic process;cellular biosynthetic process;cellular macromolecule metabolic process;cellular metabolic process;cellular nitrogen compound metabolic process;cellular process;electron transport chain;gene expression;generation of precursor metabolites and energy;macromolecule metabolic process;metabolic process;nitrogen compound metabolic process;nucleic acid metabolic process;nucleobase-co…	catalytic activity;cation transmembrane transporter activity;cytochrome-c oxidase activity;heme-copper terminal oxidase activity;hydrogen ion transmembrane transporter activity;inorganic cation transmembrane transporter activity;ion transmembrane transporter activity;monovalent inorganic cation transmembrane transporter activity;oxidoreductase activity;oxidoreductase activity, acting on a heme gr…	cell part;cytoplasmic part;extracellular membrane-bounded organelle;extracellular organelle;extracellular region part;extracellular vesicular exosome;intracellular membrane-bounded organelle;intracellular organelle;intracellular organelle part;intracellular part;membrane;membrane-bounded organelle;membrane-bounded vesicle;mitochondrial inner membrane;mitochondrial membrane;mitochondrial part;mito…	Alzheimer's disease;Cardiac muscle contraction;Huntington's disease;Oxidative phosphorylation;Parkinson's disease
28.3696	27.7058	28.4268	26.6882	27.0457	26.9382	24.2991	23.796	24.772	21.8441	22.9265	22.725	0.007403	0.0318289	5.01662	1.27669	4	4	2	15.1	32.866	7.8006	1650500000	18	4	4	5	2	2	1	P12236;P12235	ADP/ATP translocase 3;ADP/ATP translocase 3, N-terminally processed;ADP/ATP translocase 1	SLC25A6;SLC25A4	sp|P12236|ADT3_HUMAN ADP/ATP translocase 3 OS=Homo sapiens OX=9606 GN=SLC25A6 PE=1 SV=4;sp|P12235|ADT1_HUMAN ADP/ATP translocase 1 OS=Homo sapiens OX=9606 GN=SLC25A4 PE=1 SV=4	active induction of host immune response by virus;adenine nucleotide transport;adenine transport;ADP transport;apoptosis;apoptotic mitochondrial changes;ATP transport;biological regulation;cell death;cellular component organization;cellular component organization at cellular level;cellular component organization or biogenesis;cellular component organization or biogenesis at cellular level;cellula…	active transmembrane transporter activity;adenine transmembrane transporter activity;antiporter activity;ATP:ADP antiporter activity;nucleobase transmembrane transporter activity;nucleobase-containing compound transmembrane transporter activity;purine base transmembrane transporter activity;secondary active transmembrane transporter activity;solute:solute antiporter activity;substrate-specific tr…	cell part;cytoplasmic part;integral to membrane;integral to plasma membrane;intracellular membrane-bounded organelle;intracellular organelle;intracellular organelle part;intracellular part;intrinsic to membrane;intrinsic to plasma membrane;macromolecular complex;membrane;membrane part;membrane-bounded organelle;mitochondrial inner membrane;mitochondrial inner membrane presequence translocase comp…	Calcium signaling pathway;Huntington's disease;Parkinson's disease
34.6036	34.4401	34.4804	33.2019	33.0737	33.4217	29.6676	29.8749	29.8237	28.6829	28.5587	28.86	0.000349308	0.00582531	11.3019	1.27559	38	38	26	58.9	69.371	293.7	135340000000	347	66	67	67	48	45	54	E7EQR4;P15311	Ezrin	EZR	tr|E7EQR4|E7EQR4_HUMAN Ezrin OS=Homo sapiens OX=9606 GN=EZR PE=1 SV=3;sp|P15311|EZRI_HUMAN Ezrin OS=Homo sapiens OX=9606 GN=EZR PE=1 SV=4	actin cytoskeleton organization;actin cytoskeleton reorganization;actin filament bundle assembly;actin filament organization;actin filament-based process;anatomical structure development;axon guidance;biological adhesion;biological regulation;cell adhesion;cell development;cell projection assembly;cell projection organization;cell-cell adhesion;cellular component assembly;cellular component assem…	actin binding;actin filament binding;binding;cell adhesion molecule binding;cytoskeletal protein binding;protein binding	actin cytoskeleton;actin filament;adherens junction;anchoring junction;apical part of cell;apical plasma membrane;basolateral plasma membrane;brush border;cell body;cell cortex part;cell junction;cell part;cell periphery;cell pole;cell projection;cell projection membrane;cell projection part;cell tip;cell-substrate adherens junction;cell-substrate junction;cortical cytoskeleton;cytoplasm;cytoplas…	Gastric acid secretion;Leukocyte transendothelial migration;Pathogenic Escherichia coli infection;Regulation of actin cytoskeleton
30.7611	30.6438	30.6441	29.2379	29.446	29.5642	27.4082	27.9592	27.8742	26.4432	26.4466	26.5218	0.000251575	0.00507293	12.2925	1.26693	7	7	7	59.3	19.206	19.223	9641200000	49	8	9	11	7	8	6	O95881	Thioredoxin domain-containing protein 12	TXNDC12	sp|O95881|TXD12_HUMAN Thioredoxin domain-containing protein 12 OS=Homo sapiens OX=9606 GN=TXNDC12 PE=1 SV=1	biological regulation;cell redox homeostasis;cellular homeostasis;cellular process;homeostatic process;regulation of biological process;regulation of biological quality;regulation of cellular process	catalytic activity;oxidoreductase activity;oxidoreductase activity, acting on a sulfur group of donors;oxidoreductase activity, acting on a sulfur group of donors, disulfide as acceptor;protein-disulfide reductase (glutathione) activity	cell part;cytoplasmic part;endoplasmic reticulum lumen;endoplasmic reticulum part;intracellular organelle lumen;intracellular organelle part;intracellular part;membrane-enclosed lumen;organelle lumen;organelle part	Glutathione metabolism
27.9492	27.7979	27.8847	26.7442	26.4819	26.6144	22.9704	23.4804	23.7288	22.5105	22.2805	22.4849	0.000133433	0.00381686	14.4473	1.26372	3	3	3	6.3	63.882	17.728	1370600000	20	2	6	4	3	3	2	Q96KC8	DnaJ homolog subfamily C member 1	DNAJC1	sp|Q96KC8|DNJC1_HUMAN DnaJ homolog subfamily C member 1 OS=Homo sapiens OX=9606 GN=DNAJC1 PE=1 SV=1	biological regulation;cellular macromolecule metabolic process;cellular metabolic process;cellular process;cellular protein metabolic process;macromolecule metabolic process;metabolic process;negative regulation of biological process;negative regulation of cellular metabolic process;negative regulation of cellular process;negative regulation of cellular protein metabolic process;negative regulati…	ATPase activator activity;ATPase regulator activity;binding;chromatin binding;DNA binding;enzyme activator activity;enzyme regulator activity;nucleic acid binding;nucleoside-triphosphatase regulator activity	cell part;cytoplasmic part;endoplasmic reticulum;endoplasmic reticulum membrane;endoplasmic reticulum part;integral to membrane;intracellular membrane-bounded organelle;intracellular organelle;intracellular organelle part;intracellular part;intrinsic to membrane;membrane;membrane part;membrane-bounded organelle;nuclear membrane;nuclear part;organelle;organelle membrane;organelle part;plasma membr…	Protein processing in endoplasmic reticulum
28.5339	27.5452	28.1397	27.0849	26.6845	NaN	21.9898	22.2689	22.6003	19.8888	19.2713	19.3685	0.0166728	0.0533998	3.96035	1.2539	9	9	9	5.7	206.69	67.902	1500000000	25	11	6	6	0	1	1	Q8WWQ0	PH-interacting protein	PHIP	sp|Q8WWQ0|PHIP_HUMAN PH-interacting protein OS=Homo sapiens OX=9606 GN=PHIP PE=1 SV=2	biological regulation;cell surface receptor linked signaling pathway;cellular component organization;cellular component organization at cellular level;cellular component organization or biogenesis;cellular component organization or biogenesis at cellular level;cellular process;cellular response to chemical stimulus;cellular response to endogenous stimulus;cellular response to hormone stimulus;cel…	binding;histone acetyl-lysine binding;histone binding;insulin receptor binding;protein binding;protein complex binding;receptor binding	cell part;extracellular membrane-bounded organelle;extracellular organelle;extracellular region part;extracellular vesicular exosome;intracellular membrane-bounded organelle;intracellular organelle;intracellular part;membrane-bounded organelle;membrane-bounded vesicle;nucleus;organelle;vesicle
30.4807	30.9149	31.0631	29.4938	29.7425	29.4625	27.1049	28.0106	27.9693	26.7287	26.6381	26.3881	0.00306727	0.0186886	6.39643	1.25331	7	7	7	40.8	24.284	38.021	10791000000	55	11	15	11	6	7	5	C9JXK0;Q14739	Lamin-B receptor	LBR	tr|C9JXK0|C9JXK0_HUMAN Lamin-B receptor (Fragment) OS=Homo sapiens OX=9606 GN=LBR PE=1 SV=1;sp|Q14739|LBR_HUMAN Lamin-B receptor OS=Homo sapiens OX=9606 GN=LBR PE=1 SV=2	alcohol metabolic process;biosynthetic process;cholesterol biosynthetic process;cholesterol metabolic process;lipid biosynthetic process;lipid metabolic process;metabolic process;primary metabolic process;small molecule metabolic process;steroid biosynthetic process;steroid metabolic process;sterol biosynthetic process;sterol metabolic process	binding;catalytic activity;chromo shadow domain binding;DNA binding;lamin binding;nucleic acid binding;oxidoreductase activity;oxidoreductase activity, acting on the CH-CH group of donors;oxidoreductase activity, acting on the CH-CH group of donors, NAD or NADP as acceptor;protein binding;protein domain specific binding	cell part;envelope;integral to membrane;integral to nuclear inner membrane;integral to organelle membrane;intracellular organelle part;intracellular part;intrinsic to membrane;intrinsic to nuclear inner membrane;intrinsic to organelle membrane;membrane;membrane part;nuclear envelope;nuclear membrane;nuclear membrane part;nuclear part;organelle envelope;organelle membrane;organelle part
28.1885	27.7833	28.0547	27.6451	27.833	NaN	22.8949	23.2281	23.8279	23.5913	21.8606	19.9339	0.274981	0.387861	1.26366	1.25133	8	8	8	15.1	92.547	20.683	1698800000	14	2	3	5	2	2	0	Q8WTT2	Nucleolar complex protein 3 homolog	NOC3L	sp|Q8WTT2|NOC3L_HUMAN Nucleolar complex protein 3 homolog OS=Homo sapiens OX=9606 GN=NOC3L PE=1 SV=1	cell differentiation;cellular developmental process;cellular process;developmental process;fat cell differentiation	binding;chromatin binding	cell part;intracellular membrane-bounded organelle;intracellular non-membrane-bounded organelle;intracellular organelle;intracellular organelle part;intracellular part;membrane-bounded organelle;non-membrane-bounded organelle;nuclear body;nuclear part;nuclear speck;nucleolus;nucleoplasm part;nucleus;organelle;organelle part
31.0796	22.7491	21.9796	24.6118	25.2872	22.1557	28.5029	20.6823	19.8671	22.5019	23.2611	19.8748	0.704024	0.776916	0.408213	1.25117	3	1	1	50.5	12.759	4.3689	2400000000	23	8	3	2	4	4	2	H0YBI8		VEGFA	tr|H0YBI8|H0YBI8_HUMAN Vascular endothelial growth factor A (Fragment) OS=Homo sapiens OX=9606 GN=VEGFA PE=1 SV=1	biological regulation;positive regulation of biological process;positive regulation of cell division;positive regulation of cellular process;regulation of biological process;regulation of cell division;regulation of cellular process	binding;carbohydrate binding;glycosaminoglycan binding;heparin binding;pattern binding;polysaccharide binding	cell part;membrane
27.2307	26.5602	26.793	NaN	NaN	NaN	21.8554	21.6715	23.0648	NaN	NaN	NaN	0.0195366	0.0583686	3.77401	1.24787	5	5	5	11.4	72.832	20.001	477250000	9	2	2	5	0	0	0	Q8N0X7	Spartin	SPG20	sp|Q8N0X7|SPART_HUMAN Spartin OS=Homo sapiens OX=9606 GN=SPART PE=1 SV=1	abscission;adipose tissue development;anatomical structure development;biological regulation;cell division;cellular chemical homeostasis;cellular component organization;cellular component organization at cellular level;cellular component organization or biogenesis;cellular component organization or biogenesis at cellular level;cellular homeostasis;cellular ion homeostasis;cellular process;chemica…	binding;enzyme binding;protein binding;ubiquitin protein ligase binding	cell part;cytoplasm;cytoplasmic part;intracellular organelle part;intracellular part;lipid particle;membrane;midbody;mitochondrial membrane;mitochondrial outer membrane;mitochondrial part;organelle membrane;organelle outer membrane;organelle part;outer membrane;plasma membrane;synapse
27.2584	27.4931	27.5667	27.0752	27.1497	NaN	21.2469	20.2892	22.2805	19.8077	20.152	17.8945	0.248937	0.35938	1.348	1.24741	7	7	7	5.7	195.7	8.9966	1130200000	10	2	1	3	3	1	0	H0YJ97;Q15643	Thyroid receptor-interacting protein 11	TRIP11	tr|H0YJ97|H0YJ97_HUMAN Thyroid receptor-interacting protein 11 (Fragment) OS=Homo sapiens OX=9606 GN=TRIP11 PE=1 SV=1;sp|Q15643|TRIPB_HUMAN Thyroid receptor-interacting protein 11 OS=Homo sapiens OX=9606 GN=TRIP11 PE=1 SV=3	anatomical structure development;biosynthetic process;cardiac septum development;cellular biosynthetic process;cellular component organization;cellular component organization at cellular level;cellular component organization or biogenesis;cellular component organization or biogenesis at cellular level;cellular macromolecule biosynthetic process;cellular macromolecule metabolic process;cellular me…	protein binding transcription factor activity;transcription coactivator activity;transcription cofactor activity;transcription factor binding transcription factor activity	cell part;cis-Golgi network;cytoplasmic part;cytoplasmic vesicle part;cytoskeleton;Golgi apparatus;Golgi apparatus part;Golgi membrane;inner acrosomal membrane;intracellular membrane-bounded organelle;intracellular non-membrane-bounded organelle;intracellular organelle;intracellular organelle part;intracellular part;membrane;membrane part;membrane-bounded organelle;non-membrane-bounded organelle;…
28.3951	28.9667	28.5728	27.8671	27.477	26.8546	25.8698	26.7979	26.3635	25.2603	24.5943	23.3526	0.0214835	0.0616616	3.6651	1.24533	5	5	5	32.9	17.623	58.333	2383900000	24	5	7	5	4	2	1	Q969G6	Riboflavin kinase	RFK	sp|Q969G6|RIFK_HUMAN Riboflavin kinase OS=Homo sapiens OX=9606 GN=RFK PE=1 SV=2	apoptosis;biological regulation;biosynthetic process;cell death;cellular biosynthetic process;cellular metabolic process;cellular nitrogen compound biosynthetic process;cellular nitrogen compound metabolic process;cellular process;coenzyme biosynthetic process;coenzyme metabolic process;cofactor biosynthetic process;cofactor metabolic process;death;flavin-containing compound biosynthetic process;…	adenyl nucleotide binding;adenyl ribonucleotide binding;ATP binding;binding;catalytic activity;cation binding;ion binding;kinase activity;metal ion binding;nucleotide binding;phosphotransferase activity, alcohol group as acceptor;purine nucleotide binding;purine ribonucleoside triphosphate binding;purine ribonucleotide binding;riboflavin kinase activity;ribonucleotide binding;transferase activity…	cell part;cytoplasm;cytoplasmic part;cytosol;intracellular membrane-bounded organelle;intracellular organelle;intracellular part;membrane-bounded organelle;mitochondrion;organelle	Riboflavin metabolism
27.9373	28.0115	28.6207	27.4877	27.398	NaN	22.1464	23.1647	23.7605	21.8466	21.7099	19.5004	0.0833219	0.160927	2.29581	1.24211	7	7	7	7.9	136.39	19.279	1773800000	15	0	4	8	0	3	0	Q6VMQ6;A8MV73	Activating transcription factor 7-interacting protein 1	ATF7IP	sp|Q6VMQ6|MCAF1_HUMAN Activating transcription factor 7-interacting protein 1 OS=Homo sapiens OX=9606 GN=ATF7IP PE=1 SV=3;tr|A8MV73|A8MV73_HUMAN Activating transcription factor 7-interacting protein 1 (Fragment) OS=Homo sapiens OX=9606 GN=ATF7IP PE=1 SV=2	biological regulation;biosynthetic process;cellular biosynthetic process;cellular component organization;cellular component organization at cellular level;cellular component organization or biogenesis;cellular component organization or biogenesis at cellular level;cellular macromolecule biosynthetic process;cellular macromolecule metabolic process;cellular metabolic process;cellular nitrogen comp…	ATPase activity;catalytic activity;hydrolase activity;hydrolase activity, acting on acid anhydrides;hydrolase activity, acting on acid anhydrides, in phosphorus-containing anhydrides;nucleoside-triphosphatase activity;protein binding transcription factor activity;pyrophosphatase activity;transcription cofactor activity;transcription corepressor activity;transcription factor binding transcription …	cell part;cytoplasm;intracellular membrane-bounded organelle;intracellular organelle;intracellular organelle part;intracellular part;macromolecular complex;membrane-bounded organelle;nuclear part;nucleoplasm;nucleoplasm part;nucleus;organelle;organelle part;protein complex;transcription factor complex
33.8032	34.1135	33.899	32.5607	32.979	32.561	29.9502	30.5434	30.3987	29.0884	29.3831	29.05	0.00176069	0.0135968	7.42006	1.23833	17	17	17	46.2	35.964	112.09	93513000000	159	28	32	33	19	23	24	Q92820	Gamma-glutamyl hydrolase	GGH	sp|Q92820|GGH_HUMAN Gamma-glutamyl hydrolase OS=Homo sapiens OX=9606 GN=GGH PE=1 SV=2	amine metabolic process;carboxylic acid metabolic process;cellular amine metabolic process;cellular amino acid metabolic process;cellular ketone metabolic process;cellular metabolic process;cellular nitrogen compound metabolic process;cellular process;glutamine family amino acid metabolic process;glutamine metabolic process;macromolecule metabolic process;metabolic process;nitrogen compound metab…	catalytic activity;exopeptidase activity;gamma-glutamyl-peptidase activity;hydrolase activity;omega peptidase activity;peptidase activity;peptidase activity, acting on L-amino acid peptides	cell part;cytoplasmic membrane-bounded vesicle;cytoplasmic part;cytoplasmic vesicle;cytosol;extracellular membrane-bounded organelle;extracellular organelle;extracellular region part;extracellular space;extracellular vesicular exosome;intracellular membrane-bounded organelle;intracellular organelle;intracellular part;lysosome;lytic vacuole;melanosome;membrane-bounded organelle;membrane-bounded ve…	Folate biosynthesis
28.8577	28.4056	27.9634	27.1746	26.9769	27.3686	24.5872	25.7282	25.0333	23.5225	23.9376	23.7144	0.0118385	0.0428868	4.38393	1.23553	5	5	5	31.1	31.472	43.975	2041100000	21	4	6	4	1	4	2	Q9UJQ1	Lysosome-associated membrane glycoprotein 5	LAMP5	sp|Q9UJQ1|LAMP5_HUMAN Lysosome-associated membrane glycoprotein 5 OS=Homo sapiens OX=9606 GN=LAMP5 PE=1 SV=1			cell part;cell projection;cell projection membrane;cell projection part;cytoplasmic part;cytoplasmic vesicle membrane;cytoplasmic vesicle part;dendrite;dendrite membrane;early endosome membrane;endoplasmic reticulum-Golgi intermediate compartment membrane;endosomal part;endosome membrane;growth cone membrane;integral to membrane;intracellular organelle part;intracellular part;intrinsic to membran…
27.7023	27.8156	27.7174	27.4667	27.3546	NaN	22.698	23.7436	23.2826	23.0165	22.8452	22.6388	0.242679	0.352714	1.36955	1.23462	7	7	6	15.2	64.218	21.013	1554500000	18	2	5	3	4	2	2	Q10472	Polypeptide N-acetylgalactosaminyltransferase 1;Polypeptide N-acetylgalactosaminyltransferase 1 soluble form	GALNT1	sp|Q10472|GALT1_HUMAN Polypeptide N-acetylgalactosaminyltransferase 1 OS=Homo sapiens OX=9606 GN=GALNT1 PE=1 SV=1	carbohydrate metabolic process;cellular carbohydrate metabolic process;cellular macromolecule metabolic process;cellular metabolic process;cellular process;cellular protein metabolic process;glycosylation;macromolecule glycosylation;macromolecule metabolic process;macromolecule modification;metabolic process;O-glycan processing;peptidyl-amino acid modification;peptidyl-serine modification;peptidy…	acetylgalactosaminyltransferase activity;binding;carbohydrate binding;catalytic activity;cation binding;ion binding;manganese ion binding;metal ion binding;polypeptide N-acetylgalactosaminyltransferase activity;transferase activity;transferase activity, transferring glycosyl groups;transferase activity, transferring hexosyl groups;transition metal ion binding;UDP-glycosyltransferase activity	cell part;cytoplasmic part;extracellular region;Golgi apparatus part;Golgi cisterna membrane;Golgi membrane;integral to membrane;intracellular organelle part;intracellular part;intrinsic to membrane;membrane;membrane part;organelle membrane;organelle part;perinuclear region of cytoplasm	Mucin type O-Glycan biosynthesis
26.4647	26.6664	26.5823	NaN	NaN	NaN	21.3741	21.8754	20.997	21.1613	20.2541	NaN	0.159593	0.25944	1.72511	1.23232	4	4	4	8.7	84.767	18.365	526910000	7	2	2	3	0	0	0	Q9UL63;F8WEY7;C9J7E8	Muskelin	MKLN1	sp|Q9UL63|MKLN1_HUMAN Muskelin OS=Homo sapiens OX=9606 GN=MKLN1 PE=1 SV=2;tr|F8WEY7|F8WEY7_HUMAN Muskelin OS=Homo sapiens OX=9606 GN=MKLN1 PE=1 SV=1;tr|C9J7E8|C9J7E8_HUMAN Muskelin OS=Homo sapiens OX=9606 GN=MKLN1 PE=1 SV=1	actin cytoskeleton organization;actin cytoskeleton reorganization;actin filament-based process;biological adhesion;biological regulation;cell adhesion;cell-matrix adhesion;cell-substrate adhesion;cellular component organization;cellular component organization at cellular level;cellular component organization or biogenesis;cellular component organization or biogenesis at cellular level;cellular pr…		cell cortex;cell part;cell projection;cytoplasmic part;cytosol;intracellular part;ruffle
26.4578	26.338	26.4331	NaN	NaN	NaN	20.2047	21.2701	21.3056	NaN	NaN	NaN	0.155231	0.25395	1.74881	1.22988	7	7	7	8.6	127.25	17.579	348110000	19	3	6	10	0	0	0	A0A3B3ISH2;A0A0A0MQY7;Q5VU97	VWFA and cache domain-containing protein 1	CACHD1	tr|A0A3B3ISH2|A0A3B3ISH2_HUMAN VWFA and cache domain-containing protein 1 OS=Homo sapiens OX=9606 GN=CACHD1 PE=1 SV=1;tr|A0A0A0MQY7|A0A0A0MQY7_HUMAN VWFA and cache domain-containing protein 1 OS=Homo sapiens OX=9606 GN=CACHD1 PE=1 SV=1;sp|Q5VU97|CAHD1_HUMA	calcium ion transport;cation transport;divalent inorganic cation transport;divalent metal ion transport;establishment of localization;ion transport;metal ion transport;transport		cell part;integral to membrane;intrinsic to membrane;membrane part
33.9407	33.8203	33.9008	32.5648	32.5788	32.8405	27.4822	27.8963	28.07	26.3217	26.3664	26.5634	0.000220073	0.00464739	12.7196	1.22591	81	81	54	62.6	199.52	323.31	88975000000	462	97	107	112	43	50	53	P11137	Microtubule-associated protein 2	MAP2	sp|P11137|MTAP2_HUMAN Microtubule-associated protein 2 OS=Homo sapiens OX=9606 GN=MAP2 PE=1 SV=4	anatomical structure development;anatomical structure morphogenesis;axonogenesis;cell development;cell part morphogenesis;cell projection morphogenesis;cell projection organization;cellular component morphogenesis;cellular component organization;cellular component organization at cellular level;cellular component organization or biogenesis;cellular component organization or biogenesis at cellular…	binding;dystroglycan binding;glycoprotein binding;protein binding;structural molecule activity	cell body;cell part;cell projection part;cytoplasm;cytoskeletal part;dendritic shaft;intracellular non-membrane-bounded organelle;intracellular organelle;intracellular organelle part;intracellular part;macromolecular complex;microtubule;microtubule associated complex;neuronal cell body;non-membrane-bounded organelle;nuclear part;nuclear periphery;nucleolus;organelle;organelle part;protein complex
32.9691	32.9543	32.9738	31.6066	31.7273	31.9093	27.3097	27.6427	27.7539	26.3646	26.221	26.3192	0.000159372	0.00411498	13.8095	1.21801	29	29	29	40.1	118.39	262.17	46782000000	178	39	42	37	20	18	22	Q13308	Inactive tyrosine-protein kinase 7	PTK7	sp|Q13308|PTK7_HUMAN Inactive tyrosine-protein kinase 7 OS=Homo sapiens OX=9606 GN=PTK7 PE=1 SV=2	actin cytoskeleton organization;actin cytoskeleton reorganization;actin filament-based process;anatomical structure development;anatomical structure formation involved in morphogenesis;anatomical structure morphogenesis;axis elongation;biological adhesion;biological regulation;canonical Wnt receptor signaling pathway;cell adhesion;cell communication;cell differentiation;cell migration;cell motili…	adenyl nucleotide binding;adenyl ribonucleotide binding;ATP binding;binding;catalytic activity;kinase activity;nucleotide binding;phosphotransferase activity, alcohol group as acceptor;protein kinase activity;protein tyrosine kinase activity;purine nucleotide binding;purine ribonucleoside triphosphate binding;purine ribonucleotide binding;ribonucleotide binding;transferase activity;transferase ac…	adherens junction;anchoring junction;cell junction;cell part;cell-cell junction;cell-substrate adherens junction;cell-substrate junction;focal adhesion;integral to membrane;integral to plasma membrane;intrinsic to membrane;intrinsic to plasma membrane;membrane part;plasma membrane part
29.715	30.2138	30.3898	28.7071	29.1101	28.8667	25.1669	26.2295	26.4176	24.1866	24.6743	23.8776	0.00657536	0.0296368	5.18683	1.21158	13	13	13	35.1	55.819	45.286	6681900000	55	9	12	14	6	6	8	Q9BTV5;M0R366	Fibronectin type III and SPRY domain-containing protein 1	FSD1	sp|Q9BTV5|FSD1_HUMAN Fibronectin type III and SPRY domain-containing protein 1 OS=Homo sapiens OX=9606 GN=FSD1 PE=1 SV=1;tr|M0R366|M0R366_HUMAN Fibronectin type III and SPRY domain-containing protein 1 OS=Homo sapiens OX=9606 GN=FSD1 PE=1 SV=1	cell cycle phase;cell cycle process;cell division;cellular component organization;cellular component organization at cellular level;cellular component organization or biogenesis;cellular component organization or biogenesis at cellular level;cellular process;mitosis;nuclear division;organelle fission;organelle organization		cell division site part;cell part;cleavage furrow;cytoplasm;cytoplasmic part;cytoskeletal part;intracellular;intracellular membrane-bounded organelle;intracellular organelle;intracellular organelle part;intracellular part;macromolecular complex;membrane-bounded organelle;microtubule;microtubule organizing center;nucleus;organelle;organelle part;protein complex
26.5459	27.3884	27.278	26.0934	NaN	26.4935	21.0224	22.5344	22.5785	20.2456	19.5631	20.675	0.0797438	0.15543	2.3358	1.20497	5	5	5	11.3	88.183	43.591	835360000	16	2	6	5	1	0	2	Q92805	Golgin subfamily A member 1	GOLGA1	sp|Q92805|GOGA1_HUMAN Golgin subfamily A member 1 OS=Homo sapiens OX=9606 GN=GOLGA1 PE=1 SV=3	cellular process;establishment of localization;establishment of localization in cell;establishment of protein localization;establishment of protein localization in Golgi;establishment of protein localization to organelle;Golgi vesicle transport;intracellular protein transport;intracellular transport;intra-Golgi vesicle-mediated transport;protein targeting;protein targeting to Golgi;protein transp…		cell part;cytoplasmic part;Golgi apparatus;Golgi apparatus part;Golgi cisterna membrane;Golgi membrane;intracellular membrane-bounded organelle;intracellular organelle;intracellular organelle part;intracellular part;membrane;membrane-bounded organelle;organelle;organelle membrane;organelle part;perinuclear region of cytoplasm;trans-Golgi network
27.7961	28.0123	27.7788	26.5835	26.6422	26.7538	20.5161	21.4282	21.2888	18.4742	19.3746	18.7127	0.000183206	0.00424446	13.3282	1.20255	13	13	13	5.7	330.63	40.787	1370500000	38	7	12	8	4	5	2	Q68DQ2	Very large A-kinase anchor protein	CRYBG3	sp|Q68DQ2|CRBG3_HUMAN Very large A-kinase anchor protein OS=Homo sapiens OX=9606 GN=CRYBG3 PE=1 SV=3		binding;carbohydrate binding
31.0937	31.5647	31.6375	30.0393	30.1365	30.5168	27.3388	28.3071	28.2426	26.5515	26.3658	26.5785	0.00585909	0.0279105	5.35674	1.20111	12	12	3	52.9	36.413	108.92	16568000000	62	11	13	13	10	7	8	Q15417	Calponin-3	CNN3	sp|Q15417|CNN3_HUMAN Calponin-3 OS=Homo sapiens OX=9606 GN=CNN3 PE=1 SV=1	actin cytoskeleton organization;actin filament-based process;actomyosin structure organization;cell differentiation;cellular component organization;cellular component organization at cellular level;cellular component organization or biogenesis;cellular component organization or biogenesis at cellular level;cellular developmental process;cellular process;cytoskeleton organization;developmental pro…		actin cytoskeleton;adherens junction;anchoring junction;cell junction;cell part;cell-substrate adherens junction;cell-substrate junction;cytoplasm;cytoskeleton;focal adhesion;intracellular non-membrane-bounded organelle;intracellular organelle;intracellular part;non-membrane-bounded organelle;organelle
28.7438	28.6115	28.6451	27.5119	27.6081	27.284	23.7607	24.2721	24.2562	22.9629	22.711	21.3093	0.000323084	0.0057265	11.5303	1.19884	8	8	8	13.9	96.735	28.773	2381000000	22	4	5	9	3	0	1	Q16832	Discoidin domain-containing receptor 2	DDR2	sp|Q16832|DDR2_HUMAN Discoidin domain-containing receptor 2 OS=Homo sapiens OX=9606 GN=DDR2 PE=1 SV=2	anatomical structure development;biological adhesion;biological regulation;biomineral tissue development;cell adhesion;cell proliferation;cellular component organization;cellular component organization at cellular level;cellular component organization or biogenesis;cellular component organization or biogenesis at cellular level;cellular macromolecule metabolic process;cellular metabolic process;c…	adenyl nucleotide binding;adenyl ribonucleotide binding;ATP binding;binding;catalytic activity;collagen binding;kinase activity;molecular transducer activity;nucleotide binding;phosphotransferase activity, alcohol group as acceptor;protein binding;protein kinase activity;protein tyrosine kinase activity;purine nucleotide binding;purine ribonucleoside triphosphate binding;purine ribonucleotide bin…	adherens junction;anchoring junction;apical plasma membrane;cell junction;cell part;cell-substrate adherens junction;cell-substrate junction;extracellular membrane-bounded organelle;extracellular organelle;extracellular region part;extracellular vesicular exosome;focal adhesion;integral to membrane;integral to plasma membrane;intrinsic to membrane;intrinsic to plasma membrane;membrane;membrane pa…
28.7972	28.9623	28.8176	27.9606	27.9758	27.0523	22.0954	22.9866	22.8743	21.1502	21.2842	19.6233	0.018116	0.0562979	3.86202	1.19616	17	17	17	12.2	238.87	41.793	2878600000	47	10	12	13	5	5	2	Q12789	General transcription factor 3C polypeptide 1	GTF3C1	sp|Q12789|TF3C1_HUMAN General transcription factor 3C polypeptide 1 OS=Homo sapiens OX=9606 GN=GTF3C1 PE=1 SV=4	5S class rRNA transcription from RNA polymerase III type 1 promoter;biosynthetic process;cellular biosynthetic process;cellular macromolecule biosynthetic process;cellular macromolecule metabolic process;cellular metabolic process;cellular nitrogen compound metabolic process;cellular process;gene expression;macromolecule biosynthetic process;macromolecule metabolic process;metabolic process;nitro…	binding;DNA binding;nucleic acid binding	cell part;intracellular membrane-bounded organelle;intracellular non-membrane-bounded organelle;intracellular organelle;intracellular organelle part;intracellular part;macromolecular complex;membrane;membrane-bounded organelle;non-membrane-bounded organelle;nuclear part;nucleolus;nucleoplasm;nucleoplasm part;nucleus;organelle;organelle part;protein complex;ribonucleoprotein complex;transcription …
36.1671	35.8277	35.6685	34.6562	34.6191	34.8018	31.2591	31.4354	31.2507	30.3201	30.2276	30.3331	0.00160634	0.012894	7.60243	1.19539	42	41	41	63.5	72.332	323.31	359380000000	403	78	76	70	56	59	64	P11021	78 kDa glucose-regulated protein	HSPA5	sp|P11021|BIP_HUMAN Endoplasmic reticulum chaperone BiP OS=Homo sapiens OX=9606 GN=HSPA5 PE=1 SV=2	activation of signaling protein activity involved in unfolded protein response;anatomical structure arrangement;anatomical structure development;biological regulation;blood coagulation;catabolic process;cell activation;cell communication;cellular catabolic process;cellular macromolecule catabolic process;cellular macromolecule metabolic process;cellular metabolic process;cellular process;cellular…	adenyl nucleotide binding;adenyl ribonucleotide binding;ATP binding;ATPase activity;binding;calcium ion binding;catalytic activity;cation binding;chaperone binding;enzyme binding;glycoprotein binding;hydrolase activity;hydrolase activity, acting on acid anhydrides;hydrolase activity, acting on acid anhydrides, in phosphorus-containing anhydrides;ion binding;metal ion binding;misfolded protein bin…	adherens junction;anchoring junction;cell junction;cell part;cell surface;cell-substrate adherens junction;cell-substrate junction;cytoplasmic membrane-bounded vesicle;cytoplasmic part;cytoplasmic vesicle;endoplasmic reticulum;endoplasmic reticulum chaperone complex;endoplasmic reticulum lumen;endoplasmic reticulum membrane;endoplasmic reticulum part;endoplasmic reticulum-Golgi intermediate compa…	Prion diseases;Protein export;Protein processing in endoplasmic reticulum
27.4297	27.6552	27.9632	NaN	27.4456	27.2563	21.4454	22.211	22.657	19.4827	21.8665	20.9767	0.245288	0.355704	1.3605	1.19359	5	5	5	6.4	139.39	14.688	1361400000	19	2	7	5	1	2	2	E9PRF4;Q15047;E9PQM8	Histone-lysine N-methyltransferase SETDB1	SETDB1	tr|E9PRF4|E9PRF4_HUMAN Histone-lysine N-methyltransferase (Fragment) OS=Homo sapiens OX=9606 GN=SETDB1 PE=1 SV=1;sp|Q15047|SETB1_HUMAN Histone-lysine N-methyltransferase SETDB1 OS=Homo sapiens OX=9606 GN=SETDB1 PE=1 SV=1;tr|E9PQM8|E9PQM8_HUMAN Histone-lysi	anatomical structure development;biological regulation;biosynthetic process;bone development;cell proliferation;cellular biosynthetic process;cellular component organization;cellular component organization at cellular level;cellular component organization or biogenesis;cellular component organization or biogenesis at cellular level;cellular macromolecule biosynthetic process;cellular macromolecul…	binding;catalytic activity;cation binding;DNA binding;histone methyltransferase activity;histone-lysine N-methyltransferase activity;ion binding;lysine N-methyltransferase activity;metal ion binding;methyltransferase activity;N-methyltransferase activity;nucleic acid binding;protein methyltransferase activity;protein-lysine N-methyltransferase activity;S-adenosylmethionine-dependent methyltransfe…	cell part;chromatin;chromosomal part;chromosome;cytoplasm;intracellular membrane-bounded organelle;intracellular non-membrane-bounded organelle;intracellular organelle;intracellular organelle part;intracellular part;membrane;membrane-bounded organelle;non-membrane-bounded organelle;nuclear chromatin;nuclear chromosome part;nuclear part;nucleoplasm;nucleus;organelle;organelle part;plasma membrane	Lysine degradation
29.9191	29.8899	29.6719	28.5568	28.5339	28.8343	25.6282	26.0525	25.7746	24.3594	24.1951	24.321	0.00067199	0.0083238	9.54817	1.18531	11	11	11	48.4	36.067	52.739	5292100000	34	9	12	6	2	1	4	Q16698	2,4-dienoyl-CoA reductase, mitochondrial	DECR1	sp|Q16698|DECR_HUMAN 2,4-dienoyl-CoA reductase, mitochondrial OS=Homo sapiens OX=9606 GN=DECR1 PE=1 SV=1	carboxylic acid catabolic process;carboxylic acid metabolic process;catabolic process;cellular catabolic process;cellular component assembly;cellular component organization;cellular component organization or biogenesis;cellular ketone metabolic process;cellular lipid catabolic process;cellular lipid metabolic process;cellular metabolic process;cellular process;fatty acid beta-oxidation;fatty acid…	2,4-dienoyl-CoA reductase (NADPH) activity;binding;catalytic activity;coenzyme binding;cofactor binding;NADP binding;NADPH binding;nucleotide binding;oxidoreductase activity;oxidoreductase activity, acting on NADH or NADPH;oxidoreductase activity, acting on the CH-CH group of donors;oxidoreductase activity, acting on the CH-CH group of donors, NAD or NADP as acceptor	cell part;cytoplasm;cytoplasmic part;extracellular membrane-bounded organelle;extracellular organelle;extracellular region part;extracellular vesicular exosome;intracellular membrane-bounded organelle;intracellular organelle;intracellular organelle lumen;intracellular organelle part;intracellular part;membrane-bounded organelle;membrane-bounded vesicle;membrane-enclosed lumen;mitochondrial matrix…
28.2443	27.9756	27.8665	NaN	27.933	28.0972	21.8488	22.314	22.4334	18.1329	22.4121	20.5246	0.371213	0.485702	1.00628	1.18517	4	4	4	2.4	185.19	3.087	1828700000	10	2	1	1	3	1	2	E9PCH4;Q8TEU7;B7Z7Y1	Rap guanine nucleotide exchange factor 6	RAPGEF6	tr|E9PCH4|E9PCH4_HUMAN Uncharacterized protein OS=Homo sapiens OX=9606 PE=4 SV=1;sp|Q8TEU7|RPGF6_HUMAN Rap guanine nucleotide exchange factor 6 OS=Homo sapiens OX=9606 GN=RAPGEF6 PE=1 SV=2;tr|B7Z7Y1|B7Z7Y1_HUMAN cDNA FLJ53249, highly similar to Rap guanine	biological regulation;cell projection assembly;cell projection organization;cellular component assembly;cellular component assembly at cellular level;cellular component organization;cellular component organization at cellular level;cellular component organization or biogenesis;cellular component organization or biogenesis at cellular level;cellular localization;cellular macromolecule localization…	binding;enzyme binding;enzyme regulator activity;GTPase binding;GTPase regulator activity;GTP-dependent protein binding;guanyl-nucleotide exchange factor activity;lipid binding;nucleoside-triphosphatase regulator activity;phosphatidic acid binding;phospholipid binding;protein binding;Ras GTPase binding;small GTPase binding	apical plasma membrane;cell part;cytoplasmic membrane-bounded vesicle;cytoplasmic part;cytoplasmic vesicle;cytosol;endocytic vesicle;intracellular;intracellular membrane-bounded organelle;intracellular organelle;intracellular part;membrane;membrane part;membrane-bounded organelle;membrane-bounded vesicle;organelle;plasma membrane;plasma membrane part;vesicle
28.4054	27.9779	28.1124	26.9218	26.8348	27.2167	22.9493	22.5519	23.4701	21.4251	21.074	21.2722	0.00236245	0.0159912	6.86145	1.17409	9	9	9	10.9	117.82	13.92	1738100000	20	6	3	4	3	2	2	Q9Y6X9	MORC family CW-type zinc finger protein 2	MORC2	sp|Q9Y6X9|MORC2_HUMAN MORC family CW-type zinc finger protein 2 OS=Homo sapiens OX=9606 GN=MORC2 PE=1 SV=2	carboxylic acid metabolic process;cellular ketone metabolic process;cellular lipid metabolic process;cellular metabolic process;cellular process;fatty acid metabolic process;lipid metabolic process;metabolic process;monocarboxylic acid metabolic process;organic acid metabolic process;oxoacid metabolic process;primary metabolic process;small molecule metabolic process	binding;cation binding;ion binding;metal ion binding;transition metal ion binding;zinc ion binding	cell part;cytoplasm;cytoplasmic part;cytosol;intracellular membrane-bounded organelle;intracellular organelle;intracellular organelle part;intracellular part;membrane-bounded organelle;nuclear part;nucleoplasm;nucleus;organelle;organelle part
26.8716	27.4728	27.6842	26.8656	26.1618	NaN	21.538	22.3123	22.8155	21.8745	20.2933	NaN	0.0660787	0.136643	2.5097	1.17213	6	6	6	12.7	98.594	21.361	955160000	17	4	4	5	3	1	0	Q8TDD1;H0YHH7	ATP-dependent RNA helicase DDX54	DDX54	sp|Q8TDD1|DDX54_HUMAN ATP-dependent RNA helicase DDX54 OS=Homo sapiens OX=9606 GN=DDX54 PE=1 SV=2;tr|H0YHH7|H0YHH7_HUMAN ATP-dependent RNA helicase DDX54 (Fragment) OS=Homo sapiens OX=9606 GN=DDX54 PE=1 SV=1	biological regulation;biosynthetic process;cellular biosynthetic process;cellular macromolecule biosynthetic process;cellular macromolecule metabolic process;cellular metabolic process;cellular nitrogen compound metabolic process;cellular process;cellular response to stimulus;estrogen receptor signaling pathway;intracellular receptor mediated signaling pathway;macromolecule biosynthetic process;m…	adenyl nucleotide binding;adenyl ribonucleotide binding;ATP binding;ATPase activity;ATPase activity, coupled;ATP-dependent helicase activity;ATP-dependent RNA helicase activity;binding;catalytic activity;estrogen receptor binding;helicase activity;hormone receptor binding;hydrolase activity;hydrolase activity, acting on acid anhydrides;hydrolase activity, acting on acid anhydrides, in phosphorus-…	cell part;cytoplasm;intracellular membrane-bounded organelle;intracellular non-membrane-bounded organelle;intracellular organelle;intracellular organelle part;intracellular part;membrane;membrane-bounded organelle;non-membrane-bounded organelle;nuclear part;nucleolus;nucleus;organelle;organelle part
29.6238	28.9	29.9057	28.3236	28.418	28.1992	25.2902	25.1055	26.2634	23.9593	23.5696	24.1568	0.0191291	0.0577757	3.79845	1.16288	6	6	6	28.8	39.95	52.96	4308100000	17	4	0	8	1	2	2	F6SYF8;Q9UBP4;E9PKW6	Dickkopf-related protein 3	DKK3	tr|F6SYF8|F6SYF8_HUMAN Dickkopf-related protein 3 OS=Homo sapiens OX=9606 GN=DKK3 PE=1 SV=1;sp|Q9UBP4|DKK3_HUMAN Dickkopf-related protein 3 OS=Homo sapiens OX=9606 GN=DKK3 PE=1 SV=2;tr|E9PKW6|E9PKW6_HUMAN Dickkopf-related protein 3 (Fragment) OS=Homo sapie	adrenal gland development;anatomical structure development;anatomical structure morphogenesis;biological regulation;cell surface receptor linked signaling pathway;cellular process;cellular response to stimulus;developmental process;gland development;multicellular organismal development;multicellular organismal process;negative regulation of aldosterone biosynthetic process;negative regulation of …		extracellular region;extracellular region part;extracellular space
26.0492	27.2362	26.7515	25.432	25.5341	25.5898	18.4125	21.53	21.461	18.8065	18.5072	17.9364	0.028902	0.0757087	3.33754	1.16032	12	12	12	9.4	220.43	84.781	719880000	25	3	7	8	4	3	0	Q14669	E3 ubiquitin-protein ligase TRIP12	TRIP12	sp|Q14669|TRIPC_HUMAN E3 ubiquitin-protein ligase TRIP12 OS=Homo sapiens OX=9606 GN=TRIP12 PE=1 SV=1	biological regulation;cellular macromolecule metabolic process;cellular metabolic process;cellular nitrogen compound metabolic process;cellular process;cellular protein metabolic process;cellular response to stimulus;cellular response to stress;developmental process;DNA metabolic process;DNA repair;embryo development;macromolecule metabolic process;macromolecule modification;metabolic process;neg…	acid-amino acid ligase activity;binding;catalytic activity;hormone receptor binding;ligase activity;ligase activity, forming carbon-nitrogen bonds;nuclear hormone receptor binding;protein binding;receptor binding;small conjugating protein ligase activity;thyroid hormone receptor binding;transcription factor binding;ubiquitin-protein ligase activity	cell part;cytoplasm;intracellular membrane-bounded organelle;intracellular organelle;intracellular organelle part;intracellular part;membrane-bounded organelle;nuclear part;nucleoplasm;nucleus;organelle;organelle part	Ubiquitin mediated proteolysis
27.7253	29.1442	28.5418	28.511	NaN	27.9915	24.632	26.4242	25.6174	25.0128	24.6438	25.223	0.326203	0.440363	1.11793	1.15906	2	2	2	7	33.845	4.7675	2934300000	11	2	2	2	2	1	2	P08247;H7C4W3	Synaptophysin	SYP	sp|P08247|SYPH_HUMAN Synaptophysin OS=Homo sapiens OX=9606 GN=SYP PE=1 SV=3;tr|H7C4W3|H7C4W3_HUMAN Synaptophysin (Fragment) OS=Homo sapiens OX=9606 GN=SYP PE=1 SV=1	biological regulation;cellular component organization;cellular component organization at cellular level;cellular component organization or biogenesis;cellular component organization or biogenesis at cellular level;cellular membrane organization;cellular process;cellular response to chemical stimulus;cellular response to organic substance;cellular response to stimulus;developmental maturation;deve…	binding;cholesterol binding;lipid binding;protein binding;protein self-association;steroid binding;sterol binding;transporter activity	cell junction;cell part;cell projection;cell projection part;clathrin coated vesicle membrane;clathrin-coated vesicle;coated vesicle;coated vesicle membrane;cytoplasmic membrane-bounded vesicle;cytoplasmic part;cytoplasmic vesicle;cytoplasmic vesicle membrane;cytoplasmic vesicle part;excitatory synapse;integral to membrane;integral to organelle membrane;integral to synaptic vesicle membrane;intra…
26.4439	27.4092	27.244	NaN	25.6592	NaN	21.5172	23.0693	22.4437	19.5741	20.6959	NaN	0.1702	0.271324	1.67021	1.15398	6	6	6	13.7	85.034	11.641	659560000	13	3	4	5	0	1	0	Q96PD2	Discoidin, CUB and LCCL domain-containing protein 2	DCBLD2	sp|Q96PD2|DCBD2_HUMAN Discoidin, CUB and LCCL domain-containing protein 2 OS=Homo sapiens OX=9606 GN=DCBLD2 PE=1 SV=1	biological regulation;cellular process;cellular response to stimulus;intracellular receptor mediated signaling pathway;negative regulation of biological process;negative regulation of cell growth;negative regulation of cellular process;negative regulation of growth;regulation of biological process;regulation of cell growth;regulation of cellular component organization;regulation of cellular proce…		cell part;cell surface;integral to membrane;integral to plasma membrane;intrinsic to membrane;intrinsic to plasma membrane;membrane part;plasma membrane part
26.8566	28.0816	27.6523	NaN	26.8001	26.9714	22.4434	24.3477	23.9711	22.0087	22.0116	22.7786	0.138228	0.233234	1.84851	1.15064	7	7	7	21.5	51.504	16.687	1242000000	22	3	6	7	1	2	3	A0A0B4J2A0;Q9UHJ6	Sedoheptulokinase	TRPV1;SHPK	tr|A0A0B4J2A0|A0A0B4J2A0_HUMAN Uncharacterized protein OS=Homo sapiens OX=9606 PE=1 SV=1;sp|Q9UHJ6|SHPK_HUMAN Sedoheptulokinase OS=Homo sapiens OX=9606 GN=SHPK PE=1 SV=3	alcohol metabolic process;biological regulation;carbohydrate metabolic process;carbohydrate phosphorylation;cellular carbohydrate metabolic process;cellular metabolic process;cellular process;cellular response to biotic stimulus;cellular response to chemical stimulus;cellular response to cytokine stimulus;cellular response to interleukin-13;cellular response to interleukin-4;cellular response to …	adenyl nucleotide binding;adenyl ribonucleotide binding;ATP binding;binding;catalytic activity;kinase activity;nucleotide binding;phosphotransferase activity, alcohol group as acceptor;purine nucleotide binding;purine ribonucleoside triphosphate binding;purine ribonucleotide binding;ribonucleotide binding;sedoheptulokinase activity;transferase activity;transferase activity, transferring phosphoru…	cell part;cytoplasm;intracellular part	Carbon fixation in photosynthetic organisms
29.2422	28.8687	28.9201	27.8794	27.8452	27.8632	27.1409	26.7766	26.8076	25.7912	25.7139	26.1963	0.000611254	0.00788314	9.78521	1.14776	3	3	3	14.5	13.293	2.7111	3422500000	12	3	2	2	2	1	2	P49207	60S ribosomal protein L34	RPL34	sp|P49207|RL34_HUMAN 60S ribosomal protein L34 OS=Homo sapiens OX=9606 GN=RPL34 PE=1 SV=3	biosynthetic process;catabolic process;cellular biosynthetic process;cellular catabolic process;cellular component disassembly;cellular component disassembly at cellular level;cellular component organization;cellular component organization at cellular level;cellular component organization or biogenesis;cellular component organization or biogenesis at cellular level;cellular macromolecular complex…	binding;nucleic acid binding;RNA binding;structural constituent of ribosome;structural molecule activity	cell part;cytoplasm;cytoplasmic part;cytosol;cytosolic large ribosomal subunit;extracellular membrane-bounded organelle;extracellular organelle;extracellular region part;extracellular vesicular exosome;intracellular non-membrane-bounded organelle;intracellular organelle;intracellular organelle part;intracellular part;large ribosomal subunit;macromolecular complex;membrane-bounded organelle;membra…	Ribosome
32.7391	32.527	32.3838	31.535	31.3197	31.3696	28.0275	28.1686	28.161	27.0335	26.6506	26.5065	0.0007261	0.00853978	9.35836	1.14189	22	22	21	58.5	55.992	101.56	35191000000	149	35	29	31	19	19	16	P34897;G3V5L0;G3V4W5;H0YIZ0	Serine hydroxymethyltransferase, mitochondrial;Serine hydroxymethyltransferase	SHMT2	sp|P34897|GLYM_HUMAN Serine hydroxymethyltransferase, mitochondrial OS=Homo sapiens OX=9606 GN=SHMT2 PE=1 SV=3;tr|G3V5L0|G3V5L0_HUMAN Serine hydroxymethyltransferase, mitochondrial (Fragment) OS=Homo sapiens OX=9606 GN=SHMT2 PE=1 SV=1;tr|G3V4W5|G3V4W5_HUMA	amine biosynthetic process;amine metabolic process;biological regulation;biosynthetic process;carboxylic acid biosynthetic process;carboxylic acid metabolic process;cellular amine metabolic process;cellular amino acid biosynthetic process;cellular amino acid metabolic process;cellular aromatic compound metabolic process;cellular biosynthetic process;cellular component assembly;cellular component …	aldehyde-lyase activity;amine binding;amino acid binding;binding;carbon-carbon lyase activity;carboxylic acid binding;catalytic activity;chromatin binding;cofactor binding;glycine hydroxymethyltransferase activity;hydroxymethyl-, formyl- and related transferase activity;L-allo-threonine aldolase activity;lyase activity;pyridoxal phosphate binding;threonine aldolase activity;transferase activity;t…	cell part;cytoplasmic part;cytoskeleton;extracellular membrane-bounded organelle;extracellular organelle;extracellular region part;extracellular vesicular exosome;intracellular membrane-bounded organelle;intracellular non-membrane-bounded organelle;intracellular organelle;intracellular organelle lumen;intracellular organelle part;intracellular part;membrane;membrane-bounded organelle;membrane-bou…	Cyanoamino acid metabolism;Glycine, serine and threonine metabolism;Methane metabolism;One carbon pool by folate
26.3188	25.2729	25.333	24.687	24.4556	24.3878	21.8885	22.0399	22.2767	20.9398	20.5557	20.1799	0.0321614	0.0816485	3.22389	1.13138	3	3	3	14.8	37.535	6.0755	306270000	7	4	1	2	0	0	0	Q9H9J2	39S ribosomal protein L44, mitochondrial	MRPL44	sp|Q9H9J2|RM44_HUMAN 39S ribosomal protein L44, mitochondrial OS=Homo sapiens OX=9606 GN=MRPL44 PE=1 SV=1	biosynthetic process;cellular biosynthetic process;cellular component disassembly;cellular component disassembly at cellular level;cellular component organization;cellular component organization at cellular level;cellular component organization or biogenesis;cellular component organization or biogenesis at cellular level;cellular macromolecular complex disassembly;cellular macromolecular complex …	catalytic activity;endonuclease activity;endonuclease activity, active with either ribo- or deoxyribonucleic acids and producing 5'-phosphomonoesters;endoribonuclease activity;endoribonuclease activity, producing 5'-phosphomonoesters;hydrolase activity;hydrolase activity, acting on ester bonds;nuclease activity;ribonuclease activity;ribonuclease III activity	cell part;cytoplasmic part;intracellular non-membrane-bounded organelle;intracellular organelle;intracellular organelle part;intracellular part;macromolecular complex;membrane;mitochondrial inner membrane;mitochondrial membrane;mitochondrial part;non-membrane-bounded organelle;organelle;organelle inner membrane;organelle membrane;organelle part;ribonucleoprotein complex;ribosome
28.3844	28.3319	28.4954	NaN	28.0767	28.0753	21.4221	21.9505	22.3373	21.3379	21.6446	21.4201	0.231668	0.340161	1.40884	1.12483	122	2	0	60.3	236.16	4.0845	2445000000	7	2	1	1	1	1	1	A0A087WY61		NUMA1	tr|A0A087WY61|A0A087WY61_HUMAN Nuclear mitotic apparatus protein 1 OS=Homo sapiens OX=9606 GN=NUMA1 PE=1 SV=1			cell part;cytoplasmic part;Golgi apparatus part;Golgi membrane;intracellular organelle part;intracellular part;membrane;organelle membrane;organelle part
26.6366	27.0203	26.5	26.0222	NaN	26.3936	22.9619	23.2272	22.1937	21.4691	21.0358	21.77	0.154661	0.253235	1.75196	1.12427	5	5	5	7.8	87.088	8.9575	659730000	15	2	4	2	3	1	3	E9PG73;Q13427;C9JM79;C9JN15	Peptidyl-prolyl cis-trans isomerase G;Peptidyl-prolyl cis-trans isomerase	PPIG	tr|E9PG73|E9PG73_HUMAN Peptidyl-prolyl cis-trans isomerase G OS=Homo sapiens OX=9606 GN=PPIG PE=1 SV=1;sp|Q13427|PPIG_HUMAN Peptidyl-prolyl cis-trans isomerase G OS=Homo sapiens OX=9606 GN=PPIG PE=1 SV=2;tr|C9JM79|C9JM79_HUMAN Peptidyl-prolyl cis-trans iso	cellular macromolecule metabolic process;cellular metabolic process;cellular nitrogen compound metabolic process;cellular process;cellular protein metabolic process;macromolecule metabolic process;macromolecule modification;metabolic process;nitrogen compound metabolic process;nucleic acid metabolic process;nucleobase-containing compound metabolic process;peptidyl-amino acid modification;peptidyl…	binding;catalytic activity;cis-trans isomerase activity;cyclosporin A binding;drug binding;isomerase activity;peptide binding;peptidyl-prolyl cis-trans isomerase activity	cell part;cytoplasm;intracellular membrane-bounded organelle;intracellular organelle;intracellular organelle part;intracellular part;membrane-bounded organelle;nuclear body;nuclear matrix;nuclear part;nuclear speck;nucleoplasm;nucleoplasm part;nucleus;organelle;organelle part
28.0653	27.6001	27.6855	26.651	26.7407	26.5911	25.3086	25.2491	26.1381	24.3999	24.7543	24.2519	0.00168082	0.0132176	7.51185	1.12269	5	5	5	73.3	16.694	10.253	1354200000	17	3	1	5	3	3	2	J3KNF8;O43169;H3BUX2;D6RFH4	Cytochrome b5 type B	CYB5B	tr|J3KNF8|J3KNF8_HUMAN Cytochrome b5 type B (Outer mitochondrial membrane), isoform CRA_a OS=Homo sapiens OX=9606 GN=CYB5B PE=1 SV=1;sp|O43169|CYB5B_HUMAN Cytochrome b5 type B OS=Homo sapiens OX=9606 GN=CYB5B PE=1 SV=2;tr|H3BUX2|H3BUX2_HUMAN Cytochrome b5	metabolic process;oxidation-reduction process	binding;cation binding;enzyme activator activity;enzyme regulator activity;heme binding;ion binding;iron ion binding;metal ion binding;tetrapyrrole binding;transition metal ion binding	cell part;cytoplasmic part;integral to membrane;intracellular organelle part;intracellular part;intrinsic to membrane;membrane;membrane part;mitochondrial inner membrane;mitochondrial membrane;mitochondrial outer membrane;mitochondrial part;organelle inner membrane;organelle membrane;organelle outer membrane;organelle part;outer membrane
27.2411	27.1125	27.1004	NaN	26.6742	NaN	23.6005	23.5144	23.7874	NaN	22.0286	21.5985	0.0348747	0.0858746	3.1392	1.12154	4	4	4	18.2	32.233	162.28	746130000	18	6	4	5	0	2	1	Q14165;F5H1S8	Malectin	MLEC	sp|Q14165|MLEC_HUMAN Malectin OS=Homo sapiens OX=9606 GN=MLEC PE=1 SV=1;tr|F5H1S8|F5H1S8_HUMAN Malectin (Fragment) OS=Homo sapiens OX=9606 GN=MLEC PE=1 SV=1	carbohydrate metabolic process;cellular carbohydrate metabolic process;cellular macromolecule metabolic process;cellular metabolic process;cellular process;cellular protein metabolic process;glycosylation;macromolecule glycosylation;macromolecule metabolic process;macromolecule modification;metabolic process;peptidyl-amino acid modification;peptidyl-asparagine modification;post-translational prot…	binding;carbohydrate binding;enzyme binding;protein binding	cell part;cytoplasmic part;endoplasmic reticulum;endoplasmic reticulum membrane;endoplasmic reticulum part;integral to membrane;intracellular membrane-bounded organelle;intracellular organelle;intracellular organelle part;intracellular part;intrinsic to membrane;membrane;membrane part;membrane-bounded organelle;organelle;organelle membrane;organelle part
28.5079	28.6873	28.8554	27.6344	27.5353	27.518	25.2481	26.3293	26.2648	24.7179	24.6787	24.1294	0.000463913	0.00685069	10.5071	1.12097	6	6	6	48.4	18.182	59.175	2498400000	29	7	6	7	3	3	3	A0A2R8Y5L4;A0A2R8Y6S4;A0A2R8Y6Y5;A0A2R8Y7Q5;A0A2R8Y6G8;A0A2R8Y448;A0A2R8Y6D4;E9PEH6;A0A2R8Y5H7;A0A2R8YE16;A0A2R8YE99;A0A2R8Y821;A0A2R8Y416;A0A2R8Y628;C9JR67;A0A2R8Y6V3;A0A2U3TZN7;A0A2R8Y621;A0A2R8Y5P8;A0A2R8Y7J1;A0A2R8Y2R1;A0A2R8Y5Q3;A0A2R8Y4X1;A0A2R8Y4E3;A0A2R8Y6U6;A0A2R8YH84;A0A2R8Y5X5;A0A2R8Y5J3;A0A2R8Y4P8;B7Z2R4;A0A2R8YGQ3;A0A2R8YD68;A0A2R8Y652;A0A2R8YEY2;A0A2R8Y5J6;A0A2R8Y638;A0A2R8Y5X0;A0A2…	Epsilon-sarcoglycan	SGCE	tr|A0A2R8Y5L4|A0A2R8Y5L4_HUMAN Epsilon-sarcoglycan (Fragment) OS=Homo sapiens OX=9606 GN=SGCE PE=1 SV=1;tr|A0A2R8Y6S4|A0A2R8Y6S4_HUMAN Epsilon-sarcoglycan (Fragment) OS=Homo sapiens OX=9606 GN=SGCE PE=1 SV=1;tr|A0A2R8Y6Y5|A0A2R8Y6Y5_HUMAN Epsilon-sarcoglyc	anatomical structure development;biological adhesion;cell adhesion;cell-matrix adhesion;cell-substrate adhesion;cellular process;developmental process;muscle organ development;muscle structure development;organ development	binding;calcium ion binding;cation binding;ion binding;metal ion binding	cell part;cell projection;cell projection membrane;cell projection part;cytoplasmic part;cytoskeleton;dendrite;dendrite membrane;dystrophin-associated glycoprotein complex;Golgi apparatus;integral to membrane;integral to plasma membrane;intracellular membrane-bounded organelle;intracellular non-membrane-bounded organelle;intracellular organelle;intracellular part;intrinsic to membrane;intrinsic t…
27.073	26.8956	26.7822	26.566	NaN	NaN	21.5784	21.8219	21.8104	22.0195	20.0031	19.8021	0.0465434	0.105202	2.84686	1.11673	4	4	4	7.8	104.69	7.2083	702770000	8	1	1	1	4	0	1	H0Y8X6;P46934	E3 ubiquitin-protein ligase NEDD4	NEDD4	tr|H0Y8X6|H0Y8X6_HUMAN E3 ubiquitin-protein ligase NEDD4 (Fragment) OS=Homo sapiens OX=9606 GN=NEDD4 PE=1 SV=1;sp|P46934|NEDD4_HUMAN E3 ubiquitin-protein ligase NEDD4 OS=Homo sapiens OX=9606 GN=NEDD4 PE=1 SV=4	adaptive immune response;anatomical structure development;anatomical structure morphogenesis;biological regulation;blood vessel morphogenesis;catabolic process;cell activation;cell projection organization;cell surface receptor linked signaling pathway;cellular catabolic process;cellular chemical homeostasis;cellular component organization;cellular component organization at cellular level;cellular…	acid-amino acid ligase activity;adrenergic receptor binding;amine binding;amino acid binding;beta-2 adrenergic receptor binding;binding;carboxylic acid binding;catalytic activity;channel inhibitor activity;channel regulator activity;enzyme binding;G-protein-coupled receptor binding;ion channel inhibitor activity;ligase activity;ligase activity, forming carbon-nitrogen bonds;phosphoprotein binding…	apicolateral plasma membrane;cell cortex;cell part;chromatin;chromosomal part;cytoplasm;cytoplasmic part;cytosol;extracellular membrane-bounded organelle;extracellular organelle;extracellular region part;extracellular vesicular exosome;Golgi apparatus;intracellular membrane-bounded organelle;intracellular organelle;intracellular organelle part;intracellular part;macromolecular complex;membrane;me…	Endocytosis;Ubiquitin mediated proteolysis
28.6275	28.7705	28.7377	27.6697	27.6707	27.4486	23.2491	23.2467	23.5915	22.9727	23.0211	23.1464	0.00019997	0.00449816	13.0342	1.11556	10	9	9	13.3	119.94	25.602	2871000000	25	5	5	8	1	2	4	O15397	Importin-8	IPO8	sp|O15397|IPO8_HUMAN Importin-8 OS=Homo sapiens OX=9606 GN=IPO8 PE=1 SV=2	biological regulation;cellular process;cellular response to stimulus;establishment of localization;establishment of localization in cell;establishment of protein localization;gene expression;intracellular protein transport;intracellular transport;macromolecule metabolic process;metabolic process;protein transport;regulation of biological process;regulation of cellular process;response to stimulus…	binding;enzyme binding;GTPase binding;protein binding;Ran GTPase binding;Ras GTPase binding;small GTPase binding	cell part;cytoplasmic part;cytosol;intracellular organelle part;intracellular part;nuclear part;nucleoplasm;organelle part
29.1838	29.2088	29.0179	28.1733	28.334	27.5612	24.0074	24.2681	24.6756	23.5373	24.1594	22.9128	0.0101402	0.038501	4.58563	1.11399	13	13	13	27.7	73.46	85.995	3593500000	47	8	11	9	6	10	3	O94925	Glutaminase kidney isoform, mitochondrial	GLS	sp|O94925|GLSK_HUMAN Glutaminase kidney isoform, mitochondrial OS=Homo sapiens OX=9606 GN=GLS PE=1 SV=1	amine biosynthetic process;amine catabolic process;amine metabolic process;behavior;behavioral interaction between organisms;biological regulation;biosynthetic process;carboxylic acid biosynthetic process;carboxylic acid catabolic process;carboxylic acid metabolic process;catabolic process;cell communication;cell-cell signaling;cellular amine metabolic process;cellular amino acid biosynthetic pro…	catalytic activity;glutaminase activity;hydrolase activity;hydrolase activity, acting on carbon-nitrogen (but not peptide) bonds;hydrolase activity, acting on carbon-nitrogen (but not peptide) bonds, in linear amides	cell part;cytoplasmic part;cytosol;intracellular membrane-bounded organelle;intracellular organelle;intracellular organelle lumen;intracellular organelle part;intracellular part;membrane-bounded organelle;membrane-enclosed lumen;mitochondrial matrix;mitochondrial part;mitochondrion;organelle;organelle lumen;organelle part	Alanine, aspartate and glutamate metabolism;Arginine and proline metabolism;D-Glutamine and D-glutamate metabolism;Nitrogen metabolism;Proximal tubule bicarbonate reclamation
34.9117	34.9887	34.784	33.7077	33.6769	33.9588	29.8098	30.503	30.4117	29.1839	29.2129	29.2894	0.000487904	0.00701748	10.3715	1.11369	26	26	26	62.1	62.916	252.05	184940000000	234	44	40	43	37	36	34	P00750;E7ESF4;B4DN26;B4DNJ1	Tissue-type plasminogen activator;Tissue-type plasminogen activator chain A;Tissue-type plasminogen activator chain B	PLAT	sp|P00750|TPA_HUMAN Tissue-type plasminogen activator OS=Homo sapiens OX=9606 GN=PLAT PE=1 SV=1;tr|E7ESF4|E7ESF4_HUMAN Plasminogen activator OS=Homo sapiens OX=9606 GN=PLAT PE=1 SV=1;tr|B4DN26|B4DN26_HUMAN Tissue-type plasminogen activator OS=Homo sapiens	biological regulation;blood coagulation;cell communication;cell migration;cell motility;cell surface receptor linked signaling pathway;cell-cell signaling;cellular component movement;cellular macromolecule metabolic process;cellular metabolic process;cellular process;cellular protein metabolic process;cellular response to chemical stimulus;cellular response to corticosteroid stimulus;cellular res…	catalytic activity;endopeptidase activity;hydrolase activity;peptidase activity;peptidase activity, acting on L-amino acid peptides;serine hydrolase activity;serine-type endopeptidase activity;serine-type peptidase activity	apical part of cell;cell part;cell surface;cytoplasm;cytoplasmic membrane-bounded vesicle;cytoplasmic part;cytoplasmic vesicle;extracellular membrane-bounded organelle;extracellular organelle;extracellular region;extracellular region part;extracellular space;extracellular vesicular exosome;intracellular membrane-bounded organelle;intracellular organelle;intracellular part;membrane-bounded organel…	Complement and coagulation cascades
28.629	28.8239	28.4464	27.8133	27.4546	27.307	24.8672	26.1817	25.5591	25.3106	24.5846	24.3372	0.00395816	0.0215973	5.96849	1.10814	7	7	7	39	25.387	65.676	2441200000	19	2	8	6	1	2	0	Q9BV86	N-terminal Xaa-Pro-Lys N-methyltransferase 1;N-terminal Xaa-Pro-Lys N-methyltransferase 1, N-terminally processed	NTMT1	sp|Q9BV86|NTM1A_HUMAN N-terminal Xaa-Pro-Lys N-methyltransferase 1 OS=Homo sapiens OX=9606 GN=NTMT1 PE=1 SV=3	cellular component organization;cellular component organization at cellular level;cellular component organization or biogenesis;cellular component organization or biogenesis at cellular level;cellular macromolecule metabolic process;cellular metabolic process;cellular process;cellular protein metabolic process;chromosome segregation;cytoskeleton organization;macromolecule metabolic process;macrom…	catalytic activity;methyltransferase activity;N-terminal protein N-methyltransferase activity;protein methyltransferase activity;transferase activity;transferase activity, transferring one-carbon groups	cell part;cytoplasm;intracellular membrane-bounded organelle;intracellular organelle;intracellular organelle part;intracellular part;membrane-bounded organelle;nuclear part;nucleoplasm;nucleus;organelle;organelle part
25.4192	25.7186	25.8915	NaN	24.5552	23.7036	21.2046	21.692	21.8275	16.9789	21.4045	19.4785	0.105524	0.191224	2.08417	1.10054	4	4	4	11.2	44.301	10.353	263240000	20	4	4	5	1	3	3	Q9NXX6	Non-structural maintenance of chromosomes element 4 homolog A	NSMCE4A	sp|Q9NXX6|NSE4A_HUMAN Non-structural maintenance of chromosomes element 4 homolog A OS=Homo sapiens OX=9606 GN=NSMCE4A PE=1 SV=2	biological regulation;cellular macromolecule metabolic process;cellular metabolic process;cellular nitrogen compound metabolic process;cellular process;cellular protein metabolic process;cellular response to stimulus;cellular response to stress;DNA metabolic process;DNA recombination;DNA repair;macromolecule metabolic process;macromolecule modification;metabolic process;nitrogen compound metaboli…		cell part;chromosomal part;chromosome, telomeric region;intracellular organelle part;intracellular part;macromolecular complex;nuclear part;nucleoplasm;organelle part;protein complex;Smc5-Smc6 complex
26.1499	26.4173	25.5596	NaN	NaN	NaN	20.7932	21.7015	20.6985	NaN	NaN	NaN	0.0443737	0.102131	2.89424	1.09997	2	2	2	3.3	95.109	4.7008	270230000	5	1	2	2	0	0	0	Q9H5Y7;O94991	SLIT and NTRK-like protein 6;SLIT and NTRK-like protein 5	SLITRK6;SLITRK5	sp|Q9H5Y7|SLIK6_HUMAN SLIT and NTRK-like protein 6 OS=Homo sapiens OX=9606 GN=SLITRK6 PE=2 SV=3;sp|O94991|SLIK5_HUMAN SLIT and NTRK-like protein 5 OS=Homo sapiens OX=9606 GN=SLITRK5 PE=2 SV=2	adult behavior;adult locomotory behavior;anatomical structure development;anatomical structure morphogenesis;auditory behavior;auditory receptor cell morphogenesis;axonogenesis;behavior;cardiovascular system development;cell communication;cell morphogenesis;cell morphogenesis involved in differentiation;cell morphogenesis involved in neuron differentiation;cell part morphogenesis;cell projection …		cell part;cell surface;integral to membrane;integral to plasma membrane;intrinsic to membrane;intrinsic to plasma membrane;macromolecular complex;membrane part;plasma membrane part;protein complex;receptor complex
29.8851	29.8668	29.6904	28.8054	28.3835	28.9582	28.0705	28.4161	28.4738	26.8039	26.6623	26.669	0.00385578	0.021353	6.01133	1.09838	5	5	5	65.8	9.8602	19.148	5371700000	31	7	7	6	3	5	3	P33552	Cyclin-dependent kinases regulatory subunit 2	CKS2	sp|P33552|CKS2_HUMAN Cyclin-dependent kinases regulatory subunit 2 OS=Homo sapiens OX=9606 GN=CKS2 PE=1 SV=1	biological regulation;cell cycle phase;cell cycle process;cell division;cell proliferation;cellular process;meiosis I;regulation of biological process;regulation of catalytic activity;regulation of cell cycle;regulation of cellular metabolic process;regulation of cellular process;regulation of cellular protein metabolic process;regulation of cyclin-dependent protein kinase activity;regulation of …	cyclin-dependent protein kinase regulator activity;enzyme regulator activity;kinase regulator activity;protein kinase regulator activity
33.0802	32.6362	32.5895	31.6757	31.6119	31.7281	29.3243	29.338	29.4108	28.2648	28.2099	28.2982	0.0023666	0.0159912	6.85823	1.09672	14	14	14	55.6	28.993	69.244	42385000000	92	19	18	15	11	12	17	P30040;F8VY02	Endoplasmic reticulum resident protein 29	ERP29	sp|P30040|ERP29_HUMAN Endoplasmic reticulum resident protein 29 OS=Homo sapiens OX=9606 GN=ERP29 PE=1 SV=4;tr|F8VY02|F8VY02_HUMAN Endoplasmic reticulum resident protein 29 OS=Homo sapiens OX=9606 GN=ERP29 PE=1 SV=1	activation of MAPK activity;biological regulation;cellular macromolecule metabolic process;cellular metabolic process;cellular process;cellular protein metabolic process;establishment of localization;establishment of localization in cell;establishment of protein localization;intracellular protein transport;intracellular transport;macromolecule metabolic process;macromolecule modification;metaboli…	binding;chaperone binding;identical protein binding;protein binding;protein dimerization activity;protein homodimerization activity	cell part;cell surface;cytoplasmic membrane-bounded vesicle;cytoplasmic part;cytoplasmic vesicle;endoplasmic reticulum;endoplasmic reticulum lumen;endoplasmic reticulum part;extracellular membrane-bounded organelle;extracellular organelle;extracellular region part;extracellular vesicular exosome;intracellular membrane-bounded organelle;intracellular organelle;intracellular organelle lumen;intrace…	Protein processing in endoplasmic reticulum
27.9175	28.1385	28.0832	27.4583	27.4912	NaN	24.7783	25.5683	25.3828	25.5356	24.7673	22.2699	0.106807	0.19274	2.07349	1.09586	3	3	3	15.9	30.785	14.332	1636200000	19	1	5	4	4	4	1	K7EIY6;Q9BV68	E3 ubiquitin-protein ligase RNF126	RNF126	tr|K7EIY6|K7EIY6_HUMAN E3 ubiquitin-protein ligase RNF126 (Fragment) OS=Homo sapiens OX=9606 GN=RNF126 PE=1 SV=7;sp|Q9BV68|RN126_HUMAN E3 ubiquitin-protein ligase RNF126 OS=Homo sapiens OX=9606 GN=RNF126 PE=1 SV=2	biological regulation;catabolic process;cellular catabolic process;cellular macromolecule catabolic process;cellular macromolecule metabolic process;cellular metabolic process;cellular process;cellular protein metabolic process;cellular response to chemical stimulus;cellular response to misfolded protein;cellular response to organic substance;cellular response to stimulus;cellular response to str…	binding;catalytic activity;cation binding;ion binding;ligase activity;metal ion binding;transition metal ion binding;zinc ion binding	cell part;cytoplasm;intracellular membrane-bounded organelle;intracellular organelle;intracellular part;membrane-bounded organelle;nucleus;organelle
27.7406	28.4147	28.3071	27.0307	26.9713	27.1844	24.3086	25.4363	25.3555	23.7988	24.0242	24.2285	0.00750552	0.0320164	4.99716	1.09204	14	2	2	75.3	21.43	8.4061	1764700000	19	3	2	2	3	5	4	K7EJH8		ACTN4	tr|K7EJH8|K7EJH8_HUMAN Alpha-actinin-4 (Fragment) OS=Homo sapiens OX=9606 GN=ACTN4 PE=1 SV=1	actin crosslink formation;actin cytoskeleton organization;actin filament bundle assembly;actin filament organization;actin filament-based process;cellular component assembly;cellular component assembly at cellular level;cellular component organization;cellular component organization at cellular level;cellular component organization or biogenesis;cellular component organization or biogenesis at ce…
26.3911	27.2748	26.9627	25.9451	26.1718	25.2371	23.6098	24.8865	24.5444	23.4623	24.2132	22.7912	0.0461721	0.10459	2.85478	1.09154	2	2	2	18.5	15.443	37.635	745840000	12	3	2	3	2	1	1	B4DZG7;P40616;F8W1Z8;F8VYN9	ADP-ribosylation factor-like protein 1	ARL1	tr|B4DZG7|B4DZG7_HUMAN cDNA FLJ50309, highly similar to ADP-ribosylation factor-like protein 1 OS=Homo sapiens OX=9606 GN=ARL1 PE=1 SV=1;sp|P40616|ARL1_HUMAN ADP-ribosylation factor-like protein 1 OS=Homo sapiens OX=9606 GN=ARL1 PE=1 SV=1;tr|F8W1Z8|F8W1Z8_	activation of phospholipase D activity;biological regulation;cellular component organization;cellular component organization at cellular level;cellular component organization or biogenesis;cellular component organization or biogenesis at cellular level;cellular localization;cellular macromolecule localization;cellular metabolic process;cellular process;cellular protein localization;cellular respo…	binding;catalytic activity;cation binding;enzyme activator activity;enzyme regulator activity;GTP binding;GTPase activity;guanyl nucleotide binding;guanyl ribonucleotide binding;hydrolase activity;hydrolase activity, acting on acid anhydrides;hydrolase activity, acting on acid anhydrides, in phosphorus-containing anhydrides;ion binding;metal ion binding;nucleoside-triphosphatase activity;nucleoti…	cell part;cytoplasm;cytoplasmic part;extracellular membrane-bounded organelle;extracellular organelle;extracellular region part;extracellular vesicular exosome;Golgi apparatus;Golgi apparatus part;Golgi membrane;intracellular;intracellular membrane-bounded organelle;intracellular organelle;intracellular organelle part;intracellular part;membrane;membrane-bounded organelle;membrane-bounded vesicle…
32.6851	33.1603	33.3754	32.0068	32.0581	31.8894	26.4371	27.2905	27.5649	26.1582	26.0615	25.8433	0.00657999	0.0296368	5.18581	1.08884	54	54	41	42.7	174.38	323.31	53354000000	283	58	53	64	39	37	32	P11388	DNA topoisomerase 2-alpha	TOP2A	sp|P11388|TOP2A_HUMAN DNA topoisomerase 2-alpha OS=Homo sapiens OX=9606 GN=TOP2A PE=1 SV=3	apoptotic chromosome condensation;biological regulation;cell cycle;cell cycle process;cell differentiation;cell division;cellular component organization;cellular component organization at cellular level;cellular component organization or biogenesis;cellular component organization or biogenesis at cellular level;cellular developmental process;cellular macromolecule metabolic process;cellular metab…	adenyl nucleotide binding;adenyl ribonucleotide binding;ATP binding;ATPase activity;ATPase activity, coupled;binding;catalytic activity;cation binding;chromatin binding;DNA bending activity;DNA binding;DNA topoisomerase (ATP-hydrolyzing) activity;DNA topoisomerase activity;DNA-dependent ATPase activity;drug binding;enzyme binding;histone deacetylase binding;hydrolase activity;hydrolase activity, …	cell part;chromosome;condensed chromosome;cytoplasm;DNA topoisomerase complex (ATP-hydrolyzing);intracellular membrane-bounded organelle;intracellular non-membrane-bounded organelle;intracellular organelle;intracellular organelle part;intracellular part;macromolecular complex;membrane-bounded organelle;non-membrane-bounded organelle;nuclear part;nucleolus;nucleoplasm;nucleus;organelle;organelle p…
27.6893	27.341	27.2326	27.3013	NaN	26.4386	21.3359	21.5753	21.848	21.524	20.3148	20.5697	0.147553	0.244804	1.79231	1.08586	6	6	6	8.4	130.55	8.1433	1141300000	11	1	2	5	2	0	1	H7BXY3;Q7L2E3	Putative ATP-dependent RNA helicase DHX30	DHX30	tr|H7BXY3|H7BXY3_HUMAN ATP-dependent RNA helicase DHX30 OS=Homo sapiens OX=9606 GN=DHX30 PE=1 SV=1;sp|Q7L2E3|DHX30_HUMAN ATP-dependent RNA helicase DHX30 OS=Homo sapiens OX=9606 GN=DHX30 PE=1 SV=1	cellular macromolecule metabolic process;cellular metabolic process;cellular nitrogen compound metabolic process;cellular process;macromolecule metabolic process;metabolic process;nitrogen compound metabolic process;nucleic acid metabolic process;nucleobase-containing compound metabolic process;primary metabolic process;RNA metabolic process;RNA processing	adenyl nucleotide binding;adenyl ribonucleotide binding;ATP binding;ATPase activity;ATPase activity, coupled;ATP-dependent helicase activity;ATP-dependent RNA helicase activity;binding;catalytic activity;chromatin binding;double-stranded RNA binding;helicase activity;hydrolase activity;hydrolase activity, acting on acid anhydrides;hydrolase activity, acting on acid anhydrides, in phosphorus-conta…	cell part;cytoplasm;cytoplasmic part;intracellular membrane-bounded organelle;intracellular non-membrane-bounded organelle;intracellular organelle;intracellular organelle part;intracellular part;membrane-bounded organelle;mitochondrial nucleoid;mitochondrial part;mitochondrion;non-membrane-bounded organelle;nucleoid;nucleus;organelle;organelle part
30.6521	30.8699	30.9014	29.7919	29.5457	29.8283	25.2787	26.1798	26.0718	24.8823	24.803	24.8243	0.000785865	0.00883217	9.16811	1.08582	16	15	15	21.4	113.01	59.64	11086000000	63	10	14	18	9	6	6	O94855;E9PDM8	Protein transport protein Sec24D	SEC24D	sp|O94855|SC24D_HUMAN Protein transport protein Sec24D OS=Homo sapiens OX=9606 GN=SEC24D PE=1 SV=2;tr|E9PDM8|E9PDM8_HUMAN Protein transport protein Sec24D OS=Homo sapiens OX=9606 GN=SEC24D PE=1 SV=1	antigen processing and presentation;antigen processing and presentation of exogenous antigen;antigen processing and presentation of exogenous peptide antigen;antigen processing and presentation of exogenous peptide antigen via MHC class II;antigen processing and presentation of peptide antigen;antigen processing and presentation of peptide antigen via MHC class I;antigen processing and presentati…	binding;cation binding;ion binding;metal ion binding;transition metal ion binding;zinc ion binding	cell part;coated vesicle membrane;COPII vesicle coat;cytoplasmic part;cytoplasmic vesicle membrane;cytoplasmic vesicle part;cytosol;endoplasmic reticulum membrane;endoplasmic reticulum part;ER to Golgi transport vesicle membrane;Golgi apparatus part;Golgi membrane;intracellular organelle part;intracellular part;macromolecular complex;membrane;membrane coat;membrane part;organelle membrane;organel…	Protein processing in endoplasmic reticulum
27.5063	26.5567	26.6914	26.0888	25.7125	25.7051	21.4247	22.8463	22.4907	21.7827	20.9733	21.0259	0.0283952	0.0747864	3.35656	1.08265	7	7	7	16.6	66.612	20.098	769650000	19	4	6	4	2	2	1	Q9Y250	Leucine zipper putative tumor suppressor 1	LZTS1	sp|Q9Y250|LZTS1_HUMAN Leucine zipper putative tumor suppressor 1 OS=Homo sapiens OX=9606 GN=LZTS1 PE=1 SV=3	biological regulation;biosynthetic process;cell cycle;cellular biosynthetic process;cellular macromolecule biosynthetic process;cellular macromolecule metabolic process;cellular metabolic process;cellular nitrogen compound metabolic process;cellular process;macromolecule biosynthetic process;macromolecule metabolic process;metabolic process;negative regulation of autophagy;negative regulation of …	binding;DNA binding;nucleic acid binding;nucleic acid binding transcription factor activity;sequence-specific DNA binding transcription factor activity	apical plasma membrane;cell body;cell junction;cell part;cell projection;cell projection part;cytoplasm;cytoskeletal part;dendritic shaft;dendritic spine;intracellular organelle part;intracellular part;membrane;membrane part;neuron projection;neuron spine;organelle part;plasma membrane part;postsynaptic density;postsynaptic membrane;synapse part;synaptic membrane
31.8397	31.6866	31.4917	30.588	30.5755	30.6077	27.2844	27.7547	27.5694	26.4647	26.4606	26.2323	0.000432156	0.00659361	10.7006	1.08229	23	23	23	62.1	56.381	99.022	19616000000	104	25	24	20	9	13	13	P05091	Aldehyde dehydrogenase, mitochondrial	ALDH2	sp|P05091|ALDH2_HUMAN Aldehyde dehydrogenase, mitochondrial OS=Homo sapiens OX=9606 GN=ALDH2 PE=1 SV=2	alcohol catabolic process;alcohol metabolic process;biological regulation;biosynthetic process;carbohydrate metabolic process;catabolic process;cell communication;cell-cell signaling;cellular biosynthetic process;cellular metabolic process;cellular process;ethanol catabolic process;ethanol metabolic process;ethanol oxidation;metabolic process;neurotransmitter biosynthetic process;neurotransmitter…	aldehyde dehydrogenase (NAD) activity;aldehyde dehydrogenase [NAD(P)+] activity;catalytic activity;electron carrier activity;oxidoreductase activity;oxidoreductase activity, acting on the aldehyde or oxo group of donors;oxidoreductase activity, acting on the aldehyde or oxo group of donors, NAD or NADP as acceptor	cell part;cytoplasmic part;extracellular membrane-bounded organelle;extracellular organelle;extracellular region part;extracellular vesicular exosome;intracellular organelle lumen;intracellular organelle part;intracellular part;membrane-bounded organelle;membrane-bounded vesicle;membrane-enclosed lumen;mitochondrial matrix;mitochondrial part;organelle;organelle lumen;organelle part;vesicle	Arginine and proline metabolism;Ascorbate and aldarate metabolism;beta-Alanine metabolism;Chloroalkane and chloroalkene degradation;Fatty acid metabolism;Glycerolipid metabolism;Glycolysis / Gluconeogenesis;Histidine metabolism;Limonene and pinene degradation;Lysine degradation;Pentose and glucuronate interconversions;Propanoate metabolism;Pyruvate metabolism;Tryptophan metabolism;Valine, leucine…
31.3348	31.3046	31.3682	30.5331	30.047	30.186	26.4883	26.9814	26.8953	25.4535	25.446	25.334	0.00176418	0.0135968	7.41617	1.08052	19	18	18	52.6	61.64	81.168	15533000000	104	19	26	22	11	12	14	Q96I24	Far upstream element-binding protein 3	FUBP3	sp|Q96I24|FUBP3_HUMAN Far upstream element-binding protein 3 OS=Homo sapiens OX=9606 GN=FUBP3 PE=1 SV=2	biological regulation;biosynthetic process;cellular biosynthetic process;cellular macromolecule biosynthetic process;cellular macromolecule metabolic process;cellular metabolic process;cellular nitrogen compound metabolic process;cellular process;macromolecule biosynthetic process;macromolecule metabolic process;metabolic process;nitrogen compound metabolic process;nucleic acid metabolic process;…	binding;core promoter proximal region DNA binding;core promoter proximal region sequence-specific DNA binding;DNA binding;nucleic acid binding;nucleic acid binding transcription factor activity;regulatory region DNA binding;regulatory region nucleic acid binding;RNA polymerase II core promoter proximal region sequence-specific DNA binding;RNA polymerase II core promoter proximal region sequence-s…	cell part;cytoplasm;intracellular membrane-bounded organelle;intracellular organelle;intracellular part;membrane;membrane-bounded organelle;nucleus;organelle
27.7487	28.1114	27.5832	NaN	26.8755	NaN	21.108	21.6345	21.2568	14.4658	20.3696	14.8416	0.0206583	0.0601966	3.70976	1.07854	4	4	4	2.9	279.04	1.8275	1131400000	7	1	4	2	0	0	0	Q7Z2Y8	Interferon-induced very large GTPase 1	GVINP1	sp|Q7Z2Y8|GVIN1_HUMAN Interferon-induced very large GTPase 1 OS=Homo sapiens OX=9606 GN=GVINP1 PE=2 SV=2		binding;GTP binding;guanyl nucleotide binding;guanyl ribonucleotide binding;nucleotide binding;purine nucleotide binding;purine ribonucleoside triphosphate binding;purine ribonucleotide binding;ribonucleotide binding	cell part;cytoplasmic part;cytosol;intracellular membrane-bounded organelle;intracellular organelle;intracellular part;membrane-bounded organelle;nucleus;organelle
28.5863	28.6661	28.2431	26.7951	27.4775	27.9903	26.724	26.6587	26.6148	25.5709	25.28	24.5495	0.0434703	0.101074	2.91477	1.07753	4	4	4	38.8	11.873	129.16	2173500000	23	5	4	7	5	1	1	B8ZZC5;B8ZZA8		GLS	tr|B8ZZC5|B8ZZC5_HUMAN Glutaminase kidney isoform, mitochondrial OS=Homo sapiens OX=9606 GN=GLS PE=1 SV=1;tr|B8ZZA8|B8ZZA8_HUMAN Glutaminase kidney isoform, mitochondrial OS=Homo sapiens OX=9606 GN=GLS PE=1 SV=1	amine metabolic process;carboxylic acid metabolic process;cellular amine metabolic process;cellular amino acid metabolic process;cellular ketone metabolic process;cellular metabolic process;cellular nitrogen compound metabolic process;cellular process;glutamine family amino acid metabolic process;glutamine metabolic process;metabolic process;nitrogen compound metabolic process;organic acid metabo…	catalytic activity;glutaminase activity;hydrolase activity;hydrolase activity, acting on carbon-nitrogen (but not peptide) bonds;hydrolase activity, acting on carbon-nitrogen (but not peptide) bonds, in linear amides
28.1465	28.3014	27.9899	27.2732	27.2048	26.7282	22.3959	23.4973	23.0128	21.9447	21.4885	21.3075	0.00510598	0.0254575	5.56522	1.07723	10	10	10	16.1	121.17	43.047	1734500000	29	4	10	7	3	4	1	Q9Y6K5	2-5-oligoadenylate synthase 3	OAS3	sp|Q9Y6K5|OAS3_HUMAN 2-5-oligoadenylate synthase 3 OS=Homo sapiens OX=9606 GN=OAS3 PE=1 SV=3	biological regulation;cell surface receptor linked signaling pathway;cellular metabolic process;cellular nitrogen compound metabolic process;cellular process;cellular response to chemical stimulus;cellular response to cytokine stimulus;cellular response to interferon-gamma;cellular response to organic substance;cellular response to stimulus;cellular response to type I interferon;cytokine-mediated…	2'-5'-oligoadenylate synthetase activity;adenyl nucleotide binding;adenyl ribonucleotide binding;adenylyltransferase activity;ATP binding;binding;catalytic activity;cation binding;double-stranded RNA binding;ion binding;metal ion binding;nucleic acid binding;nucleotide binding;nucleotidyltransferase activity;purine nucleotide binding;purine ribonucleoside triphosphate binding;purine ribonucleotid…	cell part;cytoplasm;cytoplasmic part;cytosol;extracellular region part;extracellular space;intracellular membrane-bounded organelle;intracellular organelle;intracellular organelle part;intracellular part;membrane;membrane-bounded organelle;nuclear part;nucleoplasm;organelle;organelle part;plasma membrane	Hepatitis C;Measles
31.2718	31.5192	31.4836	30.2059	30.2849	30.5788	27.2768	27.611	27.6525	25.7704	26.1292	26.1794	0.00146865	0.0123795	7.78441	1.06828	15	15	15	39.7	51.853	114.85	16489000000	91	20	23	23	7	10	8	P53634	Dipeptidyl peptidase 1;Dipeptidyl peptidase 1 exclusion domain chain;Dipeptidyl peptidase 1 heavy chain;Dipeptidyl peptidase 1 light chain	CTSC	sp|P53634|CATC_HUMAN Dipeptidyl peptidase 1 OS=Homo sapiens OX=9606 GN=CTSC PE=1 SV=2	activation of caspase activity;adaptive immune response;adaptive immune response based on somatic recombination of immune receptors built from immunoglobulin superfamily domains;aging;biological regulation;cell killing;developmental process;immune effector process;immune response;immune system process;induction of apoptosis;induction of programmed cell death;leukocyte mediated cytotoxicity;leukoc…	anion binding;apoptotic protease activator activity;binding;caspase activator activity;caspase regulator activity;catalytic activity;chaperone binding;chloride ion binding;cysteine-type endopeptidase activity;cysteine-type peptidase activity;endopeptidase activity;enzyme activator activity;enzyme binding;enzyme regulator activity;hydrolase activity;ion binding;peptidase activator activity;peptida…	cell part;cytoplasmic part;endoplasmic reticulum;extracellular membrane-bounded organelle;extracellular organelle;extracellular region part;extracellular space;extracellular vesicular exosome;Golgi apparatus;intracellular membrane-bounded organelle;intracellular organelle;intracellular part;lysosome;lytic vacuole;membrane;membrane-bounded organelle;membrane-bounded vesicle;organelle;vacuole;vesic…	Lysosome
24.801	25.1172	25.365	NaN	23.5342	23.2689	18.001	18.9662	19.2943	15.9007	17.1785	17.0838	0.178133	0.280503	1.63144	1.06529	3	3	3	2	231.1	18.794	178340000	12	2	3	2	1	2	2	A0A0D9SFK2;Q92614	Unconventional myosin-XVIIIa	MYO18A	tr|A0A0D9SFK2|A0A0D9SFK2_HUMAN Unconventional myosin-XVIIIa OS=Homo sapiens OX=9606 GN=MYO18A PE=1 SV=1;sp|Q92614|MY18A_HUMAN Unconventional myosin-XVIIIa OS=Homo sapiens OX=9606 GN=MYO18A PE=1 SV=3	actin cytoskeleton organization;actin filament-based process;actomyosin structure organization;asymmetric Golgi ribbon formation;biological regulation;cell migration;cell motility;cellular component movement;cellular component organization;cellular component organization at cellular level;cellular component organization or biogenesis;cellular component organization or biogenesis at cellular level…	actin binding;actin filament binding;adenyl nucleotide binding;adenyl ribonucleotide binding;ADP binding;ATP binding;binding;catalytic activity;cytoskeletal protein binding;DNA binding;hydrolase activity;hydrolase activity, acting on acid anhydrides;hydrolase activity, acting on acid anhydrides, in phosphorus-containing anhydrides;motor activity;nucleic acid binding;nucleoside-triphosphatase acti…	actomyosin;cell part;cytoplasmic part;cytoskeletal part;endoplasmic reticulum-Golgi intermediate compartment;Golgi apparatus part;Golgi membrane;intracellular membrane-bounded organelle;intracellular organelle;intracellular organelle part;intracellular part;macromolecular complex;membrane;membrane-bounded organelle;myosin complex;organelle;organelle membrane;organelle part;protein complex;trans-G…
26.9096	27.2914	27.2925	NaN	25.5447	NaN	25.5253	25.3116	25.4811	NaN	22.9552	NaN	0.0407223	0.0960112	2.98041	1.06528	2	2	2	25.8	11.716	2.0888	869440000	8	1	5	2	0	0	0	A0A087WZX2;O95139	NADH dehydrogenase [ubiquinone] 1 beta subcomplex subunit 6	NDUFB6	tr|A0A087WZX2|A0A087WZX2_HUMAN NADH dehydrogenase [ubiquinone] 1 beta subcomplex subunit 6 OS=Homo sapiens OX=9606 GN=NDUFB6 PE=1 SV=1;sp|O95139|NDUB6_HUMAN NADH dehydrogenase [ubiquinone] 1 beta subcomplex subunit 6 OS=Homo sapiens OX=9606 GN=NDUFB6 PE=1	cellular metabolic process;cellular process;electron transport chain;generation of precursor metabolites and energy;metabolic process;mitochondrial electron transport, NADH to ubiquinone;oxidation-reduction process;respiratory electron transport chain;small molecule metabolic process	catalytic activity;NADH dehydrogenase (quinone) activity;NADH dehydrogenase (ubiquinone) activity;NADH dehydrogenase activity;oxidoreductase activity;oxidoreductase activity, acting on NADH or NADPH;oxidoreductase activity, acting on NADH or NADPH, quinone or similar compound as acceptor	cell part;cytoplasmic part;integral to membrane;intracellular membrane-bounded organelle;intracellular organelle;intracellular organelle part;intracellular part;intrinsic to membrane;macromolecular complex;membrane;membrane part;membrane-bounded organelle;mitochondrial inner membrane;mitochondrial membrane;mitochondrial membrane part;mitochondrial part;mitochondrial respiratory chain complex I;mi…	Alzheimer's disease;Huntington's disease;Oxidative phosphorylation;Parkinson's disease
[truncated: 3,557 more rows]

## Sheet: DE__Prot_secretome_FDR<0_02
Proteomics_unique_ID	Log2 LFQ intensity 11403-C1	Log2 LFQ intensity 11404-C2	Log2 LFQ intensity 11405-C3	Log2 LFQ intensity 11406-KO1	Log2 LFQ intensity 11407-KO2	Log2 LFQ intensity 11408-KO3	DLFQ (Log2LFQ-Control_vs_Log2LFQ-KO)	Student's T-test p-value	Student's T-test q-value FDR	Protein names	Gene names
[truncated: 673 more rows]

[truncated: 2 more sheets: GO on DE proteins secretome, DE Prot_&_RNAseq_FC_and_FDR]
