# Supplementary material for: TWIST1 expression is associated with high-risk neuroblastoma and promotes primary and metastatic tumor growth
Source: Commun Biol. 2022 Jan 12;5:42. doi: 10.1038/s42003-021-02958-6 (PMC8755726; doi:10.1038/s42003-021-02958-6)
Supplement: Supplementary file 9 — Supplementary Data 7 [file 42003_2021_2958_MOESM9_ESM.xlsx]

## Sheet: All_murine_protein_coding_genes
Gene Name	Gene	General.gene.type	Mm_T_Be_C1	Mm_T_Be_C2	Mm_T_Be_C3	Mm_T_Be_C4	Mm_T_Be_gT1	Mm_T_Be_gT2	Mm_T_Be_gT3	Mm_T_Be_gT4	baseMean	log2FC	lfcSE	stat	pvalue	padj	Ensembl ID	Gene Description	Chromosome	Start	End	Strand
Agpat1	ENSMUSG00000034254_Agpat1	protein_coding	64.7254	101.434	48.8754	66.6536	54.4095	57.0264	80.5666	77.6122	68.9128	-0.0529419	0.296505	-0.178553	0.858289	0.999916	ENSMUSG00000034254	1-acylglycerol-3-phosphate O-acyltransferase 1 (lysophosphatidic acid acyltransferase, alpha)	chr17	34604262	34613449	+
Agpat2	ENSMUSG00000026922_Agpat2	protein_coding	23.5365	53.7002	42.3775	52.3707	24.5376	30.2953	52.9853	28.594	38.5496	0.282159	0.406599	0.693949	0.487714	0.999916	ENSMUSG00000026922	1-acylglycerol-3-phosphate O-acyltransferase 2 (lysophosphatidic acid acyltransferase, beta)	chr2	26593057	26604417	-
Agpat3	ENSMUSG00000001211_Agpat3	protein_coding	176.524	143.201	158.209	165.84	181.365	153.259	166.214	163.394	163.501	-0.0257307	0.161976	-0.158855	0.873783	0.999916	ENSMUSG00000001211	1-acylglycerol-3-phosphate O-acyltransferase 3	chr10	78269178	78352489	-
Agpat4	ENSMUSG00000023827_Agpat4	protein_coding	45.1116	71.6003	45.2027	32.93	32.0056	33.8595	45.0012	38.8061	43.0646	0.241284	0.324066	0.744553	0.456542	0.999916	ENSMUSG00000023827	1-acylglycerol-3-phosphate O-acyltransferase 4 (lysophosphatidic acid acyltransferase, delta)	chr17	12118704	12219645	+
Agpat5	ENSMUSG00000031467_Agpat5	protein_coding	55.8992	23.8668	57.0684	44.039	52.2758	48.1161	66.0501	47.997	49.414	-0.145395	0.300206	-0.484317	0.628161	0.999916	ENSMUSG00000031467	1-acylglycerol-3-phosphate O-acyltransferase 5 (lysophosphatidic acid acyltransferase, epsilon)	chr8	18846277	18891361	+
Accs	ENSMUSG00000040272_Accs	protein_coding	13.7296	17.9001	20.6237	13.4894	22.4039	16.0387	30.4847	12.2546	18.3656	-0.339515	0.463956	-0.731782	0.464302	0.999916	ENSMUSG00000040272	1-aminocyclopropane-1-carboxylate synthase (non-functional)	chr2	93833467	93849943	-
Accsl	ENSMUSG00000075023_Accsl	protein_coding	0	0	0	0	2.1337	0	2.9033	1.02121	0.757278	-3.19096	2.40348	-1.32764	0.184297	NA	ENSMUSG00000075023	1-aminocyclopropane-1-carboxylate synthase (non-functional)-like	chr2	93855361	93869157	-
Bpgm	ENSMUSG00000038871_Bpgm	protein_coding	826.719	5429.69	69.2166	165.047	78.9471	99.7963	70.4051	107.227	855.881	4.18516	1.17346	3.5665	0.000361781	0.0519931	ENSMUSG00000038871	2,3-bisphosphoglycerate mutase	chr6	34476207	34505613	+
Cnp	ENSMUSG00000006782_Cnp	protein_coding	45.1116	47.7335	63.5662	51.9739	85.3482	55.2444	49.3561	63.3152	57.7062	-0.248367	0.290846	-0.853946	0.393135	0.999916	ENSMUSG00000006782	2',3'-cyclic nucleotide 3' phosphodiesterase	chr11	100574904	100591729	+
Decr1	ENSMUSG00000028223_Decr1	protein_coding	41.1889	23.8668	79.6697	75.7788	52.2758	35.6415	53.7111	61.2728	52.9257	0.216181	0.379722	0.569313	0.569144	0.999916	ENSMUSG00000028223	2,4-dienoyl CoA reductase 1, mitochondrial	chr4	15917240	15945507	-
Dhcr24	ENSMUSG00000034926_Dhcr24	protein_coding	48.0537	119.334	29.0992	73.0015	174.964	106.925	43.5495	78.6335	84.1949	-0.662469	0.505475	-1.31059	0.189997	0.999916	ENSMUSG00000034926	24-dehydrocholesterol reductase	chr4	106561038	106589113	+
Decr2	ENSMUSG00000036775_Decr2	protein_coding	20.5944	17.9001	22.6013	30.5495	23.4708	35.6415	34.8396	23.4879	26.1356	-0.276602	0.368167	-0.751294	0.452476	0.999916	ENSMUSG00000036775	2-4-dienoyl-Coenzyme A reductase 2, peroxisomal	chr17	26081211	26090329	-
Oas1a	ENSMUSG00000052776_Oas1a	protein_coding	139.258	119.334	142.671	122.992	124.822	94.45	124.842	161.352	128.715	0.0595188	0.219173	0.27156	0.78596	0.999916	ENSMUSG00000052776	2'-5' oligoadenylate synthetase 1A	chr5	120896256	120907521	-
Oas1c	ENSMUSG00000001166_Oas1c	protein_coding	0.980687	5.96669	4.80278	3.96747	2.1337	1.78208	4.35495	1.02121	3.1262	0.598289	1.00388	0.595978	0.55119	NA	ENSMUSG00000001166	2'-5' oligoadenylate synthetase 1C	chr5	120800194	120812514	-
Oas1e	ENSMUSG00000066867_Oas1e	protein_coding	2.94206	17.9001	0	0.396747	0	1.78208	0	0	2.87762	3.70369	2.07919	1.78132	0.0748606	NA	ENSMUSG00000066867	2'-5' oligoadenylate synthetase 1E	chr5	120786226	120795530	-
Oas1g	ENSMUSG00000066861_Oas1g	protein_coding	35.3047	53.7002	45.4852	41.6585	29.8719	10.6925	34.1138	56.1668	38.3742	0.36676	0.439861	0.833808	0.404389	0.999916	ENSMUSG00000066861	2'-5' oligoadenylate synthetase 1G	chr5	120876142	120887613	-
Oas2	ENSMUSG00000032690_Oas2	protein_coding	48.0537	89.5003	78.5396	75.382	26.6713	30.2953	145.165	76.591	71.2748	0.0328068	0.524384	0.0625624	0.950115	0.999916	ENSMUSG00000032690	2'-5' oligoadenylate synthetase 2	chr5	120730333	120749853	-
Oas3	ENSMUSG00000032661_Oas3	protein_coding	39.2275	167.067	85.6025	78.1592	28.805	24.9491	142.262	64.3365	78.8011	0.446896	0.586588	0.761857	0.446145	0.999916	ENSMUSG00000032661	2'-5' oligoadenylate synthetase 3	chr5	120753098	120777661	-
Oasl1	ENSMUSG00000041827_Oasl1	protein_coding	38.2468	41.7668	56.2208	59.1154	18.1365	16.0387	84.1958	57.188	46.3636	0.152938	0.535676	0.285504	0.775258	0.999916	ENSMUSG00000041827	2'-5' oligoadenylate synthetase-like 1	chr5	114923240	114937915	+
Oasl2	ENSMUSG00000029561_Oasl2	protein_coding	267.728	184.967	173.183	203.135	188.833	204.939	315.008	191.988	216.223	-0.117424	0.252915	-0.464282	0.642446	0.999916	ENSMUSG00000029561	2'-5' oligoadenylate synthetase-like 2	chr5	114896936	114912234	+
Ado	ENSMUSG00000057134_Ado	protein_coding	81.397	89.5003	96.9032	87.2844	87.4819	94.45	61.6952	95.9941	86.8383	0.0814834	0.236323	0.344797	0.730247	0.999916	ENSMUSG00000057134	2-aminoethanethiol (cysteamine) dioxygenase	chr10	67544512	67548955	-
Dnph1	ENSMUSG00000040658_Dnph1	protein_coding	2.94206	0	1.97762	1.58699	1.06685	1.78208	5.8066	2.04243	2.15058	-0.518797	1.10982	-0.467459	0.640171	NA	ENSMUSG00000040658	2'-deoxynucleoside 5'-phosphate N-hydrolase 1	chr17	46496789	46499618	+
Hacl1	ENSMUSG00000021884_Hacl1	protein_coding	8.82618	23.8668	16.386	20.6309	22.4039	19.6028	10.8874	22.4667	18.1338	-0.170956	0.476827	-0.358527	0.719949	0.999916	ENSMUSG00000021884	2-hydroxyacyl-CoA lyase 1	chr14	31552905	31641286	-
Ogfod1	ENSMUSG00000033009_Ogfod1	protein_coding	46.0923	35.8001	44.9201	42.8487	38.4067	58.8085	46.4528	47.997	45.1658	-0.1165	0.267733	-0.435134	0.663465	0.999916	ENSMUSG00000033009	2-oxoglutarate and iron-dependent oxygenase domain containing 1	chr8	94037198	94067921	+
Ogfod2	ENSMUSG00000023707_Ogfod2	protein_coding	6.86481	11.9334	21.7538	15.8699	11.7354	8.91038	20.3231	15.3182	14.0886	0.0479864	0.549281	0.0873621	0.930384	0.999916	ENSMUSG00000023707	2-oxoglutarate and iron-dependent oxygenase domain containing 2	chr5	124112297	124115483	+
Ogfod3	ENSMUSG00000025169_Ogfod3	protein_coding	12.7489	11.9334	9.32305	14.6797	11.7354	7.12831	10.1616	7.1485	10.6073	0.40205	0.517402	0.777054	0.437127	0.999916	ENSMUSG00000025169	2-oxoglutarate and iron-dependent oxygenase domain containing 3	chr11	121177591	121204711	-
Pxylp1	ENSMUSG00000043587_Pxylp1	protein_coding	10.7876	11.9334	29.3817	42.8487	12.8022	10.6925	37.7429	28.594	23.0979	0.148655	0.610022	0.243687	0.807473	0.999916	ENSMUSG00000043587	2-phosphoxylose phosphatase 1	chr9	96823336	96892669	-
Hmgcl	ENSMUSG00000028672_Hmgcl	protein_coding	44.1309	17.9001	54.5257	33.3268	46.9415	24.9491	52.2594	46.9758	40.1262	-0.101472	0.37928	-0.267538	0.789055	0.999916	ENSMUSG00000028672	3-hydroxy-3-methylglutaryl-Coenzyme A lyase	chr4	135946448	135962617	+
Hmgcr	ENSMUSG00000021670_Hmgcr	protein_coding	103.953	119.334	110.181	119.818	186.699	156.823	100.89	107.227	125.616	-0.28252	0.260948	-1.08266	0.278958	0.999916	ENSMUSG00000021670	3-hydroxy-3-methylglutaryl-Coenzyme A reductase	chr13	96648967	96670936	-
Hmgcs1	ENSMUSG00000093930_Hmgcs1	protein_coding	182.408	101.434	155.949	227.733	342.46	326.12	120.487	119.482	197.009	-0.415735	0.414858	-1.00212	0.316288	0.999916	ENSMUSG00000093930	3-hydroxy-3-methylglutaryl-Coenzyme A synthase 1	chr13	119690462	119708086	+
Hmgcs2	ENSMUSG00000027875_Hmgcs2	protein_coding	0.980687	0	31.0768	46.0227	26.6713	7.12831	7.98408	3.06364	15.3659	0.884763	1.065	0.83076	0.406109	0.999916	ENSMUSG00000027875	3-hydroxy-3-methylglutaryl-Coenzyme A synthase 2	chr3	98280435	98310738	+
Hacd1	ENSMUSG00000063275_Hacd1	protein_coding	21.5751	11.9334	20.3412	17.4569	17.0696	30.2953	11.6132	23.4879	19.2216	-0.0841775	0.444651	-0.189312	0.849849	0.999916	ENSMUSG00000063275	3-hydroxyacyl-CoA dehydratase 1	chr2	13850282	14056135	-
Hacd2	ENSMUSG00000035376_Hacd2	protein_coding	25.4979	47.7335	24.5789	45.2292	12.8022	14.2566	27.5814	26.5516	28.0289	0.722098	0.442114	1.63329	0.102409	0.999916	ENSMUSG00000035376	3-hydroxyacyl-CoA dehydratase 2	chr16	35022421	35109175	+
Hacd3	ENSMUSG00000033629_Hacd3	protein_coding	96.1073	17.9001	83.3424	97.9966	130.156	98.0142	47.1787	61.2728	78.996	-0.105193	0.449619	-0.233961	0.815015	0.999916	ENSMUSG00000033629	3-hydroxyacyl-CoA dehydratase 3	chr9	64986983	65021693	-
Hacd4	ENSMUSG00000028497_Hacd4	protein_coding	82.3777	101.434	166.12	161.476	91.7493	81.9755	121.213	146.034	119.047	0.240121	0.318442	0.75405	0.450819	0.999916	ENSMUSG00000028497	3-hydroxyacyl-CoA dehydratase 4	chr4	88396144	88438928	-
Haao	ENSMUSG00000000673_Haao	protein_coding	0	0	1.41258	6.34796	2.1337	1.78208	7.25826	0	2.36682	-0.293541	1.57142	-0.186799	0.851818	NA	ENSMUSG00000000673	3-hydroxyanthranilate 3,4-dioxygenase	chr17	83831356	83846790	-
Bdh1	ENSMUSG00000046598_Bdh1	protein_coding	4.90344	5.96669	5.0853	7.14145	8.53482	0	5.8066	8.16971	5.701	-0.0295606	0.772833	-0.0382496	0.969489	0.999916	ENSMUSG00000046598	3-hydroxybutyrate dehydrogenase, type 1	chr16	31422280	31458901	+
Bdh2	ENSMUSG00000028167_Bdh2	protein_coding	5.88412	11.9334	1.97762	3.57073	3.20056	1.78208	6.53243	4.08485	4.87072	0.126442	0.873375	0.144774	0.88489	0.999916	ENSMUSG00000028167	3-hydroxybutyrate dehydrogenase, type 2	chr3	135281221	135304426	+
Hibadh	ENSMUSG00000029776_Hibadh	protein_coding	96.1073	77.5669	87.8627	103.948	89.6156	110.489	90.0024	55.1455	88.8421	0.123127	0.265556	0.463656	0.642894	0.999916	ENSMUSG00000029776	3-hydroxyisobutyrate dehydrogenase	chr6	52546228	52640389	-
Hibch	ENSMUSG00000041426_Hibch	protein_coding	18.6331	35.8001	19.7762	38.0877	25.6045	24.9491	26.8555	12.2546	25.2451	0.271971	0.446972	0.608474	0.542873	0.999916	ENSMUSG00000041426	3-hydroxyisobutyryl-Coenzyme A hydrolase	chr1	52844929	52920986	+
Kdsr	ENSMUSG00000009905_Kdsr	protein_coding	63.7447	23.8668	41.2474	48.0064	70.4123	58.8085	55.8886	67.4001	53.6718	-0.418984	0.290264	-1.44346	0.148892	0.999916	ENSMUSG00000009905	3-ketodihydrosphingosine reductase	chr1	106720459	106759727	-
Oxct1	ENSMUSG00000022186_Oxct1	protein_coding	237.326	196.901	283.082	284.865	276.315	212.067	206.134	236.922	241.701	0.142269	0.1906	0.746428	0.455409	0.999916	ENSMUSG00000022186	3-oxoacid CoA transferase 1	chr15	4026383	4155344	+
Oxsm	ENSMUSG00000021786_Oxsm	protein_coding	22.5558	29.8334	27.4041	22.6146	11.7354	14.2566	30.4847	14.297	21.6477	0.459048	0.445838	1.02963	0.303184	0.999916	ENSMUSG00000021786	3-oxoacyl-ACP synthase, mitochondrial	chr14	16238656	16249808	-
Papss1	ENSMUSG00000028032_Papss1	protein_coding	134.354	95.467	129.958	138.862	167.496	176.426	97.9864	159.309	137.482	-0.219474	0.249719	-0.878883	0.379465	0.999916	ENSMUSG00000028032	3'-phosphoadenosine 5'-phosphosulfate synthase 1	chr3	131564768	131643671	+
Papss2	ENSMUSG00000024899_Papss2	protein_coding	84.3391	53.7002	78.8221	117.834	38.4067	49.8981	82.7441	87.8244	74.1961	0.410097	0.358169	1.14498	0.252217	0.999916	ENSMUSG00000024899	3'-phosphoadenosine 5'-phosphosulfate synthase 2	chr19	32620005	32667187	+
Phgdh	ENSMUSG00000053398_Phgdh	protein_coding	7.8455	35.8001	23.7314	21.4244	8.53482	8.91038	13.0649	22.4667	17.7223	0.615424	0.564455	1.0903	0.275582	0.999916	ENSMUSG00000053398	3-phosphoglycerate dehydrogenase	chr3	98313170	98339990	-
Pdpk1	ENSMUSG00000024122_Pdpk1	protein_coding	202.022	179.001	172.053	162.666	172.83	190.682	153.875	178.712	176.48	0.0405059	0.171827	0.235737	0.813637	0.999916	ENSMUSG00000024122	3-phosphoinositide dependent protein kinase 1	chr17	24073680	24150924	-
Abat	ENSMUSG00000057880_Abat	protein_coding	39.2275	17.9001	71.7592	94.8226	29.8719	28.5132	27.5814	15.3182	40.6243	1.24195	0.472037	2.63104	0.00851249	0.363812	ENSMUSG00000057880	4-aminobutyrate aminotransferase	chr16	8513429	8621568	+
Haus8	ENSMUSG00000035439_Haus8	protein_coding	19.6137	53.7002	23.4489	34.9138	57.61	19.6028	24.6781	34.7213	33.5361	-0.188401	0.463269	-0.406678	0.684244	0.999916	ENSMUSG00000035439	4HAUS augmin-like complex, subunit 8	chr8	71248561	71272934	-
Hoga1	ENSMUSG00000025176_Hoga1	protein_coding	0.980687	5.96669	2.26013	3.57073	6.40111	0	7.98408	3.06364	3.77838	-0.775644	1.01402	-0.764917	0.444321	0.999916	ENSMUSG00000025176	4-hydroxy-2-oxoglutarate aldolase 1	chr19	42045610	42070953	+
Hpd	ENSMUSG00000029445_Hpd	protein_coding	0.980687	0	0	17.4569	17.0696	1.78208	0	0	4.66116	0.0591322	2.04846	0.0288666	NA	NA	ENSMUSG00000029445	4-hydroxyphenylpyruvic acid dioxygenase	chr5	123171807	123182727	-
Nt5e	ENSMUSG00000032420_Nt5e	protein_coding	112.779	59.6669	63.2837	47.2129	13.8691	8.91038	42.0979	33.7001	47.69	1.49051	0.506427	2.94319	0.00324851	0.201346	ENSMUSG00000032420	5' nucleotidase, ecto	chr9	88327197	88372092	+
Mthfs	ENSMUSG00000066442_Mthfs	protein_coding	18.6331	71.6003	20.9062	22.6146	14.9359	16.0387	34.8396	30.6364	28.7756	0.234099	0.529913	0.441769	0.658656	0.999916	ENSMUSG00000066442	5, 10-methenyltetrahydrofolate synthetase	chr9	89210676	89377713	+
Mthfsl	ENSMUSG00000079427_Mthfsl	protein_coding	7.8455	5.96669	17.2335	10.3154	22.4039	14.2566	15.2423	9.19092	12.8069	-0.413908	0.550838	-0.751415	0.452403	0.999916	ENSMUSG00000079427	5, 10-methenyltetrahydrofolate synthetase-like	chr9	88688602	88720296	-
Nt5c	ENSMUSG00000020736_Nt5c	protein_coding	47.073	29.8334	50.288	44.039	53.3426	49.8981	37.7429	54.1243	45.7927	-0.0950742	0.282516	-0.336526	0.736474	0.999916	ENSMUSG00000020736	5',3'-nucleotidase, cytosolic	chr11	115490420	115491862	-
Nt5m	ENSMUSG00000032615_Nt5m	protein_coding	14.7103	11.9334	20.3412	16.6634	24.5376	19.6028	18.8715	14.297	17.6196	-0.183041	0.413321	-0.442854	0.657871	0.999916	ENSMUSG00000032615	5',3'-nucleotidase, mitochondrial	chr11	59839447	59880968	+
Xrn1	ENSMUSG00000032410_Xrn1	protein_coding	231.442	167.067	171.488	170.601	249.643	215.631	227.183	207.306	205.045	-0.2723	0.18443	-1.47644	0.139825	0.999916	ENSMUSG00000032410	5'-3' exoribonuclease 1	chr9	95954760	96057803	+
Xrn2	ENSMUSG00000027433_Xrn2	protein_coding	169.659	280.434	180.811	172.982	232.574	219.195	147.343	199.137	200.267	-0.0411809	0.236504	-0.174123	0.861768	0.999916	ENSMUSG00000027433	5'-3' exoribonuclease 2	chr2	147012996	147078000	+
Atic	ENSMUSG00000026192_Atic	protein_coding	75.5129	113.367	125.437	134.101	98.1504	92.668	87.0991	97.0153	102.919	0.270735	0.247403	1.09431	0.27382	0.999916	ENSMUSG00000026192	5-aminoimidazole-4-carboxamide ribonucleotide formyltransferase/IMP cyclohydrolase	chr1	71557150	71579631	+
Azi2	ENSMUSG00000039285_Azi2	protein_coding	152.987	113.367	160.187	150.367	153.627	144.348	145.891	147.055	145.979	0.0193425	0.171463	0.112809	0.910182	0.999916	ENSMUSG00000039285	5-azacytidine induced gene 2	chr9	118040499	118069794	+
Hmces	ENSMUSG00000030060_Hmces	protein_coding	13.7296	5.96669	22.6013	15.0764	18.1365	28.5132	17.4198	14.297	16.9676	-0.244042	0.474875	-0.513908	0.607317	0.999916	ENSMUSG00000030060	5-hydroxymethylcytosine (hmC) binding, ES cell specific	chr6	87913935	87936629	+
Htr1d	ENSMUSG00000070687_Htr1d	protein_coding	0.980687	5.96669	0.282517	1.19024	3.20056	8.91038	8.70991	0	3.65512	-2.13558	1.29538	-1.64861	0.099227	0.999916	ENSMUSG00000070687	5-hydroxytryptamine (serotonin) receptor 1D	chr4	136423524	136444398	+
Htr2b	ENSMUSG00000026228_Htr2b	protein_coding	0.980687	17.9001	3.67272	6.74471	5.33426	8.91038	6.53243	4.08485	6.77001	-0.162163	0.831063	-0.195127	0.845293	0.999916	ENSMUSG00000026228	5-hydroxytryptamine (serotonin) receptor 2B	chr1	86099026	86111970	-
Htr2c	ENSMUSG00000041380_Htr2c	protein_coding	0.980687	0	0	0.793495	0	1.78208	21.0489	0	3.07565	-3.17805	1.96579	-1.61668	0.105948	NA	ENSMUSG00000041380	5-hydroxytryptamine (serotonin) receptor 2C	chrX	146962513	147197277	+
Htr7	ENSMUSG00000024798_Htr7	protein_coding	2.94206	5.96669	2.54265	3.96747	0	3.56415	15.9682	4.08485	4.87951	-0.813573	1.06913	-0.76097	0.446675	0.999916	ENSMUSG00000024798	5-hydroxytryptamine (serotonin) receptor 7	chr19	35958734	36057507	-
Mtr	ENSMUSG00000021311_Mtr	protein_coding	76.4936	89.5003	75.997	80.143	85.3482	49.8981	89.2765	92.9304	79.9484	-0.0266046	0.251623	-0.105732	0.915795	0.999916	ENSMUSG00000021311	5-methyltetrahydrofolate-homocysteine methyltransferase	chr13	12186542	12258113	-
Mtrr	ENSMUSG00000034617_Mtrr	protein_coding	25.4979	17.9001	29.3817	30.1528	32.0056	30.2953	33.388	26.5516	28.1466	-0.150035	0.322795	-0.464801	0.642074	0.999916	ENSMUSG00000034617	5-methyltetrahydrofolate-homocysteine methyltransferase reductase	chr13	68560780	68582121	-
Nt5dc1	ENSMUSG00000039480_Nt5dc1	protein_coding	23.5365	5.96669	21.1887	22.6146	27.7382	35.6415	29.033	25.5303	23.9062	-0.486319	0.369746	-1.31528	0.188416	0.999916	ENSMUSG00000039480	5'-nucleotidase domain containing 1	chr10	34288288	34418552	-
Nt5dc2	ENSMUSG00000071547_Nt5dc2	protein_coding	50.9957	5.96669	88.4277	128.149	56.5432	42.7698	56.6144	55.1455	60.5766	0.457678	0.512373	0.893251	0.371723	0.999916	ENSMUSG00000071547	5'-nucleotidase domain containing 2	chr14	31134853	31139121	+
Nt5dc3	ENSMUSG00000054027_Nt5dc3	protein_coding	11.7682	35.8001	27.6866	30.9463	7.46797	16.0387	25.4039	20.4243	21.942	0.545397	0.517838	1.05322	0.29224	0.999916	ENSMUSG00000054027	5'-nucleotidase domain containing 3	chr10	86779005	86838389	+
Nt5c1b	ENSMUSG00000020622_Nt5c1b	protein_coding	0.980687	0	0	0	3.20056	3.56415	0.725826	0	1.0589	-2.39952	2.02769	-1.18338	0.236659	NA	ENSMUSG00000020622	5'-nucleotidase, cytosolic IB	chr12	10369973	10390173	+
Nt5c2	ENSMUSG00000025041_Nt5c2	protein_coding	54.9185	101.434	49.1579	49.9902	52.2758	35.6415	46.4528	43.9122	54.2228	0.36364	0.31075	1.1702	0.24192	0.999916	ENSMUSG00000025041	5'-nucleotidase, cytosolic II	chr19	46886831	47015153	-
Nt5c3	ENSMUSG00000029780_Nt5c3	protein_coding	71.5902	381.868	40.1174	41.2617	30.9387	39.2057	39.9204	40.8485	85.7188	1.75702	0.657947	2.67047	0.00757457	0.339643	ENSMUSG00000029780	5'-nucleotidase, cytosolic III	chr6	56882400	56923932	-
Nt5c3b	ENSMUSG00000017176_Nt5c3b	protein_coding	35.3047	35.8001	28.8167	28.9626	20.2702	8.91038	19.5973	26.5516	25.5267	0.694302	0.38485	1.80409	0.0712179	0.999916	ENSMUSG00000017176	5'-nucleotidase, cytosolic IIIB	chr11	100422321	100441808	-
Oplah	ENSMUSG00000022562_Oplah	protein_coding	23.5365	47.7335	62.7187	61.4958	22.4039	37.4236	40.6462	40.8485	42.1009	0.489567	0.407018	1.20281	0.229048	0.999916	ENSMUSG00000022562	5-oxoprolinase (ATP-hydrolysing)	chr15	76296597	76328015	-
Phykpl	ENSMUSG00000020359_Phykpl	protein_coding	17.6524	53.7002	40.1174	27.3756	39.4735	33.8595	51.5336	22.4667	35.7723	-0.199044	0.428317	-0.464712	0.642138	0.999916	ENSMUSG00000020359	5-phosphohydroxy-L-lysine phospholyase	chr11	51584757	51604489	+
Pfkfb1	ENSMUSG00000025271_Pfkfb1	protein_coding	6.86481	5.96669	8.19298	5.95121	8.53482	7.12831	11.6132	2.04243	7.03681	-0.103632	0.689733	-0.150249	0.880568	0.999916	ENSMUSG00000025271	6-phosphofructo-2-kinase/fructose-2,6-biphosphatase 1	chrX	150588229	150643878	+
Pfkfb2	ENSMUSG00000026409_Pfkfb2	protein_coding	15.691	59.6669	18.0811	17.0601	29.8719	26.7311	42.0979	17.3606	28.3201	-0.344798	0.512724	-0.672484	0.501276	0.999916	ENSMUSG00000026409	6-phosphofructo-2-kinase/fructose-2,6-biphosphatase 2	chr1	130689182	130729253	-
Pfkfb3	ENSMUSG00000026773_Pfkfb3	protein_coding	151.026	131.267	170.64	145.606	155.76	201.375	239.522	208.328	175.441	-0.403715	0.203152	-1.98725	0.0468946	0.884714	ENSMUSG00000026773	6-phosphofructo-2-kinase/fructose-2,6-biphosphatase 3	chr2	11471433	11554077	-
Pfkfb4	ENSMUSG00000025648_Pfkfb4	protein_coding	18.6331	29.8334	46.3327	55.5446	36.273	12.4745	39.9204	54.1243	36.642	0.100461	0.503093	0.199687	0.841725	0.999916	ENSMUSG00000025648	6-phosphofructo-2-kinase/fructose-2,6-biphosphatase 4	chr9	108991778	109032228	+
Pgls	ENSMUSG00000031807_Pgls	protein_coding	52.9571	59.6669	85.885	56.3381	51.2089	57.0264	60.2435	68.4213	61.4684	0.13133	0.28118	0.467066	0.640453	0.999916	ENSMUSG00000031807	6-phosphogluconolactonase	chr8	71592176	71601092	+
Pts	ENSMUSG00000032067_Pts	protein_coding	15.691	29.8334	21.1887	17.4569	26.6713	28.5132	23.9522	23.4879	23.3493	-0.397517	0.358473	-1.10892	0.267467	0.999916	ENSMUSG00000032067	6-pyruvoyl-tetrahydropterin synthase	chr9	50521617	50528724	-
Dhcr7	ENSMUSG00000058454_Dhcr7	protein_coding	17.6524	11.9334	17.2335	29.3593	73.6128	81.9755	37.7429	43.9122	39.1778	-1.51531	0.416763	-3.6359	0.000277015	0.0426213	ENSMUSG00000058454	7-dehydrocholesterol reductase	chr7	143823145	143848410	+
Ogg1	ENSMUSG00000030271_Ogg1	protein_coding	9.80687	5.96669	9.04053	10.3154	13.8691	1.78208	8.70991	12.2546	8.96814	-0.0234457	0.619578	-0.0378415	0.969814	0.999916	ENSMUSG00000030271	8-oxoguanine DNA-glycosylase 1	chr6	113326972	113335068	+
Adam10	ENSMUSG00000054693_Adam10	protein_coding	782.588	531.035	496.664	566.952	766	825.101	471.061	665.831	638.154	-0.192347	0.236699	-0.812625	0.416433	0.999916	ENSMUSG00000054693	A disintegrin and metallopeptidase domain 10	chr9	70678997	70780229	+
Adam11	ENSMUSG00000020926_Adam11	protein_coding	1.96137	11.9334	4.23775	6.34796	5.33426	12.4745	18.1456	3.06364	7.93732	-0.942406	0.80075	-1.1769	0.239234	0.999916	ENSMUSG00000020926	A disintegrin and metallopeptidase domain 11	chr11	102761439	102780262	+
Adam12	ENSMUSG00000054555_Adam12	protein_coding	968.919	363.968	878.627	811.348	489.685	502.546	673.566	1000.79	711.181	0.191436	0.335302	0.570935	0.568044	0.999916	ENSMUSG00000054555	A disintegrin and metallopeptidase domain 12 (meltrin alpha)	chr7	133883199	134232146	-
Adam15	ENSMUSG00000028041_Adam15	protein_coding	203.002	232.701	350.603	276.136	327.524	315.428	330.976	357.425	299.224	-0.303246	0.209413	-1.44808	0.147595	0.999916	ENSMUSG00000028041	A disintegrin and metallopeptidase domain 15 (metargidin)	chr3	89338542	89349996	-
Adam17	ENSMUSG00000052593_Adam17	protein_coding	325.588	268.501	289.58	278.913	346.727	292.261	282.346	314.534	299.806	-0.077308	0.150727	-0.5129	0.608021	0.999916	ENSMUSG00000052593	A disintegrin and metallopeptidase domain 17	chr12	21323509	21373632	-
Adam19	ENSMUSG00000011256_Adam19	protein_coding	357.951	441.535	276.301	330.887	458.747	393.839	321.541	368.658	368.682	-0.16447	0.199298	-0.82525	0.40923	0.999916	ENSMUSG00000011256	A disintegrin and metallopeptidase domain 19 (meltrin beta)	chr11	46055992	46147343	+
Adam22	ENSMUSG00000040537_Adam22	protein_coding	15.691	53.7002	15.5384	10.7122	10.6685	24.9491	21.7748	4.08485	19.6399	0.436116	0.677089	0.644104	0.519508	0.999916	ENSMUSG00000040537	A disintegrin and metallopeptidase domain 22	chr5	8072352	8368160	-
Adam23	ENSMUSG00000025964_Adam23	protein_coding	28.4399	65.6336	173.748	158.302	94.9499	26.7311	105.971	134.8	98.5719	0.251672	0.585074	0.430155	0.667083	0.999916	ENSMUSG00000025964	A disintegrin and metallopeptidase domain 23	chr1	63445891	63596276	+
Adam33	ENSMUSG00000027318_Adam33	protein_coding	2.94206	0	4.80278	4.36422	3.20056	1.78208	16.694	2.04243	4.47851	-0.76845	1.03198	-0.744639	0.45649	0.999916	ENSMUSG00000027318	A disintegrin and metallopeptidase domain 33	chr2	131050591	131063814	-
Adam39	ENSMUSG00000054033_Adam39	protein_coding	0	0	0	0	4.26741	12.4745	2.9033	0	2.45566	-4.81859	1.91123	-2.5212	0.0116956	NA	ENSMUSG00000054033	A disintegrin and metallopeptidase domain 39	chr8	40822990	40827037	+
Adam4	ENSMUSG00000072972_Adam4	protein_coding	0	11.9334	3.3902	2.38048	7.46797	3.56415	16.694	1.02121	5.80642	-1.20158	1.12824	-1.06501	0.286872	0.999916	ENSMUSG00000072972	A disintegrin and metallopeptidase domain 4	chr12	81419443	81421946	-
Adam8	ENSMUSG00000025473_Adam8	protein_coding	181.427	638.436	287.037	362.627	101.351	124.745	399.93	452.398	318.494	0.429093	0.518334	0.827831	0.407766	0.999916	ENSMUSG00000025473	A disintegrin and metallopeptidase domain 8	chr7	139978932	139992562	-
Adam9	ENSMUSG00000031555_Adam9	protein_coding	454.058	340.101	440.443	462.211	267.78	256.619	349.122	484.055	381.799	0.332097	0.242522	1.36935	0.170891	0.999916	ENSMUSG00000031555	A disintegrin and metallopeptidase domain 9 (meltrin gamma)	chr8	24949611	25016927	-
Adamts1	ENSMUSG00000022893_Adamts1	protein_coding	1146.42	441.535	528.306	540.37	612.373	723.523	360.009	571.88	615.552	0.23671	0.338856	0.698557	0.484829	0.999916	ENSMUSG00000022893	A disintegrin-like and metallopeptidase (reprolysin type) with thrombospondin type 1 motif, 1	chr16	85793827	85803113	-
Adamts10	ENSMUSG00000024299_Adamts10	protein_coding	52.9571	89.5003	84.755	84.9039	76.8134	46.334	93.6315	54.1243	72.8774	0.1693	0.317273	0.533609	0.593612	0.999916	ENSMUSG00000024299	A disintegrin-like and metallopeptidase (reprolysin type) with thrombospondin type 1 motif, 10	chr17	33524204	33553782	+
Adamts12	ENSMUSG00000047497_Adamts12	protein_coding	595.277	250.601	455.417	474.113	522.758	295.825	391.22	717.913	462.89	-0.104416	0.328239	-0.318111	0.750401	0.999916	ENSMUSG00000047497	A disintegrin-like and metallopeptidase (reprolysin type) with thrombospondin type 1 motif, 12	chr15	11064790	11346867	+
Adamts14	ENSMUSG00000059901_Adamts14	protein_coding	11.7682	47.7335	25.9915	24.5983	33.0724	14.2566	72.5826	72.5062	37.8137	-0.943092	0.563744	-1.67291	0.0943453	0.999916	ENSMUSG00000059901	A disintegrin-like and metallopeptidase (reprolysin type) with thrombospondin type 1 motif, 14	chr10	61197112	61273438	-
Adamts15	ENSMUSG00000033453_Adamts15	protein_coding	95.1267	5.96669	203.412	118.231	4.26741	19.6028	141.536	173.606	95.2186	0.328782	1.20328	0.273238	0.78467	0.999916	ENSMUSG00000033453	A disintegrin-like and metallopeptidase (reprolysin type) with thrombospondin type 1 motif, 15	chr9	30899155	30922452	-
Adamts16	ENSMUSG00000049538_Adamts16	protein_coding	9.80687	5.96669	41.2474	30.1528	6.40111	12.4745	33.388	51.0607	23.8123	-0.153661	0.738146	-0.208172	0.835095	0.999916	ENSMUSG00000049538	A disintegrin-like and metallopeptidase (reprolysin type) with thrombospondin type 1 motif, 16	chr13	70727802	70841811	-
Adamts17	ENSMUSG00000058145_Adamts17	protein_coding	44.1309	11.9334	18.6461	13.0927	11.7354	24.9491	14.5165	20.4243	19.9285	0.370165	0.54331	0.681315	0.495672	0.999916	ENSMUSG00000058145	A disintegrin-like and metallopeptidase (reprolysin type) with thrombospondin type 1 motif, 17	chr7	66839735	67153171	+
Adamts2	ENSMUSG00000036545_Adamts2	protein_coding	845.352	465.402	1363.43	910.139	711.591	365.326	855.022	1572.67	886.116	0.0375696	0.42895	0.0875849	0.930207	0.999916	ENSMUSG00000036545	A disintegrin-like and metallopeptidase (reprolysin type) with thrombospondin type 1 motif, 2	chr11	50602084	50807573	+
Adamts3	ENSMUSG00000043635_Adamts3	protein_coding	12.7489	0	25.144	25.7886	5.33426	8.91038	12.339	5.10607	11.9214	1.18803	0.671221	1.76995	0.0767354	0.999916	ENSMUSG00000043635	A disintegrin-like and metallopeptidase (reprolysin type) with thrombospondin type 1 motif, 3	chr5	89677087	89883334	-
Adamts4	ENSMUSG00000006403_Adamts4	protein_coding	1050.32	429.602	485.081	393.573	401.137	556.008	525.498	820.035	582.656	0.0393572	0.355335	0.110761	0.911806	0.999916	ENSMUSG00000006403	A disintegrin-like and metallopeptidase (reprolysin type) with thrombospondin type 1 motif, 4	chr1	171250421	171260637	+
Adamts5	ENSMUSG00000022894_Adamts5	protein_coding	314.801	131.267	320.091	267.011	201.635	274.44	217.022	237.943	245.526	0.199538	0.259598	0.76864	0.442107	0.999916	ENSMUSG00000022894	A disintegrin-like and metallopeptidase (reprolysin type) with thrombospondin type 1 motif, 5 (aggrecanase-2)	chr16	85858170	85901125	-
Adamts6	ENSMUSG00000046169_Adamts6	protein_coding	17.6524	17.9001	40.6824	40.865	20.2702	28.5132	34.8396	51.0607	31.4729	-0.111448	0.459504	-0.24254	0.808362	0.999916	ENSMUSG00000046169	A disintegrin-like and metallopeptidase (reprolysin type) with thrombospondin type 1 motif, 6	chr13	104287873	104494763	+
Adamts7	ENSMUSG00000032363_Adamts7	protein_coding	315.781	119.334	146.061	137.275	165.362	238.798	145.891	232.837	187.667	-0.100925	0.346971	-0.290875	0.771147	0.999916	ENSMUSG00000032363	A disintegrin-like and metallopeptidase (reprolysin type) with thrombospondin type 1 motif, 7	chr9	90163069	90208071	+
Adamts8	ENSMUSG00000031994_Adamts8	protein_coding	0	17.9001	4.52027	30.9463	23.4708	19.6028	11.6132	13.2758	15.1662	-0.373128	0.92243	-0.404505	0.685841	0.999916	ENSMUSG00000031994	A disintegrin-like and metallopeptidase (reprolysin type) with thrombospondin type 1 motif, 8	chr9	30942562	30963838	+
Adamts9	ENSMUSG00000030022_Adamts9	protein_coding	957.151	387.835	411.062	388.812	426.741	577.393	373.074	429.931	494	0.255312	0.330099	0.773439	0.439262	0.999916	ENSMUSG00000030022	A disintegrin-like and metallopeptidase (reprolysin type) with thrombospondin type 1 motif, 9	chr6	92772699	92943492	-
Akap12	ENSMUSG00000038587_Akap12	protein_coding	1151.33	793.569	399.761	457.053	725.46	1058.55	509.53	467.716	695.371	0.0185644	0.383897	0.0483577	0.961431	0.999916	ENSMUSG00000038587	A kinase (PRKA) anchor protein (gravin) 12	chr10	4266380	4359470	+
Akap9	ENSMUSG00000040407_Akap9	protein_coding	319.704	346.068	173.183	229.717	302.986	263.747	250.41	214.455	262.534	0.0171227	0.256601	0.066729	0.946797	0.999916	ENSMUSG00000040407	A kinase (PRKA) anchor protein (yotiao) 9	chr5	3928054	4081310	+
Akap1	ENSMUSG00000018428_Akap1	protein_coding	56.8799	35.8001	54.8082	75.382	69.3454	64.1548	59.5177	34.7213	56.3262	0.0493901	0.327109	0.15099	0.879984	0.999916	ENSMUSG00000018428	A kinase (PRKA) anchor protein 1	chr11	88830792	88864586	-
Akap10	ENSMUSG00000047804_Akap10	protein_coding	86.3005	143.201	90.4053	76.1755	88.5488	108.707	77.6633	82.7183	94.2149	0.0601517	0.253262	0.237508	0.812263	0.999916	ENSMUSG00000047804	A kinase (PRKA) anchor protein 10	chr11	61871307	61930252	-
Akap11	ENSMUSG00000022016_Akap11	protein_coding	264.786	179.001	216.69	210.276	243.242	219.195	172.746	207.306	214.155	0.0771792	0.194348	0.397118	0.69128	0.999916	ENSMUSG00000022016	A kinase (PRKA) anchor protein 11	chr14	78492246	78536860	-
Akap13	ENSMUSG00000066406_Akap13	protein_coding	1007.17	757.769	652.613	622.497	711.591	652.24	763.568	695.446	732.861	0.103025	0.192722	0.534581	0.59294	0.999916	ENSMUSG00000066406	A kinase (PRKA) anchor protein 13	chr7	75455534	75754609	+
Akap17b	ENSMUSG00000059708_Akap17b	protein_coding	9.80687	17.9001	12.7132	17.0601	23.4708	33.8595	23.2264	17.3606	19.4247	-0.797902	0.420727	-1.89648	0.0578961	0.947644	ENSMUSG00000059708	A kinase (PRKA) anchor protein 17B	chrX	36608314	36645395	-
Akap2	ENSMUSG00000038729_Akap2	protein_coding	812.99	316.234	428.86	484.032	786.27	801.934	476.867	513.67	577.607	-0.323086	0.314036	-1.02882	0.303564	0.999916	ENSMUSG00000038729	A kinase (PRKA) anchor protein 2	chr4	57717657	57896984	+
Akap6	ENSMUSG00000061603_Akap6	protein_coding	78.455	71.6003	30.7943	46.8162	85.3482	42.7698	53.7111	36.7637	55.7823	-0.00328975	0.414012	-0.00794603	0.99366	0.999916	ENSMUSG00000061603	A kinase (PRKA) anchor protein 6	chr12	52699383	53151015	+
Akap7	ENSMUSG00000039166_Akap7	protein_coding	33.3434	23.8668	26.5566	32.1365	18.1365	16.0387	35.5655	23.4879	26.1415	0.311453	0.388805	0.801054	0.423101	0.999916	ENSMUSG00000039166	A kinase (PRKA) anchor protein 7	chr10	25169090	25307870	-
Akap8	ENSMUSG00000024045_Akap8	protein_coding	84.3391	137.234	78.5396	89.6649	86.415	87.3217	79.8408	72.5062	89.4827	0.160941	0.236505	0.680497	0.49619	0.999916	ENSMUSG00000024045	A kinase (PRKA) anchor protein 8	chr17	32303676	32321153	-
Akap8l	ENSMUSG00000002625_Akap8l	protein_coding	32.3627	41.7668	35.3146	24.9951	34.1393	24.9491	50.8078	24.5091	33.6056	-0.0889078	0.376496	-0.236145	0.81332	0.999916	ENSMUSG00000002625	A kinase (PRKA) anchor protein 8-like	chr17	32321425	32350581	-
Akip1	ENSMUSG00000031023_Akip1	protein_coding	7.8455	11.9334	11.8657	13.0927	16.0028	7.12831	9.43573	15.3182	11.5778	-0.109892	0.514577	-0.213558	0.830892	0.999916	ENSMUSG00000031023	A kinase (PRKA) interacting protein 1	chr7	109703690	109712189	+
Aar2	ENSMUSG00000027628_Aar2	protein_coding	38.2468	23.8668	40.6824	38.8812	53.3426	39.2057	50.082	50.0395	41.7934	-0.357662	0.277824	-1.28737	0.197965	0.999916	ENSMUSG00000027628	AAR2 splicing factor homolog	chr2	156547584	156568972	+
Adck1	ENSMUSG00000021044_Adck1	protein_coding	22.5558	23.8668	27.4041	18.2504	13.8691	21.3849	18.1456	32.6788	22.2694	0.0944766	0.419352	0.225292	0.821752	0.999916	ENSMUSG00000021044	AarF domain containing kinase 1	chr12	88360554	88461719	+
Adck2	ENSMUSG00000046947_Adck2	protein_coding	12.7489	17.9001	19.2111	13.4894	17.0696	5.34623	30.4847	17.3606	16.7013	-0.220955	0.53722	-0.411294	0.680857	0.999916	ENSMUSG00000046947	AarF domain containing kinase 2	chr6	39573873	39588769	+
Adck5	ENSMUSG00000022550_Adck5	protein_coding	13.7296	17.9001	18.9286	15.0764	12.8022	14.2566	25.4039	11.2334	16.1663	0.0023326	0.46632	0.00500216	0.996009	0.999916	ENSMUSG00000022550	AarF domain containing kinase 5	chr15	76576358	76595816	+
Ahi1	ENSMUSG00000019986_Ahi1	protein_coding	36.2854	53.7002	29.3817	33.7235	36.273	32.0774	21.7748	45.9546	36.1463	0.0659591	0.360291	0.183072	0.854742	0.999916	ENSMUSG00000019986	Abelson helper integration site 1	chr10	20952547	21080429	+
Abhd1	ENSMUSG00000006638_Abhd1	protein_coding	4.90344	17.9001	12.4307	9.91868	20.2702	1.78208	11.6132	7.1485	10.7459	-0.013222	0.703733	-0.0187884	0.98501	0.999916	ENSMUSG00000006638	Abhydrolase domain containing 1	chr5	30950066	30955091	+
Abhd10	ENSMUSG00000033157_Abhd10	protein_coding	13.7296	53.7002	17.516	13.0927	14.9359	14.2566	15.2423	11.2334	19.2133	0.524462	0.537833	0.975139	0.329491	0.999916	ENSMUSG00000033157	Abhydrolase domain containing 10	chr16	45729725	45742955	-
Abhd11	ENSMUSG00000040532_Abhd11	protein_coding	9.80687	53.7002	18.9286	20.6309	14.9359	16.0387	15.9682	20.4243	21.3042	0.364894	0.517179	0.705547	0.48047	0.999916	ENSMUSG00000040532	Abhydrolase domain containing 11	chr5	135009152	135012175	+
Abhd12	ENSMUSG00000032046_Abhd12	protein_coding	130.431	256.568	218.385	165.444	185.632	124.745	152.423	218.54	181.521	0.139283	0.275595	0.505391	0.613284	0.999916	ENSMUSG00000032046	Abhydrolase domain containing 12	chr2	150832493	150904741	-
Abhd12b	ENSMUSG00000090121_Abhd12b	protein_coding	0	0	0	0.396747	0	5.34623	5.8066	0	1.4437	-3.23457	2.23518	-1.44711	0.147865	NA	ENSMUSG00000090121	Abhydrolase domain containing 12B	chr12	70154142	70183887	+
Abhd13	ENSMUSG00000040396_Abhd13	protein_coding	102.972	89.5003	77.4095	85.6974	90.6825	65.9368	87.0991	67.4001	83.3372	0.168234	0.233571	0.720267	0.47136	0.999916	ENSMUSG00000040396	Abhydrolase domain containing 13	chr8	9977707	9992155	+
Abhd14a	ENSMUSG00000042210_Abhd14a	protein_coding	10.7876	11.9334	12.4307	10.7122	22.4039	10.6925	13.0649	9.19092	12.652	-0.287718	0.499069	-0.57651	0.56427	0.999916	ENSMUSG00000042210	Abhydrolase domain containing 14A	chr9	106440051	106447678	-
Abhd14b	ENSMUSG00000042073_Abhd14b	protein_coding	5.88412	5.96669	9.04053	7.5382	6.40111	7.12831	8.70991	2.04243	6.58891	0.291699	0.680997	0.428341	0.668403	0.999916	ENSMUSG00000042073	Abhydrolase domain containing 14b	chr9	106447459	106452923	+
Abhd15	ENSMUSG00000000686_Abhd15	protein_coding	11.7682	11.9334	20.0587	14.2829	20.2702	8.91038	21.0489	24.5091	16.5977	-0.324038	0.469038	-0.690857	0.489656	0.999916	ENSMUSG00000000686	Abhydrolase domain containing 15	chr11	77515121	77538607	+
Abhd16a	ENSMUSG00000007036_Abhd16a	protein_coding	80.4163	89.5003	95.4906	74.9853	62.9443	57.0264	60.2435	103.143	77.9687	0.250584	0.277174	0.904068	0.365959	0.999916	ENSMUSG00000007036	Abhydrolase domain containing 16A	chr17	35089263	35102987	+
Abhd17a	ENSMUSG00000003346_Abhd17a	protein_coding	119.644	83.5336	135.043	107.519	123.755	128.31	82.7441	120.503	112.631	0.0303179	0.241429	0.125577	0.900067	0.999916	ENSMUSG00000003346	Abhydrolase domain containing 17A	chr10	80583654	80590341	-
Abhd17b	ENSMUSG00000047368_Abhd17b	protein_coding	110.818	53.7002	74.5844	63.8763	74.6797	99.7963	68.9534	78.6335	78.1302	-0.0325226	0.283834	-0.114583	0.908775	0.999916	ENSMUSG00000047368	Abhydrolase domain containing 17B	chr19	21653309	21685637	+
Abhd17c	ENSMUSG00000038459_Abhd17c	protein_coding	24.5172	17.9001	35.8796	37.2943	29.8719	51.6802	42.0979	45.9546	35.6495	-0.423267	0.348073	-1.21603	0.223973	0.999916	ENSMUSG00000038459	Abhydrolase domain containing 17C	chr7	84109356	84151893	-
Abhd18	ENSMUSG00000037818_Abhd18	protein_coding	21.5751	65.6336	16.1034	15.8699	36.273	32.0774	29.033	24.5091	30.1343	-0.318406	0.493068	-0.645766	0.518431	0.999916	ENSMUSG00000037818	Abhydrolase domain containing 18	chr3	40846970	40938138	+
Abhd2	ENSMUSG00000039202_Abhd2	protein_coding	377.565	358.001	395.806	386.829	699.855	527.495	516.788	570.858	479.15	-0.599484	0.154878	-3.87069	0.000108527	0.024471	ENSMUSG00000039202	Abhydrolase domain containing 2	chr7	79273199	79365508	+
Abhd3	ENSMUSG00000002475_Abhd3	protein_coding	0.980687	0	2.26013	5.55446	8.53482	7.12831	1.45165	3.06364	3.62171	-0.826978	1.04405	-0.792088	0.428309	0.999916	ENSMUSG00000002475	Abhydrolase domain containing 3	chr18	10644411	10706771	-
Abhd4	ENSMUSG00000040997_Abhd4	protein_coding	116.702	95.467	158.774	104.741	168.563	119.399	129.197	131.737	128.072	-0.167405	0.241514	-0.693149	0.488216	0.999916	ENSMUSG00000040997	Abhydrolase domain containing 4	chr14	54254188	54270637	+
Abhd5	ENSMUSG00000032540_Abhd5	protein_coding	68.6481	41.7668	90.1228	91.2519	86.415	71.2831	70.4051	98.0365	77.2412	-0.0651781	0.276708	-0.235548	0.813783	0.999916	ENSMUSG00000032540	Abhydrolase domain containing 5	chr9	122351608	122381524	+
Abhd6	ENSMUSG00000025277_Abhd6	protein_coding	7.8455	0	7.06292	4.76097	13.8691	12.4745	7.25826	3.06364	7.04186	-0.621123	0.731291	-0.84935	0.395686	0.999916	ENSMUSG00000025277	Abhydrolase domain containing 6	chr14	8002902	8056555	+
Abhd8	ENSMUSG00000007950_Abhd8	protein_coding	35.3047	17.9001	44.0726	33.7235	34.1393	40.9878	28.3072	43.9122	34.7934	-0.0340486	0.340066	-0.100124	0.920246	0.999916	ENSMUSG00000007950	Abhydrolase domain containing 8	chr8	71456705	71463655	-
Abi3	ENSMUSG00000018381_Abi3	protein_coding	87.2812	83.5336	69.7816	61.4958	73.6128	96.2321	67.5018	83.7395	77.8973	-0.113245	0.244364	-0.463426	0.643059	0.999916	ENSMUSG00000018381	ABI gene family, member 3	chr11	95830074	95842476	-
Abi3bp	ENSMUSG00000035258_Abi3bp	protein_coding	74.5322	11.9334	184.201	87.2844	35.2061	5.34623	51.5336	72.5062	65.3179	1.14632	0.713289	1.60709	0.108035	0.999916	ENSMUSG00000035258	ABI gene family, member 3 (NESH) binding protein	chr16	56477846	56690128	+
Abi1	ENSMUSG00000058835_Abi1	protein_coding	201.041	214.801	183.636	187.265	203.769	210.285	183.634	248.155	204.073	-0.125535	0.171179	-0.733356	0.463341	0.999916	ENSMUSG00000058835	Abl-interactor 1	chr2	22940073	23040241	-
Abi2	ENSMUSG00000026782_Abi2	protein_coding	168.678	173.034	113.007	132.117	135.49	203.157	124.116	135.821	148.178	-0.0529941	0.249177	-0.212676	0.831579	0.999916	ENSMUSG00000026782	Abl-interactor 2	chr1	60409619	60481158	+
Aspm	ENSMUSG00000033952_Aspm	protein_coding	73.5515	89.5003	87.0151	105.138	107.752	108.707	74.76	77.6122	90.5045	-0.0348802	0.248578	-0.140319	0.888408	0.999916	ENSMUSG00000033952	Abnormal spindle microtubule assembly	chr1	139454772	139494091	+
Abracl	ENSMUSG00000078453_Abracl	protein_coding	27.4592	35.8001	42.3775	51.9739	38.4067	40.9878	45.727	65.3577	43.5112	-0.238171	0.340528	-0.699419	0.48429	0.999916	ENSMUSG00000078453	ABRA C-terminal like	chr10	18011263	18023252	-
Aim2	ENSMUSG00000037860_Aim2	protein_coding	34.324	47.7335	18.0811	21.0276	12.8022	28.5132	37.7429	18.3818	27.3258	0.170353	0.488823	0.348497	0.727467	0.999916	ENSMUSG00000037860	Absent in melanoma 2	chr1	173350879	173466040	+
Aacs	ENSMUSG00000029482_Aacs	protein_coding	72.5708	65.6336	80.2347	101.964	68.2786	64.1548	74.76	59.2304	73.3534	0.311119	0.244799	1.27092	0.203758	0.999916	ENSMUSG00000029482	Acetoacetyl-CoA synthetase	chr5	125475814	125517410	+
Ache	ENSMUSG00000023328_Ache	protein_coding	7.8455	29.8334	2.82517	5.15772	6.40111	14.2566	12.339	4.08485	10.3429	-0.112187	0.812801	-0.138025	0.890221	0.999916	ENSMUSG00000023328	Acetylcholinesterase	chr5	137287519	137294466	+
Acat1	ENSMUSG00000032047_Acat1	protein_coding	84.3391	77.5669	120.635	140.449	100.284	99.7963	75.4859	90.888	98.6804	0.272785	0.263932	1.03354	0.30135	0.999916	ENSMUSG00000032047	Acetyl-Coenzyme A acetyltransferase 1	chr9	53580522	53610382	-
Acat2	ENSMUSG00000023832_Acat2	protein_coding	30.4013	17.9001	35.3146	49.5934	58.6769	26.7311	33.388	34.7213	35.8408	-0.105494	0.396975	-0.265745	0.790436	0.999916	ENSMUSG00000023832	Acetyl-Coenzyme A acetyltransferase 2	chr17	12942890	12960747	-
Acat3	ENSMUSG00000062480_Acat3	protein_coding	0	0	9.32305	7.93495	24.5376	0	6.53243	0	6.041	-0.71754	1.66699	-0.43044	0.666876	0.999916	ENSMUSG00000062480	Acetyl-Coenzyme A acetyltransferase 3	chr17	12923833	12940402	-
Acaa1a	ENSMUSG00000036138_Acaa1a	protein_coding	72.5708	77.5669	89.8403	81.3332	53.3426	57.0264	70.4051	91.9092	74.2493	0.240636	0.261181	0.921338	0.356874	0.999916	ENSMUSG00000036138	Acetyl-Coenzyme A acyltransferase 1A	chr9	119339676	119350299	+
Acaa1b	ENSMUSG00000010651_Acaa1b	protein_coding	0.980687	5.96669	1.41258	9.91868	6.40111	7.12831	2.9033	2.04243	4.59422	-0.0165789	1.00739	-0.0164573	0.98687	0.999916	ENSMUSG00000010651	Acetyl-Coenzyme A acyltransferase 1B	chr9	119148023	119157093	-
Acaa2	ENSMUSG00000036880_Acaa2	protein_coding	57.8605	35.8001	107.356	122.595	74.6797	57.0264	84.1958	79.6547	77.3961	0.208788	0.363331	0.574649	0.565529	0.999916	ENSMUSG00000036880	Acetyl-Coenzyme A acyltransferase 2 (mitochondrial 3-oxoacyl-Coenzyme A thiolase)	chr18	74779197	74806207	+
Acaca	ENSMUSG00000020532_Acaca	protein_coding	154.949	149.167	320.091	485.222	260.312	196.028	431.866	160.331	269.746	0.0974854	0.436781	0.223191	0.823387	0.999916	ENSMUSG00000020532	Acetyl-Coenzyme A carboxylase alpha	chr11	84129672	84401651	+
Acacb	ENSMUSG00000042010_Acacb	protein_coding	36.2854	35.8001	51.9831	112.28	24.5376	16.0387	161.133	20.4243	57.3102	0.101034	0.732403	0.137949	NA	NA	ENSMUSG00000042010	Acetyl-Coenzyme A carboxylase beta	chr5	114146535	114250761	+
Aaas	ENSMUSG00000036678_Aaas	protein_coding	28.4399	35.8001	27.9691	26.9788	26.6713	19.6028	28.3072	18.3818	26.5189	0.273992	0.34224	0.800583	0.423373	0.999916	ENSMUSG00000036678	Achalasia, adrenocortical insufficiency, alacrimia	chr15	102338247	102350759	-
Acp1	ENSMUSG00000044573_Acp1	protein_coding	29.4206	53.7002	27.1216	35.7073	20.2702	19.6028	22.5006	27.5728	29.487	0.556002	0.35652	1.55953	0.118872	0.999916	ENSMUSG00000044573	Acid phosphatase 1, soluble	chr12	30893326	30911612	-
Acp2	ENSMUSG00000002103_Acp2	protein_coding	154.949	238.668	207.367	152.748	176.031	147.912	198.15	166.458	180.285	0.0810359	0.214311	0.378123	0.705339	0.999916	ENSMUSG00000002103	Acid phosphatase 2, lysosomal	chr2	91202885	91214098	+
Acp5	ENSMUSG00000001348_Acp5	protein_coding	138.277	268.501	231.946	159.096	205.903	165.733	157.504	172.585	187.443	0.144497	0.251217	0.575187	0.565165	0.999916	ENSMUSG00000001348	Acid phosphatase 5, tartrate resistant	chr9	22126727	22135711	-
Acp6	ENSMUSG00000028093_Acp6	protein_coding	20.5944	47.7335	24.2964	22.6146	36.273	14.2566	28.3072	14.297	26.0466	0.131508	0.460158	0.285788	0.77504	0.999916	ENSMUSG00000028093	Acid phosphatase 6, lysophosphatidic	chr3	97158777	97177299	+
Acpp	ENSMUSG00000032561_Acpp	protein_coding	4.90344	23.8668	6.49788	13.8862	27.7382	26.7311	15.9682	7.1485	15.8425	-0.880306	0.641982	-1.37123	0.170303	0.999916	ENSMUSG00000032561	Acid phosphatase, prostate	chr9	104288251	104337748	-
Anp32a	ENSMUSG00000032249_Anp32a	protein_coding	221.635	179.001	122.612	170.998	196.301	181.772	124.116	112.334	163.596	0.172361	0.28224	0.610692	0.541404	0.999916	ENSMUSG00000032249	Acidic (leucine-rich) nuclear phosphoprotein 32 family, member A	chr9	62341293	62378812	+
Anp32b	ENSMUSG00000028333_Anp32b	protein_coding	132.393	196.901	56.2208	78.1592	70.4123	83.7576	114.68	40.8485	96.6715	0.516324	0.441797	1.16869	0.242529	0.999916	ENSMUSG00000028333	Acidic (leucine-rich) nuclear phosphoprotein 32 family, member B	chr4	46450902	46472657	+
Anp32e	ENSMUSG00000015749_Anp32e	protein_coding	147.103	179.001	98.8808	139.655	135.49	144.348	110.325	110.291	133.137	0.126673	0.240467	0.526781	0.598346	0.999916	ENSMUSG00000015749	Acidic (leucine-rich) nuclear phosphoprotein 32 family, member E	chr3	95929246	95947390	+
Armt1	ENSMUSG00000061759_Armt1	protein_coding	17.6524	17.9001	25.709	25.3918	19.2033	17.8208	39.1946	19.4031	22.7844	-0.113014	0.433598	-0.260642	0.794369	0.999916	ENSMUSG00000061759	Acidic residue methyltransferase 1	chr10	4432467	4455141	+
Asic3	ENSMUSG00000038276_Asic3	protein_coding	5.88412	5.96669	7.06292	11.5057	0	5.34623	2.17748	1.02121	4.87054	2.04691	0.94586	2.16408	0.0304583	0.728868	ENSMUSG00000038276	Acid-sensing (proton-gated) ion channel 3	chr5	24413392	24417835	+
Adi1	ENSMUSG00000020629_Adi1	protein_coding	20.5944	59.6669	37.8572	40.4682	44.8078	19.6028	34.1138	21.4455	34.8196	0.294093	0.424865	0.692204	0.488809	0.999916	ENSMUSG00000020629	Acireductone dioxygenase 1	chr12	28675231	28682175	+
Aco1	ENSMUSG00000028405_Aco1	protein_coding	110.818	71.6003	154.819	156.318	125.889	90.8859	117.584	118.461	118.297	0.191723	0.263931	0.726413	0.467586	0.999916	ENSMUSG00000028405	Aconitase 1	chr4	40143081	40198338	+
Aco2	ENSMUSG00000022477_Aco2	protein_coding	249.095	232.701	356.536	432.851	306.187	253.055	266.378	305.343	300.268	0.196863	0.235207	0.836977	0.402606	0.999916	ENSMUSG00000022477	Aconitase 2, mitochondrial	chr15	81872309	81915133	+
Acod1	ENSMUSG00000022126_Acod1	protein_coding	3.92275	5.96669	2.54265	3.17398	5.33426	12.4745	10.8874	0	5.53778	-1.03702	0.970594	-1.06844	0.285322	0.999916	ENSMUSG00000022126	Aconitate decarboxylase 1	chr14	103046977	103056573	+
Ablim3	ENSMUSG00000032735_Ablim3	protein_coding	28.4399	17.9001	16.951	21.4244	9.60167	5.34623	18.8715	3.06364	15.1998	1.15543	0.606076	1.90641	0.0565971	0.943859	ENSMUSG00000032735	Actin binding LIM protein family, member 3	chr18	61799395	61911852	-
Afap1	ENSMUSG00000029094_Afap1	protein_coding	108.856	89.5003	148.039	149.177	130.156	121.181	145.891	198.115	136.364	-0.216669	0.256707	-0.844032	0.398652	0.999916	ENSMUSG00000029094	Actin filament associated protein 1	chr5	35893319	36003923	+
Afap1l1	ENSMUSG00000033032_Afap1l1	protein_coding	349.125	190.934	165.555	164.253	227.24	240.58	140.084	183.818	207.699	0.143845	0.315049	0.45658	0.647973	0.999916	ENSMUSG00000033032	Actin filament associated protein 1-like 1	chr18	61730261	61786702	-
Afap1l2	ENSMUSG00000025083_Afap1l2	protein_coding	127.489	65.6336	59.046	50.7837	126.955	92.668	59.5177	73.5274	81.9526	-0.211588	0.387466	-0.546081	0.58501	0.999916	ENSMUSG00000025083	Actin filament associated protein 1-like 2	chr19	56912361	57008228	-
Arpc1a	ENSMUSG00000029621_Arpc1a	protein_coding	103.953	131.267	137.586	119.024	113.086	103.36	83.4699	134.8	115.818	0.173844	0.230876	0.752975	0.451465	0.999916	ENSMUSG00000029621	Actin related protein 2/3 complex, subunit 1A	chr5	145083830	145108761	+
Arpc1b	ENSMUSG00000029622_Arpc1b	protein_coding	647.254	805.503	891.905	751.44	645.446	536.405	613.323	995.683	735.87	0.147456	0.229482	0.642563	0.520508	0.999916	ENSMUSG00000029622	Actin related protein 2/3 complex, subunit 1B	chr5	145114215	145130705	+
Arpc2	ENSMUSG00000006304_Arpc2	protein_coding	537.417	566.835	440.443	485.619	540.894	541.751	420.979	566.774	512.589	-0.0418527	0.164418	-0.254551	0.79907	0.999916	ENSMUSG00000006304	Actin related protein 2/3 complex, subunit 2	chr1	74236084	74268209	+
Arpc3	ENSMUSG00000029465_Arpc3	protein_coding	429.541	232.701	335.065	337.632	323.256	351.069	243.877	356.404	326.193	0.0976774	0.222114	0.439763	0.660109	0.999916	ENSMUSG00000029465	Actin related protein 2/3 complex, subunit 3	chr5	122391878	122414184	+
Arpc4	ENSMUSG00000079426_Arpc4	protein_coding	219.674	173.034	283.647	211.863	198.435	187.118	215.57	333.937	227.91	-0.0509193	0.256281	-0.198686	0.842508	0.999916	ENSMUSG00000079426	Actin related protein 2/3 complex, subunit 4	chr6	113378115	113390448	+
Arpc5	ENSMUSG00000008475_Arpc5	protein_coding	438.367	548.935	405.129	449.118	472.616	438.391	303.395	462.61	439.82	0.118814	0.197555	0.601424	0.547557	0.999916	ENSMUSG00000008475	Actin related protein 2/3 complex, subunit 5	chr1	152766542	152775597	+
Arpc5l	ENSMUSG00000026755_Arpc5l	protein_coding	65.706	77.5669	66.3914	79.7462	55.4763	81.9755	55.1627	65.3577	68.4229	0.172311	0.244932	0.703505	0.481741	0.999916	ENSMUSG00000026755	Actin related protein 2/3 complex, subunit 5-like	chr2	39005348	39015877	+
Acta1	ENSMUSG00000031972_Acta1	protein_coding	8.82618	757.769	1959.25	1543.35	6.40111	28.5132	4.35495	3.06364	538.941	6.68734	1.27335	5.25177	1.50642e-07	0.000394019	ENSMUSG00000031972	Actin, alpha 1, skeletal muscle	chr8	123891769	123894751	-
Acta2	ENSMUSG00000035783_Acta2	protein_coding	983.629	638.436	1505.25	1521.13	1761.37	994.399	1447.3	2356.96	1401.06	-0.490146	0.335287	-1.46187	0.143777	0.999916	ENSMUSG00000035783	Actin, alpha 2, smooth muscle, aorta	chr19	34241090	34255336	-
Actc1	ENSMUSG00000068614_Actc1	protein_coding	0.980687	0	12.9958	9.52194	0	1.78208	2.9033	10.2121	4.79949	0.810686	1.2599	0.643451	0.519931	0.999916	ENSMUSG00000068614	Actin, alpha, cardiac muscle 1	chr2	114047282	114053548	-
Actb	ENSMUSG00000029580_Actb	protein_coding	12424.3	12028.8	12615.2	12955	13058.3	12483.4	13374.8	15480.6	13052.6	-0.12054	0.110804	-1.08786	0.276655	0.999916	ENSMUSG00000029580	Actin, beta	chr5	142903115	142906754	-
Actg2	ENSMUSG00000059430_Actg2	protein_coding	86.3005	119.334	194.936	92.0454	238.975	142.566	187.263	436.058	187.185	-1.02322	0.403801	-2.53398	0.0112775	0.429992	ENSMUSG00000059430	Actin, gamma 2, smooth muscle, enteric	chr6	83512905	83536265	-
Actg1	ENSMUSG00000062825_Actg1	protein_coding	3226.46	2685.01	3476.08	3319.19	3393.66	2992.11	3099.28	4566.87	3344.83	-0.14243	0.181511	-0.784687	0.432637	0.999916	ENSMUSG00000062825	Actin, gamma, cytoplasmic 1	chr11	120345690	120348542	-
Ablim1	ENSMUSG00000025085_Ablim1	protein_coding	338.337	244.634	181.941	184.091	296.585	278.004	198.15	164.415	235.77	0.0135081	0.294249	0.0459071	0.963384	0.999916	ENSMUSG00000025085	Actin-binding LIM protein 1	chr19	57032733	57314919	-
Ablim2	ENSMUSG00000029095_Ablim2	protein_coding	0.980687	5.96669	5.36782	11.1089	3.20056	1.78208	6.53243	1.02121	4.49505	0.86894	1.00209	0.867127	0.385872	0.999916	ENSMUSG00000029095	Actin-binding LIM protein 2	chr5	35757880	35884973	+
Abra	ENSMUSG00000042895_Abra	protein_coding	0	11.9334	17.7985	11.9024	0	0	1.45165	0	5.38575	4.40107	1.60158	2.74796	0.00599668	0.295942	ENSMUSG00000042895	Actin-binding Rho activating protein	chr15	41865293	41869720	-
Actn2	ENSMUSG00000052374_Actn2	protein_coding	1.96137	65.6336	46.6152	169.808	0	7.12831	0.725826	2.04243	36.7393	5.02222	1.10238	4.55578	5.21904e-06	0.00354074	ENSMUSG00000052374	Actinin alpha 2	chr13	12269426	12340760	-
Actn3	ENSMUSG00000006457_Actn3	protein_coding	0.980687	5.96669	518.7	114.263	1.06685	5.34623	3.62913	1.02121	81.3718	5.88766	1.58097	3.72407	0.000196034	0.0337333	ENSMUSG00000006457	Actinin alpha 3	chr19	4861223	4877909	-
Actn4	ENSMUSG00000054808_Actn4	protein_coding	1323.93	716.003	839.357	995.439	1367.7	1290.22	1060.43	1344.94	1117.25	-0.376226	0.214317	-1.75547	0.0791795	0.999916	ENSMUSG00000054808	Actinin alpha 4	chr7	28893248	28962340	-
Actn1	ENSMUSG00000015143_Actn1	protein_coding	658.041	554.902	671.259	682.009	844.947	743.126	727.277	990.577	734.017	-0.351883	0.157747	-2.23068	0.0257027	0.670937	ENSMUSG00000015143	Actinin, alpha 1	chr12	80167542	80260371	-
Actl6a	ENSMUSG00000027671_Actl6a	protein_coding	81.397	11.9334	63.0012	73.795	55.4763	67.7189	44.2754	63.3152	57.6141	0.128348	0.37092	0.346025	0.729324	0.999916	ENSMUSG00000027671	Actin-like 6A	chr3	32706298	32726973	+
Actl6b	ENSMUSG00000029712_Actl6b	protein_coding	0	0	0	1.98374	1.06685	16.0387	5.08078	0	3.02126	-2.83253	1.83273	-1.54553	0.122219	NA	ENSMUSG00000029712	Actin-like 6B	chr5	137553517	137569582	+
Arpin	ENSMUSG00000039043_Arpin	protein_coding	43.1502	5.96669	44.3551	50.3869	46.9415	37.4236	38.4688	42.891	38.698	-0.0279668	0.368681	-0.0758562	0.939534	0.999916	ENSMUSG00000039043	Actin-related protein 2/3 complex inhibitor	chr7	79925361	79935359	-
Alcam	ENSMUSG00000022636_Alcam	protein_coding	109.837	232.701	136.738	113.073	102.418	71.2831	100.164	128.673	124.361	0.474613	0.298182	1.59169	0.111454	0.999916	ENSMUSG00000022636	Activated leukocyte cell adhesion molecule	chr16	52248996	52454074	-
Ascc1	ENSMUSG00000044475_Ascc1	protein_coding	15.691	17.9001	14.9734	13.4894	21.337	19.6028	16.694	18.3818	17.2587	-0.343578	0.389216	-0.882744	0.377375	0.999916	ENSMUSG00000044475	Activating signal cointegrator 1 complex subunit 1	chr10	60002805	60099990	+
Ascc2	ENSMUSG00000020412_Ascc2	protein_coding	69.6288	95.467	78.5396	88.0779	60.8106	108.707	72.5826	94.9729	83.5983	-0.0362235	0.261592	-0.138473	0.889866	0.999916	ENSMUSG00000020412	Activating signal cointegrator 1 complex subunit 2	chr11	4637747	4685699	+
Ascc3	ENSMUSG00000038774_Ascc3	protein_coding	221.635	274.468	194.936	205.118	194.167	260.183	222.828	205.264	222.325	-0.0179361	0.182079	-0.0985076	0.921529	0.999916	ENSMUSG00000038774	Activating signal cointegrator 1 complex subunit 3	chr10	50592669	50851202	+
Atf1	ENSMUSG00000023027_Atf1	protein_coding	45.1116	17.9001	42.3775	61.8926	56.5432	48.1161	61.6952	37.7849	46.4276	-0.167992	0.347521	-0.4834	0.628812	0.999916	ENSMUSG00000023027	Activating transcription factor 1	chr15	100227819	100261244	+
Atf2	ENSMUSG00000027104_Atf2	protein_coding	116.702	125.3	97.7507	101.964	126.955	106.925	113.955	92.9304	110.31	-0.040583	0.20481	-0.19815	0.842928	0.999916	ENSMUSG00000027104	Activating transcription factor 2	chr2	73816509	73892639	-
Atf3	ENSMUSG00000026628_Atf3	protein_coding	67.6674	41.7668	53.9607	62.2893	88.5488	81.9755	56.6144	103.143	69.4957	-0.489579	0.282075	-1.73564	0.0826283	0.999916	ENSMUSG00000026628	Activating transcription factor 3	chr1	191170296	191218039	-
Atf4	ENSMUSG00000042406_Atf4	protein_coding	234.384	167.067	190.416	209.086	221.905	219.195	188.715	330.873	220.205	-0.24235	0.232231	-1.04357	0.296684	0.999916	ENSMUSG00000042406	Activating transcription factor 4	chr15	80255184	80257540	+
Atf5	ENSMUSG00000038539_Atf5	protein_coding	41.1889	35.8001	48.5929	55.9414	35.2061	53.4623	62.421	66.3789	49.8739	-0.205693	0.311499	-0.660335	0.509039	0.999916	ENSMUSG00000038539	Activating transcription factor 5	chr7	44812256	44816658	-
Atf6	ENSMUSG00000026663_Atf6	protein_coding	397.178	232.701	295.795	251.538	272.047	290.478	264.2	334.958	292.362	0.0396215	0.212557	0.186404	0.852128	0.999916	ENSMUSG00000026663	Activating transcription factor 6	chr1	170704674	170867771	-
Atf6b	ENSMUSG00000015461_Atf6b	protein_coding	67.6674	71.6003	87.2976	77.3657	57.61	92.668	66.776	84.7607	75.7182	0.0474642	0.251196	0.188953	0.850129	0.999916	ENSMUSG00000015461	Activating transcription factor 6 beta	chr17	34647146	34655074	+
Atf7	ENSMUSG00000099083_Atf7	protein_coding	166.717	101.434	143.236	130.53	146.159	149.694	205.409	176.67	152.481	-0.28703	0.216269	-1.32719	0.184444	0.999916	ENSMUSG00000099083	Activating transcription factor 7	chr15	102525946	102625464	-
Atf7ip	ENSMUSG00000030213_Atf7ip	protein_coding	177.504	179.001	184.766	170.601	204.836	249.491	315.008	174.628	206.979	-0.409966	0.226603	-1.80919	0.0704221	0.999916	ENSMUSG00000030213	Activating transcription factor 7 interacting protein	chr6	136506167	136610862	+
Abt1	ENSMUSG00000036376_Abt1	protein_coding	15.691	11.9334	18.9286	21.0276	22.4039	8.91038	11.6132	17.3606	15.9836	0.237836	0.463997	0.512581	0.608244	0.999916	ENSMUSG00000036376	Activator of basal transcription 1	chr13	23421539	23423866	-
Abr	ENSMUSG00000017631_Abr	protein_coding	232.423	483.302	231.946	249.157	281.649	288.696	264.2	299.216	291.324	0.0214421	0.255988	0.0837624	0.933245	0.999916	ENSMUSG00000017631	Active BCR-related gene	chr11	76416734	76622314	-
Acvr1	ENSMUSG00000026836_Acvr1	protein_coding	67.6674	23.8668	75.4319	65.0666	77.8802	49.8981	82.0183	69.4425	63.909	-0.160491	0.311157	-0.515788	0.606003	0.999916	ENSMUSG00000026836	Activin A receptor, type 1	chr2	58388644	58567157	-
Acvr1b	ENSMUSG00000000532_Acvr1b	protein_coding	48.0537	41.7668	69.2166	69.034	33.0724	58.8085	55.8886	47.997	52.9797	0.296709	0.311395	0.952839	0.340672	0.999916	ENSMUSG00000000532	Activin A receptor, type 1B	chr15	101174067	101213679	+
Acvrl1	ENSMUSG00000000530_Acvrl1	protein_coding	223.597	149.167	168.38	164.253	149.359	169.297	169.843	222.625	177.065	0.00604854	0.217049	0.0278672	0.977768	0.999916	ENSMUSG00000000530	Activin A receptor, type II-like 1	chr15	101128522	101145336	+
Acvr2a	ENSMUSG00000052155_Acvr2a	protein_coding	84.3391	71.6003	63.0012	63.8763	66.1449	81.9755	65.3243	44.9334	67.6494	0.12984	0.270872	0.479339	0.631697	0.999916	ENSMUSG00000052155	Activin receptor IIA	chr2	48814109	48903269	+
Acvr2b	ENSMUSG00000061393_Acvr2b	protein_coding	10.7876	5.96669	5.93285	3.57073	9.60167	7.12831	8.70991	5.10607	7.10047	-0.264187	0.659466	-0.400607	0.688709	0.999916	ENSMUSG00000061393	Activin receptor IIB	chr9	119402118	119434995	+
Adnp	ENSMUSG00000051149_Adnp	protein_coding	47.073	83.5336	5.65033	16.2666	62.9443	35.6415	81.2925	52.0819	48.0605	-0.75691	0.667925	-1.13323	0.257119	0.999916	ENSMUSG00000051149	Activity-dependent neuroprotective protein	chr2	168180986	168207112	-
Acsbg1	ENSMUSG00000032281_Acsbg1	protein_coding	1.96137	11.9334	0.84755	1.98374	27.7382	3.56415	5.8066	8.16971	7.75058	-2.2161	1.00636	-2.2021	0.0276583	0.704065	ENSMUSG00000032281	Acyl-CoA synthetase bubblegum family member 1	chr9	54604877	54661870	-
Acsf2	ENSMUSG00000076435_Acsf2	protein_coding	59.8219	59.6669	56.7858	54.7511	73.6128	133.656	55.1627	51.0607	68.0647	-0.423727	0.351076	-1.20694	0.227456	0.999916	ENSMUSG00000076435	Acyl-CoA synthetase family member 2	chr11	94557102	94601871	-
Acsf3	ENSMUSG00000015016_Acsf3	protein_coding	20.5944	11.9334	12.7132	18.6471	19.2033	23.167	20.3231	13.2758	17.4822	-0.186983	0.423562	-0.441453	0.658885	0.999916	ENSMUSG00000015016	Acyl-CoA synthetase family member 3	chr8	122775486	122817880	+
Acsl1	ENSMUSG00000018796_Acsl1	protein_coding	113.76	411.701	220.363	242.413	55.4763	69.501	168.392	30.6364	164.03	1.58215	0.516682	3.06214	0.00219764	0.160563	ENSMUSG00000018796	Acyl-CoA synthetase long-chain family member 1	chr8	46471037	46536051	+
Acsl3	ENSMUSG00000032883_Acsl3	protein_coding	33.3434	35.8001	33.6195	36.5008	43.741	46.334	31.2105	24.5091	35.6323	-0.0480836	0.323788	-0.148503	0.881946	0.999916	ENSMUSG00000032883	Acyl-CoA synthetase long-chain family member 3	chr1	78657825	78707743	+
Acsl4	ENSMUSG00000031278_Acsl4	protein_coding	286.361	190.934	193.241	238.445	277.382	265.529	174.924	206.285	229.138	-0.00262455	0.233926	-0.0112196	0.991048	0.999916	ENSMUSG00000031278	Acyl-CoA synthetase long-chain family member 4	chrX	142317993	142390535	-
Acsl5	ENSMUSG00000024981_Acsl5	protein_coding	258.901	232.701	237.031	253.522	262.446	294.043	211.941	241.006	248.949	-0.0216343	0.165366	-0.130827	0.895912	0.999916	ENSMUSG00000024981	Acyl-CoA synthetase long-chain family member 5	chr19	55253369	55296627	+
Acsm2	ENSMUSG00000030945_Acsm2	protein_coding	1.96137	0	2.26013	2.77723	1.06685	21.3849	13.0649	1.02121	5.44207	-2.04987	1.13255	-1.80996	0.0703016	0.999916	ENSMUSG00000030945	Acyl-CoA synthetase medium-chain family member 2	chr7	119554340	119600690	+
Acsm3	ENSMUSG00000030935_Acsm3	protein_coding	5.88412	11.9334	3.10768	34.517	1.06685	5.34623	10.1616	1.02121	9.12976	1.65679	1.01816	1.62724	0.103686	0.999916	ENSMUSG00000030935	Acyl-CoA synthetase medium-chain family member 3	chr7	119760923	119787513	+
Acss1	ENSMUSG00000027452_Acss1	protein_coding	30.4013	29.8334	39.2698	32.93	23.4708	44.5519	51.5336	35.7425	35.9667	-0.196675	0.350251	-0.561525	0.57444	0.999916	ENSMUSG00000027452	Acyl-CoA synthetase short-chain family member 1	chr2	150618105	150668500	-
Acss2	ENSMUSG00000027605_Acss2	protein_coding	8.82618	23.8668	25.144	40.4682	34.1393	33.8595	41.3721	20.4243	28.5125	-0.370598	0.499104	-0.742527	0.457768	0.999916	ENSMUSG00000027605	Acyl-CoA synthetase short-chain family member 2	chr2	155517948	155585724	+
Acot1	ENSMUSG00000072949_Acot1	protein_coding	0.980687	17.9001	1.97762	0.793495	1.06685	5.34623	9.43573	2.04243	4.94289	-0.431846	1.19256	-0.362117	0.717264	0.999916	ENSMUSG00000072949	Acyl-CoA thioesterase 1	chr12	84009502	84017670	+
Acot11	ENSMUSG00000034853_Acot11	protein_coding	11.7682	17.9001	31.3593	24.9951	23.4708	17.8208	37.0171	28.594	24.1157	-0.264171	0.453496	-0.582521	0.560216	0.999916	ENSMUSG00000034853	Acyl-CoA thioesterase 11	chr4	106744555	106804998	-
Acot12	ENSMUSG00000021620_Acot12	protein_coding	0.980687	11.9334	0.282517	4.36422	0	3.56415	1.45165	0	2.82208	1.57454	1.55397	1.01323	0.31095	NA	ENSMUSG00000021620	Acyl-CoA thioesterase 12	chr13	91741512	91786148	+
Acot13	ENSMUSG00000006717_Acot13	protein_coding	8.82618	17.9001	6.49788	13.4894	13.8691	8.91038	10.8874	6.12728	10.8135	0.0599043	0.575316	0.104124	0.917071	0.999916	ENSMUSG00000006717	Acyl-CoA thioesterase 13	chr13	24817948	24831517	-
Acot2	ENSMUSG00000021226_Acot2	protein_coding	13.7296	29.8334	13.5608	14.2829	16.0028	10.6925	18.1456	13.2758	16.1904	0.0524533	0.456329	0.114946	0.908488	0.999916	ENSMUSG00000021226	Acyl-CoA thioesterase 2	chr12	83987861	83993873	+
Acot7	ENSMUSG00000028937_Acot7	protein_coding	77.4743	71.6003	58.1984	67.8438	67.2117	44.5519	66.776	65.3577	64.8767	0.13184	0.250891	0.525487	0.599245	0.999916	ENSMUSG00000028937	Acyl-CoA thioesterase 7	chr4	152178134	152271855	+
Acot8	ENSMUSG00000017307_Acot8	protein_coding	10.7876	41.7668	13.5608	10.3154	9.60167	10.6925	9.43573	9.19092	14.4189	0.661275	0.574262	1.15152	0.249518	0.999916	ENSMUSG00000017307	Acyl-CoA thioesterase 8	chr2	164792768	164804882	-
Acot9	ENSMUSG00000025287_Acot9	protein_coding	99.0494	47.7335	99.7284	108.709	106.685	98.0142	74.0342	126.63	95.073	-0.102573	0.280138	-0.366152	0.714252	0.999916	ENSMUSG00000025287	Acyl-CoA thioesterase 9	chrX	155262443	155297654	+
Acbd3	ENSMUSG00000026499_Acbd3	protein_coding	176.524	83.5336	154.537	180.917	153.627	183.554	132.826	166.458	153.997	-0.0202503	0.238452	-0.0849239	0.932322	0.999916	ENSMUSG00000026499	Acyl-Coenzyme A binding domain containing 3	chr1	180726043	180754204	+
Acbd4	ENSMUSG00000056938_Acbd4	protein_coding	30.4013	23.8668	39.2698	28.1691	23.4708	37.4236	28.3072	17.3606	28.5336	0.278529	0.37241	0.747911	0.454514	0.999916	ENSMUSG00000056938	Acyl-Coenzyme A binding domain containing 4	chr11	103101682	103112200	+
Acbd5	ENSMUSG00000026781_Acbd5	protein_coding	124.547	107.4	113.007	142.829	150.426	130.092	108.148	100.079	122.066	0.0277534	0.222112	0.124952	0.900561	0.999916	ENSMUSG00000026781	Acyl-Coenzyme A binding domain containing 5	chr2	23068168	23114510	+
Acbd6	ENSMUSG00000033701_Acbd6	protein_coding	40.2082	23.8668	35.0321	30.9463	21.337	37.4236	26.1297	32.6788	30.9528	0.229501	0.33513	0.684811	0.493463	0.999916	ENSMUSG00000033701	Acyl-Coenzyme A binding domain containing 6	chr1	155558120	155691330	+
Acad10	ENSMUSG00000029456_Acad10	protein_coding	9.80687	11.9334	12.1482	13.8862	14.9359	16.0387	17.4198	17.3606	14.1912	-0.443048	0.424692	-1.04322	0.296846	0.999916	ENSMUSG00000029456	Acyl-Coenzyme A dehydrogenase family, member 10	chr5	121621026	121660514	-
Acad11	ENSMUSG00000090150_Acad11	protein_coding	44.1309	23.8668	62.1537	69.034	36.273	48.1161	69.6793	27.5728	47.6033	0.21889	0.408312	0.536084	0.5919	0.999916	ENSMUSG00000090150	Acyl-Coenzyme A dehydrogenase family, member 11	chr9	104063377	104127725	+
Acad12	ENSMUSG00000042647_Acad12	protein_coding	6.86481	17.9001	15.8209	16.2666	7.46797	14.2566	20.3231	18.3818	14.6602	-0.139963	0.528889	-0.264636	0.79129	0.999916	ENSMUSG00000042647	Acyl-Coenzyme A dehydrogenase family, member 12	chr5	121596775	121618938	-
Acad8	ENSMUSG00000031969_Acad8	protein_coding	23.5365	35.8001	35.0321	43.2455	45.8747	24.9491	37.0171	36.7637	35.2773	-0.0788839	0.344767	-0.228803	0.819022	0.999916	ENSMUSG00000031969	Acyl-Coenzyme A dehydrogenase family, member 8	chr9	26974135	26999566	-
Acad9	ENSMUSG00000027710_Acad9	protein_coding	33.3434	41.7668	65.2613	69.8275	57.61	49.8981	65.3243	52.0819	54.3892	-0.0410315	0.326101	-0.125825	0.899871	0.999916	ENSMUSG00000027710	Acyl-Coenzyme A dehydrogenase family, member 9	chr3	36065979	36092853	+
Acadl	ENSMUSG00000026003_Acadl	protein_coding	102.972	71.6003	140.411	194.406	119.487	162.169	160.407	118.461	133.739	-0.0749532	0.30643	-0.244602	0.806765	0.999916	ENSMUSG00000026003	Acyl-Coenzyme A dehydrogenase, long-chain	chr1	66830839	66863277	-
Acadm	ENSMUSG00000062908_Acadm	protein_coding	78.455	77.5669	80.2347	144.416	90.6825	58.8085	78.3892	67.4001	84.4941	0.393479	0.307585	1.27925	0.200808	0.999916	ENSMUSG00000062908	Acyl-Coenzyme A dehydrogenase, medium chain	chr3	153922357	153944632	-
Acads	ENSMUSG00000029545_Acads	protein_coding	52.9571	65.6336	85.0375	81.3332	72.546	62.3727	66.0501	79.6547	70.6981	0.0544223	0.25914	0.210011	0.833659	0.999916	ENSMUSG00000029545	Acyl-Coenzyme A dehydrogenase, short chain	chr5	115110299	115119346	-
Acadsb	ENSMUSG00000030861_Acadsb	protein_coding	128.47	95.467	123.46	129.736	134.423	128.31	119.035	105.185	120.511	0.0233016	0.190575	0.12227	0.902685	0.999916	ENSMUSG00000030861	Acyl-Coenzyme A dehydrogenase, short/branched chain	chr7	131410601	131448944	+
Acadvl	ENSMUSG00000018574_Acadvl	protein_coding	92.1846	53.7002	142.671	163.063	89.6156	78.4114	100.164	106.206	103.252	0.340772	0.317733	1.07251	0.283491	0.999916	ENSMUSG00000018574	Acyl-Coenzyme A dehydrogenase, very long chain	chr11	70010183	70015411	-
Acox1	ENSMUSG00000020777_Acox1	protein_coding	215.751	101.434	215.843	303.115	220.838	160.387	184.36	148.076	193.725	0.274713	0.295554	0.929484	0.352638	0.999916	ENSMUSG00000020777	Acyl-Coenzyme A oxidase 1, palmitoyl	chr11	116171888	116199045	-
Acox3	ENSMUSG00000029098_Acox3	protein_coding	61.7833	107.4	89.8403	90.0617	80.0139	78.4114	92.9057	103.143	87.9449	-0.0716872	0.241867	-0.296391	0.766931	0.999916	ENSMUSG00000029098	Acyl-Coenzyme A oxidase 3, pristanoyl	chr5	35583040	35615352	+
Agk	ENSMUSG00000029916_Agk	protein_coding	39.2275	35.8001	29.6642	33.7235	30.9387	55.2444	52.2594	41.8698	39.841	-0.398861	0.312928	-1.27461	0.202448	0.999916	ENSMUSG00000029916	Acylglycerol kinase	chr6	40325172	40396762	+
Aoah	ENSMUSG00000021322_Aoah	protein_coding	5.88412	23.8668	21.4713	10.7122	18.1365	3.56415	15.9682	21.4455	15.1311	-0.0606542	0.634607	-0.0955775	0.923856	0.999916	ENSMUSG00000021322	Acyloxyacyl hydrolase	chr13	20794119	21024252	+
Apeh	ENSMUSG00000032590_Apeh	protein_coding	65.706	41.7668	63.5662	63.0828	68.2786	26.7311	77.6633	67.4001	59.2744	-0.0088139	0.345347	-0.0255218	0.979639	0.999916	ENSMUSG00000032590	Acylpeptide hydrolase	chr9	108085413	108094606	-
Acyp1	ENSMUSG00000008822_Acyp1	protein_coding	6.86481	5.96669	7.06292	9.91868	3.20056	12.4745	5.8066	5.10607	7.05011	0.307905	0.663193	0.464276	0.64245	0.999916	ENSMUSG00000008822	Acylphosphatase 1, erythrocyte (common) type	chr12	85272398	85288438	-
Acyp2	ENSMUSG00000060923_Acyp2	protein_coding	17.6524	5.96669	10.4531	19.0439	7.46797	28.5132	6.53243	4.08485	12.4643	0.361985	0.707896	0.511353	0.609104	0.999916	ENSMUSG00000060923	Acylphosphatase 2, muscle type	chr11	30505991	30649587	-
Adamdec1	ENSMUSG00000022057_Adamdec1	protein_coding	21.5751	17.9001	4.23775	4.36422	16.0028	37.4236	3.62913	12.2546	14.6734	-0.622311	0.821311	-0.757704	0.448628	0.999916	ENSMUSG00000022057	ADAM-like, decysin 1	chr14	68563388	68582086	-
Adamtsl1	ENSMUSG00000066113_Adamtsl1	protein_coding	89.2425	29.8334	170.64	137.275	136.557	51.6802	112.503	118.461	105.774	0.0805424	0.448202	0.179701	0.857387	0.999916	ENSMUSG00000066113	ADAMTS-like 1	chr4	85514172	86428385	+
Adamtsl2	ENSMUSG00000036040_Adamtsl2	protein_coding	39.2275	5.96669	18.6461	23.4081	97.0836	46.334	29.7588	39.8273	37.5315	-1.16928	0.512961	-2.27948	0.0226388	0.612983	ENSMUSG00000036040	ADAMTS-like 2	chr2	27079379	27108981	+
Adamtsl3	ENSMUSG00000070469_Adamtsl3	protein_coding	31.382	11.9334	64.4138	90.4584	3.20056	3.56415	18.8715	20.4243	30.531	2.12427	0.71283	2.98006	0.00288196	0.185625	ENSMUSG00000070469	ADAMTS-like 3	chr7	82335694	82614450	+
Adamtsl4	ENSMUSG00000015850_Adamtsl4	protein_coding	12.7489	17.9001	30.5118	33.7235	16.0028	19.6028	42.0979	35.7425	26.0413	-0.204545	0.497988	-0.410742	0.681261	0.999916	ENSMUSG00000015850	ADAMTS-like 4	chr3	95676201	95687917	-
Adamtsl5	ENSMUSG00000043822_Adamtsl5	protein_coding	19.6137	53.7002	16.951	20.2341	2.1337	8.91038	28.3072	18.3818	21.029	0.769545	0.690433	1.11458	0.265029	0.999916	ENSMUSG00000043822	ADAMTS-like 5	chr10	80339110	80348412	-
Ap1b1	ENSMUSG00000009090_Ap1b1	protein_coding	209.867	226.734	283.364	230.907	180.298	178.208	253.313	314.534	234.653	0.0402309	0.243754	0.165047	0.868907	0.999916	ENSMUSG00000009090	Adaptor protein complex AP-1, beta 1 subunit	chr11	4986824	5042791	+
Ap1g1	ENSMUSG00000031731_Ap1g1	protein_coding	213.79	268.501	250.31	260.663	258.178	222.76	268.555	251.219	249.247	-0.0289824	0.155744	-0.186089	0.852375	0.999916	ENSMUSG00000031731	Adaptor protein complex AP-1, gamma 1 subunit	chr8	109778554	109864204	+
Ap1g2	ENSMUSG00000040701_Ap1g2	protein_coding	15.691	17.9001	18.6461	25.7886	22.4039	12.4745	26.1297	30.6364	21.2088	-0.225553	0.419864	-0.537206	0.591125	0.999916	ENSMUSG00000040701	Adaptor protein complex AP-1, gamma 2 subunit	chr14	55098578	55106593	-
Ap1m2	ENSMUSG00000003309_Ap1m2	protein_coding	1.96137	17.9001	0.282517	0.793495	0	1.78208	6.53243	2.04243	3.9118	0.401214	1.44687	0.277299	0.781551	0.999916	ENSMUSG00000003309	Adaptor protein complex AP-1, mu 2 subunit	chr9	21294275	21312337	-
Ap1s1	ENSMUSG00000004849_Ap1s1	protein_coding	68.6481	53.7002	87.2976	77.7625	75.7465	55.2444	72.5826	108.249	74.9038	-0.0692741	0.284352	-0.243621	0.807525	0.999916	ENSMUSG00000004849	Adaptor protein complex AP-1, sigma 1	chr5	137034993	137046135	-
Appl1	ENSMUSG00000040760_Appl1	protein_coding	118.663	107.4	114.419	109.899	149.359	131.874	133.552	126.63	123.975	-0.256267	0.172733	-1.4836	0.137914	0.999916	ENSMUSG00000040760	Adaptor protein, phosphotyrosine interaction, PH domain and leucine zipper containing 1	chr14	26918988	26971232	-
Appl2	ENSMUSG00000020263_Appl2	protein_coding	103.953	119.334	67.5215	63.4796	155.76	206.721	113.229	116.418	118.302	-0.802062	0.31025	-2.58521	0.00973184	0.396489	ENSMUSG00000020263	Adaptor protein, phosphotyrosine interaction, PH domain and leucine zipper containing 2	chr10	83600033	83648738	-
Ap5s1	ENSMUSG00000068264_Ap5s1	protein_coding	14.7103	11.9334	13.5608	12.2992	13.8691	7.12831	18.1456	21.4455	14.1365	-0.232049	0.473848	-0.48971	0.624339	0.999916	ENSMUSG00000068264	Adaptor-related protein 5 complex, sigma 1 subunit	chr2	131207078	131213514	+
Ap1ar	ENSMUSG00000074238_Ap1ar	protein_coding	59.8219	41.7668	48.8754	52.7674	60.8106	49.8981	52.2594	63.3152	53.6894	-0.120636	0.247515	-0.487389	0.625982	0.999916	ENSMUSG00000074238	Adaptor-related protein complex 1 associated regulatory protein	chr3	127807007	127837523	-
Ap1s2	ENSMUSG00000031367_Ap1s2	protein_coding	215.751	155.134	170.358	176.156	242.176	219.195	167.666	220.582	195.877	-0.220607	0.198348	-1.11222	0.266043	0.999916	ENSMUSG00000031367	Adaptor-related protein complex 1, sigma 2 subunit	chrX	163909017	163933666	+
Ap2a1	ENSMUSG00000060279_Ap2a1	protein_coding	156.91	119.334	164.142	142.036	160.028	167.515	142.262	187.903	155.016	-0.131018	0.187755	-0.697813	0.485294	0.999916	ENSMUSG00000060279	Adaptor-related protein complex 2, alpha 1 subunit	chr7	44900373	44929496	-
Ap2a2	ENSMUSG00000002957_Ap2a2	protein_coding	337.356	262.534	442.986	413.014	258.178	226.324	352.025	474.864	345.91	0.165961	0.280391	0.591891	0.553924	0.999916	ENSMUSG00000002957	Adaptor-related protein complex 2, alpha 2 subunit	chr7	141562173	141633011	+
Ap2b1	ENSMUSG00000035152_Ap2b1	protein_coding	445.232	340.101	420.102	449.515	433.142	392.057	362.187	455.461	412.225	0.0368833	0.154285	0.239059	0.81106	0.999916	ENSMUSG00000035152	Adaptor-related protein complex 2, beta 1 subunit	chr11	83299024	83405035	+
Ap2m1	ENSMUSG00000022841_Ap2m1	protein_coding	455.039	393.801	462.762	482.842	368.064	395.621	344.041	504.48	425.831	0.170214	0.174712	0.974258	0.329928	0.999916	ENSMUSG00000022841	Adaptor-related protein complex 2, mu 1 subunit	chr16	20535478	20544909	+
Ap2s1	ENSMUSG00000008036_Ap2s1	protein_coding	121.605	59.6669	203.412	165.444	128.022	156.823	139.359	209.349	147.96	-0.139258	0.331746	-0.419774	0.67465	0.999916	ENSMUSG00000008036	Adaptor-related protein complex 2, sigma 1 subunit	chr7	16738410	16749294	+
Ap3b1	ENSMUSG00000021686_Ap3b1	protein_coding	177.504	322.201	163.295	159.889	162.162	147.912	131.374	145.012	176.169	0.414773	0.254697	1.62849	0.10342	0.999916	ENSMUSG00000021686	Adaptor-related protein complex 3, beta 1 subunit	chr13	94358960	94566316	+
Ap3b2	ENSMUSG00000062444_Ap3b2	protein_coding	5.88412	0	2.54265	0.793495	2.1337	3.56415	7.98408	7.1485	3.75634	-1.03131	0.988423	-1.04339	0.296768	0.999916	ENSMUSG00000062444	Adaptor-related protein complex 3, beta 2 subunit	chr7	81460399	81493925	-
Ap3d1	ENSMUSG00000020198_Ap3d1	protein_coding	264.786	292.368	266.696	267.011	222.972	220.977	214.844	252.24	250.237	0.243362	0.141949	1.71443	0.0864498	0.999916	ENSMUSG00000020198	Adaptor-related protein complex 3, delta 1 subunit	chr10	80706978	80742211	-
Ap3m1	ENSMUSG00000021824_Ap3m1	protein_coding	119.644	77.5669	119.505	153.541	104.552	156.823	97.9864	118.461	118.51	0.0507215	0.258616	0.196126	0.844511	0.999916	ENSMUSG00000021824	Adaptor-related protein complex 3, mu 1 subunit	chr14	21031442	21052508	-
Ap3m2	ENSMUSG00000031539_Ap3m2	protein_coding	41.1889	77.5669	31.0768	32.93	44.8078	37.4236	52.2594	49.0183	45.784	-0.205624	0.347335	-0.592004	0.553848	0.999916	ENSMUSG00000031539	Adaptor-related protein complex 3, mu 2 subunit	chr8	22787354	22805622	-
Ap3s1	ENSMUSG00000024480_Ap3s1	protein_coding	86.3005	131.267	95.7731	128.546	87.4819	92.668	104.519	130.715	107.159	0.0516208	0.247672	0.208424	0.834898	0.999916	ENSMUSG00000024480	Adaptor-related protein complex 3, sigma 1 subunit	chr18	46741917	46790826	+
Ap3s2	ENSMUSG00000063801_Ap3s2	protein_coding	37.2661	41.7668	44.9201	43.6422	43.741	55.2444	60.9693	44.9334	46.5604	-0.279299	0.269332	-1.037	0.299734	0.999916	ENSMUSG00000063801	Adaptor-related protein complex 3, sigma 2 subunit	chr7	79875325	79920649	-
Ap5b1	ENSMUSG00000049562_Ap5b1	protein_coding	16.6717	53.7002	29.0992	24.2016	30.9387	21.3849	29.033	35.7425	30.0965	-0.117167	0.401252	-0.292004	0.770283	0.999916	ENSMUSG00000049562	Adaptor-related protein complex 5, beta 1 subunit	chr19	5568074	5571261	+
Ap5m1	ENSMUSG00000036291_Ap5m1	protein_coding	25.4979	71.6003	31.6419	30.5495	36.273	23.167	28.3072	21.4455	33.5603	0.350473	0.401508	0.872892	0.382722	0.999916	ENSMUSG00000036291	Adaptor-related protein complex 5, mu 1 subunit	chr14	49066495	49087723	+
Ap5z1	ENSMUSG00000039623_Ap5z1	protein_coding	17.6524	59.6669	27.6866	22.2179	24.5376	19.6028	47.9045	22.4667	30.2169	-0.0543517	0.480647	-0.11308	0.909967	0.999916	ENSMUSG00000039623	Adaptor-related protein complex 5, zeta 1 subunit	chr5	142463944	142478710	+
Ap1m1	ENSMUSG00000003033_Ap1m1	protein_coding	52.9571	71.6003	64.9788	49.1967	61.8774	69.501	47.9045	70.4637	61.0599	-0.0994824	0.265846	-0.374211	0.708247	0.999916	ENSMUSG00000003033	Adaptor-related protein complex AP-1, mu subunit 1	chr8	72240018	72257385	+
Ap4b1	ENSMUSG00000032952_Ap4b1	protein_coding	29.4206	23.8668	35.8796	32.5333	27.7382	24.9491	33.388	37.7849	30.695	0.0297454	0.320551	0.0927943	0.926067	0.999916	ENSMUSG00000032952	Adaptor-related protein complex AP-4, beta 1	chr3	103809520	103822025	+
Ap4e1	ENSMUSG00000001998_Ap4e1	protein_coding	34.324	53.7002	44.3551	52.3707	37.3398	53.4623	51.5336	42.891	46.2471	-0.0280424	0.288362	-0.0972471	0.92253	0.999916	ENSMUSG00000001998	Adaptor-related protein complex AP-4, epsilon 1	chr2	127008717	127067909	+
Ap4m1	ENSMUSG00000019518_Ap4m1	protein_coding	31.382	5.96669	40.3999	32.1365	41.6072	16.0387	52.9853	38.8061	32.4153	-0.316244	0.470526	-0.672108	0.501515	0.999916	ENSMUSG00000019518	Adaptor-related protein complex AP-4, mu 1	chr5	138172002	138180429	+
Ap4s1	ENSMUSG00000020955_Ap4s1	protein_coding	14.7103	17.9001	23.4489	19.8374	17.0696	26.7311	18.1456	15.3182	19.1452	0.048515	0.405643	0.1196	0.9048	0.999916	ENSMUSG00000020955	Adaptor-related protein complex AP-4, sigma 1	chr12	51690966	51738939	+
Asxl1	ENSMUSG00000042548_Asxl1	protein_coding	161.813	137.234	138.998	140.052	135.49	165.733	154.601	132.758	145.835	-0.0150248	0.177264	-0.0847599	0.932452	0.999916	ENSMUSG00000042548	Additional sex combs like 1	chr2	153345845	153404007	+
Asxl2	ENSMUSG00000037486_Asxl2	protein_coding	160.833	167.067	135.043	128.149	165.362	140.784	165.488	130.715	149.18	-0.0694301	0.193233	-0.359309	0.719364	0.999916	ENSMUSG00000037486	Additional sex combs like 2, transcriptional regulator	chr12	3426857	3506852	+
Add1	ENSMUSG00000029106_Add1	protein_coding	397.178	340.101	353.428	343.186	391.535	395.621	333.154	426.867	372.634	-0.101085	0.148816	-0.679258	0.496975	0.999916	ENSMUSG00000029106	Adducin 1 (alpha)	chr5	34573664	34632308	+
Add2	ENSMUSG00000030000_Add2	protein_coding	34.324	71.6003	11.5832	7.93495	36.273	55.2444	42.8237	28.594	36.0472	-0.582618	0.626241	-0.930343	0.352194	0.999916	ENSMUSG00000030000	Adducin 2 (beta)	chr6	86028681	86124409	+
Add3	ENSMUSG00000025026_Add3	protein_coding	182.408	119.334	152.276	196.39	113.086	185.336	109.6	129.694	148.516	0.326187	0.250928	1.29992	0.193628	0.999916	ENSMUSG00000025026	Adducin 3 (gamma)	chr19	53140445	53247399	+
Aprt	ENSMUSG00000006589_Aprt	protein_coding	84.3391	101.434	115.832	92.0454	78.9471	67.7189	82.7441	127.652	93.839	0.132634	0.271296	0.48889	0.624919	0.999916	ENSMUSG00000006589	Adenine phosphoribosyl transferase	chr8	122574635	122576909	-
Apc	ENSMUSG00000005871_Apc	protein_coding	410.908	298.334	250.875	290.816	395.802	386.711	295.411	299.216	328.509	-0.135885	0.219036	-0.620378	0.535009	0.999916	ENSMUSG00000005871	Adenomatosis polyposis coli	chr18	34220924	34322189	+
Apc2	ENSMUSG00000020135_Apc2	protein_coding	13.7296	35.8001	9.60556	9.52194	10.6685	14.2566	18.8715	8.16971	15.0779	0.08375	0.582281	0.143831	0.885634	0.999916	ENSMUSG00000020135	Adenomatosis polyposis coli 2	chr10	80295977	80318263	+
Apcdd1	ENSMUSG00000071847_Apcdd1	protein_coding	8.82618	5.96669	32.7719	25.3918	6.40111	5.34623	21.7748	41.8698	18.5436	0.0394073	0.763017	0.0516466	0.95881	0.999916	ENSMUSG00000071847	Adenomatosis polyposis coli down-regulated 1	chr18	62922327	62953195	+
Adora1	ENSMUSG00000042429_Adora1	protein_coding	6.86481	0	14.9734	25.7886	6.40111	8.91038	14.5165	0	9.68185	0.80251	0.995782	0.805909	0.420295	0.999916	ENSMUSG00000042429	Adenosine A1 receptor	chr1	134199223	134235431	-
Adora2a	ENSMUSG00000020178_Adora2a	protein_coding	62.764	29.8334	24.0139	22.2179	48.0084	60.5906	29.7588	29.6152	38.3503	-0.26007	0.463221	-0.561439	0.574498	0.999916	ENSMUSG00000020178	Adenosine A2a receptor	chr10	75316943	75334788	+
Adora2b	ENSMUSG00000018500_Adora2b	protein_coding	7.8455	5.96669	13.2783	10.7122	2.1337	5.34623	7.25826	18.3818	8.86533	0.271339	0.730931	0.371224	0.71047	0.999916	ENSMUSG00000018500	Adenosine A2b receptor	chr11	62248984	62266453	+
Adora3	ENSMUSG00000000562_Adora3	protein_coding	1.96137	0	0.565033	1.19024	1.06685	7.12831	4.35495	2.04243	2.28865	-1.6411	1.14454	-1.43386	0.151612	NA	ENSMUSG00000000562	Adenosine A3 receptor	chr3	105870858	105908926	+
Ada	ENSMUSG00000017697_Ada	protein_coding	32.3627	101.434	73.7368	56.7349	38.4067	51.6802	47.9045	69.4425	58.9627	0.269682	0.375196	0.718776	0.472279	0.999916	ENSMUSG00000017697	Adenosine deaminase	chr2	163726584	163750239	-
Adar	ENSMUSG00000027951_Adar	protein_coding	219.674	113.367	186.178	167.824	224.039	188.9	218.473	211.391	191.231	-0.242374	0.203058	-1.19362	0.232628	0.999916	ENSMUSG00000027951	Adenosine deaminase, RNA-specific	chr3	89715022	89753446	+
Adarb1	ENSMUSG00000020262_Adarb1	protein_coding	149.064	83.5336	170.64	143.623	165.362	151.476	112.503	139.906	139.514	0.0152721	0.24101	0.0633669	0.949474	0.999916	ENSMUSG00000020262	Adenosine deaminase, RNA-specific, B1	chr10	77290726	77418270	-
Adat1	ENSMUSG00000031949_Adat1	protein_coding	5.88412	23.8668	5.93285	11.1089	8.53482	5.34623	19.5973	6.12728	10.7998	-0.0801532	0.696846	-0.115023	0.908427	0.999916	ENSMUSG00000031949	Adenosine deaminase, tRNA-specific 1	chr8	111966908	111992302	-
Adal	ENSMUSG00000027259_Adal	protein_coding	23.5365	29.8334	22.3188	22.6146	33.0724	28.5132	34.8396	24.5091	27.4047	-0.38349	0.327635	-1.17048	0.241808	0.999916	ENSMUSG00000027259	Adenosine deaminase-like	chr2	121140428	121156680	+
Adk	ENSMUSG00000039197_Adk	protein_coding	22.5558	17.9001	37.8572	45.6259	57.61	19.6028	24.6781	31.6576	32.186	-0.0236145	0.465947	-0.0506808	0.95958	0.999916	ENSMUSG00000039197	Adenosine kinase	chr14	21052574	21448568	+
Ampd1	ENSMUSG00000070385_Ampd1	protein_coding	0	11.9334	57.9159	14.2829	3.20056	0	5.8066	0	11.6424	3.1686	1.37012	2.31265	0.0207418	0.587008	ENSMUSG00000070385	Adenosine monophosphate deaminase 1	chr3	103074014	103099720	+
Ampd2	ENSMUSG00000027889_Ampd2	protein_coding	77.4743	65.6336	79.9522	90.0617	83.2145	69.501	87.8249	98.0365	81.4623	-0.0782099	0.221191	-0.353586	0.723649	0.999916	ENSMUSG00000027889	Adenosine monophosphate deaminase 2	chr3	108074062	108086651	-
Ampd3	ENSMUSG00000005686_Ampd3	protein_coding	50.015	47.7335	72.0417	64.2731	60.8106	58.8085	73.3084	84.7607	63.9689	-0.195469	0.267369	-0.731082	0.464729	0.999916	ENSMUSG00000005686	Adenosine monophosphate deaminase 3	chr7	110768206	110812405	+
Adcy10	ENSMUSG00000026567_Adcy10	protein_coding	0.980687	5.96669	0.282517	2.38048	0	10.6925	8.70991	0	3.62659	-1.4875	1.50396	-0.989054	0.322637	0.999916	ENSMUSG00000026567	Adenylate cyclase 10	chr1	165485183	165576774	+
Adcy2	ENSMUSG00000021536_Adcy2	protein_coding	5.88412	11.9334	13.2783	17.4569	12.8022	7.12831	20.3231	8.16971	12.122	-0.000346686	0.593453	-0.000584185	0.999534	0.999916	ENSMUSG00000021536	Adenylate cyclase 2	chr13	68620043	68999541	-
Adcy3	ENSMUSG00000020654_Adcy3	protein_coding	171.62	89.5003	136.173	92.0454	122.688	98.0142	114.68	149.097	121.727	0.042691	0.277994	0.153568	0.87795	0.999916	ENSMUSG00000020654	Adenylate cyclase 3	chr12	4133103	4213525	+
Adcy4	ENSMUSG00000022220_Adcy4	protein_coding	102.972	17.9001	73.4543	74.1918	74.6797	74.8472	76.9375	77.6122	71.5744	-0.064291	0.328842	-0.195507	0.844996	0.999916	ENSMUSG00000022220	Adenylate cyclase 4	chr14	55769058	55784042	-
Adcy5	ENSMUSG00000022840_Adcy5	protein_coding	18.6331	5.96669	68.0865	50.7837	17.0696	19.6028	51.5336	22.4667	31.7678	0.461587	0.624144	0.739552	0.459572	0.999916	ENSMUSG00000022840	Adenylate cyclase 5	chr16	35154877	35305737	+
Adcy6	ENSMUSG00000022994_Adcy6	protein_coding	390.313	214.801	224.318	214.64	196.301	176.426	255.491	230.794	237.886	0.287001	0.262183	1.09466	0.273665	0.999916	ENSMUSG00000022994	Adenylate cyclase 6	chr15	98589994	98607633	-
Adcy7	ENSMUSG00000031659_Adcy7	protein_coding	107.876	232.701	266.413	288.039	161.095	99.7963	275.088	275.728	213.342	0.136614	0.397263	0.343889	0.73093	0.999916	ENSMUSG00000031659	Adenylate cyclase 7	chr8	88272403	88329962	+
Adcy9	ENSMUSG00000005580_Adcy9	protein_coding	34.324	65.6336	38.7048	34.9138	27.7382	48.1161	31.2105	25.5303	38.2714	0.28913	0.347794	0.831327	0.405789	0.999916	ENSMUSG00000005580	Adenylate cyclase 9	chr16	4287529	4420498	-
Adcyap1	ENSMUSG00000024256_Adcyap1	protein_coding	0	0	0	0	6.40111	17.8208	1.45165	0	3.20919	-5.20621	1.92863	-2.69943	0.00694582	NA	ENSMUSG00000024256	Adenylate cyclase activating polypeptide 1	chr17	93199422	93205485	+
Adcyap1r1	ENSMUSG00000029778_Adcyap1r1	protein_coding	55.8992	23.8668	46.0502	53.1642	32.0056	19.6028	42.8237	62.294	41.9633	0.248507	0.403712	0.615555	0.538188	0.999916	ENSMUSG00000029778	Adenylate cyclase activating polypeptide 1 receptor 1	chr6	55451978	55501451	+
Ak1	ENSMUSG00000026817_Ak1	protein_coding	66.6867	65.6336	180.528	149.574	96.0167	42.7698	117.584	179.734	112.316	0.112195	0.471183	0.238114	0.811793	0.999916	ENSMUSG00000026817	Adenylate kinase 1	chr2	32621758	32635058	+
Ak2	ENSMUSG00000028792_Ak2	protein_coding	99.0494	95.467	118.939	125.372	99.2173	58.8085	112.503	101.1	101.307	0.250226	0.25427	0.984096	0.325068	0.999916	ENSMUSG00000028792	Adenylate kinase 2	chr4	128991958	129011529	+
Ak3	ENSMUSG00000024782_Ak3	protein_coding	160.833	179.001	156.797	153.938	180.298	156.823	132.1	126.63	155.802	0.109402	0.191551	0.571137	0.567906	0.999916	ENSMUSG00000024782	Adenylate kinase 3	chr19	29020833	29047961	-
Ak4	ENSMUSG00000028527_Ak4	protein_coding	61.7833	59.6669	20.0587	37.691	32.0056	60.5906	69.6793	55.1455	49.5776	-0.358548	0.435609	-0.823095	0.410454	0.999916	ENSMUSG00000028527	Adenylate kinase 4	chr4	101419277	101466995	+
Ak5	ENSMUSG00000039058_Ak5	protein_coding	3.92275	11.9334	24.2964	13.0927	5.33426	5.34623	12.339	11.2334	10.9373	0.659849	0.693855	0.950989	0.34161	0.999916	ENSMUSG00000039058	Adenylate kinase 5	chr3	152462815	152668360	-
Ak6	ENSMUSG00000078941_Ak6	protein_coding	67.6674	5.96669	70.6292	73.3983	59.7437	71.2831	54.4369	66.3789	58.688	-0.0635197	0.384043	-0.165397	0.868631	0.999916	ENSMUSG00000078941	Adenylate kinase 6	chr13	100650979	100666359	+
Ak8	ENSMUSG00000026807_Ak8	protein_coding	0	0	0.565033	0.793495	0	1.78208	2.17748	0	0.66476	-0.75458	2.19231	-0.344194	0.730701	NA	ENSMUSG00000026807	Adenylate kinase 8	chr2	28700164	28813165	+
Adsl	ENSMUSG00000022407_Adsl	protein_coding	43.1502	35.8001	50.853	63.4796	48.0084	60.5906	39.1946	58.2092	49.9107	-0.00180861	0.30008	-0.0060271	0.995191	0.999916	ENSMUSG00000022407	Adenylosuccinate lyase	chr15	80948490	80970947	+
Adssl1	ENSMUSG00000011148_Adssl1	protein_coding	22.5558	59.6669	53.3956	39.6747	26.6713	17.8208	21.7748	29.6152	33.8969	0.800087	0.396605	2.01734	0.0436604	0.862482	ENSMUSG00000011148	Adenylosuccinate synthetase like 1	chr12	112620045	112641354	+
Adss	ENSMUSG00000015961_Adss	protein_coding	134.354	190.934	128.828	133.704	139.758	142.566	100.89	169.521	142.569	0.0385094	0.235025	0.163852	0.869847	0.999916	ENSMUSG00000015961	Adenylosuccinate synthetase, non muscle	chr1	177762962	177796511	-
Ajap1	ENSMUSG00000039546_Ajap1	protein_coding	0.980687	5.96669	0	0	27.7382	5.34623	0	0	5.00397	-3.48816	2.05552	-1.69697	0.0897026	0.999916	ENSMUSG00000039546	Adherens junction associated protein 1	chr4	153373221	153482811	-
Adgra2	ENSMUSG00000031486_Adgra2	protein_coding	235.365	190.934	302.293	292.006	242.176	253.055	267.104	310.449	261.673	-0.0312847	0.194472	-0.16087	0.872196	0.999916	ENSMUSG00000031486	Adhesion G protein-coupled receptor A2	chr8	27085583	27123436	+
Adgra3	ENSMUSG00000029090_Adgra3	protein_coding	76.4936	23.8668	92.1004	111.486	96.0167	94.45	54.4369	81.6971	78.8184	0.00240968	0.367956	0.00654881	0.994775	0.999916	ENSMUSG00000029090	Adhesion G protein-coupled receptor A3	chr5	49959956	50059006	-
Adgrb2	ENSMUSG00000028782_Adgrb2	protein_coding	12.7489	17.9001	5.65033	4.76097	0	3.56415	8.70991	0	6.66679	1.56599	1.10874	1.4124	0.157831	0.999916	ENSMUSG00000028782	Adhesion G protein-coupled receptor B2	chr4	129984870	130022633	+
Adgrb3	ENSMUSG00000033569_Adgrb3	protein_coding	6.86481	41.7668	4.52027	6.34796	9.60167	3.56415	8.70991	5.10607	10.8102	0.712989	0.818682	0.870898	0.38381	0.999916	ENSMUSG00000033569	Adhesion G protein-coupled receptor B3	chr1	25067476	25829707	-
Adgrd1	ENSMUSG00000044017_Adgrd1	protein_coding	106.895	77.5669	159.904	234.874	3.20056	7.12831	124.116	125.609	104.912	1.15649	1.08671	1.06421	0.287234	0.999916	ENSMUSG00000044017	Adhesion G protein-coupled receptor D1	chr5	129096750	129204599	+
Adgre1	ENSMUSG00000004730_Adgre1	protein_coding	142.2	256.568	599.218	352.708	250.71	231.67	428.237	512.649	346.745	-0.0672003	0.42913	-0.156597	0.875563	0.999916	ENSMUSG00000004730	Adhesion G protein-coupled receptor E1	chr17	57358686	57483529	+
Adgre5	ENSMUSG00000002885_Adgre5	protein_coding	246.152	256.568	329.132	265.424	228.306	301.171	213.393	285.94	265.761	0.112628	0.196881	0.572061	0.567281	0.999916	ENSMUSG00000002885	Adhesion G protein-coupled receptor E5	chr8	83723251	83741326	-
Adgrf4	ENSMUSG00000023918_Adgrf4	protein_coding	0.980687	0	1.41258	0	2.1337	1.78208	5.08078	0	1.42373	-1.44755	1.67231	-0.865602	0.386709	NA	ENSMUSG00000023918	Adhesion G protein-coupled receptor F4	chr17	42656891	42692284	-
Adgrf5	ENSMUSG00000056492_Adgrf5	protein_coding	2461.52	1074	922.982	844.675	1469.06	1787.42	1121.4	1579.82	1407.61	-0.166273	0.348352	-0.477313	0.633139	0.999916	ENSMUSG00000056492	Adhesion G protein-coupled receptor F5	chr17	43389466	43459557	+
Adgrg1	ENSMUSG00000031785_Adgrg1	protein_coding	39.2275	41.7668	79.3872	59.1154	50.1421	49.8981	75.4859	59.2304	56.7817	-0.0422767	0.331806	-0.127414	0.898613	0.999916	ENSMUSG00000031785	Adhesion G protein-coupled receptor G1	chr8	94974751	95014217	+
Adgrg3	ENSMUSG00000060470_Adgrg3	protein_coding	20.5944	59.6669	26.5566	18.6471	67.2117	65.9368	26.8555	26.5516	39.0026	-0.738547	0.497331	-1.48502	0.137538	0.999916	ENSMUSG00000060470	Adhesion G protein-coupled receptor G3	chr8	95017692	95045250	+
Adgrg5	ENSMUSG00000061577_Adgrg5	protein_coding	11.7682	47.7335	14.1258	15.8699	14.9359	8.91038	21.0489	20.4243	19.3521	0.144717	0.543106	0.266461	0.789884	0.999916	ENSMUSG00000061577	Adhesion G protein-coupled receptor G5	chr8	94923694	94943280	+
Adgrg6	ENSMUSG00000039116_Adgrg6	protein_coding	4.90344	23.8668	11.5832	20.2341	28.805	12.4745	29.7588	6.12728	17.2191	-0.469292	0.6629	-0.707938	0.478984	0.999916	ENSMUSG00000039116	Adhesion G protein-coupled receptor G6	chr10	14402583	14545179	-
Adgrl1	ENSMUSG00000013033_Adgrl1	protein_coding	122.586	149.167	148.886	115.85	119.487	121.181	130.649	112.334	127.518	0.124711	0.191705	0.650537	0.515345	0.999916	ENSMUSG00000013033	Adhesion G protein-coupled receptor L1	chr8	83900105	83941954	+
Adgrl2	ENSMUSG00000028184_Adgrl2	protein_coding	530.552	256.568	244.094	230.907	368.064	406.313	250.41	238.964	315.734	0.00680313	0.329326	0.0206577	0.983519	0.999916	ENSMUSG00000028184	Adhesion G protein-coupled receptor L2	chr3	148815583	148990555	-
Adgrl3	ENSMUSG00000037605_Adgrl3	protein_coding	56.8799	41.7668	11.5832	14.2829	46.9415	32.0774	33.388	11.2334	31.0191	-0.0590575	0.628165	-0.094016	0.925096	0.999916	ENSMUSG00000037605	Adhesion G protein-coupled receptor L3	chr5	81020138	81825133	+
Adgrl4	ENSMUSG00000039167_Adgrl4	protein_coding	841.43	310.268	329.414	355.486	938.83	1035.39	360.009	586.177	594.625	-0.66191	0.411989	-1.60662	0.108138	0.999916	ENSMUSG00000039167	Adhesion G protein-coupled receptor L4	chr3	151437887	151545086	+
Adgrv1	ENSMUSG00000069170_Adgrv1	protein_coding	2.94206	29.8334	1.41258	4.36422	13.8691	8.91038	13.0649	1.02121	9.42723	-0.392617	1.02534	-0.382915	0.701783	0.999916	ENSMUSG00000069170	Adhesion G protein-coupled receptor V1	chr13	81095068	81633154	-
Amigo1	ENSMUSG00000050947_Amigo1	protein_coding	4.90344	0	11.0181	13.4894	11.7354	8.91038	24.6781	11.2334	10.746	-0.696697	0.673324	-1.03471	0.300803	0.999916	ENSMUSG00000050947	Adhesion molecule with Ig like domain 1	chr3	108186335	108192286	+
Amigo2	ENSMUSG00000048218_Amigo2	protein_coding	34.324	5.96669	18.0811	17.4569	20.2702	1.78208	18.1456	10.2121	15.7798	0.637797	0.656475	0.971549	0.331275	0.999916	ENSMUSG00000048218	Adhesion molecule with Ig like domain 2	chr15	97244074	97247287	-
Amigo3	ENSMUSG00000032593_Amigo3	protein_coding	7.8455	0	7.62795	6.34796	6.40111	10.6925	13.0649	12.2546	8.0293	-0.686399	0.609272	-1.12659	0.259916	0.999916	ENSMUSG00000032593	Adhesion molecule with Ig like domain 3	chr9	108053159	108055701	+
Adrm1	ENSMUSG00000039041_Adrm1	protein_coding	57.8605	113.367	92.948	83.7137	77.8802	78.4114	112.503	80.6759	87.17	-0.0688383	0.272912	-0.252236	0.800858	0.999916	ENSMUSG00000039041	Adhesion regulating molecule 1	chr2	180171485	180176286	+
Apmap	ENSMUSG00000033096_Apmap	protein_coding	78.455	53.7002	72.3242	71.8113	87.4819	65.9368	83.4699	79.6547	74.1043	-0.151738	0.220661	-0.687653	0.491671	0.999916	ENSMUSG00000033096	Adipocyte plasma membrane associated protein	chr2	150583080	150608567	-
Arxes1	ENSMUSG00000048355_Arxes1	protein_coding	0	0	3.67272	7.14145	0	0	0.725826	0	1.4425	3.18756	2.17208	1.46751	0.142236	NA	ENSMUSG00000048355	Adipocyte-related X-chromosome expressed sequence 1	chrX	136033367	136034946	+
Arxes2	ENSMUSG00000048040_Arxes2	protein_coding	4.90344	0	34.1845	26.9788	2.1337	0	21.7748	7.1485	12.1405	1.13436	1.11395	1.01832	0.308525	0.999916	ENSMUSG00000048040	Adipocyte-related X-chromosome expressed sequence 2	chrX	135993824	135995355	+
Aamdc	ENSMUSG00000035642_Aamdc	protein_coding	8.82618	5.96669	16.1034	14.6797	10.6685	12.4745	10.8874	10.2121	11.2273	0.221672	0.515022	0.430414	0.666895	0.999916	ENSMUSG00000035642	Adipogenesis associated Mth938 domain containing	chr7	97550331	97579497	-
Adig	ENSMUSG00000044405_Adig	protein_coding	5.88412	5.96669	12.1482	10.7122	1.06685	0	7.25826	0	5.37954	1.95451	1.10682	1.76587	0.0774177	0.999916	ENSMUSG00000044405	Adipogenin	chr2	158502612	158508198	+
Adipor1	ENSMUSG00000026457_Adipor1	protein_coding	760.033	1867.57	403.434	348.741	331.791	422.352	312.831	459.546	613.288	1.13362	0.469106	2.41656	0.015668	0.513549	ENSMUSG00000026457	Adiponectin receptor 1	chr1	134415378	134433351	+
Adipor2	ENSMUSG00000030168_Adipor2	protein_coding	190.253	196.901	277.714	315.811	153.627	183.554	206.134	189.946	214.242	0.447366	0.230947	1.93709	0.0527341	0.923234	ENSMUSG00000030168	Adiponectin receptor 2	chr6	119353150	119417704	-
Adipoq	ENSMUSG00000022878_Adipoq	protein_coding	37.2661	53.7002	226.861	247.967	2.1337	0	96.5348	7.1485	83.9514	2.41346	1.49389	1.61556	0.10619	0.999916	ENSMUSG00000022878	Adiponectin, C1Q and collagen domain containing	chr16	23146536	23158028	+
Adnp2	ENSMUSG00000053950_Adnp2	protein_coding	71.5902	65.6336	65.5439	59.1154	69.3454	78.4114	71.8567	80.6759	70.2715	-0.202512	0.216226	-0.936577	0.348976	0.999916	ENSMUSG00000053950	ADNP homeobox 2	chr18	80126311	80151482	-
Adpgk	ENSMUSG00000025236_Adpgk	protein_coding	40.2082	59.6669	64.1313	73.3983	69.3454	53.4623	81.2925	65.3577	63.3578	-0.179794	0.289349	-0.621372	0.534355	0.999916	ENSMUSG00000025236	ADP-dependent glucokinase	chr9	59291558	59324052	+
Adprm	ENSMUSG00000020910_Adprm	protein_coding	28.4399	17.9001	17.7985	14.2829	10.6685	14.2566	17.4198	8.16971	16.117	0.620683	0.482533	1.2863	0.198338	0.999916	ENSMUSG00000020910	ADP-ribose/CDP-alcohol diphosphatase, manganese dependent	chr11	67037905	67052594	-
Adprh	ENSMUSG00000002844_Adprh	protein_coding	122.586	71.6003	101.141	84.1104	87.4819	80.1934	103.067	118.461	96.0801	-0.00369651	0.247608	-0.0149289	0.988089	0.999916	ENSMUSG00000002844	ADP-ribosylarginine hydrolase	chr16	38445399	38452689	-
Arf1	ENSMUSG00000048076_Arf1	protein_coding	538.397	411.701	477.736	567.746	571.833	570.264	482.674	575.964	524.539	-0.117107	0.153305	-0.763886	0.444935	0.999916	ENSMUSG00000048076	ADP-ribosylation factor 1	chr11	59211412	59228270	-
Arf2	ENSMUSG00000062421_Arf2	protein_coding	112.779	11.9334	108.204	112.676	138.691	114.053	97.9864	111.312	100.954	-0.322869	0.393084	-0.821374	0.411433	0.999916	ENSMUSG00000062421	ADP-ribosylation factor 2	chr11	103966739	103985337	+
Arf3	ENSMUSG00000051853_Arf3	protein_coding	205.944	196.901	218.668	194.406	229.373	235.234	262.023	241.006	222.944	-0.239948	0.147321	-1.62874	0.103369	0.999916	ENSMUSG00000051853	ADP-ribosylation factor 3	chr15	98737621	98763214	-
Arf4	ENSMUSG00000021877_Arf4	protein_coding	328.53	161.101	349.473	392.78	332.858	283.35	349.122	387.04	323.032	-0.0952595	0.252017	-0.377988	0.70544	0.999916	ENSMUSG00000021877	ADP-ribosylation factor 4	chr14	26638074	26665084	+
Arf5	ENSMUSG00000020440_Arf5	protein_coding	155.929	352.035	167.25	151.558	125.889	112.271	116.132	159.309	167.546	0.616437	0.304448	2.02477	0.0428912	0.852479	ENSMUSG00000020440	ADP-ribosylation factor 5	chr6	28423560	28426602	+
Arf6	ENSMUSG00000044147_Arf6	protein_coding	277.534	310.268	277.149	299.148	285.916	304.735	245.329	350.276	293.794	-0.0348817	0.168054	-0.207562	0.835571	0.999916	ENSMUSG00000044147	ADP-ribosylation factor 6	chr12	69372150	69375979	+
Arfgap1	ENSMUSG00000027575_Arfgap1	protein_coding	85.3198	113.367	133.065	122.992	108.819	65.9368	129.197	123.567	110.283	0.0825393	0.276916	0.298066	0.765653	0.999916	ENSMUSG00000027575	ADP-ribosylation factor GTPase activating protein 1	chr2	180967225	180982526	+
Arfgap2	ENSMUSG00000027255_Arfgap2	protein_coding	91.2039	89.5003	96.9032	81.3332	108.819	80.1934	82.0183	76.591	88.3203	0.0452467	0.221453	0.204318	0.838105	0.999916	ENSMUSG00000027255	ADP-ribosylation factor GTPase activating protein 2	chr2	91264974	91276931	+
Arfgap3	ENSMUSG00000054277_Arfgap3	protein_coding	79.4357	77.5669	85.6025	87.2844	78.9471	60.5906	59.5177	120.503	81.181	0.05462	0.292226	0.18691	0.851731	0.999916	ENSMUSG00000054277	ADP-ribosylation factor GTPase activating protein 3	chr15	83299740	83350247	-
Arfgef1	ENSMUSG00000067851_Arfgef1	protein_coding	232.423	244.634	272.629	285.261	301.919	279.786	259.12	264.494	267.533	-0.0761241	0.153596	-0.495612	0.620168	0.999916	ENSMUSG00000067851	ADP-ribosylation factor guanine nucleotide-exchange factor 1(brefeldin A-inhibited)	chr1	10137571	10232670	-
Arfgef2	ENSMUSG00000074582_Arfgef2	protein_coding	187.311	196.901	180.246	191.629	187.766	197.81	170.569	182.797	186.879	0.0280424	0.150604	0.186199	0.852288	0.999916	ENSMUSG00000074582	ADP-ribosylation factor guanine nucleotide-exchange factor 2 (brefeldin A-inhibited)	chr2	166805588	166898052	+
Arfip1	ENSMUSG00000074513_Arfip1	protein_coding	107.876	95.467	97.7507	107.122	132.29	96.2321	76.2117	130.715	105.458	-0.0806814	0.249747	-0.323053	0.746655	0.999916	ENSMUSG00000074513	ADP-ribosylation factor interacting protein 1	chr3	84496093	84582625	-
Arfip2	ENSMUSG00000030881_Arfip2	protein_coding	50.015	41.7668	45.7677	60.7024	28.805	30.2953	49.3561	41.8698	43.5723	0.41408	0.312884	1.32343	0.185693	0.999916	ENSMUSG00000030881	ADP-ribosylation factor interacting protein 2	chr7	105634203	105640416	-
Arfrp1	ENSMUSG00000038671_Arfrp1	protein_coding	34.324	17.9001	29.6642	30.1528	35.2061	16.0387	45.727	21.4455	28.8073	-0.0383938	0.419732	-0.0914724	0.927117	0.999916	ENSMUSG00000038671	ADP-ribosylation factor related protein 1	chr2	181357690	181365404	-
Arl1	ENSMUSG00000060904_Arl1	protein_coding	257.921	113.367	275.454	274.549	260.312	213.849	195.973	246.112	229.692	0.0614394	0.258029	0.23811	0.811796	0.999916	ENSMUSG00000060904	ADP-ribosylation factor-like 1	chr10	88730858	88744094	+
Arl10	ENSMUSG00000025870_Arl10	protein_coding	8.82618	11.9334	11.5832	14.2829	18.1365	21.3849	17.4198	11.2334	14.35	-0.511716	0.454919	-1.12485	0.260652	0.999916	ENSMUSG00000025870	ADP-ribosylation factor-like 10	chr13	54575015	54581128	+
Arl11	ENSMUSG00000043157_Arl11	protein_coding	9.80687	11.9334	22.8838	26.1853	14.9359	17.8208	21.0489	30.6364	19.4064	-0.151429	0.491	-0.308408	0.757772	0.999916	ENSMUSG00000043157	ADP-ribosylation factor-like 11	chr14	61309753	61311936	+
Arl13b	ENSMUSG00000022911_Arl13b	protein_coding	73.5515	35.8001	42.3775	42.0552	49.0752	37.4236	46.4528	50.0395	47.0969	0.107917	0.317534	0.33986	0.733962	0.999916	ENSMUSG00000022911	ADP-ribosylation factor-like 13B	chr16	62793685	62847040	-
Arl14	ENSMUSG00000098207_Arl14	protein_coding	0	17.9001	0	0.793495	0	0	0	0	2.33669	4.33487	2.71797	1.59489	0.110737	NA	ENSMUSG00000098207	ADP-ribosylation factor-like 14	chr3	69222419	69223618	+
Arl14ep	ENSMUSG00000027122_Arl14ep	protein_coding	49.0344	95.467	62.4362	60.7024	41.6072	46.334	57.3402	76.591	61.189	0.173355	0.309786	0.559598	0.575753	0.999916	ENSMUSG00000027122	ADP-ribosylation factor-like 14 effector protein	chr2	106962527	106974424	-
Arl15	ENSMUSG00000042348_Arl15	protein_coding	91.2039	77.5669	43.7901	45.2292	78.9471	94.45	45.0012	55.1455	66.4167	-0.120039	0.376426	-0.318891	0.749809	0.999916	ENSMUSG00000042348	ADP-ribosylation factor-like 15	chr13	113794505	114157461	+
Arl16	ENSMUSG00000057594_Arl16	protein_coding	12.7489	0	12.1482	9.12519	19.2033	7.12831	15.2423	8.16971	10.4708	-0.334264	0.608466	-0.549356	0.582761	0.999916	ENSMUSG00000057594	ADP-ribosylation factor-like 16	chr11	120464866	120467607	-
Arl2	ENSMUSG00000024944_Arl2	protein_coding	25.4979	41.7668	17.516	19.4406	19.2033	21.3849	15.2423	31.6576	23.9637	0.0811373	0.436346	0.185947	0.852486	0.999916	ENSMUSG00000024944	ADP-ribosylation factor-like 2	chr19	6134374	6141406	-
Arl2bp	ENSMUSG00000031776_Arl2bp	protein_coding	84.3391	95.467	49.4404	69.8275	66.1449	73.0651	84.1958	76.591	74.8839	-0.0870887	0.276793	-0.314635	0.753039	0.999916	ENSMUSG00000031776	ADP-ribosylation factor-like 2 binding protein	chr8	94666600	94674425	+
Arl3	ENSMUSG00000025035_Arl3	protein_coding	32.3627	41.7668	32.7719	32.1365	18.1365	24.9491	31.9363	35.7425	31.2253	0.256869	0.341064	0.75314	0.451366	0.999916	ENSMUSG00000025035	ADP-ribosylation factor-like 3	chr19	46531109	46573085	-
Arl4a	ENSMUSG00000047446_Arl4a	protein_coding	29.4206	41.7668	44.3551	42.452	21.337	110.489	45.727	21.4455	44.6241	-0.310733	0.541747	-0.573576	0.566255	0.999916	ENSMUSG00000047446	ADP-ribosylation factor-like 4A	chr12	40005447	40038025	-
Arl4c	ENSMUSG00000049866_Arl4c	protein_coding	85.3198	149.167	108.204	81.73	121.621	124.745	88.5507	118.461	109.725	-0.168516	0.25284	-0.666494	0.505095	0.999916	ENSMUSG00000049866	ADP-ribosylation factor-like 4C	chr1	88673125	88702221	-
Arl4d	ENSMUSG00000034936_Arl4d	protein_coding	14.7103	5.96669	8.4755	18.2504	8.53482	8.91038	5.8066	16.3394	10.8743	0.377262	0.599518	0.629276	0.529168	0.999916	ENSMUSG00000034936	ADP-ribosylation factor-like 4D	chr11	101665541	101667832	+
Arl5a	ENSMUSG00000036093_Arl5a	protein_coding	219.674	131.267	201.717	220.195	344.593	238.798	219.925	216.497	224.083	-0.356952	0.236777	-1.50754	0.131671	0.999916	ENSMUSG00000036093	ADP-ribosylation factor-like 5A	chr2	52397951	52424901	-
Arl5b	ENSMUSG00000017418_Arl5b	protein_coding	120.625	131.267	60.176	85.6974	83.2145	108.707	79.8408	66.3789	91.9882	0.181066	0.3124	0.579599	0.562185	0.999916	ENSMUSG00000017418	ADP-ribosylation factor-like 5B	chr2	15049395	15082456	+
Arl5c	ENSMUSG00000038352_Arl5c	protein_coding	8.82618	5.96669	15.8209	9.91868	10.6685	8.91038	18.1456	8.16971	10.8033	-0.0756951	0.567796	-0.133314	0.893945	0.999916	ENSMUSG00000038352	ADP-ribosylation factor-like 5C	chr11	97989578	97996181	-
Arl6	ENSMUSG00000022722_Arl6	protein_coding	14.7103	0	13.2783	15.4731	23.4708	16.0387	7.25826	17.3606	13.4488	-0.314309	0.579734	-0.54216	0.587708	0.999916	ENSMUSG00000022722	ADP-ribosylation factor-like 6	chr16	59612949	59639391	-
Arl6ip1	ENSMUSG00000030654_Arl6ip1	protein_coding	234.384	214.801	290.145	330.094	281.649	270.876	255.491	289.003	270.805	4.03865e-05	0.184256	0.000219186	0.999825	0.999916	ENSMUSG00000030654	ADP-ribosylation factor-like 6 interacting protein 1	chr7	118118891	118129662	-
Arl6ip4	ENSMUSG00000029404_Arl6ip4	protein_coding	37.2661	29.8334	28.2517	33.7235	25.6045	33.8595	14.5165	24.5091	28.4455	0.44169	0.371654	1.18844	0.234659	0.999916	ENSMUSG00000029404	ADP-ribosylation factor-like 6 interacting protein 4	chr5	124116089	124118196	+
Arl6ip5	ENSMUSG00000035199_Arl6ip5	protein_coding	184.369	143.201	144.931	147.59	128.022	124.745	169.117	158.288	150.033	0.0940138	0.201511	0.466544	0.640826	0.999916	ENSMUSG00000035199	ADP-ribosylation factor-like 6 interacting protein 5	chr6	97210689	97233315	+
Arl6ip6	ENSMUSG00000026960_Arl6ip6	protein_coding	37.2661	65.6336	31.0768	38.8812	46.9415	58.8085	38.4688	37.7849	44.3577	-0.20058	0.325485	-0.616249	0.53773	0.999916	ENSMUSG00000026960	ADP-ribosylation factor-like 6 interacting protein 6	chr2	53191726	53219220	+
Arl8a	ENSMUSG00000026426_Arl8a	protein_coding	65.706	89.5003	48.8754	51.1804	71.4791	51.6802	85.6474	88.8456	69.1143	-0.343412	0.29512	-1.16363	0.244572	0.999916	ENSMUSG00000026426	ADP-ribosylation factor-like 8A	chr1	135146824	135156269	+
Arl8b	ENSMUSG00000030105_Arl8b	protein_coding	201.041	292.368	175.443	189.645	245.376	208.503	177.101	168.5	207.247	0.0493492	0.224019	0.22029	0.825645	0.999916	ENSMUSG00000030105	ADP-ribosylation factor-like 8B	chr6	108783099	108825278	+
Adprhl1	ENSMUSG00000031448_Adprhl1	protein_coding	0	0	9.04053	10.3154	0	10.6925	5.08078	0	4.39115	0.464357	1.68034	0.276348	0.782281	0.999916	ENSMUSG00000031448	ADP-ribosylhydrolase like 1	chr8	13221663	13254162	-
Adprhl2	ENSMUSG00000042558_Adprhl2	protein_coding	35.3047	11.9334	44.0726	30.9463	34.1393	26.7311	34.1138	36.7637	31.7506	0.0339114	0.359997	0.094199	0.924951	0.999916	ENSMUSG00000042558	ADP-ribosylhydrolase like 2	chr4	126316047	126321703	-
Art1	ENSMUSG00000030996_Art1	protein_coding	0	0	14.1258	12.2992	0	1.78208	2.17748	1.02121	3.92572	2.54805	1.47368	1.72904	0.0838028	0.999916	ENSMUSG00000030996	ADP-ribosyltransferase 1	chr7	102101743	102113933	+
Art3	ENSMUSG00000034842_Art3	protein_coding	142.2	71.6003	64.1313	53.5609	34.1393	32.0774	47.9045	39.8273	60.6801	1.09676	0.385736	2.84329	0.00446509	0.250355	ENSMUSG00000034842	ADP-ribosyltransferase 3	chr5	92331827	92414628	+
Art4	ENSMUSG00000030217_Art4	protein_coding	0.980687	0	2.26013	0	30.9387	14.2566	1.45165	0	6.23598	-3.39101	1.54003	-2.20191	0.0276716	0.704065	ENSMUSG00000030217	ADP-ribosyltransferase 4	chr6	136848451	136857733	-
Art5	ENSMUSG00000070424_Art5	protein_coding	0.980687	0	0.565033	1.58699	0	10.6925	3.62913	1.02121	2.30944	-1.79937	1.40577	-1.27999	0.20055	NA	ENSMUSG00000070424	ADP-ribosyltransferase 5	chr7	102096879	102109489	-
Adra2a	ENSMUSG00000033717_Adra2a	protein_coding	7.8455	11.9334	11.3007	5.15772	4.26741	3.56415	42.8237	31.6576	14.8188	-1.27438	0.822181	-1.55	0.121141	0.999916	ENSMUSG00000033717	Adrenergic receptor, alpha 2a	chr19	54045182	54048982	+
Adrb2	ENSMUSG00000045730_Adrb2	protein_coding	6.86481	5.96669	12.7132	12.6959	4.26741	3.56415	15.9682	10.2121	9.03157	0.221373	0.680304	0.325403	0.744876	0.999916	ENSMUSG00000045730	Adrenergic receptor, beta 2	chr18	62177817	62179959	-
Adrb3	ENSMUSG00000031489_Adrb3	protein_coding	3.92275	0	14.4083	23.0113	2.1337	3.56415	25.4039	2.04243	9.31083	0.415556	1.06451	0.390373	0.696261	0.999916	ENSMUSG00000031489	Adrenergic receptor, beta 3	chr8	27225776	27250616	-
Acd	ENSMUSG00000038000_Acd	protein_coding	16.6717	11.9334	20.9062	19.8374	17.0696	14.2566	13.7907	21.4455	16.9889	0.160443	0.414376	0.387192	0.698614	0.999916	ENSMUSG00000038000	Adrenocortical dysplasia	chr8	105695860	105701102	-
Adm	ENSMUSG00000030790_Adm	protein_coding	120.625	113.367	55.3733	21.8211	51.2089	106.925	62.421	105.185	79.6157	-0.110801	0.512077	-0.216377	0.828694	0.999916	ENSMUSG00000030790	Adrenomedullin	chr7	110627661	110629820	+
Aebp1	ENSMUSG00000020473_Aebp1	protein_coding	666.867	429.602	1191.09	926.405	313.655	220.977	1029.95	1307.15	760.712	0.165732	0.523929	0.316326	0.751755	0.999916	ENSMUSG00000020473	AE binding protein 1	chr11	5861947	5872088	+
Aebp2	ENSMUSG00000030232_Aebp2	protein_coding	139.258	107.4	115.832	129.736	119.487	185.336	123.39	125.609	130.756	-0.133019	0.220931	-0.602087	0.547116	0.999916	ENSMUSG00000030232	AE binding protein 2	chr6	140622663	140678472	+
Aff1	ENSMUSG00000029313_Aff1	protein_coding	232.423	184.967	195.784	180.123	183.499	183.554	225.732	207.306	199.174	-0.0112819	0.17632	-0.0639857	0.948982	0.999916	ENSMUSG00000029313	AF4/FMR2 family, member 1	chr5	103692374	103855322	+
Aff2	ENSMUSG00000031189_Aff2	protein_coding	4.90344	17.9001	5.65033	5.55446	12.8022	10.6925	15.9682	4.08485	9.6945	-0.734487	0.67249	-1.09219	0.27475	0.999916	ENSMUSG00000031189	AF4/FMR2 family, member 2	chrX	69360294	69868037	+
Aff3	ENSMUSG00000037138_Aff3	protein_coding	8.82618	0	16.1034	12.6959	27.7382	23.167	11.6132	8.16971	13.5392	-0.638941	0.635196	-1.0059	0.314465	0.999916	ENSMUSG00000037138	AF4/FMR2 family, member 3	chr1	38177326	38664955	-
Aff4	ENSMUSG00000049470_Aff4	protein_coding	662.945	542.969	564.751	475.7	479.017	452.647	396.301	516.734	511.383	0.285998	0.169051	1.69179	0.0906864	0.999916	ENSMUSG00000049470	AF4/FMR2 family, member 4	chr11	53350833	53421830	+
Afdn	ENSMUSG00000068036_Afdn	protein_coding	263.805	155.134	191.829	219.798	295.518	351.069	157.504	193.009	228.458	-0.236161	0.299087	-0.789606	0.429758	0.999916	ENSMUSG00000068036	Afadin, adherens junction formation factor	chr17	13760539	13906150	+
Afm	ENSMUSG00000029369_Afm	protein_coding	2.94206	29.8334	0	5.55446	4.26741	0	0.725826	0	5.4154	2.70023	1.65186	1.63466	0.10212	0.999916	ENSMUSG00000029369	Afamin	chr5	90518932	90553543	+
Lace1	ENSMUSG00000038302_Lace1	protein_coding	8.82618	23.8668	14.9734	17.8536	10.6685	28.5132	23.2264	19.4031	18.4164	-0.410464	0.478247	-0.858268	0.390745	0.999916	ENSMUSG00000038302	AFG1 like ATPase	chr10	42312585	42478565	-
Afg3l1	ENSMUSG00000031967_Afg3l1	protein_coding	94.146	59.6669	92.3829	90.4584	81.0808	87.3217	84.9216	88.8456	84.853	0.0538141	0.2087	0.257854	0.796519	0.999916	ENSMUSG00000031967	AFG3-like AAA ATPase 1	chr8	123477903	123503916	+
Afg3l2	ENSMUSG00000024527_Afg3l2	protein_coding	63.7447	89.5003	67.239	84.1104	50.1421	55.2444	81.2925	64.3365	69.4512	0.227291	0.267267	0.850427	0.395088	0.999916	ENSMUSG00000024527	AFG3-like AAA ATPase 2	chr18	67404767	67449166	-
Aftph	ENSMUSG00000049659_Aftph	protein_coding	116.702	119.334	128.828	113.073	131.223	131.874	125.568	115.397	122.75	-0.0698824	0.175561	-0.398053	0.690591	0.999916	ENSMUSG00000049659	Aftiphilin	chr11	20685084	20741589	-
Acan	ENSMUSG00000030607_Acan	protein_coding	0.980687	35.8001	25.144	15.0764	2.1337	3.56415	7.98408	3.06364	11.7183	2.0653	0.904057	2.28448	0.0223432	0.608759	ENSMUSG00000030607	Aggrecan	chr7	79053483	79115099	+
Agrn	ENSMUSG00000041936_Agrn	protein_coding	1015.99	292.368	529.436	472.526	1144.73	834.012	505.175	704.637	687.36	-0.454365	0.376676	-1.20625	0.227721	0.999916	ENSMUSG00000041936	Agrin	chr4	156165290	156197488	-
Ahsa1	ENSMUSG00000021037_Ahsa1	protein_coding	101.011	83.5336	144.366	177.346	106.685	128.31	88.5507	138.885	121.086	0.191124	0.289242	0.660773	0.508758	0.999916	ENSMUSG00000021037	AHA1, activator of heat shock protein ATPase 1	chr12	87266746	87273997	+
Ahsa2	ENSMUSG00000020288_Ahsa2	protein_coding	38.2468	29.8334	46.3327	79.3495	48.0084	55.2444	51.5336	66.3789	51.866	-0.101339	0.351348	-0.288429	0.773018	0.999916	ENSMUSG00000020288	AHA1, activator of heat shock protein ATPase 2	chr11	23487882	23498030	-
Ahnak	ENSMUSG00000069833_Ahnak	protein_coding	5484	3460.68	7013.47	6420.17	4291.95	4011.45	6699.37	7304.74	5585.73	0.00612504	0.283631	0.0215951	0.982771	0.999916	ENSMUSG00000069833	AHNAK nucleoprotein (desmoyokin)	chr19	8989284	9076919	+
Ahnak2	ENSMUSG00000072812_Ahnak2	protein_coding	74.5322	137.234	172.053	140.449	96.0167	87.3217	145.165	150.118	125.361	0.126353	0.323525	0.390553	0.696128	0.999916	ENSMUSG00000072812	AHNAK nucleoprotein 2	chr12	112772194	112802657	-
Aaed1	ENSMUSG00000021482_Aaed1	protein_coding	29.4206	11.9334	20.9062	23.0113	13.8691	26.7311	21.7748	19.4031	20.8812	0.177642	0.400818	0.4432	0.657621	0.999916	ENSMUSG00000021482	AhpC/TSA antioxidant enzyme domain containing 1	chr13	64291836	64312710	-
Ajuba	ENSMUSG00000022178_Ajuba	protein_coding	171.62	119.334	96.6207	83.317	90.6825	98.0142	95.809	133.779	111.147	0.155412	0.297599	0.522219	0.601518	0.999916	ENSMUSG00000022178	Ajuba LIM protein	chr14	54567469	54577661	-
Akirin1	ENSMUSG00000023075_Akirin1	protein_coding	121.605	143.201	109.616	109.106	106.685	96.2321	97.9864	114.376	112.351	0.162892	0.19235	0.846848	0.39708	0.999916	ENSMUSG00000023075	Akirin 1	chr4	123734559	123750345	-
Akirin2	ENSMUSG00000028291_Akirin2	protein_coding	43.1502	29.8334	46.6152	49.9902	42.6741	39.2057	47.1787	36.7637	41.9264	0.111919	0.279788	0.400014	0.689146	0.999916	ENSMUSG00000028291	Akirin 2	chr4	34550937	34566908	+
Akt1s1	ENSMUSG00000011096_Akt1s1	protein_coding	78.455	77.5669	54.5257	53.1642	51.2089	60.5906	47.1787	36.7637	57.4317	0.38869	0.289802	1.34123	0.179847	0.999916	ENSMUSG00000011096	AKT1 substrate 1 (proline-rich)	chr7	44848991	44855421	+
Agxt	ENSMUSG00000026272_Agxt	protein_coding	0.980687	0	0.565033	5.15772	14.9359	0	0	0	2.70492	-0.915521	1.99343	-0.45927	0.64604	NA	ENSMUSG00000026272	Alanine-glyoxylate aminotransferase	chr1	93135240	93145421	+
Anpep	ENSMUSG00000039062_Anpep	protein_coding	93.1653	143.201	189.286	232.097	105.618	67.7189	227.183	168.5	153.346	0.212504	0.411478	0.516442	0.605546	0.999916	ENSMUSG00000039062	Alanyl (membrane) aminopeptidase	chr7	79821803	79861059	-
Aars	ENSMUSG00000031960_Aars	protein_coding	202.022	190.934	209.91	238.445	228.306	219.195	205.409	271.643	220.733	-0.114852	0.172948	-0.66408	0.506639	0.999916	ENSMUSG00000031960	Alanyl-tRNA synthetase	chr8	111033144	111057664	+
Aars2	ENSMUSG00000023938_Aars2	protein_coding	10.7876	29.8334	19.4936	23.4081	10.6685	21.3849	15.2423	27.5728	19.7989	0.0814779	0.481983	0.169047	0.865759	0.999916	ENSMUSG00000023938	Alanyl-tRNA synthetase 2, mitochondrial	chr17	45506841	45520842	+
Aarsd1	ENSMUSG00000075528_Aarsd1	protein_coding	27.4592	29.8334	40.6824	30.9463	30.9387	35.6415	6.53243	38.8061	30.105	0.244768	0.525303	0.465956	0.641247	0.999916	ENSMUSG00000075528	Alanyl-tRNA synthetase domain containing 1	chr11	101406839	101417615	-
Alb	ENSMUSG00000029368_Alb	protein_coding	200.06	5.96669	2.26013	1977.39	1100.99	7.12831	46.4528	2.04243	417.786	0.91896	2.06882	0.444195	NA	NA	ENSMUSG00000029368	Albumin	chr5	90460897	90476602	+
Adh1	ENSMUSG00000074207_Adh1	protein_coding	3.92275	0	14.4083	21.8211	320.056	147.912	12.339	3.06364	65.4404	-3.50041	1.41437	-2.47489	0.0133278	0.467294	ENSMUSG00000074207	Alcohol dehydrogenase 1 (class I)	chr3	138260991	138290698	+
Adh4	ENSMUSG00000037797_Adh4	protein_coding	0	5.96669	0	2.38048	2.1337	0	0	0	1.31011	1.30738	2.48916	0.52523	0.599424	NA	ENSMUSG00000037797	Alcohol dehydrogenase 4 (class II), pi polypeptide	chr3	138415466	138430892	+
Adh5	ENSMUSG00000028138_Adh5	protein_coding	70.6095	101.434	94.078	98.7901	106.685	90.8859	68.2276	108.249	92.3698	-0.0458507	0.252409	-0.181653	0.855855	0.999916	ENSMUSG00000028138	Alcohol dehydrogenase 5 (class III), chi polypeptide	chr3	138443093	138455499	+
Adh7	ENSMUSG00000055301_Adh7	protein_coding	0	0	2.26013	3.17398	4.26741	16.0387	2.9033	0	3.58044	-1.66047	1.41627	-1.17242	0.241027	0.999916	ENSMUSG00000055301	Alcohol dehydrogenase 7 (class IV), mu or sigma polypeptide	chr3	138217760	138233382	+
Adhfe1	ENSMUSG00000025911_Adhfe1	protein_coding	6.86481	0	14.9734	19.0439	11.7354	3.56415	10.8874	3.06364	8.76658	0.652452	0.781329	0.835055	0.403687	0.999916	ENSMUSG00000025911	Alcohol dehydrogenase, iron containing, 1	chr1	9547948	9580673	+
Aldh1b1	ENSMUSG00000035561_Aldh1b1	protein_coding	3.92275	11.9334	13.5608	11.9024	18.1365	10.6925	16.694	8.16971	11.8765	-0.387044	0.579127	-0.668323	0.503927	0.999916	ENSMUSG00000035561	Aldehyde dehydrogenase 1 family, member B1	chr4	45799022	45804604	+
Aldh1l1	ENSMUSG00000030088_Aldh1l1	protein_coding	13.7296	5.96669	40.9649	74.9853	80.0139	30.2953	32.6621	21.4455	37.5079	-0.183344	0.66412	-0.27607	0.782494	0.999916	ENSMUSG00000030088	Aldehyde dehydrogenase 1 family, member L1	chr6	90486427	90600203	+
Aldh1l2	ENSMUSG00000020256_Aldh1l2	protein_coding	50.015	29.8334	37.5747	78.9527	101.351	37.4236	79.115	128.673	67.8673	-0.769028	0.433949	-1.77216	0.0763681	0.999916	ENSMUSG00000020256	Aldehyde dehydrogenase 1 family, member L2	chr10	83487450	83534140	-
Aldh16a1	ENSMUSG00000007833_Aldh16a1	protein_coding	23.5365	41.7668	75.7144	58.3219	39.4735	46.334	65.3243	79.6547	53.7658	-0.174582	0.423305	-0.412425	0.680028	0.999916	ENSMUSG00000007833	Aldehyde dehydrogenase 16 family, member A1	chr7	45140684	45154584	-
Aldh18a1	ENSMUSG00000025007_Aldh18a1	protein_coding	82.3777	101.434	135.325	157.905	112.02	76.6293	106.696	165.437	117.228	0.0697997	0.316836	0.220302	0.825636	0.999916	ENSMUSG00000025007	Aldehyde dehydrogenase 18 family, member A1	chr19	40550257	40588463	-
Aldh2	ENSMUSG00000029455_Aldh2	protein_coding	173.582	369.935	322.916	384.845	163.228	146.13	198.15	237.943	249.591	0.733859	0.291577	2.51686	0.0118406	0.438672	ENSMUSG00000029455	Aldehyde dehydrogenase 2, mitochondrial	chr5	121566027	121593824	-
Aldh3b1	ENSMUSG00000024885_Aldh3b1	protein_coding	29.4206	23.8668	36.4446	38.4845	24.5376	26.7311	33.388	47.997	32.6088	0.0139584	0.355941	0.0392154	0.968719	0.999916	ENSMUSG00000024885	Aldehyde dehydrogenase 3 family, member B1	chr19	3913493	3929761	-
Aldh4a1	ENSMUSG00000028737_Aldh4a1	protein_coding	45.1116	41.7668	48.3103	54.3544	32.0056	19.6028	42.0979	41.8698	40.6399	0.480608	0.320426	1.4999	0.133639	0.999916	ENSMUSG00000028737	Aldehyde dehydrogenase 4 family, member A1	chr4	139622866	139649690	+
Aldh9a1	ENSMUSG00000026687_Aldh9a1	protein_coding	71.5902	95.467	74.3019	82.9202	54.4095	73.0651	74.76	88.8456	76.9199	0.112729	0.243812	0.462359	0.643824	0.999916	ENSMUSG00000026687	Aldehyde dehydrogenase 9, subfamily A1	chr1	167349991	167368532	+
Aldh1a1	ENSMUSG00000053279_Aldh1a1	protein_coding	120.625	298.334	51.7005	65.4633	54.4095	76.6293	8.70991	24.5091	87.5476	1.68128	0.66649	2.52259	0.0116495	0.43282	ENSMUSG00000053279	Aldehyde dehydrogenase family 1, subfamily A1	chr19	20601961	20643462	+
Aldh1a2	ENSMUSG00000013584_Aldh1a2	protein_coding	39.2275	5.96669	131.653	63.4796	6.40111	8.91038	21.0489	21.4455	37.2666	2.09801	0.683968	3.06741	0.00215924	0.15954	ENSMUSG00000013584	Aldehyde dehydrogenase family 1, subfamily A2	chr9	71215789	71296243	+
Aldh1a3	ENSMUSG00000015134_Aldh1a3	protein_coding	53.9378	71.6003	148.039	70.621	62.9443	7.12831	42.0979	44.9334	62.6627	1.13033	0.538253	2.1	0.035729	0.77951	ENSMUSG00000015134	Aldehyde dehydrogenase family 1, subfamily A3	chr7	66390890	66427517	-
Aldh1a7	ENSMUSG00000024747_Aldh1a7	protein_coding	0.980687	0	5.0853	9.12519	2.1337	0	4.35495	0	2.70998	1.31121	1.43101	0.916282	0.359519	NA	ENSMUSG00000024747	Aldehyde dehydrogenase family 1, subfamily A7	chr19	20692953	20727562	-
Aldh3a2	ENSMUSG00000010025_Aldh3a2	protein_coding	93.1653	53.7002	93.7955	73.795	98.1504	67.7189	105.971	109.27	86.9457	-0.225243	0.258593	-0.871031	0.383737	0.999916	ENSMUSG00000010025	Aldehyde dehydrogenase family 3, subfamily A2	chr11	61223417	61267464	-
Aldh6a1	ENSMUSG00000021238_Aldh6a1	protein_coding	68.6481	23.8668	91.5354	97.5999	56.5432	55.2444	67.5018	41.8698	62.8511	0.453057	0.355431	1.27467	0.202425	0.999916	ENSMUSG00000021238	Aldehyde dehydrogenase family 6, subfamily A1	chr12	84430723	84450950	-
Aldh7a1	ENSMUSG00000053644_Aldh7a1	protein_coding	50.015	17.9001	69.7816	73.3983	55.4763	40.9878	63.1468	80.6759	56.4227	-0.0765038	0.372573	-0.205339	0.837307	0.999916	ENSMUSG00000053644	Aldehyde dehydrogenase family 7, member A1	chr18	56509687	56572951	-
Aox1	ENSMUSG00000063558_Aox1	protein_coding	41.1889	41.7668	48.3103	53.5609	29.8719	35.6415	52.9853	23.4879	40.8517	0.394536	0.347917	1.13399	0.256797	0.999916	ENSMUSG00000063558	Aldehyde oxidase 1	chr1	58029931	58106413	+
Akr1a1	ENSMUSG00000028692_Akr1a1	protein_coding	569.779	572.802	925.242	850.626	616.641	600.56	688.808	957.898	722.795	0.0371734	0.243868	0.152432	0.878846	0.999916	ENSMUSG00000028692	Aldo-keto reductase family 1, member A1 (aldehyde reductase)	chr4	116636510	116651680	-
Akr1b10	ENSMUSG00000061758_Akr1b10	protein_coding	19.6137	29.8334	27.9691	34.9138	26.6713	37.4236	26.1297	22.4667	28.1277	0.0249614	0.359728	0.0693895	0.94468	0.999916	ENSMUSG00000061758	Aldo-keto reductase family 1, member B10 (aldose reductase)	chr6	34384218	34396950	+
Akr1b3	ENSMUSG00000001642_Akr1b3	protein_coding	181.427	101.434	189.004	182.107	100.284	69.501	90.7282	154.203	133.586	0.691609	0.299171	2.31175	0.0207915	0.587008	ENSMUSG00000001642	Aldo-keto reductase family 1, member B3 (aldose reductase)	chr6	34302434	34317478	-
Akr1b7	ENSMUSG00000052131_Akr1b7	protein_coding	0	5.96669	0.84755	0.793495	83.2145	49.8981	0	0	17.59	-4.87145	2.25013	-2.16496	0.0303908	0.728868	ENSMUSG00000052131	Aldo-keto reductase family 1, member B7	chr6	34412334	34423142	+
Akr1b8	ENSMUSG00000029762_Akr1b8	protein_coding	121.605	155.134	118.657	124.182	126.955	74.8472	104.519	111.312	117.151	0.259588	0.220956	1.17484	0.240058	0.999916	ENSMUSG00000029762	Aldo-keto reductase family 1, member B8	chr6	34354119	34368463	+
Akr1c13	ENSMUSG00000021213_Akr1c13	protein_coding	1.96137	0	16.386	23.8048	11.7354	21.3849	13.7907	12.2546	12.6647	-0.263465	0.778251	-0.338535	0.73496	0.999916	ENSMUSG00000021213	Aldo-keto reductase family 1, member C13	chr13	4191184	4205596	+
Akr1c14	ENSMUSG00000033715_Akr1c14	protein_coding	11.7682	0	29.6642	12.6959	12.8022	7.12831	10.8874	5.10607	11.2565	0.777366	0.695003	1.11851	0.26335	0.999916	ENSMUSG00000033715	Aldo-keto reductase family 1, member C14	chr13	4049011	4090422	+
Akr1c18	ENSMUSG00000021214_Akr1c18	protein_coding	3.92275	11.9334	0	0.793495	603.838	523.93	1.45165	1.02121	143.361	-6.318	2.02763	-3.11595	0.00183352	0.145326	ENSMUSG00000021214	Aldo-keto reductase family 1, member C18	chr13	4132615	4150654	-
Akr1c6	ENSMUSG00000021210_Akr1c6	protein_coding	0	0	0	11.5057	16.0028	0	0.725826	0	3.52929	-0.436247	2.34124	-0.186332	NA	NA	ENSMUSG00000021210	Aldo-keto reductase family 1, member C6	chr13	4434306	4457530	+
Akr1cl	ENSMUSG00000025955_Akr1cl	protein_coding	0.980687	5.96669	0.282517	0.396747	214.437	256.619	4.35495	0	60.3797	-6.85964	1.8667	-3.67474	0.000238094	0.039266	ENSMUSG00000025955	Aldo-keto reductase family 1, member C-like	chr1	65012689	65032759	-
Akr1d1	ENSMUSG00000038641_Akr1d1	protein_coding	3.92275	0	0	7.5382	49.0752	21.3849	1.45165	0	10.4216	-2.48989	1.55975	-1.59634	0.110414	0.999916	ENSMUSG00000038641	Aldo-keto reductase family 1, member D1	chr6	37530173	37568815	+
Akr1e1	ENSMUSG00000045410_Akr1e1	protein_coding	10.7876	5.96669	9.60556	12.2992	16.0028	10.6925	20.3231	5.10607	11.3479	-0.354538	0.581495	-0.609701	0.54206	0.999916	ENSMUSG00000045410	Aldo-keto reductase family 1, member E1	chr13	4590757	4609174	-
Akr7a5	ENSMUSG00000028743_Akr7a5	protein_coding	15.691	47.7335	27.1216	16.2666	26.6713	28.5132	20.3231	29.6152	26.4919	-0.167707	0.430249	-0.389791	0.696691	0.999916	ENSMUSG00000028743	Aldo-keto reductase family 7, member A5 (aflatoxin aldehyde reductase)	chr4	139310744	139318426	+
Aldoa	ENSMUSG00000030695_Aldoa	protein_coding	1530.85	1276.87	1846.25	1683.8	1057.25	1272.4	1127.93	1810.61	1450.75	0.272099	0.217391	1.25166	0.210695	0.999916	ENSMUSG00000030695	Aldolase A, fructose-bisphosphate	chr7	126795234	126809108	-
Aldob	ENSMUSG00000028307_Aldob	protein_coding	2.94206	5.96669	4.52027	63.4796	67.2117	49.8981	5.08078	7.1485	25.781	-0.679742	1.05033	-0.647168	0.517523	0.999916	ENSMUSG00000028307	Aldolase B, fructose-bisphosphate	chr4	49535995	49549546	-
Aldoc	ENSMUSG00000017390_Aldoc	protein_coding	1.96137	5.96669	6.49788	6.34796	5.33426	10.6925	7.25826	10.2121	6.78388	-0.641514	0.670168	-0.957243	0.338444	0.999916	ENSMUSG00000017390	Aldolase C, fructose-bisphosphate	chr11	78322968	78327781	+
Acer2	ENSMUSG00000038007_Acer2	protein_coding	212.809	77.5669	40.6824	37.691	49.0752	60.5906	45.727	35.7425	69.9856	0.952184	0.550996	1.72811	0.0839677	0.999916	ENSMUSG00000038007	Alkaline ceramidase 2	chr4	86874396	86934822	+
Acer3	ENSMUSG00000030760_Acer3	protein_coding	58.8412	89.5003	92.948	83.7137	70.4123	74.8472	93.6315	83.7395	80.9542	-0.0062231	0.247912	-0.025102	0.979974	0.999916	ENSMUSG00000030760	Alkaline ceramidase 3	chr7	98206389	98321208	-
Alpl	ENSMUSG00000028766_Alpl	protein_coding	32.3627	17.9001	12.1482	14.2829	5.33426	1.78208	2.9033	1.02121	10.9668	2.74681	0.730632	3.7595	0.000170255	0.0309249	ENSMUSG00000028766	Alkaline phosphatase, liver/bone/kidney	chr4	137741733	137796384	-
Alkbh1	ENSMUSG00000079036_Alkbh1	protein_coding	30.4013	65.6336	40.3999	31.343	30.9387	49.8981	47.9045	37.7849	41.788	-0.125748	0.340084	-0.369756	0.711564	0.999916	ENSMUSG00000079036	AlkB homolog 1, histone H2A dioxygenase	chr12	87425840	87444017	-
Alkbh2	ENSMUSG00000044339_Alkbh2	protein_coding	4.90344	0	9.88808	2.77723	2.1337	3.56415	2.9033	11.2334	4.67541	0.0662908	0.9549	0.0694217	0.944654	0.999916	ENSMUSG00000044339	AlkB homolog 2, alpha-ketoglutarate-dependent dioxygenase	chr5	114123926	114128218	-
Alkbh3	ENSMUSG00000040174_Alkbh3	protein_coding	32.3627	29.8334	26.8391	27.3756	27.7382	14.2566	39.1946	21.4455	27.3807	0.123921	0.391661	0.3164	0.751699	0.999916	ENSMUSG00000040174	AlkB homolog 3, alpha-ketoglutarate-dependent dioxygenase	chr2	93980550	94010807	-
Alkbh4	ENSMUSG00000039754_Alkbh4	protein_coding	8.82618	5.96669	12.9958	7.14145	11.7354	7.12831	18.1456	6.12728	9.75834	-0.244787	0.611817	-0.400099	0.689083	0.999916	ENSMUSG00000039754	AlkB homolog 4, lysine demethylase	chr5	136136146	136141615	+
Alkbh5	ENSMUSG00000042650_Alkbh5	protein_coding	356.97	292.368	285.059	266.614	289.117	343.941	297.588	322.704	306.795	-0.059395	0.164155	-0.361823	0.717484	0.999916	ENSMUSG00000042650	AlkB homolog 5, RNA demethylase	chr11	60536381	60558512	+
Alkbh6	ENSMUSG00000042831_Alkbh6	protein_coding	18.6331	23.8668	15.2559	15.0764	12.8022	12.4745	25.4039	11.2334	16.8433	0.0967553	0.46964	0.20602	0.836775	0.999916	ENSMUSG00000042831	AlkB homolog 6	chr7	30308717	30314304	+
Alkbh7	ENSMUSG00000002661_Alkbh7	protein_coding	4.90344	5.96669	8.19298	7.5382	3.20056	5.34623	3.62913	12.2546	6.37897	0.18274	0.724973	0.252064	0.800991	0.999916	ENSMUSG00000002661	AlkB homolog 7	chr17	56997339	56999322	+
Alkbh8	ENSMUSG00000025899_Alkbh8	protein_coding	59.8219	47.7335	41.8125	51.9739	48.0084	60.5906	43.5495	50.0395	50.4412	0.00969377	0.269538	0.0359644	0.971311	0.999916	ENSMUSG00000025899	AlkB homolog 8, tRNA methyltransferase	chr9	3335140	3391154	+
Agmo	ENSMUSG00000050103_Agmo	protein_coding	47.073	23.8668	31.0768	26.5821	8.53482	12.4745	25.4039	17.3606	24.0466	1.01087	0.4624	2.18613	0.0288059	0.717569	ENSMUSG00000050103	Alkylglycerol monooxygenase	chr12	37241641	37582202	+
Agps	ENSMUSG00000042410_Agps	protein_coding	203.002	179.001	243.247	255.505	251.777	226.324	209.764	274.706	230.416	-0.0902711	0.186666	-0.483597	0.628672	0.999916	ENSMUSG00000042410	Alkylglycerone phosphate synthase	chr2	75832177	75931350	+
Aif1	ENSMUSG00000024397_Aif1	protein_coding	50.9957	95.467	91.5354	57.9251	86.415	60.5906	84.1958	82.7183	76.2304	-0.144559	0.292533	-0.494162	0.621192	0.999916	ENSMUSG00000024397	Allograft inflammatory factor 1	chr17	35170991	35176068	-
Aif1l	ENSMUSG00000001864_Aif1l	protein_coding	4.90344	0	9.60556	9.52194	10.6685	16.0387	10.8874	17.3606	9.87327	-0.856199	0.604267	-1.41692	0.156506	0.999916	ENSMUSG00000001864	Allograft inflammatory factor 1-like	chr2	31950139	31973442	+
Atraid	ENSMUSG00000013622_Atraid	protein_coding	67.6674	35.8001	79.1046	57.9251	44.8078	48.1161	58.066	78.6335	58.7651	0.142507	0.314248	0.453486	0.650199	0.999916	ENSMUSG00000013622	All-trans retinoic acid induced differentiation factor	chr5	31048312	31054623	+
Alms1	ENSMUSG00000063810_Alms1	protein_coding	48.0537	89.5003	47.4628	53.1642	67.2117	53.4623	91.454	45.9546	62.0329	-0.239349	0.329679	-0.726007	0.467835	0.999916	ENSMUSG00000063810	ALMS1, centrosome and basal body associated	chr6	85587531	85702753	+
Ambp	ENSMUSG00000028356_Ambp	protein_coding	5.88412	0	0.565033	51.5772	23.4708	1.78208	1.45165	2.04243	10.8467	1.07776	1.35928	0.792891	NA	NA	ENSMUSG00000028356	Alpha 1 microglobulin/bikunin	chr4	63143275	63154799	-
A4galt	ENSMUSG00000047878_A4galt	protein_coding	82.3777	47.7335	54.2432	38.0877	35.2061	26.7311	60.9693	63.3152	51.083	0.245959	0.396259	0.620702	0.534795	0.999916	ENSMUSG00000047878	Alpha 1,4-galactosyltransferase	chr15	83226726	83251774	-
Aagab	ENSMUSG00000037257_Aagab	protein_coding	76.4936	95.467	87.5801	54.7511	56.5432	60.5906	72.5826	82.7183	73.3408	0.150666	0.276928	0.544061	0.586399	0.999916	ENSMUSG00000037257	Alpha- and gamma-adaptin binding protein	chr9	63602660	63644588	+
Ganab	ENSMUSG00000071650_Ganab	protein_coding	284.399	214.801	355.406	387.225	392.602	286.914	325.17	374.785	327.663	-0.11714	0.216558	-0.540919	0.588563	0.999916	ENSMUSG00000071650	Alpha glucosidase 2 alpha neutral subunit	chr19	8898090	8916663	+
Atat1	ENSMUSG00000024426_Atat1	protein_coding	5.88412	11.9334	9.32305	10.3154	10.6685	8.91038	10.1616	8.16971	9.42077	-0.0811945	0.529134	-0.153448	0.878045	0.999916	ENSMUSG00000024426	Alpha tubulin acetyltransferase 1	chr17	35897595	35910075	-
A1bg	ENSMUSG00000022347_A1bg	protein_coding	0.980687	0	0	21.0276	36.273	0	0.725826	0	7.37589	-0.70914	2.95197	-0.240226	NA	NA	ENSMUSG00000022347	Alpha-1-B glycoprotein	chr15	60917589	60921270	-
Azgp1	ENSMUSG00000037053_Azgp1	protein_coding	0.980687	5.96669	0	15.0764	4.26741	1.78208	5.8066	0	4.23498	0.865407	1.52936	0.565862	0.571488	0.999916	ENSMUSG00000037053	Alpha-2-glycoprotein 1, zinc	chr5	137981520	137990233	+
Ahsg	ENSMUSG00000022868_Ahsg	protein_coding	20.5944	0	5.36782	216.227	119.487	3.56415	12.339	5.10607	47.8358	0.796695	1.67851	0.474643	NA	NA	ENSMUSG00000022868	Alpha-2-HS-glycoprotein	chr16	22892042	22899438	+
BC048546	ENSMUSG00000047228_BC048546	protein_coding	0	11.9334	0	1.19024	2.1337	1.78208	7.98408	0	3.12793	-0.857874	1.79629	-0.477581	0.632949	NA	ENSMUSG00000047228	Alpha-2-macroglobulin like 1	chr6	128539821	128581608	-
Alpk1	ENSMUSG00000028028_Alpk1	protein_coding	47.073	65.6336	43.7901	38.4845	44.8078	33.8595	65.3243	45.9546	48.1159	-0.0820244	0.31486	-0.260511	0.79447	0.999916	ENSMUSG00000028028	Alpha-kinase 1	chr3	127670310	127780527	-
Alpk2	ENSMUSG00000032845_Alpk2	protein_coding	2.94206	17.9001	10.7356	11.1089	0	3.56415	5.08078	0	6.41645	2.19218	1.06163	2.06493	0.0389298	0.814029	ENSMUSG00000032845	Alpha-kinase 2	chr18	65265529	65393888	-
Alpk3	ENSMUSG00000038763_Alpk3	protein_coding	0	29.8334	24.2964	49.5934	3.20056	5.34623	5.8066	0	14.7596	2.86092	1.13326	2.52449	0.0115866	0.431915	ENSMUSG00000038763	Alpha-kinase 3	chr7	81057600	81105612	+
Amacr	ENSMUSG00000022244_Amacr	protein_coding	14.7103	5.96669	15.8209	15.4731	9.60167	33.8595	9.43573	18.3818	15.4062	-0.270021	0.563716	-0.479002	0.631937	0.999916	ENSMUSG00000022244	Alpha-methylacyl-CoA racemase	chr15	10981756	10996624	+
Naglu	ENSMUSG00000001751_Naglu	protein_coding	60.8026	77.5669	123.742	93.2356	104.552	92.668	76.9375	146.034	96.9423	-0.210195	0.319501	-0.657886	0.510612	0.999916	ENSMUSG00000001751	Alpha-N-acetylglucosaminidase (Sanfilippo disease IIIB)	chr11	101070012	101077672	+
Ammecr1	ENSMUSG00000042225_Ammecr1	protein_coding	171.62	119.334	111.877	125.769	147.226	122.963	97.2606	107.227	125.41	0.167586	0.242246	0.691802	0.489062	0.999916	ENSMUSG00000042225	Alport syndrome, mental retardation, midface hypoplasia and elliptocytosis chromosomal region gene 1	chrX	142851146	142966728	-
Als2cl	ENSMUSG00000044037_Als2cl	protein_coding	10.7876	5.96669	22.6013	30.9463	36.273	26.7311	31.2105	29.6152	24.2665	-0.63267	0.467614	-1.35297	0.176064	0.999916	ENSMUSG00000044037	ALS2 C-terminal like	chr9	110879870	110900530	+
Als2	ENSMUSG00000026024_Als2	protein_coding	55.8992	59.6669	67.239	86.0942	86.415	98.0142	82.7441	53.1031	73.647	-0.209956	0.287511	-0.730253	0.465236	0.999916	ENSMUSG00000026024	Alsin Rho guanine nucleotide exchange factor	chr1	59162926	59237231	-
Aspscr1	ENSMUSG00000025142_Aspscr1	protein_coding	58.8412	65.6336	49.1579	48.4032	40.5404	33.8595	55.8886	51.0607	50.4231	0.209004	0.282071	0.740962	0.458716	0.999916	ENSMUSG00000025142	Alveolar soft part sarcoma chromosome region, candidate 1 (human)	chr11	120672973	120709447	+
Alyref	ENSMUSG00000025134_Alyref	protein_coding	61.7833	59.6669	93.7955	95.2194	74.6797	67.7189	47.9045	81.6971	72.8082	0.253026	0.295043	0.85759	0.391119	0.999916	ENSMUSG00000025134	Aly/REF export factor	chr11	120592121	120598365	-
Alyref2	ENSMUSG00000060244_Alyref2	protein_coding	8.82618	5.96669	5.65033	7.5382	9.60167	7.12831	7.25826	5.10607	7.13446	-0.0395003	0.601396	-0.0656809	0.947632	0.999916	ENSMUSG00000060244	Aly/REF export factor 2	chr1	171503478	171504750	+
Amdhd2	ENSMUSG00000036820_Amdhd2	protein_coding	22.5558	71.6003	53.1131	45.2292	40.5404	46.334	50.082	57.188	48.3303	-0.103595	0.360076	-0.287703	0.773574	0.999916	ENSMUSG00000036820	Amidohydrolase domain containing 2	chr17	24155833	24163766	-
Aoc2	ENSMUSG00000078651_Aoc2	protein_coding	4.90344	23.8668	5.36782	3.57073	4.26741	8.91038	7.98408	6.12728	8.12474	-0.014787	0.758898	-0.0194849	0.984454	0.999916	ENSMUSG00000078651	Amine oxidase, copper containing 2 (retina-specific)	chr11	101325063	101329702	+
Aoc3	ENSMUSG00000019326_Aoc3	protein_coding	569.779	173.034	346.93	290.022	148.292	165.733	434.77	490.183	327.343	0.164049	0.45855	0.357757	0.720525	0.999916	ENSMUSG00000019326	Amine oxidase, copper containing 3	chr11	101330605	101341938	+
Aoc1	ENSMUSG00000029811_Aoc1	protein_coding	0	0	0	0	1.06685	3.56415	3.62913	0	1.03252	-3.58459	2.2922	-1.56382	0.117859	NA	ENSMUSG00000029811	Amine oxidase, copper-containing 1	chr6	48872896	48909188	+
Acmsd	ENSMUSG00000026348_Acmsd	protein_coding	4.90344	53.7002	0.565033	1.98374	0	1.78208	1.45165	0	8.04827	4.1106	1.54718	2.65683	0.00788795	0.345012	ENSMUSG00000026348	Amino carboxymuconate semialdehyde decarboxylase	chr1	127729413	127767978	+
Aimp1	ENSMUSG00000028029_Aimp1	protein_coding	53.9378	77.5669	52.2656	52.3707	55.4763	67.7189	54.4369	49.0183	57.8489	-0.0198166	0.253087	-0.0782994	0.93759	0.999916	ENSMUSG00000028029	Aminoacyl tRNA synthetase complex-interacting multifunctional protein 1	chr3	132660499	132684370	-
Aimp2	ENSMUSG00000029610_Aimp2	protein_coding	20.5944	47.7335	29.3817	26.9788	20.2702	23.167	16.694	36.7637	27.6979	0.245946	0.412432	0.59633	0.550955	0.999916	ENSMUSG00000029610	Aminoacyl tRNA synthetase complex-interacting multifunctional protein 2	chr5	143902704	143909847	-
Acy1	ENSMUSG00000023262_Acy1	protein_coding	6.86481	0	9.88808	11.1089	13.8691	14.2566	8.70991	10.2121	9.36369	-0.433185	0.591669	-0.73214	0.464083	0.999916	ENSMUSG00000023262	Aminoacylase 1	chr9	106432981	106438319	-
Aasdh	ENSMUSG00000055923_Aasdh	protein_coding	13.7296	17.9001	11.5832	19.8374	18.1365	14.2566	31.2105	5.10607	16.47	-0.177436	0.58813	-0.301696	0.762884	0.999916	ENSMUSG00000055923	Aminoadipate-semialdehyde dehydrogenase	chr5	76873659	76905514	-
Aasdhppt	ENSMUSG00000025894_Aasdhppt	protein_coding	27.4592	41.7668	36.4446	33.3268	44.8078	49.8981	28.3072	34.7213	37.0915	-0.200009	0.322055	-0.621039	0.534574	0.999916	ENSMUSG00000025894	Aminoadipate-semialdehyde dehydrogenase-phosphopantetheinyl transferase	chr9	4294793	4309471	-
Alad	ENSMUSG00000028393_Alad	protein_coding	123.567	137.234	85.0375	65.0666	118.421	103.36	100.89	75.5698	101.143	-0.0204933	0.299099	-0.0685168	0.945374	0.999916	ENSMUSG00000028393	Aminolevulinate, delta-, dehydratase	chr4	62509169	62519918	-
Alas1	ENSMUSG00000032786_Alas1	protein_coding	51.9764	47.7335	102.836	106.328	78.9471	83.7576	60.9693	45.9546	72.3129	0.272711	0.358516	0.760665	0.446857	0.999916	ENSMUSG00000032786	Aminolevulinic acid synthase 1	chr9	106233455	106248654	-
Alas2	ENSMUSG00000025270_Alas2	protein_coding	2605.69	19171	290.992	570.523	139.758	311.863	165.488	474.864	2966.27	4.37334	1.22542	3.56885	0.000358549	0.0519931	ENSMUSG00000025270	Aminolevulinic acid synthase 2, erythroid	chrX	150547375	150570638	+
Amt	ENSMUSG00000032607_Amt	protein_coding	4.90344	17.9001	1.41258	4.76097	1.06685	7.12831	13.7907	0	6.37036	0.0863331	1.16849	0.0738841	0.941103	0.999916	ENSMUSG00000032607	Aminomethyltransferase	chr9	108296853	108302302	+
Npepps	ENSMUSG00000001441_Npepps	protein_coding	170.64	125.3	139.563	149.971	131.223	110.489	153.149	169.521	143.732	0.065278	0.208974	0.312374	0.754757	0.999916	ENSMUSG00000001441	Aminopeptidase puromycin sensitive	chr11	97205842	97280638	-
Npepl1	ENSMUSG00000039263_Npepl1	protein_coding	92.1846	101.434	94.078	74.9853	77.8802	92.668	82.0183	71.485	85.8416	0.136968	0.217593	0.629472	0.52904	0.999916	ENSMUSG00000039263	Aminopeptidase-like 1	chr2	174110349	174123070	+
Aes	ENSMUSG00000054452_Aes	protein_coding	282.438	304.301	212.17	226.146	199.501	162.169	143.713	223.646	219.261	0.462504	0.221217	2.09072	0.0365532	0.784964	ENSMUSG00000054452	Amino-terminal enhancer of split	chr10	81559494	81566362	+
Ammecr1l	ENSMUSG00000041915_Ammecr1l	protein_coding	145.142	101.434	124.59	132.91	128.022	128.31	114.68	113.355	123.555	0.105542	0.184772	0.571202	0.567863	0.999916	ENSMUSG00000041915	AMME chromosomal region gene 1-like	chr18	31759824	31784071	+
Areg	ENSMUSG00000029378_Areg	protein_coding	0	11.9334	0.282517	0	0	0	0.725826	0	1.61771	2.20623	2.56946	0.858636	0.390541	NA	ENSMUSG00000029378	Amphiregulin	chr5	91139599	91148432	+
Os9	ENSMUSG00000040462_Os9	protein_coding	342.26	369.935	245.507	294.387	329.657	224.542	235.167	312.491	294.243	0.157578	0.215482	0.731281	0.464608	0.999916	ENSMUSG00000040462	Amplified in osteosarcoma	chr10	127094259	127121160	-
Amy1	ENSMUSG00000074264_Amy1	protein_coding	4.90344	17.9001	10.7356	13.8862	6.40111	5.34623	7.98408	2.04243	8.64989	0.99591	0.679934	1.46471	0.142999	0.999916	ENSMUSG00000074264	Amylase 1, salivary	chr3	113555710	113606699	-
Amy2a3	ENSMUSG00000093931_Amy2a3	protein_coding	4.90344	41.7668	0	1.98374	11.7354	19.6028	48.6303	0	16.0778	-0.932063	1.44528	-0.644901	0.518991	0.999916	ENSMUSG00000093931	Amylase 2a3	chr3	113312455	113324052	-
Amy2a5	ENSMUSG00000074268_Amy2a5	protein_coding	0	0	0	1.19024	3.20056	12.4745	55.1627	1.02121	9.13116	-5.1235	1.48155	-3.45819	0.00054381	0.0704153	ENSMUSG00000074268	Amylase 2a5	chr3	113247178	113258837	-
Agl	ENSMUSG00000033400_Agl	protein_coding	66.6867	53.7002	155.384	118.231	66.1449	76.6293	113.955	87.8244	92.3194	0.250509	0.364951	0.686417	0.49245	0.999916	ENSMUSG00000033400	Amylo-1,6-glucosidase, 4-alpha-glucanotransferase	chr3	116739999	116808166	-
App	ENSMUSG00000022892_App	protein_coding	2354.63	1324.6	1376.42	1419.96	1705.9	1496.94	1249.15	1644.15	1571.47	0.0903634	0.229178	0.394294	0.693364	0.999916	ENSMUSG00000022892	Amyloid beta (A4) precursor protein	chr16	84954440	85173707	-
Apba1	ENSMUSG00000024897_Apba1	protein_coding	21.5751	53.7002	24.5789	32.1365	11.7354	12.4745	63.8726	31.6576	31.4664	0.0223908	0.589951	0.0379536	0.969725	0.999916	ENSMUSG00000024897	Amyloid beta (A4) precursor protein binding, family A, member 1	chr19	23758876	23949597	+
Apba3	ENSMUSG00000004931_Apba3	protein_coding	61.7833	65.6336	68.6515	63.4796	50.1421	42.7698	40.6462	57.188	56.2868	0.444168	0.247473	1.79481	0.0726836	0.999916	ENSMUSG00000004931	Amyloid beta (A4) precursor protein-binding, family A, member 3	chr10	81268172	81273246	+
Apbb1	ENSMUSG00000037032_Apbb1	protein_coding	13.7296	11.9334	22.8838	19.8374	16.0028	12.4745	21.7748	19.4031	17.2549	0.0549641	0.434886	0.126387	0.899425	0.999916	ENSMUSG00000037032	Amyloid beta (A4) precursor protein-binding, family B, member 1	chr7	105558483	105581653	-
Apbb1ip	ENSMUSG00000026786_Apbb1ip	protein_coding	60.8026	77.5669	62.4362	60.3056	32.0056	53.4623	121.939	64.3365	66.6068	-0.0993655	0.40552	-0.245032	0.806432	0.999916	ENSMUSG00000026786	Amyloid beta (A4) precursor protein-binding, family B, member 1 interacting protein	chr2	22774094	22875653	+
Apbb2	ENSMUSG00000029207_Apbb2	protein_coding	860.063	542.969	429.708	368.578	738.262	668.279	447.109	550.434	575.675	-0.128201	0.298064	-0.430112	0.667114	0.999916	ENSMUSG00000029207	Amyloid beta (A4) precursor protein-binding, family B, member 2	chr5	66298703	66618784	-
Aplp1	ENSMUSG00000006651_Aplp1	protein_coding	42.1695	29.8334	18.9286	15.4731	30.9387	26.7311	32.6621	26.5516	27.911	-0.213274	0.429842	-0.496169	0.619775	0.999916	ENSMUSG00000006651	Amyloid beta (A4) precursor-like protein 1	chr7	30434982	30445535	-
Aplp2	ENSMUSG00000031996_Aplp2	protein_coding	1521.05	751.803	720.7	766.913	1042.31	1056.77	761.391	793.483	926.803	0.0457317	0.281723	0.162328	0.871047	0.999916	ENSMUSG00000031996	Amyloid beta (A4) precursor-like protein 2	chr9	31149557	31211815	-
Appbp2	ENSMUSG00000018481_Appbp2	protein_coding	159.852	143.201	147.474	178.536	184.565	163.951	154.601	155.224	160.926	-0.0429784	0.174921	-0.245702	0.805913	0.999916	ENSMUSG00000018481	Amyloid beta precursor protein (cytoplasmic tail) binding protein 2	chr11	85187262	85235130	-
Als2cr12	ENSMUSG00000047528_Als2cr12	protein_coding	1.96137	0	0.565033	2.38048	0	1.78208	3.62913	0	1.28976	0.122912	1.66822	0.0736786	0.941266	NA	ENSMUSG00000047528	Amyotrophic lateral sclerosis 2 chromosome region 12	chr1	58646903	58695989	-
Anapc1	ENSMUSG00000014355_Anapc1	protein_coding	408.947	298.334	418.69	455.466	395.802	383.146	363.639	416.655	392.585	0.0576966	0.159521	0.361686	0.717586	0.999916	ENSMUSG00000014355	Anaphase promoting complex subunit 1	chr2	128610104	128687391	-
Anapc10	ENSMUSG00000036977_Anapc10	protein_coding	17.6524	5.96669	16.1034	21.4244	12.8022	19.6028	19.5973	15.3182	16.0584	0.0332767	0.444365	0.074886	0.940305	0.999916	ENSMUSG00000036977	Anaphase promoting complex subunit 10	chr8	79711820	79779059	+
Anapc11	ENSMUSG00000025135_Anapc11	protein_coding	35.3047	23.8668	37.0097	37.691	38.4067	21.3849	42.8237	34.7213	33.9011	0.0107521	0.329092	0.032672	0.973936	0.999916	ENSMUSG00000025135	Anaphase promoting complex subunit 11	chr11	120598421	120608198	+
Anapc13	ENSMUSG00000035048_Anapc13	protein_coding	20.5944	23.8668	18.0811	26.1853	14.9359	28.5132	13.0649	18.3818	20.4529	0.274229	0.418014	0.656029	0.511805	0.999916	ENSMUSG00000035048	Anaphase promoting complex subunit 13	chr9	102626296	102634425	+
Anapc16	ENSMUSG00000020107_Anapc16	protein_coding	53.9378	35.8001	62.4362	42.8487	61.8774	49.8981	50.082	68.4213	53.1627	-0.173979	0.285376	-0.609649	0.542094	0.999916	ENSMUSG00000020107	Anaphase promoting complex subunit 16	chr10	59987409	60003135	-
Anapc2	ENSMUSG00000026965_Anapc2	protein_coding	106.895	83.5336	127.415	100.377	109.886	112.271	150.972	155.224	118.322	-0.299549	0.231178	-1.29575	0.195062	0.999916	ENSMUSG00000026965	Anaphase promoting complex subunit 2	chr2	25272478	25285915	+
Anapc4	ENSMUSG00000029176_Anapc4	protein_coding	103.953	113.367	115.549	121.008	122.688	103.36	121.939	136.843	117.338	-0.0976412	0.187009	-0.52212	0.601587	0.999916	ENSMUSG00000029176	Anaphase promoting complex subunit 4	chr5	52834012	52867797	+
Anapc7	ENSMUSG00000029466_Anapc7	protein_coding	50.9957	41.7668	61.5886	58.7186	66.1449	58.8085	47.1787	50.0395	54.4052	0.0165943	0.262907	0.0631186	0.949672	0.999916	ENSMUSG00000029466	Anaphase promoting complex subunit 7	chr5	122421693	122444912	+
Anapc15	ENSMUSG00000030649_Anapc15	protein_coding	19.6137	23.8668	27.4041	32.5333	23.4708	26.7311	23.2264	27.5728	25.5524	0.0878957	0.350084	0.25107	0.80176	0.999916	ENSMUSG00000030649	Anaphase prompoting complex C subunit 15	chr7	101863715	101901849	+
Anapc5	ENSMUSG00000029472_Anapc5	protein_coding	358.931	459.435	415.017	366.595	355.262	333.248	338.961	332.916	370.046	0.208291	0.139417	1.49401	0.135174	0.999916	ENSMUSG00000029472	Anaphase-promoting complex subunit 5	chr5	122787459	122821339	-
Aup1	ENSMUSG00000068328_Aup1	protein_coding	87.2812	161.101	127.98	124.579	109.886	89.1038	103.793	149.097	119.103	0.0993441	0.260451	0.38143	0.702884	0.999916	ENSMUSG00000068328	Ancient ubiquitous protein 1	chr6	83054521	83057808	+
Adtrp	ENSMUSG00000058022_Adtrp	protein_coding	0.980687	0	0.565033	8.72844	2.1337	3.56415	8.70991	0	3.08524	-0.291383	1.43173	-0.203518	0.83873	NA	ENSMUSG00000058022	Androgen dependent TFPI regulating protein	chr13	41763148	41847684	-
Ar	ENSMUSG00000046532_Ar	protein_coding	21.5751	17.9001	73.4543	47.2129	57.61	53.4623	42.8237	18.3818	41.5525	-0.0105619	0.523693	-0.0201681	0.983909	0.999916	ENSMUSG00000046532	Androgen receptor	chrX	98148769	98323215	+
Aig1	ENSMUSG00000019806_Aig1	protein_coding	66.6867	95.467	51.418	48.7999	60.8106	53.4623	76.9375	77.6122	66.3993	-0.167482	0.29303	-0.57155	0.567627	0.999916	ENSMUSG00000019806	Androgen-induced 1	chr10	13647054	13868980	-
Angel1	ENSMUSG00000021257_Angel1	protein_coding	12.7489	11.9334	16.1034	9.12519	18.1365	24.9491	18.1456	8.16971	14.914	-0.432581	0.505784	-0.855269	0.392402	0.999916	ENSMUSG00000021257	Angel homolog 1	chr12	86700502	86726460	-
Angel2	ENSMUSG00000026634_Angel2	protein_coding	74.5322	95.467	91.2529	65.4633	88.5488	89.1038	70.4051	81.6971	82.0588	-0.0433688	0.234995	-0.184552	0.85358	0.999916	ENSMUSG00000026634	Angel homolog 2	chr1	190925112	190946962	+
Aamp	ENSMUSG00000006299_Aamp	protein_coding	185.35	119.334	174.595	168.221	182.432	128.31	158.956	175.649	161.606	0.0462683	0.200416	0.230861	0.817423	0.999916	ENSMUSG00000006299	Angio-associated migratory protein	chr1	74279840	74284738	-
Aggf1	ENSMUSG00000021681_Aggf1	protein_coding	107.876	119.334	78.8221	72.208	109.886	53.4623	80.5666	70.4637	86.5772	0.200255	0.299359	0.668946	0.50353	0.999916	ENSMUSG00000021681	Angiogenic factor with G patch and FHA domains 1	chr13	95350683	95375352	-
Ang2	ENSMUSG00000047894_Ang2	protein_coding	0	0	0	0.793495	0	0	2.17748	0	0.371371	-0.576052	3.4595	-0.166513	0.867753	NA	ENSMUSG00000047894	Angiogenin, ribonuclease A family, member 2	chr14	51195486	51195923	-
Ang	ENSMUSG00000072115_Ang	protein_coding	1.96137	11.9334	8.4755	13.0927	5.33426	0	2.9033	4.08485	5.97317	1.40795	0.889833	1.58226	0.113589	0.999916	ENSMUSG00000072115	Angiogenin, ribonuclease, RNase A family, 5	chr14	51091077	51102007	+
Amot	ENSMUSG00000041688_Amot	protein_coding	20.5944	23.8668	42.66	45.2292	24.5376	35.6415	24.6781	25.5303	30.3422	0.368975	0.395457	0.933033	0.350803	0.999916	ENSMUSG00000041688	Angiomotin	chrX	145446425	145505181	-
Amotl1	ENSMUSG00000013076_Amotl1	protein_coding	883.599	548.935	549.212	583.219	766	771.639	513.159	548.392	645.519	-0.0118669	0.237082	-0.0500539	0.960079	0.999916	ENSMUSG00000013076	Angiomotin-like 1	chr9	14541966	14643529	-
Amotl2	ENSMUSG00000032531_Amotl2	protein_coding	117.682	113.367	220.08	208.292	188.833	139.002	209.764	305.343	187.795	-0.323562	0.32621	-0.991885	0.321254	0.999916	ENSMUSG00000032531	Angiomotin-like 2	chr9	102716672	102733418	+
Angpt1	ENSMUSG00000022309_Angpt1	protein_coding	26.4786	35.8001	36.7272	41.2617	7.46797	14.2566	35.5655	44.9334	30.3114	0.436583	0.540729	0.807397	0.419438	0.999916	ENSMUSG00000022309	Angiopoietin 1	chr15	42424727	42676977	-
Angpt2	ENSMUSG00000031465_Angpt2	protein_coding	1830.94	721.969	241.834	235.271	760.666	910.641	588.645	861.904	768.984	-0.0438175	0.557758	-0.0785601	0.937383	0.999916	ENSMUSG00000031465	Angiopoietin 2	chr8	18690263	18741562	-
Angpt4	ENSMUSG00000027460_Angpt4	protein_coding	9.80687	0	21.4713	16.2666	0	0	2.9033	1.02121	6.43366	3.50838	1.12765	3.11124	0.00186304	0.146776	ENSMUSG00000027460	Angiopoietin 4	chr2	151911210	151945337	+
Angptl1	ENSMUSG00000033544_Angptl1	protein_coding	5.88412	0	70.3466	46.8162	2.1337	1.78208	9.43573	1.02121	17.1775	3.09416	1.05304	2.9383	0.00330014	0.202625	ENSMUSG00000033544	Angiopoietin-like 1	chr1	156838562	156861078	+
Angptl2	ENSMUSG00000004105_Angptl2	protein_coding	429.541	238.668	251.722	255.902	169.63	135.438	198.876	291.046	246.353	0.568529	0.301737	1.88419	0.0595395	0.961572	ENSMUSG00000004105	Angiopoietin-like 2	chr2	33216069	33247717	+
Angptl3	ENSMUSG00000028553_Angptl3	protein_coding	2.94206	0	1.13007	9.91868	11.7354	0	3.62913	0	3.66941	0.00658137	1.46869	0.00448112	0.996425	0.999916	ENSMUSG00000028553	Angiopoietin-like 3	chr4	99030954	99046111	+
Angptl4	ENSMUSG00000002289_Angptl4	protein_coding	408.947	286.401	436.488	367.785	132.29	187.118	276.54	470.779	320.793	0.497635	0.366558	1.35759	0.174594	0.999916	ENSMUSG00000002289	Angiopoietin-like 4	chr17	33773750	33781575	-
Angptl6	ENSMUSG00000038742_Angptl6	protein_coding	0	5.96669	0.84755	1.19024	1.06685	7.12831	0.725826	3.06364	2.49864	-1.31909	1.31674	-1.00178	0.316448	NA	ENSMUSG00000038742	Angiopoietin-like 6	chr9	20873808	20879727	-
Angptl7	ENSMUSG00000028989_Angptl7	protein_coding	89.2425	5.96669	25.9915	11.5057	8.53482	8.91038	20.3231	7.1485	22.2029	1.59516	0.765483	2.08387	0.0371722	0.788146	ENSMUSG00000028989	Angiopoietin-like 7	chr4	148495183	148500460	-
Angptl8	ENSMUSG00000047822_Angptl8	protein_coding	0.980687	0	1.6951	1.98374	4.26741	3.56415	3.62913	1.02121	2.14268	-1.00549	1.08625	-0.92565	0.354628	NA	ENSMUSG00000047822	Angiopoietin-like 8	chr9	21835510	21837347	+
Ace	ENSMUSG00000020681_Ace	protein_coding	105.914	35.8001	190.699	162.27	73.6128	73.0651	230.087	246.112	139.695	-0.297879	0.528219	-0.563931	0.572801	0.999916	ENSMUSG00000020681	Angiotensin I converting enzyme (peptidyl-dipeptidase A) 1	chr11	105967945	105989964	+
Ace2	ENSMUSG00000015405_Ace2	protein_coding	0	5.96669	0.84755	0	13.8691	7.12831	0.725826	0	3.56718	-2.89116	1.7311	-1.67013	0.0948942	0.999916	ENSMUSG00000015405	Angiotensin I converting enzyme (peptidyl-dipeptidase A) 2	chrX	164139332	164188420	+
Agtr1a	ENSMUSG00000049115_Agtr1a	protein_coding	91.2039	11.9334	25.144	21.4244	29.8719	7.12831	20.3231	18.3818	28.1763	1.01481	0.649375	1.56275	0.118112	0.999916	ENSMUSG00000049115	Angiotensin II receptor, type 1a	chr13	30336441	30382867	+
Agtr2	ENSMUSG00000068122_Agtr2	protein_coding	0	0	18.3636	5.95121	14.9359	21.3849	8.70991	12.2546	10.2	-0.984989	0.970364	-1.01507	0.310072	0.999916	ENSMUSG00000068122	Angiotensin II receptor, type 2	chrX	21484544	21489164	+
Agtrap	ENSMUSG00000029007_Agtrap	protein_coding	57.8605	29.8334	67.804	53.9576	52.2758	46.334	75.4859	73.5274	57.1348	-0.158914	0.306222	-0.51895	0.603796	0.999916	ENSMUSG00000029007	Angiotensin II, type I receptor-associated protein	chr4	148077061	148088031	-
Agt	ENSMUSG00000031980_Agt	protein_coding	49.0344	5.96669	18.3636	21.8211	13.8691	0	7.25826	8.16971	15.5603	1.72429	0.744094	2.31731	0.020487	0.587008	ENSMUSG00000031980	Angiotensinogen (serpin peptidase inhibitor, clade A, member 8)	chr8	124556534	124569706	-
Anln	ENSMUSG00000036777_Anln	protein_coding	98.0687	95.467	130.805	161.873	131.223	89.1038	150.246	137.864	124.331	-0.033493	0.267222	-0.125338	0.900256	0.999916	ENSMUSG00000036777	Anillin, actin binding protein	chr9	22332012	22389188	-
Ankub1	ENSMUSG00000074591_Ankub1	protein_coding	0.980687	0	0	0.396747	0	8.91038	0.725826	0	1.37671	-2.13051	2.1333	-0.998692	0.317944	NA	ENSMUSG00000074591	Ankrin repeat and ubiquitin domain containing 1	chr3	57657393	57692799	-
Ank1	ENSMUSG00000031543_Ank1	protein_coding	55.8992	274.468	27.9691	31.343	4.26741	5.34623	49.3561	14.297	57.8682	2.32848	0.858847	2.71117	0.00670465	0.319002	ENSMUSG00000031543	Ankyrin 1, erythroid	chr8	22974844	23150497	+
Ank2	ENSMUSG00000032826_Ank2	protein_coding	66.6867	119.334	83.6249	91.2519	66.1449	51.6802	113.229	64.3365	82.036	0.219795	0.318086	0.690991	0.489571	0.999916	ENSMUSG00000032826	Ankyrin 2, brain	chr3	126921612	127499350	-
Ank3	ENSMUSG00000069601_Ank3	protein_coding	48.0537	47.7335	46.0502	46.0227	173.897	65.9368	82.0183	17.3606	65.8841	-0.856562	0.550141	-1.55699	0.119474	0.999916	ENSMUSG00000069601	Ankyrin 3, epithelial	chr10	69533772	70027438	+
Abtb1	ENSMUSG00000030083_Abtb1	protein_coding	45.1116	89.5003	35.0321	31.343	29.8719	19.6028	23.2264	25.5303	37.4023	0.851884	0.401995	2.11914	0.0340789	0.763156	ENSMUSG00000030083	Ankyrin repeat and BTB (POZ) domain containing 1	chr6	88835914	88841984	-
Abtb2	ENSMUSG00000032724_Abtb2	protein_coding	27.4592	11.9334	23.1664	28.1691	30.9387	24.9491	29.033	20.4243	24.5091	-0.0963251	0.363371	-0.265088	0.790942	0.999916	ENSMUSG00000032724	Ankyrin repeat and BTB (POZ) domain containing 2	chr2	103566310	103718423	+
Ankef1	ENSMUSG00000074771_Ankef1	protein_coding	1.96137	0	8.4755	14.6797	1.06685	0	18.8715	0	5.63186	0.401326	1.51676	0.264594	0.791322	0.999916	ENSMUSG00000074771	Ankyrin repeat and EF-hand domain containing 1	chr2	136501910	136562091	+
Ankfy1	ENSMUSG00000020790_Ankfy1	protein_coding	343.24	322.201	356.536	330.887	326.457	384.929	383.962	348.234	349.556	-0.0821369	0.135079	-0.608065	0.543144	0.999916	ENSMUSG00000020790	Ankyrin repeat and FYVE domain containing 1	chr11	72690006	72772146	+
Ankib1	ENSMUSG00000040351_Ankib1	protein_coding	267.728	184.967	237.596	225.353	241.109	276.222	209.038	227.731	233.718	-0.0195593	0.176194	-0.11101	0.911609	0.999916	ENSMUSG00000040351	Ankyrin repeat and IBR domain containing 1	chr5	3690000	3802925	-
Ankhd1	ENSMUSG00000024483_Ankhd1	protein_coding	193.195	268.501	165.837	199.564	194.167	220.977	204.683	169.521	202.056	0.0139509	0.197643	0.0705864	0.943727	0.999916	ENSMUSG00000024483	Ankyrin repeat and KH domain containing 1	chr18	36559987	36665917	+
Ankk1	ENSMUSG00000032257_Ankk1	protein_coding	0	0	0	0	0	1.78208	0.725826	0	0.313488	-1.58124	3.51509	-0.449844	0.652823	NA	ENSMUSG00000032257	Ankyrin repeat and kinase domain containing 1	chr9	49415194	49427021	-
Ankle1	ENSMUSG00000046295_Ankle1	protein_coding	2.94206	5.96669	3.3902	3.17398	3.20056	7.12831	10.1616	0	4.49542	-0.565369	0.997357	-0.566867	0.570804	0.999916	ENSMUSG00000046295	Ankyrin repeat and LEM domain containing 1	chr8	71406010	71409904	+
Ankle2	ENSMUSG00000029501_Ankle2	protein_coding	117.682	83.5336	142.953	154.731	144.025	115.835	147.343	165.437	133.943	-0.1374	0.23118	-0.594343	0.552283	0.999916	ENSMUSG00000029501	Ankyrin repeat and LEM domain containing 2	chr5	110231004	110256651	+
Ankmy2	ENSMUSG00000036188_Ankmy2	protein_coding	64.7254	11.9334	34.1845	36.5008	35.2061	32.0774	42.0979	28.594	35.6649	0.196764	0.402483	0.488877	0.624929	0.999916	ENSMUSG00000036188	Ankyrin repeat and MYND domain containing 2	chr12	36157124	36197291	+
Anks1	ENSMUSG00000024219_Anks1	protein_coding	106.895	107.4	118.939	76.1755	98.1504	135.438	97.2606	89.8668	103.766	-0.0373107	0.250311	-0.149058	0.881508	0.999916	ENSMUSG00000024219	Ankyrin repeat and SAM domain containing 1	chr17	27909340	28062600	+
Asb1	ENSMUSG00000026311_Asb1	protein_coding	51.9764	83.5336	34.7495	38.8812	29.8719	30.2953	40.6462	28.594	42.3185	0.533628	0.359201	1.4856	0.137385	0.999916	ENSMUSG00000026311	Ankyrin repeat and SOCS box-containing 1	chr1	91540544	91559589	+
Asb11	ENSMUSG00000031382_Asb11	protein_coding	0	0	6.7804	8.3317	6.40111	1.78208	4.35495	1.02121	3.58393	0.368288	1.23239	0.298841	0.765061	0.999916	ENSMUSG00000031382	Ankyrin repeat and SOCS box-containing 11	chrX	164436994	164459170	+
Asb13	ENSMUSG00000033781_Asb13	protein_coding	12.7489	17.9001	12.7132	15.0764	20.2702	21.3849	18.1456	28.594	18.3542	-0.665234	0.398266	-1.67033	0.0948548	0.999916	ENSMUSG00000033781	Ankyrin repeat and SOCS box-containing 13	chr13	3634032	3651774	+
Asb14	ENSMUSG00000021898_Asb14	protein_coding	0.980687	11.9334	3.95523	1.98374	0	5.34623	0.725826	1.02121	3.24329	1.22558	1.2757	0.960712	0.336697	NA	ENSMUSG00000021898	Ankyrin repeat and SOCS box-containing 14	chr14	26894557	26915258	+
Asb2	ENSMUSG00000021200_Asb2	protein_coding	23.5365	5.96669	44.0726	21.4244	25.6045	44.5519	7.25826	24.5091	24.6155	0.0486921	0.618972	0.0786661	0.937298	0.999916	ENSMUSG00000021200	Ankyrin repeat and SOCS box-containing 2	chr12	103321142	103356001	-
Asb3	ENSMUSG00000020305_Asb3	protein_coding	27.4592	11.9334	27.9691	15.8699	26.6713	28.5132	34.8396	28.594	25.2312	-0.411176	0.385242	-1.06732	0.285828	0.999916	ENSMUSG00000020305	Ankyrin repeat and SOCS box-containing 3	chr11	30885416	31102704	+
Asb5	ENSMUSG00000031519_Asb5	protein_coding	0.980687	0	15.8209	13.8862	2.1337	1.78208	2.9033	2.04243	4.94366	1.95887	1.07994	1.81387	0.0696983	0.999916	ENSMUSG00000031519	Ankyrin repeat and SOCs box-containing 5	chr8	54529580	54587842	+
Asb6	ENSMUSG00000039483_Asb6	protein_coding	23.5365	35.8001	37.8572	28.5658	36.273	28.5132	41.3721	52.0819	35.5	-0.367227	0.337277	-1.0888	0.276242	0.999916	ENSMUSG00000039483	Ankyrin repeat and SOCS box-containing 6	chr2	30823097	30830333	-
Asb7	ENSMUSG00000030509_Asb7	protein_coding	36.2854	23.8668	35.5971	31.343	42.6741	49.8981	45.0012	32.6788	37.1681	-0.342803	0.296157	-1.15751	0.247066	0.999916	ENSMUSG00000030509	Ankyrin repeat and SOCS box-containing 7	chr7	66644565	66689596	-
Asb8	ENSMUSG00000048175_Asb8	protein_coding	39.2275	41.7668	45.7677	38.0877	23.4708	19.6028	42.0979	41.8698	36.4864	0.342708	0.35308	0.970623	0.331736	0.999916	ENSMUSG00000048175	Ankyrin repeat and SOCS box-containing 8	chr15	98134637	98165625	-
Anks1b	ENSMUSG00000058589_Anks1b	protein_coding	7.8455	23.8668	0.84755	2.38048	2.1337	7.12831	14.5165	0	7.33985	0.245235	1.21765	0.201401	0.840385	0.999916	ENSMUSG00000058589	Ankyrin repeat and sterile alpha motif domain containing 1B	chr10	89873509	90973300	+
Anks3	ENSMUSG00000022515_Anks3	protein_coding	17.6524	29.8334	30.2293	23.0113	19.2033	21.3849	25.4039	28.594	24.4141	0.051633	0.371321	0.139052	0.889409	0.999916	ENSMUSG00000022515	Ankyrin repeat and sterile alpha motif domain containing 3	chr16	4941415	4964237	-
Anks6	ENSMUSG00000066191_Anks6	protein_coding	13.7296	23.8668	15.5384	14.6797	19.2033	1.78208	17.4198	12.2546	14.8093	0.26613	0.567135	0.469252	0.638889	0.999916	ENSMUSG00000066191	Ankyrin repeat and sterile alpha motif domain containing 6	chr4	47015669	47057306	-
Ankzf1	ENSMUSG00000026199_Ankzf1	protein_coding	23.5365	29.8334	24.5789	23.0113	21.337	24.9491	34.8396	29.6152	26.4626	-0.208056	0.341609	-0.609048	0.542493	0.999916	ENSMUSG00000026199	Ankyrin repeat and zinc finger domain containing 1	chr1	75192151	75199387	+
Ankrd1	ENSMUSG00000024803_Ankrd1	protein_coding	26.4786	23.8668	55.0907	50.3869	58.6769	24.9491	39.1946	54.1243	41.596	-0.105308	0.410677	-0.256425	0.797622	0.999916	ENSMUSG00000024803	Ankyrin repeat domain 1 (cardiac muscle)	chr19	36111965	36119844	-
Ankrd10	ENSMUSG00000031508_Ankrd10	protein_coding	75.5129	65.6336	82.2123	90.4584	81.0808	76.6293	78.3892	67.4001	77.1646	0.0988602	0.216973	0.455633	0.648654	0.999916	ENSMUSG00000031508	Ankyrin repeat domain 10	chr8	11611583	11635757	-
Ankrd11	ENSMUSG00000035569_Ankrd11	protein_coding	480.537	399.768	295.512	308.273	388.334	425.916	450.738	284.919	379.25	-0.0729536	0.23621	-0.308851	0.757435	0.999916	ENSMUSG00000035569	Ankyrin repeat domain 11	chr8	122883822	123042277	-
Ankrd12	ENSMUSG00000034647_Ankrd12	protein_coding	101.011	220.767	89.2752	81.73	92.8162	83.7576	105.245	78.6335	106.654	0.340096	0.332096	1.02409	0.305793	0.999916	ENSMUSG00000034647	Ankyrin repeat domain 12	chr17	65967501	66077089	-
Ankrd13d	ENSMUSG00000005986_Ankrd13d	protein_coding	2.94206	5.96669	3.10768	1.19024	2.1337	3.56415	5.08078	4.08485	3.50877	-0.510578	0.905869	-0.563634	0.573003	0.999916	ENSMUSG00000005986	Ankyrin repeat domain 13 family, member D	chr19	4270180	4283137	-
Ankrd13a	ENSMUSG00000041870_Ankrd13a	protein_coding	284.399	298.334	189.286	239.239	274.181	244.144	228.635	238.964	249.648	0.00311787	0.197896	0.0157551	0.98743	0.999916	ENSMUSG00000041870	Ankyrin repeat domain 13a	chr5	114774677	114806200	+
Ankrd13b	ENSMUSG00000037907_Ankrd13b	protein_coding	6.86481	17.9001	7.91046	11.9024	6.40111	17.8208	14.5165	9.19092	11.5634	-0.256559	0.566233	-0.453098	0.650478	0.999916	ENSMUSG00000037907	Ankyrin repeat domain 13b	chr11	77470485	77489678	-
Ankrd13c	ENSMUSG00000039988_Ankrd13c	protein_coding	131.412	47.7335	100.293	101.964	133.357	124.745	95.0831	108.249	105.355	-0.186564	0.269133	-0.693204	0.488181	0.999916	ENSMUSG00000039988	Ankyrin repeat domain 13c	chr3	157947239	158008034	+
Ankrd16	ENSMUSG00000047909_Ankrd16	protein_coding	22.5558	53.7002	33.6195	21.4244	29.8719	39.2057	54.4369	30.6364	35.6813	-0.392924	0.398762	-0.985359	0.324448	0.999916	ENSMUSG00000047909	Ankyrin repeat domain 16	chr2	11777876	11790329	+
Ankrd17	ENSMUSG00000055204_Ankrd17	protein_coding	455.039	417.668	395.523	435.232	419.273	438.391	439.124	370.701	421.369	0.0326129	0.134993	0.241589	0.809098	0.999916	ENSMUSG00000055204	Ankyrin repeat domain 17	chr5	90227166	90366577	-
Ankrd2	ENSMUSG00000025172_Ankrd2	protein_coding	0	5.96669	5.0853	22.6146	0	0	1.45165	0	4.38978	4.14475	1.72903	2.39715	0.0165232	0.530034	ENSMUSG00000025172	Ankyrin repeat domain 2 (stretch responsive muscle)	chr19	42036038	42045110	+
Ankrd23	ENSMUSG00000067653_Ankrd23	protein_coding	0	65.6336	181.658	141.639	1.06685	14.2566	2.9033	0	50.8947	4.46206	1.76576	2.52699	0.0115044	0.431915	ENSMUSG00000067653	Ankyrin repeat domain 23	chr1	36530188	36536883	-
Ankrd24	ENSMUSG00000054708_Ankrd24	protein_coding	14.7103	29.8334	6.7804	9.91868	10.6685	7.12831	7.98408	1.02121	11.0056	0.970933	0.734716	1.32151	0.186332	0.999916	ENSMUSG00000054708	Ankyrin repeat domain 24	chr10	81628540	81647610	+
Ankrd26	ENSMUSG00000007827_Ankrd26	protein_coding	36.2854	23.8668	25.4265	34.1203	22.4039	39.2057	27.5814	21.4455	28.7919	0.182103	0.357267	0.509711	0.610254	0.999916	ENSMUSG00000007827	Ankyrin repeat domain 26	chr6	118501308	118562226	-
Ankrd27	ENSMUSG00000034867_Ankrd27	protein_coding	82.3777	89.5003	90.1228	96.0129	102.418	64.1548	95.0831	90.888	88.8197	0.0102077	0.222899	0.0457954	0.963473	0.999916	ENSMUSG00000034867	Ankyrin repeat domain 27 (VPS9 domain)	chr7	35586244	35639226	+
Ankrd28	ENSMUSG00000014496_Ankrd28	protein_coding	149.064	143.201	121.2	103.551	135.49	110.489	109.6	140.927	126.69	0.0238886	0.217408	0.109879	0.912505	0.999916	ENSMUSG00000014496	Ankyrin repeat domain 28	chr14	31700015	31830415	-
Ankrd29	ENSMUSG00000057766_Ankrd29	protein_coding	16.6717	11.9334	11.0181	9.52194	4.26741	3.56415	9.43573	6.12728	9.06746	0.9816	0.600678	1.63415	0.102227	0.999916	ENSMUSG00000057766	Ankyrin repeat domain 29	chr18	12252362	12305720	-
Ankrd33b	ENSMUSG00000022237_Ankrd33b	protein_coding	18.6331	23.8668	20.0587	24.2016	35.2061	35.6415	26.1297	14.297	24.7543	-0.360613	0.406621	-0.886854	0.375157	0.999916	ENSMUSG00000022237	Ankyrin repeat domain 33B	chr15	31291479	31367759	-
Ankrd37	ENSMUSG00000050914_Ankrd37	protein_coding	58.8412	17.9001	11.8657	12.2992	12.8022	39.2057	20.3231	34.7213	25.9948	-0.0623097	0.642273	-0.0970144	0.922715	0.999916	ENSMUSG00000050914	Ankyrin repeat domain 37	chr8	45996902	46005707	-
Ankrd39	ENSMUSG00000079610_Ankrd39	protein_coding	6.86481	0	10.1706	6.74471	11.7354	24.9491	14.5165	10.2121	10.6492	-1.03432	0.602501	-1.71671	0.086032	0.999916	ENSMUSG00000079610	Ankyrin repeat domain 39	chr1	36537507	36547445	-
Ankrd40	ENSMUSG00000020864_Ankrd40	protein_coding	177.504	202.867	120.07	136.481	161.095	149.694	110.325	123.567	147.7	0.179953	0.243912	0.737781	0.460648	0.999916	ENSMUSG00000020864	Ankyrin repeat domain 40	chr11	94328001	94341841	+
Ankrd42	ENSMUSG00000041343_Ankrd42	protein_coding	8.82618	0	12.4307	6.74471	9.60167	16.0387	15.9682	5.10607	9.33953	-0.468477	0.66536	-0.704096	0.481373	0.999916	ENSMUSG00000041343	Ankyrin repeat domain 42	chr7	92581723	92637142	-
Ankrd44	ENSMUSG00000052331_Ankrd44	protein_coding	101.011	113.367	114.702	92.0454	42.6741	74.8472	121.939	129.694	98.7849	0.172818	0.355189	0.486552	0.626576	0.999916	ENSMUSG00000052331	Ankyrin repeat domain 44	chr1	54645340	54926387	-
Ankrd46	ENSMUSG00000048307_Ankrd46	protein_coding	98.0687	29.8334	84.4725	60.7024	83.2145	78.4114	68.9534	80.6759	73.0415	-0.0870258	0.301943	-0.288219	0.773179	0.999916	ENSMUSG00000048307	Ankyrin repeat domain 46	chr15	36477668	36496791	-
Ankrd49	ENSMUSG00000031931_Ankrd49	protein_coding	24.5172	35.8001	29.0992	22.2179	34.1393	30.2953	34.1138	34.7213	30.613	-0.348965	0.313556	-1.11293	0.26574	0.999916	ENSMUSG00000031931	Ankyrin repeat domain 49	chr9	14779618	14784856	-
Ankrd50	ENSMUSG00000044864_Ankrd50	protein_coding	378.545	226.734	214.148	194.803	279.515	281.568	226.458	256.325	257.262	-0.0357035	0.253093	-0.141068	0.887816	0.999916	ENSMUSG00000044864	Ankyrin repeat domain 50	chr3	38449259	38484844	-
Ankrd52	ENSMUSG00000014498_Ankrd52	protein_coding	123.567	143.201	151.994	146.797	174.964	149.694	169.117	134.8	149.267	-0.151371	0.185504	-0.815997	0.414502	0.999916	ENSMUSG00000014498	Ankyrin repeat domain 52	chr10	128377115	128408704	+
Ankrd54	ENSMUSG00000033055_Ankrd54	protein_coding	18.6331	17.9001	26.8391	22.6146	19.2033	21.3849	30.4847	25.5303	22.8238	-0.117539	0.373703	-0.314526	0.753122	0.999916	ENSMUSG00000033055	Ankyrin repeat domain 54	chr15	79053094	79062893	-
Ankrd55	ENSMUSG00000049985_Ankrd55	protein_coding	0.980687	5.96669	4.23775	1.58699	6.40111	5.34623	4.35495	1.02121	3.73695	-0.640579	0.96764	-0.662001	0.507971	0.999916	ENSMUSG00000049985	Ankyrin repeat domain 55	chr13	112288451	112384002	+
Ankrd6	ENSMUSG00000040183_Ankrd6	protein_coding	37.2661	5.96669	9.32305	11.5057	28.805	23.167	20.3231	9.19092	18.1934	-0.268602	0.632801	-0.424464	0.671227	0.999916	ENSMUSG00000040183	Ankyrin repeat domain 6	chr4	32804035	32950841	-
Ankrd9	ENSMUSG00000037904_Ankrd9	protein_coding	1.96137	5.96669	4.52027	4.36422	7.46797	10.6925	5.8066	9.19092	6.24631	-1.03159	0.667033	-1.54654	0.121975	0.999916	ENSMUSG00000037904	Ankyrin repeat domain 9	chr12	110975353	110979040	-
Ankra2	ENSMUSG00000021661_Ankra2	protein_coding	37.2661	11.9334	21.1887	15.4731	30.9387	10.6925	34.8396	29.6152	23.9934	-0.267619	0.495571	-0.540022	0.589182	0.999916	ENSMUSG00000021661	Ankyrin repeat, family A (RFXANK-like), 2	chr13	98263158	98274750	+
Asz1	ENSMUSG00000010796_Asz1	protein_coding	0	0	0	0	0	1.78208	1.45165	0	0.404216	-2.15798	3.48242	-0.619678	0.53547	NA	ENSMUSG00000010796	Ankyrin repeat, SAM and basic leucine zipper domain containing 1	chr6	18050964	18109061	-
4932411E22Rik	ENSMUSG00000047773_4932411E22Rik	protein_coding	0.980687	5.96669	0	0	1.06685	0	5.8066	0	1.7276	-1.25743	2.19563	-0.572695	0.566851	NA	ENSMUSG00000047773	Ankyrin-repeat and fibronectin type III domain containing 1	chr11	89390223	89777653	-
Anxa1	ENSMUSG00000024659_Anxa1	protein_coding	762.975	381.868	672.672	733.586	626.242	463.34	624.21	973.217	654.764	-0.062242	0.286514	-0.217239	0.828022	0.999916	ENSMUSG00000024659	Annexin A1	chr19	20373428	20390944	-
Anxa11	ENSMUSG00000021866_Anxa11	protein_coding	69.6288	59.6669	89.8403	73.0015	84.2813	65.9368	90.7282	95.9941	78.6347	-0.164742	0.240684	-0.684473	0.493677	0.999916	ENSMUSG00000021866	Annexin A11	chr14	25842156	25886804	+
Anxa2	ENSMUSG00000032231_Anxa2	protein_coding	1068.95	710.036	877.497	1015.28	1055.12	1026.48	1001.64	1610.45	1045.68	-0.345586	0.219051	-1.57765	0.114646	0.999916	ENSMUSG00000032231	Annexin A2	chr9	69453620	69491795	+
Anxa3	ENSMUSG00000029484_Anxa3	protein_coding	269.689	238.668	266.978	292.006	343.526	395.621	238.797	330.873	297.02	-0.27151	0.198213	-1.36979	0.170754	0.999916	ENSMUSG00000029484	Annexin A3	chr5	96793339	96845966	+
Anxa4	ENSMUSG00000029994_Anxa4	protein_coding	139.258	256.568	212.452	267.804	208.036	147.912	204.683	236.922	209.204	0.116037	0.261799	0.443228	0.657601	0.999916	ENSMUSG00000029994	Annexin A4	chr6	86736840	86793584	-
Anxa5	ENSMUSG00000027712_Anxa5	protein_coding	505.054	268.501	555.993	600.279	776.669	621.945	558.886	658.683	568.251	-0.41085	0.244414	-1.68096	0.0927703	0.999916	ENSMUSG00000027712	Annexin A5	chr3	36448923	36475894	-
Anxa6	ENSMUSG00000018340_Anxa6	protein_coding	749.245	411.701	776.921	708.988	865.217	511.456	530.578	822.077	672.023	-0.0301581	0.267508	-0.112737	0.910239	0.999916	ENSMUSG00000018340	Annexin A6	chr11	54979108	55033445	-
Anxa7	ENSMUSG00000021814_Anxa7	protein_coding	204.964	167.067	205.955	194.803	176.031	203.157	182.908	248.155	197.88	-0.0405944	0.184779	-0.219691	0.826112	0.999916	ENSMUSG00000021814	Annexin A7	chr14	20455261	20480133	-
Anxa8	ENSMUSG00000021950_Anxa8	protein_coding	44.1309	5.96669	43.7901	46.8162	0	0	7.25826	3.06364	18.8782	3.6638	0.862803	4.24639	2.17245e-05	0.00835628	ENSMUSG00000021950	Annexin A8	chr14	34085981	34100571	+
Anxa9	ENSMUSG00000015702_Anxa9	protein_coding	2.94206	0	4.52027	3.57073	3.20056	1.78208	6.53243	4.08485	3.32912	-0.255071	0.898571	-0.283863	0.776515	NA	ENSMUSG00000015702	Annexin A9	chr3	95296096	95307176	-
Ano1	ENSMUSG00000031075_Ano1	protein_coding	281.457	125.3	86.4501	86.0942	192.033	229.888	90.7282	165.437	157.174	-0.221909	0.442681	-0.501283	0.616172	0.999916	ENSMUSG00000031075	Anoctamin 1, calcium activated chloride channel	chr7	144588549	144751974	-
Ano10	ENSMUSG00000037949_Ano10	protein_coding	63.7447	71.6003	95.4906	80.9365	85.3482	74.8472	81.2925	77.6122	78.859	-0.000514094	0.232987	-0.00220654	0.998239	0.999916	ENSMUSG00000037949	Anoctamin 10	chr9	122175874	122294423	-
Ano5	ENSMUSG00000055489_Ano5	protein_coding	0.980687	5.96669	34.467	21.8211	0	0	5.08078	0	8.53954	3.5091	1.40415	2.49908	0.0124516	0.4486	ENSMUSG00000055489	Anoctamin 5	chr7	51511029	51598709	+
Ano6	ENSMUSG00000064210_Ano6	protein_coding	443.271	465.402	382.527	338.822	453.412	404.531	341.138	417.676	405.848	-0.00818358	0.173428	-0.0471873	0.962364	0.999916	ENSMUSG00000064210	Anoctamin 6	chr15	95790843	95975464	+
Ano8	ENSMUSG00000034863_Ano8	protein_coding	45.1116	17.9001	36.1621	28.9626	20.2702	30.2953	39.9204	28.594	30.902	0.185076	0.37704	0.490865	0.623522	0.999916	ENSMUSG00000034863	Anoctamin 8	chr8	71476019	71485963	-
Amn1	ENSMUSG00000068250_Amn1	protein_coding	25.4979	59.6669	35.3146	26.5821	34.1393	49.8981	87.8249	20.4243	42.4185	-0.500201	0.494491	-1.01155	0.311755	0.999916	ENSMUSG00000068250	Antagonist of mitotic exit network 1	chr6	149157147	149188712	-
Antxr1	ENSMUSG00000033420_Antxr1	protein_coding	182.408	131.267	327.719	372.149	196.301	204.939	352.751	486.098	281.704	-0.268806	0.397342	-0.67651	0.498717	0.999916	ENSMUSG00000033420	Anthrax toxin receptor 1	chr6	87133853	87335821	-
Antxr2	ENSMUSG00000029338_Antxr2	protein_coding	204.964	95.467	183.636	179.33	184.565	222.76	143.713	174.628	173.633	-0.0624259	0.244827	-0.254979	0.798739	0.999916	ENSMUSG00000029338	Anthrax toxin receptor 2	chr5	97882783	98031043	-
Mki67	ENSMUSG00000031004_Mki67	protein_coding	476.614	1020.3	530.001	801.826	725.46	678.971	667.76	484.055	673.124	0.130623	0.271387	0.481316	0.630292	0.999916	ENSMUSG00000031004	Antigen identified by monoclonal antibody Ki 67	chr7	135689784	135716361	-
Atox1	ENSMUSG00000018585_Atox1	protein_coding	108.856	95.467	125.437	112.28	100.284	94.45	55.8886	117.44	101.263	0.297639	0.276539	1.0763	0.281793	0.999916	ENSMUSG00000018585	Antioxidant 1 copper chaperone	chr11	55446641	55461239	-
Asf1a	ENSMUSG00000019857_Asf1a	protein_coding	18.6331	17.9001	30.5118	28.9626	23.4708	40.9878	19.5973	28.594	26.0822	-0.107771	0.400796	-0.268892	0.788013	0.999916	ENSMUSG00000019857	Anti-silencing function 1A histone chaperone	chr10	53596961	53609213	+
Asf1b	ENSMUSG00000005470_Asf1b	protein_coding	9.80687	29.8334	14.4083	22.2179	7.46797	12.4745	18.8715	10.2121	15.6616	0.49113	0.53402	0.919684	0.357738	0.999916	ENSMUSG00000005470	Anti-silencing function 1B histone chaperone	chr8	83955507	83970197	+
Azin1	ENSMUSG00000037458_Azin1	protein_coding	251.056	387.835	220.08	239.239	321.123	212.067	229.361	238.964	262.466	0.0823522	0.234699	0.350884	0.725675	0.999916	ENSMUSG00000037458	Antizyme inhibitor 1	chr15	38487430	38519266	-
Azin2	ENSMUSG00000028789_Azin2	protein_coding	8.82618	5.96669	31.9244	16.2666	2.1337	1.78208	18.8715	35.7425	15.1892	0.167734	0.912898	0.183738	0.854219	0.999916	ENSMUSG00000028789	Antizyme inhibitor 2	chr4	128930233	128962442	-
Aak1	ENSMUSG00000057230_Aak1	protein_coding	174.562	184.967	199.457	218.211	208.036	206.721	248.958	206.285	205.9	-0.151662	0.169743	-0.893479	0.371601	0.999916	ENSMUSG00000057230	AP2 associated kinase 1	chr6	86849517	87003223	+
Apip	ENSMUSG00000010911_Apip	protein_coding	12.7489	11.9334	17.7985	18.2504	16.0028	12.4745	8.70991	18.3818	14.5375	0.216998	0.470296	0.461407	0.644506	0.999916	ENSMUSG00000010911	APAF1 interacting protein	chr2	103073675	103092644	+
Amer1	ENSMUSG00000050332_Amer1	protein_coding	56.8799	23.8668	42.095	40.865	39.4735	51.6802	55.1627	40.8485	43.859	-0.104488	0.305667	-0.341835	0.732475	0.999916	ENSMUSG00000050332	APC membrane recruitment 1	chrX	95420318	95444872	-
Apln	ENSMUSG00000037010_Apln	protein_coding	759.052	889.036	391.568	385.638	1232.21	1537.93	927.605	1433.78	944.604	-1.09744	0.314266	-3.49207	0.0004793	0.0652319	ENSMUSG00000037010	Apelin	chrX	48025146	48034853	-
Aplnr	ENSMUSG00000044338_Aplnr	protein_coding	216.732	137.234	445.811	434.835	623.042	573.829	355.655	346.191	391.666	-0.593808	0.378349	-1.56947	0.116538	0.999916	ENSMUSG00000044338	Apelin receptor	chr2	85136225	85139923	+
Aph1a	ENSMUSG00000015750_Aph1a	protein_coding	134.354	161.101	185.613	156.318	168.563	130.092	163.311	186.882	160.779	-0.0281411	0.202027	-0.139294	0.889218	0.999916	ENSMUSG00000015750	Aph1 homolog A, gamma secretase subunit	chr3	95893969	95898288	+
Aph1b	ENSMUSG00000032375_Aph1b	protein_coding	52.9571	0	26.8391	27.3756	13.8691	1.78208	20.3231	20.4243	20.4463	0.986996	0.735748	1.34149	0.179763	0.999916	ENSMUSG00000032375	Aph1 homolog B, gamma secretase subunit	chr9	66775202	66795490	-
Aph1c	ENSMUSG00000053040_Aph1c	protein_coding	15.691	11.9334	25.709	21.8211	18.1365	8.91038	21.7748	23.4879	18.433	0.131237	0.456616	0.287412	0.773797	0.999916	ENSMUSG00000053040	Aph1 homolog C, gamma secretase subunit	chr9	66814994	66834726	-
Apoa1	ENSMUSG00000032083_Apoa1	protein_coding	13.7296	0	0.565033	128.943	73.6128	3.56415	2.17748	1.02121	27.9517	0.848747	1.8949	0.447911	NA	NA	ENSMUSG00000032083	Apolipoprotein A-I	chr9	46228580	46230466	+
Apoa2	ENSMUSG00000005681_Apoa2	protein_coding	5.88412	0	0.565033	78.1592	35.2061	0	0.725826	0	15.0675	1.24987	2.45631	0.508842	NA	NA	ENSMUSG00000005681	Apolipoprotein A-II	chr1	171225054	171226379	+
Apoa4	ENSMUSG00000032080_Apoa4	protein_coding	0	0	0	9.12519	2.1337	0	0.725826	0	1.49809	1.75061	2.47788	0.706496	0.47988	NA	ENSMUSG00000032080	Apolipoprotein A-IV	chr9	46240696	46243459	+
Apoa5	ENSMUSG00000032079_Apoa5	protein_coding	4.90344	0	0	21.8211	8.53482	3.56415	1.45165	0	5.0344	1.08913	1.60827	0.677207	0.498275	0.999916	ENSMUSG00000032079	Apolipoprotein A-V	chr9	46268633	46271919	+
Apob	ENSMUSG00000020609_Apob	protein_coding	35.3047	17.9001	0.565033	374.133	199.501	7.12831	13.0649	2.04243	81.205	0.953338	1.74028	0.547808	NA	NA	ENSMUSG00000020609	Apolipoprotein B	chr12	7977648	8016835	+
Apobec1	ENSMUSG00000040613_Apobec1	protein_coding	76.4936	393.801	227.143	117.834	138.691	181.772	142.988	121.524	175.031	0.437563	0.441436	0.991226	0.321575	0.999916	ENSMUSG00000040613	Apolipoprotein B mRNA editing enzyme, catalytic polypeptide 1	chr6	122577792	122602444	-
Apobec2	ENSMUSG00000040694_Apobec2	protein_coding	0.980687	0	23.7314	23.0113	0	0	2.9033	0	6.32834	3.8921	1.58111	2.46163	0.0138309	0.478814	ENSMUSG00000040694	Apolipoprotein B mRNA editing enzyme, catalytic polypeptide 2	chr17	48419231	48432728	-
Apobec3	ENSMUSG00000009585_Apobec3	protein_coding	40.2082	35.8001	34.7495	37.2943	49.0752	35.6415	53.7111	33.7001	40.0225	-0.234431	0.298215	-0.786114	0.431801	0.999916	ENSMUSG00000009585	Apolipoprotein B mRNA editing enzyme, catalytic polypeptide 3	chr15	79891659	79915906	+
Apobr	ENSMUSG00000042759_Apobr	protein_coding	51.9764	119.334	33.337	40.4682	33.0724	17.8208	60.9693	41.8698	49.856	0.525029	0.489172	1.0733	0.283135	0.999916	ENSMUSG00000042759	Apolipoprotein B receptor	chr7	126584942	126589112	+
Apoc1	ENSMUSG00000040564_Apoc1	protein_coding	15.691	11.9334	21.1887	76.969	51.2089	30.2953	16.694	3.06364	28.3805	0.378605	0.79446	0.476556	0.633678	0.999916	ENSMUSG00000040564	Apolipoprotein C-I	chr7	19689481	19692660	-
Apoc2	ENSMUSG00000002992_Apoc2	protein_coding	18.6331	47.7335	16.951	21.4244	26.6713	10.6925	7.98408	15.3182	20.676	0.606311	0.535895	1.1314	0.257887	0.999916	ENSMUSG00000002992	Apolipoprotein C-II	chr7	19671579	19677941	-
Apoc3	ENSMUSG00000032081_Apoc3	protein_coding	0.980687	0	0	16.6634	9.60167	0	0	0	3.40572	0.94836	2.32563	0.407787	NA	NA	ENSMUSG00000032081	Apolipoprotein C-III	chr9	46232933	46235636	-
Apoc4	ENSMUSG00000074336_Apoc4	protein_coding	0	0	1.13007	7.14145	10.6685	16.0387	5.08078	1.02121	5.13509	-1.65091	1.2363	-1.33537	0.181755	0.999916	ENSMUSG00000074336	Apolipoprotein C-IV	chr7	19678083	19681479	-
Apod	ENSMUSG00000022548_Apod	protein_coding	4.90344	5.96669	30.7943	10.7122	59.7437	26.7311	19.5973	7.1485	20.6997	-0.991822	0.768319	-1.2909	0.196739	0.999916	ENSMUSG00000022548	Apolipoprotein D	chr16	31296192	31314808	-
Apoe	ENSMUSG00000002985_Apoe	protein_coding	4041.41	10752	7561.84	4847.06	6564.34	5699.08	3572.51	6520.45	6194.83	0.281606	0.329391	0.854928	0.392591	0.999916	ENSMUSG00000002985	Apolipoprotein E	chr7	19696109	19699188	-
Apof	ENSMUSG00000047631_Apof	protein_coding	0	0	0	14.2829	11.7354	3.56415	0	0	3.6978	0.00381149	2.29193	0.00166301	0.998673	0.999916	ENSMUSG00000047631	Apolipoprotein F	chr10	128267997	128270151	+
Apoh	ENSMUSG00000000049_Apoh	protein_coding	6.86481	0	0	43.6422	30.9387	0	2.17748	0	10.4529	0.627065	2.81554	0.222716	0.823757	0.999916	ENSMUSG00000000049	Apolipoprotein H	chr11	108343354	108414396	+
Apol10a	ENSMUSG00000050982_Apol10a	protein_coding	5.88412	11.9334	0	0	1.06685	3.56415	7.25826	1.02121	3.841	0.113282	1.61039	0.0703449	0.943919	0.999916	ENSMUSG00000050982	Apolipoprotein L 10A	chr15	77477047	77491069	+
Apol11b	ENSMUSG00000091694_Apol11b	protein_coding	51.9764	405.735	2.26013	7.5382	7.46797	10.6925	10.1616	2.04243	62.2342	3.92574	1.3903	2.82366	0.00474784	0.261992	ENSMUSG00000091694	Apolipoprotein L 11b	chr15	77633951	77643286	-
Apol6	ENSMUSG00000033576_Apol6	protein_coding	3.92275	17.9001	29.9468	21.8211	6.40111	5.34623	13.0649	4.08485	12.811	1.33949	0.72308	1.85248	0.0639566	0.988377	ENSMUSG00000033576	Apolipoprotein L 6	chr15	77044729	77057107	+
Apol8	ENSMUSG00000056656_Apol8	protein_coding	0	0	0	0.793495	1.06685	10.6925	12.339	0	3.11148	-3.88712	1.76528	-2.20199	0.0276659	NA	ENSMUSG00000056656	Apolipoprotein L 8	chr15	77747799	77755229	-
Apol9a	ENSMUSG00000057346_Apol9a	protein_coding	22.5558	0	7.06292	18.6471	7.46797	12.4745	4.35495	8.16971	10.0916	0.785261	0.708863	1.10778	0.267959	0.999916	ENSMUSG00000057346	Apolipoprotein L 9a	chr15	77403789	77411080	-
Apol9b	ENSMUSG00000068246_Apol9b	protein_coding	12.7489	0	11.0181	16.6634	16.0028	17.8208	15.2423	14.297	12.9742	-0.370247	0.507925	-0.728941	0.466038	0.999916	ENSMUSG00000068246	Apolipoprotein L 9b	chr15	77729121	77736381	+
Apold1	ENSMUSG00000090698_Apold1	protein_coding	579.586	256.568	136.456	149.971	230.44	582.739	144.439	173.606	281.726	-0.00787054	0.541792	-0.0145269	0.98841	0.999916	ENSMUSG00000090698	Apolipoprotein L domain containing 1	chr6	134981718	134986836	+
Apom	ENSMUSG00000024391_Apom	protein_coding	0.980687	0	0	5.15772	1.06685	0	0.725826	0	0.991385	1.82399	2.23622	0.815657	0.414696	NA	ENSMUSG00000024391	Apolipoprotein M	chr17	35128997	35132050	-
Apoo	ENSMUSG00000079508_Apoo	protein_coding	15.691	17.9001	18.6461	12.2992	7.46797	7.12831	23.9522	9.19092	14.0345	0.354114	0.566845	0.624711	0.532161	0.999916	ENSMUSG00000079508	Apolipoprotein O	chrX	94367117	94417093	+
Apoo-ps	ENSMUSG00000049233_Apoo-ps	protein_coding	0	0	0	3.57073	2.1337	7.12831	0	0	1.60409	-0.903909	2.42145	-0.373292	0.708931	NA	ENSMUSG00000049233	Apolipoprotein O, pseudogene	chr13	107413865	107414767	-
Apool	ENSMUSG00000025525_Apool	protein_coding	16.6717	47.7335	23.7314	26.9788	41.6072	21.3849	13.0649	16.3394	25.939	0.19436	0.500049	0.388682	0.697511	0.999916	ENSMUSG00000025525	Apolipoprotein O-like	chrX	112311334	112372755	+
Apopt1	ENSMUSG00000037787_Apopt1	protein_coding	28.4399	29.8334	16.1034	15.0764	20.2702	23.167	29.7588	17.3606	22.5012	-0.154637	0.428834	-0.3606	0.718399	0.999916	ENSMUSG00000037787	Apoptogenic, mitochondrial 1	chr12	111713261	111754980	+
Aatf	ENSMUSG00000018697_Aatf	protein_coding	48.0537	11.9334	40.6824	52.7674	46.9415	28.5132	29.7588	31.6576	36.2885	0.299711	0.378098	0.792681	0.427964	0.999916	ENSMUSG00000018697	Apoptosis antagonizing transcription factor	chr11	84422855	84513522	-
Aen	ENSMUSG00000030609_Aen	protein_coding	81.397	83.5336	73.4543	72.6048	73.6128	64.1548	50.8078	45.9546	68.19	0.395679	0.250781	1.57778	0.114615	0.999916	ENSMUSG00000030609	Apoptosis enhancing nuclease	chr7	78895854	78911209	+
Api5	ENSMUSG00000027193_Api5	protein_coding	252.037	250.601	252.287	266.614	292.318	256.619	197.425	270.622	254.815	0.0142447	0.178011	0.0800217	0.93622	0.999916	ENSMUSG00000027193	Apoptosis inhibitor 5	chr2	94411682	94438136	-
Arel1	ENSMUSG00000042350_Arel1	protein_coding	101.011	77.5669	106.226	114.66	82.1476	89.1038	113.955	100.079	98.0936	0.0983541	0.218997	0.449111	0.653352	0.999916	ENSMUSG00000042350	Apoptosis resistant E3 ubiquitin protein ligase 1	chr12	84918148	84970900	-
Aven	ENSMUSG00000003604_Aven	protein_coding	17.6524	11.9334	14.6909	19.8374	22.4039	17.8208	29.7588	18.3818	19.0599	-0.416881	0.40456	-1.03045	0.302797	0.999916	ENSMUSG00000003604	Apoptosis, caspase activation inhibitor	chr2	112492964	112634573	+
Aatk	ENSMUSG00000025375_Aatk	protein_coding	34.324	53.7002	31.0768	21.0276	100.284	62.3727	39.1946	43.9122	48.2365	-0.930936	0.420953	-2.2115	0.0270013	0.696494	ENSMUSG00000025375	Apoptosis-associated tyrosine kinase	chr11	120007313	120047167	-
Aifm1	ENSMUSG00000036932_Aifm1	protein_coding	42.1695	29.8334	50.288	61.8926	40.5404	35.6415	39.9204	37.7849	42.2588	0.352993	0.301039	1.17258	0.240964	0.999916	ENSMUSG00000036932	Apoptosis-inducing factor, mitochondrion-associated 1	chrX	48474944	48513563	-
Aifm2	ENSMUSG00000020085_Aifm2	protein_coding	26.4786	11.9334	45.2027	39.6747	49.0752	26.7311	43.5495	32.6788	34.4155	-0.16818	0.400619	-0.4198	0.674632	0.999916	ENSMUSG00000020085	Apoptosis-inducing factor, mitochondrion-associated 2	chr10	61715263	61739260	+
Acin1	ENSMUSG00000022185_Acin1	protein_coding	202.022	399.768	153.407	179.33	183.499	144.348	180.005	172.585	201.87	0.390556	0.302338	1.29179	0.196431	0.999916	ENSMUSG00000022185	Apoptotic chromatin condensation inducer 1	chr14	54642161	54686931	-
Apaf1	ENSMUSG00000019979_Apaf1	protein_coding	177.504	149.167	163.86	188.455	165.362	162.169	199.602	198.115	175.529	-0.0761575	0.174897	-0.435443	0.663241	0.999916	ENSMUSG00000019979	Apoptotic peptidase activating factor 1	chr10	90989311	91082770	-
Aptx	ENSMUSG00000028411_Aptx	protein_coding	21.5751	17.9001	22.3188	17.8536	24.5376	8.91038	20.3231	18.3818	18.9751	0.129407	0.418008	0.30958	0.75688	0.999916	ENSMUSG00000028411	Aprataxin	chr4	40682382	40703194	-
Aplf	ENSMUSG00000030051_Aplf	protein_coding	12.7489	5.96669	17.2335	19.0439	18.1365	19.6028	18.8715	23.4879	16.8865	-0.355682	0.429685	-0.827772	0.4078	0.999916	ENSMUSG00000030051	Aprataxin and PNKP like factor	chr6	87628424	87672193	-
Apex1	ENSMUSG00000035960_Apex1	protein_coding	30.4013	41.7668	52.5481	51.5772	64.0111	37.4236	39.1946	43.9122	45.1044	-0.0382755	0.332841	-0.114997	0.908448	0.999916	ENSMUSG00000035960	Apurinic/apyrimidinic endonuclease 1	chr14	50924968	50927139	+
Apex2	ENSMUSG00000025269_Apex2	protein_coding	20.5944	41.7668	27.4041	24.9951	20.2702	19.6028	42.8237	14.297	26.4693	0.117309	0.458472	0.25587	0.798051	0.999916	ENSMUSG00000025269	Apurinic/apyrimidinic endonuclease 2	chrX	150519519	150589868	-
Aqp1	ENSMUSG00000004655_Aqp1	protein_coding	1234.69	286.401	309.638	190.042	45.8747	64.1548	219.199	321.682	333.96	1.63402	0.846303	1.93077	0.0535113	0.931222	ENSMUSG00000004655	Aquaporin 1	chr6	55336432	55348555	+
Aqp11	ENSMUSG00000042797_Aqp11	protein_coding	4.90344	0	3.95523	5.55446	7.46797	12.4745	14.5165	2.04243	6.36432	-1.06935	0.801183	-1.33472	0.181969	0.999916	ENSMUSG00000042797	Aquaporin 11	chr7	97724006	97738289	-
Aqp3	ENSMUSG00000028435_Aqp3	protein_coding	1.96137	0	0.282517	1.19024	4.26741	1.78208	0	0	1.18545	-0.432249	1.80046	-0.240078	0.81027	NA	ENSMUSG00000028435	Aquaporin 3	chr4	41092722	41098183	-
Aqp7	ENSMUSG00000028427_Aqp7	protein_coding	0.980687	29.8334	6.21537	7.14145	2.1337	7.12831	13.7907	1.02121	8.53061	0.572147	1.03444	0.553098	0.580197	0.999916	ENSMUSG00000028427	Aquaporin 7	chr4	41033074	41048139	-
Aqr	ENSMUSG00000040383_Aqr	protein_coding	142.2	125.3	117.244	122.595	94.9499	165.733	112.503	164.415	130.618	-0.0763612	0.248078	-0.307812	0.758226	0.999916	ENSMUSG00000040383	Aquarius	chr2	114101170	114187024	-
Alox12	ENSMUSG00000000320_Alox12	protein_coding	8.82618	35.8001	6.49788	7.93495	11.7354	7.12831	11.6132	7.1485	12.0856	0.232608	0.667939	0.348247	0.727655	0.999916	ENSMUSG00000000320	Arachidonate 12-lipoxygenase	chr11	70241457	70255353	-
Alox15	ENSMUSG00000018924_Alox15	protein_coding	5.88412	5.96669	3.10768	19.0439	2.1337	10.6925	2.9033	2.04243	6.47178	1.10718	0.923086	1.19943	0.23036	0.999916	ENSMUSG00000018924	Arachidonate 15-lipoxygenase	chr11	70344152	70352031	-
Alox5	ENSMUSG00000025701_Alox5	protein_coding	8.82618	5.96669	18.6461	16.2666	4.26741	0	29.033	36.7637	14.9712	-0.439519	0.932721	-0.471223	0.637482	0.999916	ENSMUSG00000025701	Arachidonate 5-lipoxygenase	chr6	116410077	116461178	-
Alox5ap	ENSMUSG00000060063_Alox5ap	protein_coding	40.2082	89.5003	104.814	114.66	48.0084	37.4236	111.777	122.546	83.6171	0.120516	0.467893	0.257571	0.796738	0.999916	ENSMUSG00000060063	Arachidonate 5-lipoxygenase activating protein	chr5	149264767	149288153	+
Aloxe3	ENSMUSG00000020892_Aloxe3	protein_coding	0.980687	29.8334	0.282517	1.19024	3.20056	10.6925	10.1616	0	7.04268	0.0419178	1.43125	0.0292876	0.976635	0.999916	ENSMUSG00000020892	Arachidonate lipoxygenase 3	chr11	69125896	69149115	+
Araf	ENSMUSG00000001127_Araf	protein_coding	69.6288	89.5003	85.885	86.8877	62.9443	60.5906	105.971	97.0153	82.3028	-0.00409018	0.273384	-0.0149613	0.988063	0.999916	ENSMUSG00000001127	Araf proto-oncogene, serine/threonine kinase	chrX	20797814	20860519	+
Amz1	ENSMUSG00000050022_Amz1	protein_coding	32.3627	59.6669	25.709	23.8048	35.2061	33.8595	37.7429	66.3789	39.3414	-0.476193	0.40115	-1.18707	0.235201	0.999916	ENSMUSG00000050022	Archaelysin family metallopeptidase 1	chr5	140724127	140761439	+
Amz2	ENSMUSG00000020610_Amz2	protein_coding	47.073	41.7668	63.8488	69.034	49.0752	49.8981	52.2594	69.4425	55.2997	0.0759674	0.28454	0.266984	0.789482	0.999916	ENSMUSG00000020610	Archaelysin family metallopeptidase 2	chr11	109425946	109452813	+
Arcn1	ENSMUSG00000032096_Arcn1	protein_coding	532.513	441.535	460.502	577.267	486.485	431.262	436.947	519.798	485.789	0.115874	0.154372	0.750615	0.452885	0.999916	ENSMUSG00000032096	Archain 1	chr9	44741564	44767845	-
Acap1	ENSMUSG00000001588_Acap1	protein_coding	12.7489	77.5669	10.7356	10.3154	23.4708	24.9491	28.3072	15.3182	25.4265	-0.0188225	0.674126	-0.0279214	0.977725	0.999916	ENSMUSG00000001588	ArfGAP with coiled-coil, ankyrin repeat and PH domains 1	chr11	69881567	69895539	-
Acap2	ENSMUSG00000049076_Acap2	protein_coding	279.496	280.434	268.956	229.717	269.914	318.992	248.958	296.152	274.077	-0.107079	0.162695	-0.658154	0.510439	0.999916	ENSMUSG00000049076	ArfGAP with coiled-coil, ankyrin repeat and PH domains 2	chr16	31092413	31201238	-
Acap3	ENSMUSG00000029033_Acap3	protein_coding	65.706	53.7002	79.6697	54.3544	66.1449	53.4623	63.1468	77.6122	64.2246	-0.0066059	0.263659	-0.0250548	0.980011	0.999916	ENSMUSG00000029033	ArfGAP with coiled-coil, ankyrin repeat and PH domains 3	chr4	155891822	155907251	+
Adap1	ENSMUSG00000056413_Adap1	protein_coding	8.82618	41.7668	32.4894	19.4406	24.5376	33.8595	26.1297	28.594	26.9555	-0.253337	0.470288	-0.538686	0.590104	0.999916	ENSMUSG00000056413	ArfGAP with dual PH domains 1	chr5	139271876	139325622	-
Adap2	ENSMUSG00000020709_Adap2	protein_coding	101.991	161.101	101.423	83.7137	68.2786	92.668	107.422	95.9941	101.574	0.209582	0.266286	0.787056	0.431249	0.999916	ENSMUSG00000020709	ArfGAP with dual PH domains 2	chr11	80154105	80178958	+
Agfg1	ENSMUSG00000026159_Agfg1	protein_coding	220.655	173.034	211.322	220.592	186.699	179.99	201.054	179.734	196.635	0.175897	0.155376	1.13207	0.257604	0.999916	ENSMUSG00000026159	ArfGAP with FG repeats 1	chr1	82839483	82901182	+
Agfg2	ENSMUSG00000029722_Agfg2	protein_coding	15.691	5.96669	34.467	27.3756	24.5376	42.7698	40.6462	21.4455	26.6124	-0.449572	0.482005	-0.932712	0.350969	0.999916	ENSMUSG00000029722	ArfGAP with FG repeats 2	chr5	137650463	137684726	-
Agap1	ENSMUSG00000055013_Agap1	protein_coding	186.331	101.434	99.4458	105.535	182.432	213.849	148.794	151.14	148.62	-0.478564	0.277666	-1.72352	0.0847941	0.999916	ENSMUSG00000055013	ArfGAP with GTPase domain, ankyrin repeat and PH domain 1	chr1	89454806	89897617	+
Agap2	ENSMUSG00000025422_Agap2	protein_coding	158.871	83.5336	29.3817	15.4731	29.8719	55.2444	31.9363	26.5516	53.858	0.989267	0.645404	1.53279	0.125328	0.999916	ENSMUSG00000025422	ArfGAP with GTPase domain, ankyrin repeat and PH domain 2	chr10	127078907	127093169	+
Agap3	ENSMUSG00000023353_Agap3	protein_coding	135.335	83.5336	81.9298	94.0291	114.153	96.2321	95.809	100.079	100.138	-0.025811	0.242514	-0.106431	0.91524	0.999916	ENSMUSG00000023353	ArfGAP with GTPase domain, ankyrin repeat and PH domain 3	chr5	24452177	24502047	+
Arap1	ENSMUSG00000032812_Arap1	protein_coding	217.713	381.868	374.334	321.365	232.574	204.939	340.412	323.725	299.616	0.216799	0.258552	0.838511	0.401744	0.999916	ENSMUSG00000032812	ArfGAP with RhoGAP domain, ankyrin repeat and PH domain 1	chr7	101348067	101412586	+
Arap2	ENSMUSG00000037999_Arap2	protein_coding	111.798	95.467	41.8125	65.8601	57.61	46.334	59.5177	43.9122	65.289	0.547843	0.362788	1.51009	0.131021	0.999916	ENSMUSG00000037999	ArfGAP with RhoGAP domain, ankyrin repeat and PH domain 2	chr5	62602445	62766159	-
Arap3	ENSMUSG00000024451_Arap3	protein_coding	370.7	184.967	225.166	191.629	355.262	406.313	226.458	243.049	275.443	-0.322035	0.30212	-1.06592	0.286461	0.999916	ENSMUSG00000024451	ArfGAP with RhoGAP domain, ankyrin repeat and PH domain 3	chr18	37972624	37997574	-
Asap2	ENSMUSG00000052632_Asap2	protein_coding	121.605	101.434	62.4362	48.7999	91.7493	101.578	71.8567	46.9758	80.8044	0.0661423	0.381945	0.173172	0.862516	0.999916	ENSMUSG00000052632	ArfGAP with SH3 domain, ankyrin repeat and PH domain 2	chr12	21111748	21270171	+
Asap3	ENSMUSG00000036995_Asap3	protein_coding	23.5365	17.9001	48.3103	65.8601	58.6769	26.7311	45.727	44.9334	41.4594	-0.0838793	0.448379	-0.187072	0.851604	0.999916	ENSMUSG00000036995	ArfGAP with SH3 domain, ankyrin repeat and PH domain 3	chr4	136206365	136245216	+
Asap1	ENSMUSG00000022377_Asap1	protein_coding	270.67	208.834	167.815	170.998	228.306	285.132	240.248	241.006	226.626	-0.290764	0.217941	-1.33414	0.182158	0.999916	ENSMUSG00000022377	ArfGAP with SH3 domain, ankyrin repeat and PH domain1	chr15	64086857	64382919	-
Arg1	ENSMUSG00000019987_Arg1	protein_coding	335.395	208.834	135.043	332.871	51.2089	30.2953	239.522	319.64	206.601	0.657684	0.624881	1.0525	0.292572	0.999916	ENSMUSG00000019987	Arginase, liver	chr10	24915208	24927470	-
Arglu1	ENSMUSG00000040459_Arglu1	protein_coding	128.47	238.668	111.312	84.9039	123.755	99.7963	118.31	119.482	128.087	0.191614	0.31182	0.614502	0.538884	0.999916	ENSMUSG00000040459	Arginine and glutamate rich 1	chr8	8665075	8690521	-
Rere	ENSMUSG00000039852_Rere	protein_coding	139.258	173.034	181.941	174.966	160.028	217.413	226.458	180.755	181.731	-0.228474	0.199698	-1.1441	0.252584	0.999916	ENSMUSG00000039852	Arginine glutamic acid dipeptide (RE) repeats	chr4	150281646	150621966	+
Avpr1a	ENSMUSG00000020123_Avpr1a	protein_coding	25.4979	5.96669	55.9383	35.7073	4.26741	0	28.3072	32.6788	23.5454	0.949208	0.904226	1.04975	0.293835	0.999916	ENSMUSG00000020123	Arginine vasopressin receptor 1A	chr10	122448499	122453453	+
Avpr1b	ENSMUSG00000026432_Avpr1b	protein_coding	0.980687	5.96669	0	0.396747	1.06685	7.12831	8.70991	0	3.03115	-2.36745	1.62361	-1.45814	0.144802	NA	ENSMUSG00000026432	Arginine vasopressin receptor 1B	chr1	131599239	131612000	+
Avpi1	ENSMUSG00000018821_Avpi1	protein_coding	17.6524	5.96669	20.9062	12.6959	19.2033	24.9491	6.53243	26.5516	16.8072	-0.274298	0.566314	-0.484358	0.628132	0.999916	ENSMUSG00000018821	Arginine vasopressin-induced 1	chr19	42123273	42129059	-
Rsrp1	ENSMUSG00000037266_Rsrp1	protein_coding	196.137	411.701	265.001	217.418	182.432	176.426	303.395	227.731	247.53	0.247024	0.287904	0.858008	0.390888	0.999916	ENSMUSG00000037266	Arginine/serine rich protein 1	chr4	134923592	134927671	+
Rsrc1	ENSMUSG00000034544_Rsrc1	protein_coding	47.073	83.5336	36.1621	41.6585	33.0724	48.1161	58.066	34.7213	47.8004	0.115995	0.35749	0.324469	0.745583	0.999916	ENSMUSG00000034544	Arginine/serine-rich coiled-coil 1	chr3	66981390	67358396	+
Rsrc2	ENSMUSG00000029422_Rsrc2	protein_coding	146.122	179.001	107.356	114.66	102.418	110.489	121.939	94.9729	122.12	0.276329	0.23087	1.1969	0.231345	0.999916	ENSMUSG00000029422	Arginine/serine-rich coiled-coil 2	chr5	123728426	123749414	-
Asl	ENSMUSG00000025533_Asl	protein_coding	25.4979	5.96669	32.2069	32.93	25.6045	19.6028	22.5006	28.594	24.1129	0.184893	0.408465	0.452652	0.650799	0.999916	ENSMUSG00000025533	Argininosuccinate lyase	chr5	130011258	130029247	-
Ass1	ENSMUSG00000076441_Ass1	protein_coding	5.88412	35.8001	26.274	71.0178	40.5404	30.2953	47.9045	69.4425	40.8948	-0.432706	0.616874	-0.70145	0.483022	0.999916	ENSMUSG00000076441	Argininosuccinate synthetase 1	chr2	31470207	31520672	+
Rnpep	ENSMUSG00000041926_Rnpep	protein_coding	99.0494	83.5336	141.823	137.275	125.889	142.566	152.423	150.118	129.085	-0.240983	0.226286	-1.06495	0.2869	0.999916	ENSMUSG00000041926	Arginyl aminopeptidase (aminopeptidase B)	chr1	135262712	135284084	-
Rnpepl1	ENSMUSG00000026269_Rnpepl1	protein_coding	112.779	95.467	131.088	111.883	129.089	156.823	121.939	131.737	123.85	-0.204277	0.194368	-1.05098	0.293268	0.999916	ENSMUSG00000026269	Arginyl aminopeptidase (aminopeptidase B)-like 1	chr1	92910783	92924384	+
Ate1	ENSMUSG00000030850_Ate1	protein_coding	145.142	143.201	108.486	109.502	135.49	158.605	100.164	100.079	125.084	0.0160234	0.24478	0.0654603	0.947808	0.999916	ENSMUSG00000030850	Arginyltransferase 1	chr7	130391493	130520369	-
Rars	ENSMUSG00000018848_Rars	protein_coding	94.146	77.5669	112.159	155.525	157.894	156.823	124.842	132.758	126.464	-0.315601	0.254188	-1.24161	0.214381	0.999916	ENSMUSG00000018848	Arginyl-tRNA synthetase	chr11	35808381	35834506	-
Rars2	ENSMUSG00000028292_Rars2	protein_coding	14.7103	29.8334	22.0363	24.9951	18.1365	33.8595	26.1297	16.3394	23.255	-0.0863241	0.410784	-0.210145	0.833555	0.999916	ENSMUSG00000028292	Arginyl-tRNA synthetase 2, mitochondrial	chr4	34614957	34660167	+
Ago1	ENSMUSG00000041530_Ago1	protein_coding	116.702	131.267	117.244	138.862	145.092	163.951	147.343	148.076	138.567	-0.264579	0.173755	-1.52271	0.127831	0.999916	ENSMUSG00000041530	Argonaute RISC catalytic subunit 1	chr4	126435012	126468583	-
Ago2	ENSMUSG00000036698_Ago2	protein_coding	400.12	459.435	317.831	329.697	318.989	370.672	428.237	415.634	380.077	-0.0578681	0.18623	-0.310735	0.756002	0.999916	ENSMUSG00000036698	Argonaute RISC catalytic subunit 2	chr15	73095844	73184840	-
Ago3	ENSMUSG00000028842_Ago3	protein_coding	150.045	83.5336	119.787	136.084	131.223	90.8859	135.729	110.291	119.697	0.107543	0.234909	0.457807	0.647091	0.999916	ENSMUSG00000028842	Argonaute RISC catalytic subunit 3	chr4	126331704	126429556	-
Ago4	ENSMUSG00000042500_Ago4	protein_coding	27.4592	35.8001	19.4936	18.2504	12.8022	14.2566	36.2913	24.5091	23.6078	0.0515802	0.473384	0.108961	0.913234	0.999916	ENSMUSG00000042500	Argonaute RISC catalytic subunit 4	chr4	126489541	126533472	-
Arih1	ENSMUSG00000025234_Arih1	protein_coding	265.766	238.668	225.731	249.554	270.981	251.273	220.651	225.688	243.539	0.0215063	0.157101	0.136895	0.891114	0.999916	ENSMUSG00000025234	Ariadne RBR E3 ubiquitin protein ligase 1	chr9	59388258	59486618	-
Arih2	ENSMUSG00000064145_Arih2	protein_coding	130.431	196.901	114.419	101.964	86.415	114.053	87.0991	110.291	117.697	0.374252	0.255245	1.46624	0.142582	0.999916	ENSMUSG00000064145	Ariadne RBR E3 ubiquitin protein ligase 2	chr9	108602942	108649386	-
Armc1	ENSMUSG00000027599_Armc1	protein_coding	80.4163	29.8334	89.2752	95.6161	78.9471	94.45	63.1468	94.9729	78.3322	-0.0491574	0.306467	-0.1604	0.872566	0.999916	ENSMUSG00000027599	Armadillo repeat containing 1	chr3	19131402	19163065	-
Armc10	ENSMUSG00000038525_Armc10	protein_coding	56.8799	47.7335	48.0278	52.7674	57.61	69.501	49.3561	54.1243	54.5	-0.135542	0.247617	-0.547386	0.584114	0.999916	ENSMUSG00000038525	Armadillo repeat containing 10	chr5	21645813	21662694	+
Armc2	ENSMUSG00000071324_Armc2	protein_coding	1.96137	0	1.13007	1.58699	4.26741	5.34623	5.8066	8.16971	3.53355	-2.03744	0.874945	-2.32864	0.0198779	0.580276	ENSMUSG00000071324	Armadillo repeat containing 2	chr10	41914990	42018442	-
Armc5	ENSMUSG00000042178_Armc5	protein_coding	33.3434	23.8668	52.2656	39.278	42.6741	67.7189	54.4369	56.1668	46.2188	-0.452403	0.319108	-1.41771	0.156275	0.999916	ENSMUSG00000042178	Armadillo repeat containing 5	chr7	128237342	128245100	+
Armc6	ENSMUSG00000002343_Armc6	protein_coding	27.4592	5.96669	40.3999	36.8975	27.7382	23.167	36.2913	32.6788	28.8248	0.0522082	0.413338	0.126309	0.899488	0.999916	ENSMUSG00000002343	Armadillo repeat containing 6	chr8	70220172	70234466	-
Armc7	ENSMUSG00000057219_Armc7	protein_coding	21.5751	17.9001	16.951	13.8862	19.2033	17.8208	21.7748	11.2334	17.5431	-0.0298669	0.426426	-0.07004	0.944162	0.999916	ENSMUSG00000057219	Armadillo repeat containing 7	chr11	115475667	115490467	+
Armc8	ENSMUSG00000032468_Armc8	protein_coding	59.8219	53.7002	71.7592	63.8763	57.61	67.7189	68.2276	65.3577	63.509	-0.00635181	0.230068	-0.0276084	0.977974	0.999916	ENSMUSG00000032468	Armadillo repeat containing 8	chr9	99478372	99568899	-
Armc9	ENSMUSG00000062590_Armc9	protein_coding	21.5751	23.8668	22.6013	19.4406	19.2033	32.0774	29.033	10.2121	22.2512	-0.0578313	0.441302	-0.131047	0.895738	0.999916	ENSMUSG00000062590	Armadillo repeat containing 9	chr1	86154780	86278284	+
Armcx1	ENSMUSG00000033460_Armcx1	protein_coding	68.6481	65.6336	33.337	38.4845	43.741	55.2444	40.6462	32.6788	47.3017	0.192949	0.359999	0.535973	0.591977	0.999916	ENSMUSG00000033460	Armadillo repeat containing, X-linked 1	chrX	134717963	134721917	+
Armcx2	ENSMUSG00000033436_Armcx2	protein_coding	270.67	179.001	220.363	236.461	232.574	251.273	130.649	217.519	217.314	0.152976	0.251229	0.608911	0.542583	0.999916	ENSMUSG00000033436	Armadillo repeat containing, X-linked 2	chrX	134804145	134809221	-
Armcx3	ENSMUSG00000049047_Armcx3	protein_coding	229.481	202.867	159.339	190.042	201.635	167.515	140.81	165.437	182.141	0.200153	0.207612	0.964071	0.33501	0.999916	ENSMUSG00000049047	Armadillo repeat containing, X-linked 3	chrX	134756595	134761455	+
Armcx4	ENSMUSG00000049804_Armcx4	protein_coding	208.886	83.5336	146.344	178.933	200.568	190.682	180.731	152.161	167.73	-0.167516	0.253173	-0.661665	0.508186	0.999916	ENSMUSG00000049804	Armadillo repeat containing, X-linked 4	chrX	134686519	134696757	+
Armcx5	ENSMUSG00000072969_Armcx5	protein_coding	15.691	35.8001	15.2559	11.1089	17.0696	32.0774	24.6781	8.16971	19.9813	-0.270853	0.546445	-0.495664	0.620132	0.999916	ENSMUSG00000072969	Armadillo repeat containing, X-linked 5	chrX	135742733	135747322	+
Armcx6	ENSMUSG00000050394_Armcx6	protein_coding	31.382	17.9001	24.0139	23.0113	19.2033	21.3849	13.0649	14.297	20.5322	0.590159	0.392302	1.50435	0.132491	0.999916	ENSMUSG00000050394	Armadillo repeat containing, X-linked 6	chrX	134748461	134751417	-
Arvcf	ENSMUSG00000000325_Arvcf	protein_coding	15.691	11.9334	18.3636	17.4569	29.8719	23.167	20.3231	16.3394	19.1433	-0.405507	0.399416	-1.01525	0.309986	0.999916	ENSMUSG00000000325	Armadillo repeat gene deleted in velocardiofacial syndrome	chr16	18348182	18407076	+
9130011E15Rik	ENSMUSG00000039901_9130011E15Rik	protein_coding	29.4206	17.9001	18.9286	18.6471	7.46797	8.91038	31.9363	19.4031	19.0768	0.298522	0.552518	0.540294	0.588994	0.999916	ENSMUSG00000039901	Armadillo-like helical domain containing 3	chr19	45818144	45998488	-
3632451O06Rik	ENSMUSG00000036242_3632451O06Rik	protein_coding	17.6524	5.96669	25.9915	27.3756	5.33426	1.78208	27.5814	25.5303	17.1518	0.413163	0.755073	0.547183	0.584253	0.999916	ENSMUSG00000036242	Armadillo-like helical domain containing 4	chr14	49681560	49783383	-
Actr1a	ENSMUSG00000025228_Actr1a	protein_coding	260.863	232.701	276.301	230.907	286.983	228.106	229.361	247.134	249.044	0.0256152	0.16398	0.156209	0.875868	0.999916	ENSMUSG00000025228	ARP1 actin-related protein 1A, centractin alpha	chr19	46376814	46395735	-
Actr1b	ENSMUSG00000037351_Actr1b	protein_coding	242.23	149.167	193.806	197.977	199.501	219.195	156.052	214.455	196.548	0.0302483	0.206276	0.14664	0.883416	0.999916	ENSMUSG00000037351	ARP1 actin-related protein 1B, centractin beta	chr1	36698114	36714422	-
Actr10	ENSMUSG00000021076_Actr10	protein_coding	107.876	41.7668	87.2976	86.0942	92.8162	115.835	76.9375	92.9304	87.6942	-0.127173	0.269361	-0.472129	0.636834	0.999916	ENSMUSG00000021076	ARP10 actin-related protein 10	chr12	70937857	70964718	+
Actr2	ENSMUSG00000020152_Actr2	protein_coding	775.724	584.735	671.824	722.08	788.404	766.293	825.264	724.04	732.296	-0.155661	0.132698	-1.17305	0.240777	0.999916	ENSMUSG00000020152	ARP2 actin-related protein 2	chr11	20062304	20112913	-
Actr3	ENSMUSG00000026341_Actr3	protein_coding	793.376	835.336	778.333	820.474	812.942	876.782	740.342	835.353	811.617	-0.0190497	0.11365	-0.167618	0.866884	0.999916	ENSMUSG00000026341	ARP3 actin-related protein 3	chr1	125392905	125435727	-
Actr3b	ENSMUSG00000056367_Actr3b	protein_coding	0.980687	11.9334	9.88808	6.74471	2.1337	5.34623	4.35495	2.04243	5.42802	1.01208	0.885235	1.14329	0.252918	0.999916	ENSMUSG00000056367	ARP3 actin-related protein 3B	chr5	25759997	25850688	+
Actr5	ENSMUSG00000037761_Actr5	protein_coding	5.88412	41.7668	15.5384	11.5057	14.9359	14.2566	15.9682	8.16971	16.0032	0.197899	0.607617	0.325696	0.744654	0.999916	ENSMUSG00000037761	ARP5 actin-related protein 5	chr2	158624888	158639211	+
Actr6	ENSMUSG00000019948_Actr6	protein_coding	9.80687	5.96669	8.4755	13.4894	10.6685	5.34623	5.8066	20.4243	9.99801	-0.0826376	0.635727	-0.129989	0.896575	0.999916	ENSMUSG00000019948	ARP6 actin-related protein 6	chr10	89711973	89732295	-
Actr8	ENSMUSG00000015971_Actr8	protein_coding	38.2468	47.7335	35.0321	42.452	32.0056	16.0387	37.0171	36.7637	35.6612	0.341087	0.337392	1.01095	0.312039	0.999916	ENSMUSG00000015971	ARP8 actin-related protein 8	chr14	29978337	29993221	+
Arr3	ENSMUSG00000060890_Arr3	protein_coding	1.96137	23.8668	0	0	0	0	3.62913	0	3.68216	2.53786	2.34323	1.08306	0.278781	0.999916	ENSMUSG00000060890	Arrestin 3, retinal	chrX	100605497	100618493	+
Arrdc1	ENSMUSG00000026972_Arrdc1	protein_coding	25.4979	41.7668	20.3412	26.5821	23.4708	17.8208	37.0171	27.5728	27.5087	-0.0599886	0.389468	-0.154027	0.877588	0.999916	ENSMUSG00000026972	Arrestin domain containing 1	chr2	24925352	24935252	-
Arrdc2	ENSMUSG00000002910_Arrdc2	protein_coding	15.691	29.8334	15.8209	8.72844	10.6685	16.0387	8.70991	13.2758	14.8458	0.348321	0.521644	0.667737	0.504302	0.999916	ENSMUSG00000002910	Arrestin domain containing 2	chr8	70835129	70839720	-
Arrdc3	ENSMUSG00000074794_Arrdc3	protein_coding	741.399	256.568	199.457	145.21	386.201	632.637	124.116	203.222	336.101	0.000912427	0.570537	0.00159924	0.998724	0.999916	ENSMUSG00000074794	Arrestin domain containing 3	chr13	80883384	80896035	+
Arrdc4	ENSMUSG00000042659_Arrdc4	protein_coding	30.4013	41.7668	66.9564	68.2406	43.741	60.5906	58.7919	44.9334	51.9277	0.0581345	0.350994	0.165628	0.868449	0.999916	ENSMUSG00000042659	Arrestin domain containing 4	chr7	68736995	68749241	-
Arrb1	ENSMUSG00000018909_Arrb1	protein_coding	423.657	471.368	394.111	332.474	515.29	488.289	364.364	415.634	425.648	-0.155075	0.185613	-0.835476	0.40345	0.999916	ENSMUSG00000018909	Arrestin, beta 1	chr7	99535466	99606771	+
Arrb2	ENSMUSG00000060216_Arrb2	protein_coding	102.972	161.101	122.047	93.2356	109.886	58.8085	167.666	99.0577	114.347	0.08126	0.33562	0.242119	0.808688	0.999916	ENSMUSG00000060216	Arrestin, beta 2	chr11	70432635	70440828	+
Asna1	ENSMUSG00000052456_Asna1	protein_coding	60.8026	41.7668	72.0417	57.1316	61.8774	71.2831	52.9853	90.888	63.5971	-0.182408	0.28541	-0.639109	0.522752	0.999916	ENSMUSG00000052456	ArsA arsenite transporter, ATP-binding, homolog 1 (bacterial)	chr8	85017931	85025281	-
As3mt	ENSMUSG00000003559_As3mt	protein_coding	40.2082	35.8001	51.9831	56.7349	53.3426	39.2057	37.7429	50.0395	45.6321	0.10438	0.294035	0.354993	0.722594	0.999916	ENSMUSG00000003559	Arsenic (+3 oxidation state) methyltransferase	chr19	46707443	46741095	+
Artn	ENSMUSG00000028539_Artn	protein_coding	0	5.96669	1.41258	0.396747	5.33426	0	0.725826	1.02121	1.85716	-0.731326	1.57034	-0.465713	0.641421	NA	ENSMUSG00000028539	Artemin	chr4	117926162	117929763	-
Arv1	ENSMUSG00000031982_Arv1	protein_coding	7.8455	0	5.93285	3.96747	3.20056	1.78208	7.98408	3.06364	4.22202	0.292521	0.86785	0.337064	0.736069	0.999916	ENSMUSG00000031982	ARV1 homolog, fatty acid homeostasis modulator	chr8	124722139	124734123	+
Arnt	ENSMUSG00000015522_Arnt	protein_coding	137.296	179.001	135.608	131.72	134.423	121.181	141.536	116.418	137.148	0.121432	0.185826	0.653471	0.513453	0.999916	ENSMUSG00000015522	Aryl hydrocarbon receptor nuclear translocator	chr3	95434388	95497240	+
Arnt2	ENSMUSG00000015709_Arnt2	protein_coding	9.80687	5.96669	10.1706	13.4894	7.46797	16.0387	13.0649	9.19092	10.6495	-0.0663779	0.527179	-0.125912	0.899802	0.999916	ENSMUSG00000015709	Aryl hydrocarbon receptor nuclear translocator 2	chr7	84246278	84410176	-
Arntl	ENSMUSG00000055116_Arntl	protein_coding	22.5558	29.8334	47.4628	37.691	27.7382	28.5132	31.2105	45.9546	33.8699	0.0927775	0.377197	0.245966	0.805709	0.999916	ENSMUSG00000055116	Aryl hydrocarbon receptor nuclear translocator-like	chr7	113207465	113314126	+
Arntl2	ENSMUSG00000040187_Arntl2	protein_coding	0.980687	5.96669	2.26013	2.77723	2.1337	1.78208	5.8066	2.04243	2.96869	-0.364692	0.997729	-0.365522	0.714721	NA	ENSMUSG00000040187	Aryl hydrocarbon receptor nuclear translocator-like 2	chr6	146796055	146833529	+
Aadac	ENSMUSG00000027761_Aadac	protein_coding	0	0	0	4.36422	5.33426	3.56415	0	0	1.65783	-0.646231	2.40462	-0.268746	0.788125	NA	ENSMUSG00000027761	Arylacetamide deacetylase	chr3	60025717	60040160	+
Ahr	ENSMUSG00000019256_Ahr	protein_coding	50.015	77.5669	54.5257	44.039	20.2702	28.5132	55.8886	44.9334	46.969	0.504112	0.383097	1.31589	0.188212	0.999916	ENSMUSG00000019256	Aryl-hydrocarbon receptor	chr12	35497974	35535038	-
Aip	ENSMUSG00000024847_Aip	protein_coding	83.3584	83.5336	43.225	52.7674	54.4095	55.2444	37.0171	61.2728	58.8535	0.276491	0.334616	0.826294	0.408637	0.999916	ENSMUSG00000024847	Aryl-hydrocarbon receptor-interacting protein	chr19	4114446	4125858	-
Arsa	ENSMUSG00000022620_Arsa	protein_coding	115.721	125.3	125.155	102.361	77.8802	80.1934	124.116	155.224	113.244	0.0773194	0.280797	0.275357	0.783042	0.999916	ENSMUSG00000022620	Arylsulfatase A	chr15	89472476	89477425	-
Arsb	ENSMUSG00000042082_Arsb	protein_coding	50.015	53.7002	92.6654	82.1267	71.4791	51.6802	119.035	100.079	77.5976	-0.263897	0.350646	-0.752602	0.451689	0.999916	ENSMUSG00000042082	Arylsulfatase B	chr13	93771679	93943016	+
Arsg	ENSMUSG00000020604_Arsg	protein_coding	10.7876	23.8668	27.9691	15.8699	5.33426	5.34623	16.694	23.4879	16.1695	0.564585	0.621819	0.907958	0.363901	0.999916	ENSMUSG00000020604	Arylsulfatase G	chr11	109473374	109573330	+
Arsi	ENSMUSG00000036412_Arsi	protein_coding	6.86481	5.96669	70.9117	61.4958	4.26741	5.34623	24.6781	30.6364	26.2709	1.20471	0.868793	1.38664	0.16555	0.999916	ENSMUSG00000036412	Arylsulfatase i	chr18	60911780	60918561	+
Arsk	ENSMUSG00000021592_Arsk	protein_coding	27.4592	23.8668	16.6685	12.2992	18.1365	23.167	22.5006	18.3818	20.3099	-0.123154	0.428373	-0.287493	0.773735	0.999916	ENSMUSG00000021592	Arylsulfatase K	chr13	76060422	76098660	-
Ash1l	ENSMUSG00000028053_Ash1l	protein_coding	347.163	399.768	282.234	313.034	362.73	342.159	369.445	267.558	335.511	-0.0297506	0.184335	-0.161394	0.871783	0.999916	ENSMUSG00000028053	ASH1 like histone lysine methyltransferase	chr3	88950622	89079375	+
Ash2l	ENSMUSG00000031575_Ash2l	protein_coding	94.146	65.6336	74.8669	66.6536	61.8774	89.1038	66.776	71.485	73.8178	0.0930383	0.244812	0.38004	0.703915	0.999916	ENSMUSG00000031575	ASH2 like histone lysine methyltransferase complex subunit	chr8	25815996	25847694	-
Asgr1	ENSMUSG00000020884_Asgr1	protein_coding	0	0	0	7.14145	3.20056	0	2.9033	0	1.65566	0.4104	2.36707	0.173379	0.862354	NA	ENSMUSG00000020884	Asialoglycoprotein receptor 1	chr11	70054085	70057894	+
Asgr2	ENSMUSG00000040963_Asgr2	protein_coding	2.94206	0	1.41258	3.57073	2.1337	0	3.62913	2.04243	1.96633	0.170198	1.17978	0.144263	0.885293	NA	ENSMUSG00000040963	Asialoglycoprotein receptor 2	chr11	70092644	70106187	+
Asrgl1	ENSMUSG00000024654_Asrgl1	protein_coding	14.7103	5.96669	20.0587	23.8048	37.3398	5.34623	32.6621	15.3182	19.4009	-0.388641	0.612472	-0.634544	0.525726	0.999916	ENSMUSG00000024654	Asparaginase like 1	chr19	9109868	9135636	-
Asns	ENSMUSG00000029752_Asns	protein_coding	36.2854	59.6669	39.5523	36.104	32.0056	42.7698	37.0171	65.3577	43.5949	-0.141801	0.340307	-0.416685	0.676909	0.999916	ENSMUSG00000029752	Asparagine synthetase	chr6	7675169	7693254	-
Asnsd1	ENSMUSG00000026095_Asnsd1	protein_coding	63.7447	107.4	76.562	86.8877	70.4123	71.2831	63.1468	72.5062	76.4929	0.210273	0.23429	0.897492	0.369457	0.999916	ENSMUSG00000026095	Asparagine synthetase domain containing 1	chr1	53344617	53352752	-
Alg1	ENSMUSG00000039427_Alg1	protein_coding	27.4592	0	32.2069	27.3756	29.8719	19.6028	34.1138	41.8698	26.5625	-0.331708	0.464777	-0.713693	0.475417	0.999916	ENSMUSG00000039427	Asparagine-linked glycosylation 1 (beta-1,4-mannosyltransferase)	chr16	5233621	5244912	+
Alg10b	ENSMUSG00000075470_Alg10b	protein_coding	78.455	41.7668	95.7731	97.2031	104.552	101.578	85.6474	87.8244	86.6	-0.164564	0.256951	-0.640451	0.52188	0.999916	ENSMUSG00000075470	Asparagine-linked glycosylation 10B (alpha-1,2-glucosyltransferase)	chr15	90224311	90230554	+
Alg11	ENSMUSG00000063362_Alg11	protein_coding	54.9185	59.6669	50.5705	51.9739	35.2061	71.2831	65.3243	67.4001	57.0429	-0.161511	0.294908	-0.547667	0.583921	0.999916	ENSMUSG00000063362	Asparagine-linked glycosylation 11 (alpha-1,2-mannosyltransferase)	chr8	22060721	22071627	+
Alg12	ENSMUSG00000035845_Alg12	protein_coding	17.6524	5.96669	20.9062	24.9951	22.4039	8.91038	17.4198	31.6576	18.739	-0.0752188	0.5052	-0.148889	0.881641	0.999916	ENSMUSG00000035845	Asparagine-linked glycosylation 12 (alpha-1,6-mannosyltransferase)	chr15	88805244	88819318	-
Alg13	ENSMUSG00000041718_Alg13	protein_coding	15.691	11.9334	14.9734	17.0601	19.2033	17.8208	23.9522	13.2758	16.7388	-0.268751	0.414596	-0.648224	0.51684	0.999916	ENSMUSG00000041718	Asparagine-linked glycosylation 13	chrX	144317804	144374450	+
Alg14	ENSMUSG00000039887_Alg14	protein_coding	47.073	5.96669	31.0768	30.5495	34.1393	30.2953	29.7588	34.7213	30.4476	-0.0098995	0.384977	-0.0257145	0.979485	0.999916	ENSMUSG00000039887	Asparagine-linked glycosylation 14	chr3	121291773	121363094	+
Alg2	ENSMUSG00000039740_Alg2	protein_coding	57.8605	41.7668	68.9341	61.8926	71.4791	74.8472	66.0501	75.5698	64.8	-0.230866	0.236128	-0.977714	0.328216	0.999916	ENSMUSG00000039740	Asparagine-linked glycosylation 2 (alpha-1,3-mannosyltransferase)	chr4	47465067	47474333	-
Alg3	ENSMUSG00000033809_Alg3	protein_coding	18.6331	23.8668	13.2783	22.6146	17.0696	17.8208	17.4198	21.4455	19.0185	0.0115258	0.408553	0.0282111	0.977494	0.999916	ENSMUSG00000033809	Asparagine-linked glycosylation 3 (alpha-1,3-mannosyltransferase)	chr16	20605451	20610768	-
Alg5	ENSMUSG00000036632_Alg5	protein_coding	40.2082	17.9001	27.9691	33.3268	21.337	32.0774	38.4688	43.9122	31.8999	-0.109998	0.368178	-0.298764	0.76512	0.999916	ENSMUSG00000036632	Asparagine-linked glycosylation 5 (dolichyl-phosphate beta-glucosyltransferase)	chr3	54735539	54751318	+
Alg6	ENSMUSG00000073792_Alg6	protein_coding	14.7103	35.8001	26.274	18.6471	34.1393	28.5132	37.0171	25.5303	27.5789	-0.529743	0.377397	-1.40368	0.160415	0.999916	ENSMUSG00000073792	Asparagine-linked glycosylation 6 (alpha-1,3,-glucosyltransferase)	chr4	99715664	99763460	+
Alg8	ENSMUSG00000035704_Alg8	protein_coding	10.7876	0	11.8657	13.4894	13.8691	10.6925	13.7907	13.2758	10.9713	-0.246843	0.529912	-0.465819	0.641345	0.999916	ENSMUSG00000035704	Asparagine-linked glycosylation 8 (alpha-1,3-glucosyltransferase)	chr7	97371606	97392185	+
Alg9	ENSMUSG00000032059_Alg9	protein_coding	42.1695	17.9001	42.9425	50.3869	40.5404	65.9368	42.0979	39.8273	42.7252	-0.145386	0.333959	-0.435342	0.663314	0.999916	ENSMUSG00000032059	Asparagine-linked glycosylation 9 (alpha 1,2 mannosyltransferase)	chr9	50775019	50843542	+
Nars	ENSMUSG00000024587_Nars	protein_coding	211.828	125.3	192.959	213.45	238.975	201.375	228.635	257.346	208.734	-0.262165	0.19208	-1.36487	0.172293	0.999916	ENSMUSG00000024587	Asparaginyl-tRNA synthetase	chr18	64499665	64516557	-
Nars2	ENSMUSG00000018995_Nars2	protein_coding	16.6717	23.8668	25.144	21.4244	14.9359	21.3849	18.8715	25.5303	20.9787	0.109582	0.386207	0.28374	0.77661	0.999916	ENSMUSG00000018995	Asparaginyl-tRNA synthetase 2 (mitochondrial)(putative)	chr7	96951505	97064758	+
Asphd1	ENSMUSG00000046378_Asphd1	protein_coding	0	0	0.84755	0.396747	3.20056	5.34623	8.70991	1.02121	2.44028	-3.01696	1.30809	-2.30639	0.0210888	NA	ENSMUSG00000046378	Aspartate beta-hydroxylase domain containing 1	chr7	126945567	126949582	-
Asphd2	ENSMUSG00000029348_Asphd2	protein_coding	0	0	2.82517	3.57073	2.1337	3.56415	13.7907	6.12728	4.00146	-1.63428	1.11788	-1.46195	0.143755	0.999916	ENSMUSG00000029348	Aspartate beta-hydroxylase domain containing 2	chr5	112384354	112394866	-
Aspdh	ENSMUSG00000038704_Aspdh	protein_coding	1.96137	0	0	2.77723	1.06685	1.78208	2.9033	1.02121	1.43901	-0.236987	1.53421	-0.154468	0.877241	NA	ENSMUSG00000038704	Aspartate dehydrogenase domain containing	chr7	44465391	44467758	+
Asph	ENSMUSG00000028207_Asph	protein_coding	216.732	226.734	300.88	267.408	232.574	215.631	255.491	255.303	246.344	0.0972455	0.178717	0.54413	0.586352	0.999916	ENSMUSG00000028207	Aspartate-beta-hydroxylase	chr4	9448069	9669344	-
Asprv1	ENSMUSG00000033508_Asprv1	protein_coding	0.980687	17.9001	1.13007	2.77723	0	0	7.25826	5.10607	4.39405	0.370471	1.38481	0.267524	0.789066	0.999916	ENSMUSG00000033508	Aspartic peptidase, retroviral-like 1	chr6	86628164	86629710	+
Aspa	ENSMUSG00000020774_Aspa	protein_coding	2.94206	0	5.65033	6.74471	7.46797	5.34623	10.8874	1.02121	5.00749	-0.432338	0.907057	-0.476638	0.63362	0.999916	ENSMUSG00000020774	Aspartoacylase	chr11	73304992	73329596	-
Acy3	ENSMUSG00000024866_Acy3	protein_coding	18.6331	5.96669	5.65033	5.95121	1.06685	5.34623	7.98408	6.12728	7.09072	0.821953	0.801604	1.02539	0.305182	0.999916	ENSMUSG00000024866	Aspartoacylase (aminoacylase) 3	chr19	3986661	3990007	+
Dnpep	ENSMUSG00000026209_Dnpep	protein_coding	76.4936	59.6669	98.3158	92.4421	67.2117	80.1934	91.454	126.63	86.551	-0.107241	0.282649	-0.379412	0.704382	0.999916	ENSMUSG00000026209	Aspartyl aminopeptidase	chr1	75307896	75317990	-
Aga	ENSMUSG00000031521_Aga	protein_coding	31.382	29.8334	50.853	50.3869	16.0028	33.8595	29.7588	62.294	38.0463	0.248757	0.455733	0.545839	0.585177	0.999916	ENSMUSG00000031521	Aspartylglucosaminidase	chr8	53511727	53523421	+
Dars	ENSMUSG00000026356_Dars	protein_coding	145.142	155.134	103.966	102.758	108.819	119.399	88.5507	93.9517	114.715	0.259009	0.236158	1.09676	0.272745	0.999916	ENSMUSG00000026356	Aspartyl-tRNA synthetase	chr1	128363707	128417368	-
Dars2	ENSMUSG00000026709_Dars2	protein_coding	19.6137	35.8001	27.1216	32.5333	29.8719	23.167	31.2105	26.5516	28.2337	-0.0136518	0.341903	-0.0399289	0.96815	0.999916	ENSMUSG00000026709	Aspartyl-tRNA synthetase 2 (mitochondrial)	chr1	161040601	161070658	-
Aspn	ENSMUSG00000021388_Aspn	protein_coding	589.393	184.967	735.956	856.181	149.359	217.413	277.265	424.825	429.42	1.15769	0.43971	2.63285	0.00846717	0.363812	ENSMUSG00000021388	Asporin	chr13	49544443	49567565	+
Aste1	ENSMUSG00000032567_Aste1	protein_coding	7.8455	0	10.4531	9.52194	14.9359	3.56415	24.6781	10.2121	10.1514	-0.735204	0.702839	-1.04605	0.295539	0.999916	ENSMUSG00000032567	Asteroid homolog 1	chr9	105395392	105412229	+
Astn1	ENSMUSG00000026587_Astn1	protein_coding	0.980687	5.96669	1.13007	2.38048	12.8022	16.0387	13.7907	0	6.63619	-2.488	1.07399	-2.31659	0.0205263	0.587008	ENSMUSG00000026587	Astrotactin 1	chr1	158362273	158691781	+
Ahctf1	ENSMUSG00000026491_Ahctf1	protein_coding	234.384	202.867	208.215	250.348	217.638	213.849	246.781	187.903	220.248	0.0626519	0.171413	0.365502	0.714737	0.999916	ENSMUSG00000026491	AT hook containing transcription factor 1	chr1	179744894	179803680	-
Ahdc1	ENSMUSG00000037692_Ahdc1	protein_coding	73.5515	65.6336	82.7774	73.3983	97.0836	87.3217	140.81	102.121	90.3372	-0.516357	0.241088	-2.14178	0.0322116	0.741169	ENSMUSG00000037692	AT hook, DNA binding motif, containing 1	chr4	133011260	133078110	+
Arid1a	ENSMUSG00000007880_Arid1a	protein_coding	299.11	268.501	241.552	215.831	279.515	359.979	301.218	256.325	277.754	-0.231861	0.189396	-1.22421	0.220873	0.999916	ENSMUSG00000007880	AT rich interactive domain 1A (SWI-like)	chr4	133679008	133756769	-
Arid1b	ENSMUSG00000069729_Arid1b	protein_coding	204.964	214.801	174.595	190.042	190.967	213.849	174.924	179.734	192.984	0.0275474	0.164715	0.167243	0.867179	0.999916	ENSMUSG00000069729	AT rich interactive domain 1B (SWI-like)	chr17	4994332	5347656	+
Arid2	ENSMUSG00000033237_Arid2	protein_coding	203.983	173.034	158.492	157.905	177.098	206.721	168.392	143.991	173.702	-0.00506149	0.196071	-0.0258146	0.979405	0.999916	ENSMUSG00000033237	AT rich interactive domain 2 (ARID, RFX-like)	chr15	96287518	96404992	+
Arid3a	ENSMUSG00000019564_Arid3a	protein_coding	34.324	29.8334	41.5299	35.3105	27.7382	30.2953	52.9853	52.0819	38.0123	-0.187187	0.34661	-0.540051	0.589162	0.999916	ENSMUSG00000019564	AT rich interactive domain 3A (BRIGHT-like)	chr10	79927043	79955018	+
Arid3b	ENSMUSG00000004661_Arid3b	protein_coding	6.86481	5.96669	7.91046	8.3317	10.6685	14.2566	23.2264	13.2758	11.3126	-1.02854	0.521778	-1.97122	0.0486988	0.894263	ENSMUSG00000004661	AT rich interactive domain 3B (BRIGHT-like)	chr9	57790353	57836793	-
Arid4a	ENSMUSG00000048118_Arid4a	protein_coding	117.682	143.201	72.8893	87.2844	90.6825	98.0142	90.7282	71.485	96.4958	0.18677	0.271917	0.686864	0.492169	0.999916	ENSMUSG00000048118	AT rich interactive domain 4A (RBP1-like)	chr12	71015990	71098592	+
Arid4b	ENSMUSG00000039219_Arid4b	protein_coding	159.852	125.3	106.226	121.801	135.49	135.438	129.923	94.9729	126.125	0.0464781	0.230846	0.201339	0.840434	0.999916	ENSMUSG00000039219	AT rich interactive domain 4B (RBP1-like)	chr13	14063232	14199603	+
Arid5a	ENSMUSG00000037447_Arid5a	protein_coding	78.455	47.7335	52.2656	55.5446	67.2117	64.1548	66.0501	67.4001	62.3519	-0.153776	0.250621	-0.613579	0.539494	0.999916	ENSMUSG00000037447	AT rich interactive domain 5A (MRF1-like)	chr1	36307733	36324029	+
Arid5b	ENSMUSG00000019947_Arid5b	protein_coding	134.354	131.267	136.173	152.351	137.624	114.053	161.133	174.628	142.698	-0.0828008	0.201459	-0.411005	0.681069	0.999916	ENSMUSG00000019947	AT rich interactive domain 5B (MRF1-like)	chr10	68095593	68278726	-
Atr	ENSMUSG00000032409_Atr	protein_coding	94.146	83.5336	71.7592	67.8438	99.2173	92.668	105.971	68.4213	85.445	-0.235366	0.248296	-0.947927	0.343166	0.999916	ENSMUSG00000032409	Ataxia telangiectasia and Rad3 related	chr9	95857597	95951781	+
Atm	ENSMUSG00000034218_Atm	protein_coding	101.991	65.6336	112.442	108.709	126.955	112.271	115.406	94.9729	104.798	-0.13099	0.219319	-0.597258	0.550335	0.999916	ENSMUSG00000034218	Ataxia telangiectasia mutated	chr9	53439149	53536740	-
Atxn1	ENSMUSG00000046876_Atxn1	protein_coding	171.62	250.601	169.227	152.748	198.435	187.118	214.844	199.137	192.966	-0.180749	0.190946	-0.946597	0.343844	0.999916	ENSMUSG00000046876	Ataxin 1	chr13	45549758	45964991	-
Atxn10	ENSMUSG00000016541_Atxn10	protein_coding	129.451	131.267	143.518	150.764	162.162	142.566	146.617	161.352	145.962	-0.124875	0.168634	-0.74051	0.45899	0.999916	ENSMUSG00000016541	Ataxin 10	chr15	85336381	85463836	+
Atxn1l	ENSMUSG00000069895_Atxn1l	protein_coding	224.577	208.834	146.061	162.666	210.17	149.694	182.908	168.5	181.676	0.026911	0.221103	0.121712	0.903127	0.999916	ENSMUSG00000069895	Ataxin 1-like	chr8	109726451	109737739	-
Atxn2	ENSMUSG00000042605_Atxn2	protein_coding	72.5708	208.834	61.0236	79.7462	94.9499	110.489	140.81	64.3365	104.095	-0.0623894	0.416544	-0.149779	0.880939	0.999916	ENSMUSG00000042605	Ataxin 2	chr5	121711337	121816493	+
Atxn2l	ENSMUSG00000032637_Atxn2l	protein_coding	103.953	226.734	110.181	132.117	107.752	124.745	166.94	137.864	138.786	0.00505205	0.285081	0.0177215	0.985861	0.999916	ENSMUSG00000032637	Ataxin 2-like	chr7	126491708	126503437	-
Atxn3	ENSMUSG00000021189_Atxn3	protein_coding	96.1073	119.334	66.6739	92.8389	101.351	103.36	93.6315	99.0577	96.5443	-0.156173	0.236112	-0.661436	0.508333	0.999916	ENSMUSG00000021189	Ataxin 3	chr12	101918901	101958246	-
Atxn7	ENSMUSG00000021738_Atxn7	protein_coding	91.2039	107.4	53.6782	64.2731	91.7493	74.8472	100.89	66.3789	81.3026	-0.170004	0.298453	-0.569618	0.568937	0.999916	ENSMUSG00000021738	Ataxin 7	chr14	14012491	14107296	+
Atxn7l1	ENSMUSG00000020564_Atxn7l1	protein_coding	33.3434	65.6336	39.2698	44.4357	41.6072	42.7698	85.6474	35.7425	48.5562	-0.275224	0.384593	-0.715624	0.474223	0.999916	ENSMUSG00000020564	Ataxin 7-like 1	chr12	33147693	33375659	+
Atxn7l2	ENSMUSG00000048997_Atxn7l2	protein_coding	9.80687	11.9334	8.75801	7.5382	5.33426	1.78208	13.7907	7.1485	8.2615	0.27161	0.668106	0.406538	0.684348	0.999916	ENSMUSG00000048997	Ataxin 7-like 2	chr3	108202222	108210934	-
Atxn7l3	ENSMUSG00000059995_Atxn7l3	protein_coding	124.547	89.5003	105.661	96.4096	106.685	115.835	103.793	107.227	106.207	-0.0276971	0.194718	-0.142242	0.886889	0.999916	ENSMUSG00000059995	Ataxin 7-like 3	chr11	102289300	102296631	-
Atxn7l3b	ENSMUSG00000074748_Atxn7l3b	protein_coding	240.268	179.001	191.264	203.531	196.301	224.542	150.972	174.628	195.063	0.15198	0.197734	0.768609	0.442125	0.999916	ENSMUSG00000074748	Ataxin 7-like 3B	chr10	112925430	112929001	-
Akna	ENSMUSG00000039158_Akna	protein_coding	53.9378	161.101	79.9522	70.621	75.7465	73.0651	113.229	86.8032	89.3069	-0.0548043	0.345153	-0.158783	0.87384	0.999916	ENSMUSG00000039158	AT-hook transcription factor	chr4	63367125	63403354	-
Atl1	ENSMUSG00000021066_Atl1	protein_coding	15.691	0	9.32305	5.95121	11.7354	10.6925	5.08078	11.2334	8.7134	-0.0983918	0.661813	-0.14867	0.881814	0.999916	ENSMUSG00000021066	Atlastin GTPase 1	chr12	69893105	69964085	+
Atl2	ENSMUSG00000059811_Atl2	protein_coding	56.8799	83.5336	59.611	60.3056	77.8802	105.143	59.5177	56.1668	69.8797	-0.241484	0.285845	-0.844807	0.398218	0.999916	ENSMUSG00000059811	Atlastin GTPase 2	chr17	79848392	79896123	-
Atl3	ENSMUSG00000024759_Atl3	protein_coding	360.893	262.534	411.062	345.17	390.468	363.544	364.364	391.125	361.145	-0.0914082	0.16249	-0.562547	0.573743	0.999916	ENSMUSG00000024759	Atlastin GTPase 3	chr19	7494040	7538608	+
Atmin	ENSMUSG00000047388_Atmin	protein_coding	105.914	77.5669	72.3242	61.0991	72.546	94.45	68.9534	58.2092	76.3829	0.110843	0.282033	0.393013	0.69431	0.999916	ENSMUSG00000047388	ATM interactor	chr8	116943393	116960445	+
Atoh8	ENSMUSG00000037621_Atoh8	protein_coding	26.4786	29.8334	31.3593	31.343	0	10.6925	10.1616	15.3182	19.3983	1.72367	0.634933	2.71473	0.00663301	0.318921	ENSMUSG00000037621	Atonal bHLH transcription factor 8	chr6	72206177	72235577	-
Abcg1	ENSMUSG00000024030_Abcg1	protein_coding	327.55	417.668	329.979	292.006	463.014	459.776	368.719	484.055	392.846	-0.409445	0.17134	-2.38966	0.0168638	0.532793	ENSMUSG00000024030	ATP binding cassette subfamily G member 1	chr17	31057698	31115777	+
Abcg2	ENSMUSG00000029802_Abcg2	protein_coding	130.431	83.5336	98.3158	110.693	142.958	128.31	96.5348	81.6971	109.059	-0.0476713	0.260611	-0.182921	0.85486	0.999916	ENSMUSG00000029802	ATP binding cassette subfamily G member 2 (Junior blood group)	chr6	58584523	58695676	+
Abcg3	ENSMUSG00000029299_Abcg3	protein_coding	32.3627	131.267	27.4041	23.8048	50.1421	39.2057	23.9522	34.7213	45.3575	0.36872	0.558402	0.660313	0.509053	0.999916	ENSMUSG00000029299	ATP binding cassette subfamily G member 3	chr5	104935057	104982718	-
Acly	ENSMUSG00000020917_Acly	protein_coding	513.88	304.301	538.759	612.578	760.666	764.511	451.463	491.204	554.67	-0.303483	0.271561	-1.11755	0.263759	0.999916	ENSMUSG00000020917	ATP citrate lyase	chr11	100476353	100528000	-
2010107E04Rik	ENSMUSG00000021290_2010107E04Rik	protein_coding	45.1116	35.8001	53.6782	53.5609	55.4763	28.5132	50.082	60.2516	47.8092	-0.00403949	0.309832	-0.0130377	0.989598	0.999916	ENSMUSG00000021290	ATP synthase membrane subunit 6.8PL	chr12	111961376	111966977	-
Atpaf1	ENSMUSG00000028710_Atpaf1	protein_coding	20.5944	11.9334	28.2517	24.9951	17.0696	5.34623	10.8874	24.5091	17.9484	0.642447	0.516952	1.24276	0.213956	0.999916	ENSMUSG00000028710	ATP synthase mitochondrial F1 complex assembly factor 1	chr4	115784812	115818828	+
Atpaf2	ENSMUSG00000042709_Atpaf2	protein_coding	17.6524	41.7668	22.8838	26.1853	14.9359	16.0387	28.3072	17.3606	23.1414	0.338271	0.423567	0.798624	0.424508	0.999916	ENSMUSG00000042709	ATP synthase mitochondrial F1 complex assembly factor 2	chr11	60400626	60418457	-
Atp5b	ENSMUSG00000025393_Atp5b	protein_coding	1007.17	996.437	1055.48	1171.6	904.691	894.602	781.714	997.726	976.177	0.248375	0.134505	1.84659	0.0648073	0.995946	ENSMUSG00000025393	ATP synthase, H+ transporting mitochondrial F1 complex, beta subunit	chr10	128083273	128090391	+
Atp5f1	ENSMUSG00000000563_Atp5f1	protein_coding	252.037	232.701	256.808	298.751	238.975	265.529	206.86	235.9	248.445	0.164721	0.164781	0.999637	0.317486	0.999916	ENSMUSG00000000563	ATP synthase, H+ transporting, mitochondrial F0 complex, subunit B1	chr3	105942698	105960099	-
Atp5g1	ENSMUSG00000006057_Atp5g1	protein_coding	73.5515	35.8001	128.545	141.639	93.883	51.6802	92.9057	112.334	91.2922	0.176769	0.397935	0.444214	0.656888	0.999916	ENSMUSG00000006057	ATP synthase, H+ transporting, mitochondrial F0 complex, subunit C1 (subunit 9)	chr11	96068852	96075670	-
Atp5g2	ENSMUSG00000062683_Atp5g2	protein_coding	55.8992	113.367	55.0907	67.8438	42.6741	51.6802	35.5655	25.5303	55.9564	0.826109	0.340471	2.42637	0.0152507	0.50696	ENSMUSG00000062683	ATP synthase, H+ transporting, mitochondrial F0 complex, subunit C2 (subunit 9)	chr15	102662864	102672352	-
Atp5g3	ENSMUSG00000018770_Atp5g3	protein_coding	99.0494	95.467	167.532	151.161	113.086	80.1934	92.9057	156.246	119.455	0.249196	0.303681	0.820584	0.411883	0.999916	ENSMUSG00000018770	ATP synthase, H+ transporting, mitochondrial F0 complex, subunit C3 (subunit 9)	chr2	73908447	73911326	-
Atp5h	ENSMUSG00000034566_Atp5h	protein_coding	147.103	131.267	161.882	163.46	136.557	165.733	122.665	174.628	150.412	0.0487948	0.198841	0.245395	0.80615	0.999916	ENSMUSG00000034566	ATP synthase, H+ transporting, mitochondrial F0 complex, subunit D	chr11	115415689	115419962	-
Atp5j	ENSMUSG00000022890_Atp5j	protein_coding	119.644	59.6669	90.4053	112.28	91.7493	101.578	76.2117	81.6971	91.654	0.202817	0.246509	0.822758	0.410645	0.999916	ENSMUSG00000022890	ATP synthase, H+ transporting, mitochondrial F0 complex, subunit F	chr16	84827866	84835625	-
Atp5j2	ENSMUSG00000038690_Atp5j2	protein_coding	95.1267	83.5336	125.437	139.258	102.418	94.45	78.3892	150.118	108.591	0.104551	0.287152	0.364096	0.715786	0.999916	ENSMUSG00000038690	ATP synthase, H+ transporting, mitochondrial F0 complex, subunit F2	chr5	145183698	145192062	-
Atp5l	ENSMUSG00000038717_Atp5l	protein_coding	59.8219	107.4	104.814	126.166	84.2813	78.4114	78.3892	67.4001	88.3354	0.367769	0.284106	1.29447	0.195502	0.999916	ENSMUSG00000038717	ATP synthase, H+ transporting, mitochondrial F0 complex, subunit G	chr9	44912557	44920742	-
Atp5a1	ENSMUSG00000025428_Atp5a1	protein_coding	768.859	650.369	958.014	1054.16	796.939	698.574	653.969	823.098	800.497	0.222519	0.190574	1.16763	0.242957	0.999916	ENSMUSG00000025428	ATP synthase, H+ transporting, mitochondrial F1 complex, alpha subunit 1	chr18	77773729	77782869	+
Atp5d	ENSMUSG00000003072_Atp5d	protein_coding	109.837	125.3	152.559	143.226	99.2173	137.22	103.067	145.012	126.93	0.15866	0.230453	0.68847	0.491157	0.999916	ENSMUSG00000003072	ATP synthase, H+ transporting, mitochondrial F1 complex, delta subunit	chr10	80138632	80145818	+
Atp5e	ENSMUSG00000016252_Atp5e	protein_coding	57.8605	41.7668	167.25	91.6486	83.2145	42.7698	99.4381	162.373	93.2902	-0.0713871	0.489368	-0.145876	0.884019	0.999916	ENSMUSG00000016252	ATP synthase, H+ transporting, mitochondrial F1 complex, epsilon subunit	chr2	174461072	174464105	-
Atp5c1	ENSMUSG00000025781_Atp5c1	protein_coding	204.964	173.034	239.574	249.157	216.571	187.118	171.295	187.903	203.702	0.227535	0.182639	1.24582	0.21283	0.999916	ENSMUSG00000025781	ATP synthase, H+ transporting, mitochondrial F1 complex, gamma polypeptide 1	chr2	10056016	10080510	-
Atp5o	ENSMUSG00000022956_Atp5o	protein_coding	116.702	131.267	176.008	183.297	157.894	112.271	128.471	209.349	151.907	0.0183736	0.273504	0.0671784	0.94644	0.999916	ENSMUSG00000022956	ATP synthase, H+ transporting, mitochondrial F1 complex, O subunit	chr16	91684398	91931687	-
Atp5k	ENSMUSG00000050856_Atp5k	protein_coding	59.8219	53.7002	73.1718	76.5722	66.1449	64.1548	35.5655	86.8032	64.4918	0.108131	0.328373	0.329294	0.741933	0.999916	ENSMUSG00000050856	ATP synthase, H+ transporting, mitochondrial F1F0 complex, subunit E	chr5	108433244	108434448	-
Agtpbp1	ENSMUSG00000021557_Agtpbp1	protein_coding	92.1846	59.6669	73.7368	82.9202	89.6156	67.7189	100.164	62.294	78.5376	-0.0209831	0.260229	-0.0806334	0.935733	0.999916	ENSMUSG00000021557	ATP/GTP binding protein 1	chr13	59449537	59585227	-
Agbl3	ENSMUSG00000038836_Agbl3	protein_coding	6.86481	17.9001	9.88808	5.95121	10.6685	21.3849	21.0489	5.10607	12.3516	-0.726408	0.631559	-1.15018	0.250069	0.999916	ENSMUSG00000038836	ATP/GTP binding protein-like 3	chr6	34780432	34859459	+
Agbl4	ENSMUSG00000061298_Agbl4	protein_coding	2.94206	11.9334	0	0.793495	1.06685	7.12831	19.5973	0	5.43267	-1.34876	1.57031	-0.858912	0.390389	0.999916	ENSMUSG00000061298	ATP/GTP binding protein-like 4	chr4	110397661	111664324	+
Agbl5	ENSMUSG00000029165_Agbl5	protein_coding	9.80687	29.8334	9.60556	16.2666	17.0696	17.8208	27.5814	17.3606	18.1681	-0.549195	0.48997	-1.12088	0.262341	0.999916	ENSMUSG00000029165	ATP/GTP binding protein-like 5	chr5	30888694	30906965	+
Xrcc6bp1	ENSMUSG00000025436_Xrcc6bp1	protein_coding	9.80687	17.9001	8.4755	5.95121	7.46797	10.6925	6.53243	11.2334	9.75748	0.00655639	0.580924	0.0112861	0.990995	0.999916	ENSMUSG00000025436	ATP23 metallopeptidase and ATP synthase assembly factor homolog	chr10	126868430	126901371	-
Atad1	ENSMUSG00000013662_Atad1	protein_coding	125.528	107.4	122.33	120.214	144.025	126.527	101.616	112.334	119.997	0.00228183	0.198273	0.0115086	0.990818	0.999916	ENSMUSG00000013662	ATPase family, AAA domain containing 1	chr19	32672563	32712298	-
Atad2	ENSMUSG00000022360_Atad2	protein_coding	136.316	196.901	136.173	183.694	178.164	140.784	114.68	114.376	150.136	0.225929	0.242258	0.932599	0.351027	0.999916	ENSMUSG00000022360	ATPase family, AAA domain containing 2	chr15	58094047	58135082	-
Atad2b	ENSMUSG00000052812_Atad2b	protein_coding	72.5708	113.367	65.5439	67.4471	62.9443	80.1934	94.3573	46.9758	75.425	0.0776439	0.307058	0.252864	0.800373	0.999916	ENSMUSG00000052812	ATPase family, AAA domain containing 2B	chr12	4917404	5044047	+
Atad3a	ENSMUSG00000029036_Atad3a	protein_coding	51.9764	83.5336	54.5257	46.8162	55.4763	65.9368	55.8886	54.1243	58.5347	-0.07484	0.261526	-0.286167	0.77475	0.999916	ENSMUSG00000029036	ATPase family, AAA domain containing 3A	chr4	155740641	155761093	-
Atad5	ENSMUSG00000017550_Atad5	protein_coding	19.6137	29.8334	30.2293	39.6747	19.2033	58.8085	31.9363	29.6152	32.3643	-0.180345	0.434633	-0.414935	0.67819	0.999916	ENSMUSG00000017550	ATPase family, AAA domain containing 5	chr11	80089400	80135794	+
Atpif1	ENSMUSG00000054428_Atpif1	protein_coding	123.567	190.934	124.59	130.53	112.02	122.963	115.406	118.461	129.809	0.203231	0.198179	1.02549	0.305131	0.999916	ENSMUSG00000054428	ATPase inhibitory factor 1	chr4	132530555	132533659	-
Atp13a1	ENSMUSG00000031862_Atp13a1	protein_coding	79.4357	89.5003	121.482	114.66	72.546	94.45	119.761	111.312	100.393	0.051376	0.263939	0.194651	0.845666	0.999916	ENSMUSG00000031862	ATPase type 13A1	chr8	69791163	69807749	+
Atp13a2	ENSMUSG00000036622_Atp13a2	protein_coding	133.373	226.734	295.23	220.988	185.632	149.694	205.409	229.773	205.854	0.183951	0.277399	0.663127	0.507249	0.999916	ENSMUSG00000036622	ATPase type 13A2	chr4	140986873	141007330	+
Atp13a3	ENSMUSG00000022533_Atp13a3	protein_coding	244.191	167.067	276.584	282.881	270.981	278.004	317.912	326.788	270.551	-0.248646	0.189773	-1.31023	0.19012	0.999916	ENSMUSG00000022533	ATPase type 13A3	chr16	30312423	30388837	-
Atp8a1	ENSMUSG00000037685_Atp8a1	protein_coding	151.026	184.967	150.864	115.85	154.694	179.99	140.81	146.034	153.029	-0.0873927	0.205546	-0.425173	0.670711	0.999916	ENSMUSG00000037685	ATPase, aminophospholipid transporter (APLT), class I, type 8A, member 1	chr5	67618140	67847434	-
Atp8a2	ENSMUSG00000021983_Atp8a2	protein_coding	0.980687	0	3.10768	3.96747	0	0	7.98408	2.04243	2.26029	-0.138362	1.50682	-0.0918237	0.926838	NA	ENSMUSG00000021983	ATPase, aminophospholipid transporter-like, class I, type 8A, member 2	chr14	59647531	60197179	-
Atp2a1	ENSMUSG00000030730_Atp2a1	protein_coding	1.96137	131.267	1413.15	654.633	2.1337	23.167	2.9033	4.08485	279.162	6.12629	1.45975	4.1968	2.70715e-05	0.00907797	ENSMUSG00000030730	ATPase, Ca++ transporting, cardiac muscle, fast twitch 1	chr7	126445858	126463108	-
Atp2a2	ENSMUSG00000029467_Atp2a2	protein_coding	537.417	393.801	608.823	778.022	525.958	511.456	568.321	594.346	564.768	0.0976101	0.211919	0.4606	0.645085	0.999916	ENSMUSG00000029467	ATPase, Ca++ transporting, cardiac muscle, slow twitch 2	chr5	122453513	122502225	-
Atp2b1	ENSMUSG00000019943_Atp2b1	protein_coding	381.487	441.535	368.967	405.873	416.072	352.851	405.011	404.401	397.025	-0.0068683	0.13436	-0.0511184	0.959231	0.999916	ENSMUSG00000019943	ATPase, Ca++ transporting, plasma membrane 1	chr10	98915152	99026143	+
Atp2b2	ENSMUSG00000030302_Atp2b2	protein_coding	2.94206	11.9334	0.565033	3.57073	12.8022	19.6028	14.5165	3.06364	8.62455	-1.95273	0.922576	-2.1166	0.0342935	0.765341	ENSMUSG00000030302	ATPase, Ca++ transporting, plasma membrane 2	chr6	113743831	114042613	-
Atp2b4	ENSMUSG00000026463_Atp2b4	protein_coding	377.565	328.168	311.333	252.728	533.426	497.199	339.686	290.025	366.266	-0.389058	0.251999	-1.54389	0.122616	0.999916	ENSMUSG00000026463	ATPase, Ca++ transporting, plasma membrane 4	chr1	133699457	133801041	-
Atp2a3	ENSMUSG00000020788_Atp2a3	protein_coding	67.6674	149.167	34.1845	57.5284	65.078	81.9755	97.9864	66.3789	77.4958	-0.145948	0.417835	-0.349296	0.726867	0.999916	ENSMUSG00000020788	ATPase, Ca++ transporting, ubiquitous	chr11	72961169	72993044	+
Atp2c1	ENSMUSG00000032570_Atp2c1	protein_coding	269.689	149.167	192.111	217.021	235.774	256.619	172.746	204.243	212.171	-0.030118	0.227524	-0.132373	0.894689	0.999916	ENSMUSG00000032570	ATPase, Ca++-sequestering	chr9	105403539	105527319	-
Atp8b1	ENSMUSG00000039529_Atp8b1	protein_coding	181.427	155.134	194.654	188.852	135.49	139.002	165.488	170.543	166.324	0.263411	0.176211	1.49486	0.134952	0.999916	ENSMUSG00000039529	ATPase, class I, type 8B, member 1	chr18	64528979	64661000	-
Atp8b2	ENSMUSG00000060671_Atp8b2	protein_coding	319.704	226.734	296.642	313.827	304.053	240.58	281.62	330.873	289.254	0.0285709	0.174929	0.163329	0.870259	0.999916	ENSMUSG00000060671	ATPase, class I, type 8B, member 2	chr3	89939481	89963508	-
Atp8b4	ENSMUSG00000060131_Atp8b4	protein_coding	15.691	95.467	34.1845	39.278	28.805	39.2057	62.421	34.7213	43.7217	-0.000713105	0.508237	-0.0014031	0.99888	0.999916	ENSMUSG00000060131	ATPase, class I, type 8B, member 4	chr2	126320973	126500674	-
Atp9a	ENSMUSG00000027546_Atp9a	protein_coding	383.449	167.067	253.7	188.455	212.304	179.99	157.504	210.37	219.105	0.408154	0.284295	1.43567	0.151097	0.999916	ENSMUSG00000027546	ATPase, class II, type 9A	chr2	168634438	168742409	-
Atp9b	ENSMUSG00000024566_Atp9b	protein_coding	116.702	95.467	129.675	106.725	115.22	112.271	117.584	131.737	115.673	-0.0509916	0.19189	-0.265733	0.790445	0.999916	ENSMUSG00000024566	ATPase, class II, type 9B	chr18	80734143	80934058	-
Atp10a	ENSMUSG00000025324_Atp10a	protein_coding	87.2812	71.6003	106.226	114.66	90.6825	65.9368	76.9375	102.121	89.4307	0.228814	0.247868	0.923131	0.355939	0.999916	ENSMUSG00000025324	ATPase, class V, type 10A	chr7	58656166	58829420	+
Atp11a	ENSMUSG00000031441_Atp11a	protein_coding	426.599	340.101	265.001	268.598	342.46	349.287	293.234	379.891	333.146	-0.0796961	0.213639	-0.373041	0.709118	0.999916	ENSMUSG00000031441	ATPase, class VI, type 11A	chr8	12757014	12868728	+
Atp11b	ENSMUSG00000037400_Atp11b	protein_coding	185.35	250.601	164.142	154.335	294.451	322.556	187.989	156.246	214.459	-0.380688	0.288537	-1.31937	0.187045	0.999916	ENSMUSG00000037400	ATPase, class VI, type 11B	chr3	35754106	35856276	+
Atp11c	ENSMUSG00000062949_Atp11c	protein_coding	119.644	77.5669	86.1676	106.328	126.955	108.707	90.7282	108.249	103.043	-0.117105	0.228607	-0.512253	0.608474	0.999916	ENSMUSG00000062949	ATPase, class VI, type 11C	chrX	60223290	60592698	-
Atp7a	ENSMUSG00000033792_Atp7a	protein_coding	204.964	202.867	184.201	174.172	203.769	197.81	185.086	178.712	191.448	-0.0157239	0.157559	-0.0997969	0.920506	0.999916	ENSMUSG00000033792	ATPase, Cu++ transporting, alpha polypeptide	chrX	106027276	106124926	+
Atp6ap1	ENSMUSG00000019087_Atp6ap1	protein_coding	321.665	304.301	361.621	320.175	369.131	270.876	322.992	421.761	336.565	-0.0759849	0.183345	-0.414437	0.678554	0.999916	ENSMUSG00000019087	ATPase, H+ transporting, lysosomal accessory protein 1	chrX	74297097	74304721	+
Atp6ap2	ENSMUSG00000031007_Atp6ap2	protein_coding	114.74	101.434	184.766	188.852	176.031	174.643	192.344	181.776	164.323	-0.240116	0.243688	-0.985344	0.324455	0.999916	ENSMUSG00000031007	ATPase, H+ transporting, lysosomal accessory protein 2	chrX	12587801	12617049	+
Atp6v0a1	ENSMUSG00000019302_Atp6v0a1	protein_coding	143.18	173.034	179.681	178.536	161.095	187.118	253.313	173.606	181.195	-0.205739	0.215674	-0.953934	0.340117	0.999916	ENSMUSG00000019302	ATPase, H+ transporting, lysosomal V0 subunit A1	chr11	101009452	101063719	+
Atp6v0a2	ENSMUSG00000038023_Atp6v0a2	protein_coding	212.809	119.334	181.093	174.966	182.432	160.387	140.084	136.843	163.493	0.203713	0.212055	0.960663	0.336722	0.999916	ENSMUSG00000038023	ATPase, H+ transporting, lysosomal V0 subunit A2	chr5	124628576	124724455	+
Atp6v0a4	ENSMUSG00000038600_Atp6v0a4	protein_coding	6.86481	17.9001	4.23775	5.95121	1.06685	5.34623	2.17748	0	5.44305	1.90356	0.977299	1.94778	0.0514415	0.919453	ENSMUSG00000038600	ATPase, H+ transporting, lysosomal V0 subunit A4	chr6	38048483	38124586	-
Atp6v0b	ENSMUSG00000033379_Atp6v0b	protein_coding	113.76	155.134	148.886	123.785	92.8162	108.707	119.761	136.843	124.961	0.21273	0.216769	0.981367	0.326412	0.999916	ENSMUSG00000033379	ATPase, H+ transporting, lysosomal V0 subunit B	chr4	117884326	117887333	-
Atp6v0c	ENSMUSG00000024121_Atp6v0c	protein_coding	187.311	149.167	193.524	184.884	170.696	155.041	273.636	237.943	194.025	-0.212843	0.23607	-0.901609	0.367265	0.999916	ENSMUSG00000024121	ATPase, H+ transporting, lysosomal V0 subunit C	chr17	24163866	24169702	-
Atp6v0d1	ENSMUSG00000013160_Atp6v0d1	protein_coding	143.18	119.334	170.64	155.922	142.958	115.835	148.794	190.967	148.454	0.00774569	0.220456	0.0351348	0.971972	0.999916	ENSMUSG00000013160	ATPase, H+ transporting, lysosomal V0 subunit D1	chr8	105524465	105566047	-
Atp6v0d2	ENSMUSG00000028238_Atp6v0d2	protein_coding	16.6717	107.4	22.8838	28.1691	114.153	33.8595	57.3402	66.3789	55.8571	-0.824008	0.583496	-1.41219	0.157894	0.999916	ENSMUSG00000028238	ATPase, H+ transporting, lysosomal V0 subunit D2	chr4	19876841	19922605	-
Atp6v0e	ENSMUSG00000015575_Atp6v0e	protein_coding	74.5322	101.434	109.616	89.6649	70.4123	44.5519	80.5666	118.461	86.1549	0.235451	0.320612	0.734378	0.462719	0.999916	ENSMUSG00000015575	ATPase, H+ transporting, lysosomal V0 subunit E	chr17	26676396	26699644	+
Atp6v0e2	ENSMUSG00000039347_Atp6v0e2	protein_coding	4.90344	0	1.97762	2.77723	6.40111	5.34623	0.725826	0	2.76643	-0.108033	1.2506	-0.0863844	0.931161	NA	ENSMUSG00000039347	ATPase, H+ transporting, lysosomal V0 subunit E2	chr6	48537615	48541801	+
Atp6v1a	ENSMUSG00000052459_Atp6v1a	protein_coding	294.206	352.035	370.379	359.056	324.323	258.401	301.943	492.225	344.071	-0.00449296	0.233613	-0.0192325	0.984656	0.999916	ENSMUSG00000052459	ATPase, H+ transporting, lysosomal V1 subunit A	chr16	44085402	44139705	-
Atp6v1b1	ENSMUSG00000006269_Atp6v1b1	protein_coding	0	0	0	0.396747	0	5.34623	1.45165	0	0.899328	-2.45366	2.47838	-0.990024	0.322162	NA	ENSMUSG00000006269	ATPase, H+ transporting, lysosomal V1 subunit B1	chr6	83742990	83758855	+
Atp6v1b2	ENSMUSG00000006273_Atp6v1b2	protein_coding	163.775	202.867	246.637	223.766	225.106	176.426	248.958	262.452	218.748	-0.120648	0.214194	-0.563264	0.573255	0.999916	ENSMUSG00000006273	ATPase, H+ transporting, lysosomal V1 subunit B2	chr8	69088646	69113711	+
Atp6v1c1	ENSMUSG00000022295_Atp6v1c1	protein_coding	80.4163	125.3	85.885	94.8226	102.418	90.8859	100.164	111.312	98.9006	-0.148339	0.210351	-0.705196	0.480688	0.999916	ENSMUSG00000022295	ATPase, H+ transporting, lysosomal V1 subunit C1	chr15	38661904	38692443	+
Atp6v1d	ENSMUSG00000021114_Atp6v1d	protein_coding	66.6867	95.467	64.9788	75.382	78.9471	112.271	85.6474	86.8032	83.2729	-0.322703	0.231246	-1.3955	0.162866	0.999916	ENSMUSG00000021114	ATPase, H+ transporting, lysosomal V1 subunit D	chr12	78842989	78861638	-
Atp6v1e1	ENSMUSG00000019210_Atp6v1e1	protein_coding	145.142	131.267	136.173	139.655	173.897	114.053	135.729	166.458	142.797	-0.0947689	0.199872	-0.474149	0.635394	0.999916	ENSMUSG00000019210	ATPase, H+ transporting, lysosomal V1 subunit E1	chr6	120794305	120822793	-
Atp6v1e2	ENSMUSG00000053375_Atp6v1e2	protein_coding	0	11.9334	0	0	0	1.78208	0	0	1.71443	2.24403	3.00636	0.746428	0.455409	NA	ENSMUSG00000053375	ATPase, H+ transporting, lysosomal V1 subunit E2	chr17	86944109	86947887	-
Atp6v1f	ENSMUSG00000004285_Atp6v1f	protein_coding	64.7254	65.6336	84.755	79.3495	69.3454	65.9368	54.4369	81.6971	70.735	0.159434	0.248667	0.641156	0.521422	0.999916	ENSMUSG00000004285	ATPase, H+ transporting, lysosomal V1 subunit F	chr6	29467718	29470512	+
Atp6v1g1	ENSMUSG00000039105_Atp6v1g1	protein_coding	172.601	226.734	222.341	214.244	190.967	135.438	170.569	233.858	195.844	0.178074	0.218471	0.81509	0.415021	0.999916	ENSMUSG00000039105	ATPase, H+ transporting, lysosomal V1 subunit G1	chr4	63544772	63550750	+
Atp6v1h	ENSMUSG00000033793_Atp6v1h	protein_coding	86.3005	47.7335	127.415	122.198	150.426	101.578	128.471	120.503	110.578	-0.299193	0.288682	-1.03641	0.300011	0.999916	ENSMUSG00000033793	ATPase, H+ transporting, lysosomal V1 subunit H	chr1	5070018	5162529	+
Atp1a1	ENSMUSG00000033161_Atp1a1	protein_coding	653.138	477.335	837.944	764.532	707.323	629.073	547.272	757.741	671.795	0.069077	0.207743	0.332512	0.739503	0.999916	ENSMUSG00000033161	ATPase, Na+/K+ transporting, alpha 1 polypeptide	chr3	101576219	101604684	-
Atp1a2	ENSMUSG00000007097_Atp1a2	protein_coding	253.017	131.267	150.581	151.161	98.1504	83.7576	127.019	52.0819	130.879	0.93571	0.333316	2.80727	0.00499628	0.27018	ENSMUSG00000007097	ATPase, Na+/K+ transporting, alpha 2 polypeptide	chr1	172271709	172298064	-
Atp1a3	ENSMUSG00000040907_Atp1a3	protein_coding	35.3047	35.8001	50.853	57.1316	57.61	40.9878	62.421	63.3152	50.4279	-0.272607	0.299989	-0.908722	0.363497	0.999916	ENSMUSG00000040907	ATPase, Na+/K+ transporting, alpha 3 polypeptide	chr7	24978167	25005958	-
Atp1b1	ENSMUSG00000026576_Atp1b1	protein_coding	15.691	17.9001	22.8838	46.0227	8.53482	24.9491	25.4039	14.297	21.9603	0.56127	0.543772	1.03218	0.301988	0.999916	ENSMUSG00000026576	ATPase, Na+/K+ transporting, beta 1 polypeptide	chr1	164437109	164458355	-
Atp1b2	ENSMUSG00000041329_Atp1b2	protein_coding	96.1073	23.8668	47.1803	35.3105	68.2786	35.6415	92.9057	32.6788	53.9962	-0.143112	0.496184	-0.288425	0.773021	0.999916	ENSMUSG00000041329	ATPase, Na+/K+ transporting, beta 2 polypeptide	chr11	69599736	69605942	-
Atp1b3	ENSMUSG00000032412_Atp1b3	protein_coding	375.603	167.067	271.216	245.983	277.382	311.863	277.265	271.643	274.753	-0.0649275	0.232035	-0.279818	0.779617	0.999916	ENSMUSG00000032412	ATPase, Na+/K+ transporting, beta 3 polypeptide	chr9	96332655	96364442	-
Abca1	ENSMUSG00000015243_Abca1	protein_coding	1123.87	1348.47	1501.01	866.496	1399.71	1311.61	1391.41	1550.2	1311.6	-0.228618	0.196481	-1.16356	0.244603	0.999916	ENSMUSG00000015243	ATP-binding cassette, sub-family A (ABC1), member 1	chr4	53030787	53159895	-
Abca2	ENSMUSG00000026944_Abca2	protein_coding	54.9185	29.8334	96.0556	71.0178	70.4123	51.6802	97.9864	70.4637	67.796	-0.121784	0.353871	-0.344147	0.730736	0.999916	ENSMUSG00000026944	ATP-binding cassette, sub-family A (ABC1), member 2	chr2	25428703	25448540	+
Abca3	ENSMUSG00000024130_Abca3	protein_coding	219.674	119.334	186.743	140.449	205.903	142.566	137.181	200.158	169.001	-0.0100612	0.259873	-0.0387158	0.969117	0.999916	ENSMUSG00000024130	ATP-binding cassette, sub-family A (ABC1), member 3	chr17	24351950	24410201	+
Abca4	ENSMUSG00000028125_Abca4	protein_coding	15.691	11.9334	11.3007	11.5057	2.1337	23.167	15.2423	20.4243	13.9248	-0.254287	0.64006	-0.397286	0.691157	0.999916	ENSMUSG00000028125	ATP-binding cassette, sub-family A (ABC1), member 4	chr3	122044443	122180123	+
Abca5	ENSMUSG00000018800_Abca5	protein_coding	114.74	89.5003	65.5439	72.6048	76.8134	53.4623	94.3573	137.864	88.1108	-0.110621	0.344441	-0.321161	0.748088	0.999916	ENSMUSG00000018800	ATP-binding cassette, sub-family A (ABC1), member 5	chr11	110269369	110337716	-
Abca7	ENSMUSG00000035722_Abca7	protein_coding	68.6481	77.5669	82.2123	70.621	60.8106	67.7189	73.3084	52.0819	69.121	0.231538	0.234651	0.986733	0.323774	0.999916	ENSMUSG00000035722	ATP-binding cassette, sub-family A (ABC1), member 7	chr10	79996494	80015572	+
Abca8a	ENSMUSG00000041828_Abca8a	protein_coding	15.691	11.9334	50.5705	56.7349	16.0028	10.6925	25.4039	14.297	25.1657	1.10053	0.570146	1.93026	0.053574	0.931222	ENSMUSG00000041828	ATP-binding cassette, sub-family A (ABC1), member 8a	chr11	110025634	110095978	-
Abca9	ENSMUSG00000041797_Abca9	protein_coding	68.6481	83.5336	182.506	154.731	36.273	83.7576	94.3573	112.334	102.018	0.612864	0.427059	1.43508	0.151264	0.999916	ENSMUSG00000041797	ATP-binding cassette, sub-family A (ABC1), member 9	chr11	110100749	110168196	-
Abcb10	ENSMUSG00000031974_Abcb10	protein_coding	50.9957	65.6336	40.6824	36.5008	39.4735	24.9491	44.2754	27.5728	41.2604	0.385992	0.338263	1.1411	0.253829	0.999916	ENSMUSG00000031974	ATP-binding cassette, sub-family B (MDR/TAP), member 10	chr8	123952459	123983122	-
Abcb1a	ENSMUSG00000040584_Abcb1a	protein_coding	126.509	29.8334	53.3956	39.278	9.60167	26.7311	26.8555	54.1243	45.791	1.11621	0.580968	1.92129	0.0546946	0.931222	ENSMUSG00000040584	ATP-binding cassette, sub-family B (MDR/TAP), member 1A	chr5	8660077	8748575	+
Abcb1b	ENSMUSG00000028970_Abcb1b	protein_coding	109.837	41.7668	59.046	42.0552	629.443	498.981	33.388	27.5728	180.261	-2.22627	1.03299	-2.15518	0.0311479	0.733177	ENSMUSG00000028970	ATP-binding cassette, sub-family B (MDR/TAP), member 1B	chr5	8798147	8866315	+
Abcb4	ENSMUSG00000042476_Abcb4	protein_coding	11.7682	17.9001	6.49788	11.9024	5.33426	14.2566	18.8715	6.12728	11.5823	-0.0450261	0.6276	-0.0717433	0.942806	0.999916	ENSMUSG00000042476	ATP-binding cassette, sub-family B (MDR/TAP), member 4	chr5	8893717	8959231	+
Abcb6	ENSMUSG00000026198_Abcb6	protein_coding	18.6331	29.8334	24.0139	34.517	25.6045	17.8208	23.2264	25.5303	24.8974	0.185982	0.374244	0.496954	0.619222	0.999916	ENSMUSG00000026198	ATP-binding cassette, sub-family B (MDR/TAP), member 6	chr1	75171717	75180392	-
Abcb7	ENSMUSG00000031333_Abcb7	protein_coding	108.856	95.467	64.6963	90.4584	80.0139	108.707	61.6952	58.2092	83.5129	0.218766	0.299798	0.729712	0.465566	0.999916	ENSMUSG00000031333	ATP-binding cassette, sub-family B (MDR/TAP), member 7	chrX	104280657	104413856	-
Abcb8	ENSMUSG00000028973_Abcb8	protein_coding	25.4979	41.7668	32.7719	34.9138	29.8719	26.7311	32.6621	28.594	31.6012	0.126658	0.309887	0.408724	0.682742	0.999916	ENSMUSG00000028973	ATP-binding cassette, sub-family B (MDR/TAP), member 8	chr5	24393663	24410054	+
Abcb9	ENSMUSG00000029408_Abcb9	protein_coding	4.90344	23.8668	7.06292	7.93495	6.40111	8.91038	8.70991	4.08485	8.98429	0.293239	0.670125	0.437589	0.661684	0.999916	ENSMUSG00000029408	ATP-binding cassette, sub-family B (MDR/TAP), member 9	chr5	124061530	124095798	-
Abcc1	ENSMUSG00000023088_Abcc1	protein_coding	192.215	238.668	206.802	279.707	134.423	124.745	217.022	252.24	205.728	0.322824	0.281957	1.14494	0.252234	0.999916	ENSMUSG00000023088	ATP-binding cassette, sub-family C (CFTR/MRP), member 1	chr16	14361558	14475737	+
Abcc10	ENSMUSG00000032842_Abcc10	protein_coding	9.80687	0	20.3412	13.0927	12.8022	16.0387	28.3072	23.4879	15.4846	-0.653892	0.572743	-1.14169	0.253585	0.999916	ENSMUSG00000032842	ATP-binding cassette, sub-family C (CFTR/MRP), member 10	chr17	46303221	46328352	-
Abcc2	ENSMUSG00000025194_Abcc2	protein_coding	1.96137	0	0.282517	9.91868	16.0028	16.0387	10.1616	0	6.7957	-1.57759	1.30464	-1.20921	0.22658	0.999916	ENSMUSG00000025194	ATP-binding cassette, sub-family C (CFTR/MRP), member 2	chr19	43782192	43840740	+
Abcc3	ENSMUSG00000020865_Abcc3	protein_coding	134.354	304.301	305.4	203.135	295.518	196.028	187.989	261.431	236.02	-0.0101754	0.3039	-0.0334828	0.97329	0.999916	ENSMUSG00000020865	ATP-binding cassette, sub-family C (CFTR/MRP), member 3	chr11	94343295	94392997	-
Abcc4	ENSMUSG00000032849_Abcc4	protein_coding	83.3584	95.467	68.0865	83.317	62.9443	89.1038	66.0501	54.1243	75.3064	0.254335	0.25029	1.01616	0.309553	0.999916	ENSMUSG00000032849	ATP-binding cassette, sub-family C (CFTR/MRP), member 4	chr14	118482692	118706219	-
Abcc5	ENSMUSG00000022822_Abcc5	protein_coding	93.1653	268.501	120.352	119.024	81.0808	81.9755	146.617	101.1	126.477	0.468065	0.362889	1.28983	0.19711	0.999916	ENSMUSG00000022822	ATP-binding cassette, sub-family C (CFTR/MRP), member 5	chr16	20331303	20426394	-
Abcc9	ENSMUSG00000030249_Abcc9	protein_coding	3261.77	727.936	881.169	707.797	878.02	1651.98	628.565	1053.89	1223.89	0.407968	0.50091	0.814454	0.415385	0.999916	ENSMUSG00000030249	ATP-binding cassette, sub-family C (CFTR/MRP), member 9	chr6	142587862	142702315	-
Abcd1	ENSMUSG00000031378_Abcd1	protein_coding	49.0344	59.6669	72.8893	66.6536	40.5404	30.2953	64.5985	49.0183	54.0871	0.419161	0.316949	1.32249	0.186005	0.999916	ENSMUSG00000031378	ATP-binding cassette, sub-family D (ALD), member 1	chrX	73716597	73738534	+
Abcd2	ENSMUSG00000055782_Abcd2	protein_coding	15.691	53.7002	54.2432	44.4357	32.0056	12.4745	32.6621	24.5091	33.7152	0.671115	0.480788	1.39586	0.162756	0.999916	ENSMUSG00000055782	ATP-binding cassette, sub-family D (ALD), member 2	chr15	91145884	91191807	-
Abcd3	ENSMUSG00000028127_Abcd3	protein_coding	91.2039	53.7002	105.944	114.66	104.552	108.707	75.4859	89.8668	93.0148	0.0462402	0.260203	0.177708	0.858952	0.999916	ENSMUSG00000028127	ATP-binding cassette, sub-family D (ALD), member 3	chr3	121758774	121815302	-
Abcd4	ENSMUSG00000021240_Abcd4	protein_coding	10.7876	5.96669	15.8209	13.0927	12.8022	10.6925	21.0489	20.4243	13.8295	-0.383107	0.489779	-0.782203	0.434095	0.999916	ENSMUSG00000021240	ATP-binding cassette, sub-family D (ALD), member 4	chr12	84602531	84617466	-
Abce1	ENSMUSG00000058355_Abce1	protein_coding	248.114	244.634	252.005	289.229	254.978	231.67	167.666	196.073	235.546	0.298446	0.192643	1.54922	0.121329	0.999916	ENSMUSG00000058355	ATP-binding cassette, sub-family E (OABP), member 1	chr8	79683462	79711740	-
Abcf1	ENSMUSG00000038762_Abcf1	protein_coding	164.755	173.034	137.868	181.71	133.357	162.169	148.068	118.461	152.428	0.218637	0.19759	1.10652	0.268502	0.999916	ENSMUSG00000038762	ATP-binding cassette, sub-family F (GCN20), member 1	chr17	35956819	35969761	-
Abcf2	ENSMUSG00000028953_Abcf2	protein_coding	94.146	131.267	126.85	122.198	134.423	103.36	97.2606	122.546	116.506	0.0371293	0.216971	0.171125	0.864125	0.999916	ENSMUSG00000028953	ATP-binding cassette, sub-family F (GCN20), member 2	chr5	24565345	24577467	-
Abcf3	ENSMUSG00000003234_Abcf3	protein_coding	66.6867	59.6669	66.9564	55.5446	76.8134	60.5906	69.6793	86.8032	67.8426	-0.240844	0.234989	-1.02492	0.305402	0.999916	ENSMUSG00000003234	ATP-binding cassette, sub-family F (GCN20), member 3	chr16	20548577	20561379	+
Atrip	ENSMUSG00000025646_Atrip	protein_coding	9.80687	11.9334	11.0181	8.3317	12.8022	1.78208	13.7907	17.3606	10.8532	-0.253301	0.602441	-0.420457	0.674152	0.999916	ENSMUSG00000025646	ATR interacting protein	chr9	109059747	109074124	-
Atn1	ENSMUSG00000004263_Atn1	protein_coding	69.6288	107.4	51.9831	65.4633	75.7465	83.7576	61.6952	53.1031	71.0972	0.00543196	0.2933	0.0185201	0.985224	0.999916	ENSMUSG00000004263	Atrophin 1	chr6	124742544	124756524	-
Atrx	ENSMUSG00000031229_Atrx	protein_coding	689.423	608.602	458.524	511.011	674.251	559.572	513.884	381.934	549.65	0.0845096	0.226762	0.37268	0.709387	0.999916	ENSMUSG00000031229	ATRX, chromatin remodeler	chrX	105797615	105929403	-
Atrn	ENSMUSG00000027312_Atrn	protein_coding	274.592	190.934	220.928	217.021	247.51	267.311	206.86	219.561	230.59	-0.0301481	0.18126	-0.166325	0.867901	0.999916	ENSMUSG00000027312	Attractin	chr2	130906495	131030333	+
Atrnl1	ENSMUSG00000054843_Atrnl1	protein_coding	413.85	256.568	208.215	206.309	302.986	254.837	215.57	366.616	278.119	-0.0730201	0.292732	-0.249443	0.803018	0.999916	ENSMUSG00000054843	Attractin like 1	chr19	57611034	58133338	+
Ackr1	ENSMUSG00000037872_Ackr1	protein_coding	4.90344	0	7.06292	8.72844	0	0	9.43573	3.06364	4.14927	0.802067	1.25672	0.638225	0.523327	0.999916	ENSMUSG00000037872	Atypical chemokine receptor 1 (Duffy blood group)	chr1	173331886	173333750	-
Ackr2	ENSMUSG00000044534_Ackr2	protein_coding	46.0923	23.8668	14.1258	13.8862	49.0752	81.9755	28.3072	38.8061	37.0169	-1.03044	0.527835	-1.9522	0.0509144	0.918425	ENSMUSG00000044534	Atypical chemokine receptor 2	chr9	121898355	121911074	+
Ackr3	ENSMUSG00000044337_Ackr3	protein_coding	354.028	89.5003	88.1452	107.519	76.8134	119.399	103.067	154.203	136.584	0.510954	0.475109	1.07544	0.282176	0.999916	ENSMUSG00000044337	Atypical chemokine receptor 3	chr1	90203980	90216751	+
Ackr4	ENSMUSG00000079355_Ackr4	protein_coding	3.92275	47.7335	9.60556	8.72844	2.1337	8.91038	8.70991	1.02121	11.3457	1.51675	0.919873	1.64887	0.0991747	0.999916	ENSMUSG00000079355	Atypical chemokine receptor 4	chr9	104084157	104126933	-
Auh	ENSMUSG00000021460_Auh	protein_coding	33.3434	137.234	35.0321	38.8812	38.4067	35.6415	47.1787	51.0607	52.0973	0.325158	0.473573	0.686605	0.492332	0.999916	ENSMUSG00000021460	AU RNA binding protein/enoyl-coenzyme A hydratase	chr13	52835119	52929681	-
Aurka	ENSMUSG00000027496_Aurka	protein_coding	16.6717	11.9334	23.7314	30.1528	25.6045	21.3849	28.3072	22.4667	22.5316	-0.120695	0.398366	-0.302975	0.761909	0.999916	ENSMUSG00000027496	Aurora kinase A	chr2	172356190	172370535	-
Aurkaip1	ENSMUSG00000065990_Aurkaip1	protein_coding	44.1309	53.7002	74.5844	52.3707	51.2089	37.4236	35.5655	57.188	50.7715	0.330399	0.317324	1.0412	0.297782	0.999916	ENSMUSG00000065990	Aurora kinase A interacting protein 1	chr4	155831272	155833130	+
Aurkb	ENSMUSG00000020897_Aurkb	protein_coding	33.3434	17.9001	38.7048	38.8812	51.2089	51.6802	34.1138	42.891	38.5904	-0.33817	0.319048	-1.05993	0.289175	0.999916	ENSMUSG00000020897	Aurora kinase B	chr11	69045647	69051664	+
Auts2	ENSMUSG00000029673_Auts2	protein_coding	28.4399	29.8334	27.9691	41.2617	28.805	46.334	63.1468	17.3606	35.3938	-0.274748	0.451711	-0.608238	0.543029	0.999916	ENSMUSG00000029673	Autism susceptibility candidate 2	chr5	131437333	132543344	-
Amfr	ENSMUSG00000031751_Amfr	protein_coding	341.279	202.867	344.388	358.263	353.128	349.287	270.007	381.934	325.144	-0.0772303	0.211041	-0.365949	0.714403	0.999916	ENSMUSG00000031751	Autocrine motility factor receptor	chr8	93971588	94012842	-
Aire	ENSMUSG00000000731_Aire	protein_coding	1.96137	0	0	2.77723	2.1337	5.34623	10.8874	0	2.88824	-1.66686	1.55835	-1.06962	0.284788	NA	ENSMUSG00000000731	Autoimmune regulator (autoimmune polyendocrinopathy candidiasis ectodermal dystrophy)	chr10	78030022	78043610	-
Atg10	ENSMUSG00000021619_Atg10	protein_coding	5.88412	5.96669	11.0181	12.2992	3.20056	7.12831	3.62913	12.2546	7.67259	0.55218	0.703732	0.784645	0.432662	0.999916	ENSMUSG00000021619	Autophagy related 10	chr13	90935349	91223987	-
Atg101	ENSMUSG00000037204_Atg101	protein_coding	42.1695	41.7668	39.2698	36.104	29.8719	28.5132	25.4039	41.8698	35.6211	0.323254	0.308769	1.04691	0.29514	0.999916	ENSMUSG00000037204	Autophagy related 101	chr15	101284301	101290934	+
Atg12	ENSMUSG00000032905_Atg12	protein_coding	98.0687	119.334	55.0907	72.208	69.3454	73.0651	66.776	95.9941	81.2352	0.0903216	0.30266	0.298426	0.765378	0.999916	ENSMUSG00000032905	Autophagy related 12	chr18	46732417	46741579	-
Atg13	ENSMUSG00000027244_Atg13	protein_coding	38.2468	23.8668	48.8754	56.3381	67.2117	48.1161	42.0979	47.997	46.5937	-0.180637	0.324022	-0.557486	0.577196	0.999916	ENSMUSG00000027244	Autophagy related 13	chr2	91674618	91710576	-
Atg14	ENSMUSG00000037526_Atg14	protein_coding	13.7296	11.9334	13.2783	14.6797	9.60167	28.5132	19.5973	12.2546	15.4485	-0.317669	0.4852	-0.654718	0.51265	0.999916	ENSMUSG00000037526	Autophagy related 14	chr14	47540894	47568434	-
Atg16l1	ENSMUSG00000026289_Atg16l1	protein_coding	68.6481	113.367	74.8669	71.0178	66.1449	69.501	79.115	70.4637	76.6406	0.0955273	0.235828	0.405071	0.685425	0.999916	ENSMUSG00000026289	Autophagy related 16-like 1 (S. cerevisiae)	chr1	87755870	87792428	+
Atg16l2	ENSMUSG00000047767_Atg16l2	protein_coding	25.4979	47.7335	27.1216	21.0276	24.5376	26.7311	26.1297	23.4879	27.7834	0.0939347	0.360612	0.260487	0.794488	0.999916	ENSMUSG00000047767	Autophagy related 16-like 2 (S. cerevisiae)	chr7	101263034	101302251	-
Atg2a	ENSMUSG00000024773_Atg2a	protein_coding	84.3391	47.7335	72.8893	72.208	76.8134	76.6293	71.8567	106.206	76.0844	-0.191263	0.251383	-0.760843	0.446751	0.999916	ENSMUSG00000024773	Autophagy related 2A	chr19	6241668	6262335	+
Atg2b	ENSMUSG00000041341_Atg2b	protein_coding	111.798	101.434	123.46	130.927	109.886	131.874	113.955	138.885	120.277	-0.0372157	0.193701	-0.192129	0.847641	0.999916	ENSMUSG00000041341	Autophagy related 2B	chr12	105613539	105685241	-
Atg3	ENSMUSG00000022663_Atg3	protein_coding	65.706	89.5003	67.804	94.4259	67.2117	57.0264	52.2594	57.188	68.8902	0.419342	0.253629	1.65337	0.0982563	0.999916	ENSMUSG00000022663	Autophagy related 3	chr16	45158785	45188538	+
Atg4a	ENSMUSG00000079418_Atg4a	protein_coding	75.5129	113.367	32.2069	36.8975	34.1393	30.2953	19.5973	35.7425	47.2198	0.999957	0.459689	2.17529	0.0296086	0.722427	ENSMUSG00000079418	Autophagy related 4A, cysteine peptidase	chrX	140956907	141164270	+
Atg4b	ENSMUSG00000026280_Atg4b	protein_coding	57.8605	77.5669	69.4991	57.5284	64.0111	53.4623	58.7919	55.1455	61.7332	0.130384	0.236461	0.551399	0.58136	0.999916	ENSMUSG00000026280	Autophagy related 4B, cysteine peptidase	chr1	93751500	93790610	+
Atg4c	ENSMUSG00000028550_Atg4c	protein_coding	19.6137	11.9334	27.4041	21.0276	26.6713	32.0774	29.033	19.4031	23.3955	-0.282278	0.383766	-0.735548	0.462006	0.999916	ENSMUSG00000028550	Autophagy related 4C, cysteine peptidase	chr4	99193934	99259787	+
Atg4d	ENSMUSG00000002820_Atg4d	protein_coding	31.382	17.9001	35.8796	28.1691	20.2702	19.6028	37.7429	29.6152	27.5702	0.143952	0.382347	0.376494	0.706549	0.999916	ENSMUSG00000002820	Autophagy related 4D, cysteine peptidase	chr9	21265293	21277772	+
Atg5	ENSMUSG00000038160_Atg5	protein_coding	60.8026	41.7668	72.6068	68.2406	64.0111	46.334	55.1627	80.6759	61.2001	0.0520858	0.281799	0.184833	0.85336	0.999916	ENSMUSG00000038160	Autophagy related 5	chr10	44268358	44364291	+
Atg7	ENSMUSG00000030314_Atg7	protein_coding	81.397	53.7002	89.5578	76.969	70.4123	67.7189	76.2117	91.9092	75.9845	0.0443939	0.237845	0.186651	0.851935	0.999916	ENSMUSG00000030314	Autophagy related 7	chr6	114643097	114860614	+
Atg9a	ENSMUSG00000033124_Atg9a	protein_coding	97.088	95.467	82.4948	73.3983	67.2117	53.4623	60.2435	71.485	75.1063	0.422081	0.231784	1.82101	0.0686058	0.999916	ENSMUSG00000033124	Autophagy related 9A	chr1	75180860	75192196	-
Atg9b	ENSMUSG00000038295_Atg9b	protein_coding	3.92275	5.96669	2.26013	5.55446	12.8022	8.91038	0.725826	5.10607	5.65607	-0.70782	0.912886	-0.775365	0.438124	0.999916	ENSMUSG00000038295	Autophagy related 9B	chr5	24384181	24392143	-
Ambra1	ENSMUSG00000040506_Ambra1	protein_coding	86.3005	131.267	77.6921	71.8113	84.2813	67.7189	103.793	67.4001	86.283	0.0770028	0.275173	0.279834	0.779605	0.999916	ENSMUSG00000040506	Autophagy/beclin 1 regulator 1	chr2	91730134	91918849	+
Maf	ENSMUSG00000055435_Maf	protein_coding	177.504	298.334	357.383	267.011	165.362	192.464	304.847	304.322	258.404	0.179574	0.29957	0.599439	0.54888	0.999916	ENSMUSG00000055435	Avian musculoaponeurotic fibrosarcoma oncogene homolog	chr8	115682942	115707794	-
Relb	ENSMUSG00000002983_Relb	protein_coding	60.8026	0	39.2698	45.6259	75.7465	57.0264	59.5177	62.294	50.0354	-0.639812	0.411335	-1.55545	0.119838	0.999916	ENSMUSG00000002983	Avian reticuloendotheliosis viral (v-rel) oncogene related B	chr7	19606217	19629438	-
Avl9	ENSMUSG00000029787_Avl9	protein_coding	124.547	89.5003	89.2752	95.2194	117.354	98.0142	89.2765	104.164	100.919	-0.0246184	0.220419	-0.111689	0.91107	0.999916	ENSMUSG00000029787	AVL9 cell migration associated	chr6	56714899	56761912	+
Axin1	ENSMUSG00000024182_Axin1	protein_coding	61.7833	59.6669	74.5844	74.9853	53.3426	48.1161	60.9693	79.6547	64.1378	0.187367	0.261779	0.715747	0.474148	0.999916	ENSMUSG00000024182	Axin 1	chr17	26138688	26195811	+
Axin2	ENSMUSG00000000142_Axin2	protein_coding	7.8455	0	6.7804	9.12519	3.20056	10.6925	16.694	9.19092	7.94113	-0.508989	0.711828	-0.715045	0.474582	0.999916	ENSMUSG00000000142	Axin 2	chr11	108920349	108950783	+
Aida	ENSMUSG00000042901_Aida	protein_coding	163.775	95.467	134.195	179.33	172.83	174.643	152.423	147.055	152.465	-0.111183	0.216149	-0.514381	0.606985	0.999916	ENSMUSG00000042901	Axin interactor, dorsalization associated	chr1	183296590	183325476	+
Axl	ENSMUSG00000002602_Axl	protein_coding	704.133	996.437	941.345	927.199	1245.02	892.82	1054.62	1170.31	991.486	-0.297099	0.175843	-1.68957	0.0911093	0.999916	ENSMUSG00000002602	AXL receptor tyrosine kinase	chr7	25757273	25788705	-
Btla	ENSMUSG00000052013_Btla	protein_coding	4.90344	23.8668	15.8209	11.9024	19.2033	12.4745	16.694	10.2121	14.3847	-0.223693	0.544585	-0.410758	0.68125	0.999916	ENSMUSG00000052013	B and T lymphocyte associated	chr16	45224315	45252895	+
Bcl11a	ENSMUSG00000000861_Bcl11a	protein_coding	5.88412	41.7668	9.88808	12.2992	10.6685	19.6028	54.4369	9.19092	20.4672	-0.695432	0.749538	-0.927814	0.353504	0.999916	ENSMUSG00000000861	B cell CLL/lymphoma 11A (zinc finger protein)	chr11	24078056	24174123	+
Bcl6b	ENSMUSG00000000317_Bcl6b	protein_coding	434.444	298.334	131.088	145.21	261.379	384.929	158.956	154.203	246.068	0.0660908	0.443117	0.14915	0.881435	0.999916	ENSMUSG00000000317	B cell CLL/lymphoma 6, member B	chr11	70224128	70229798	-
Bcl7a	ENSMUSG00000029438_Bcl7a	protein_coding	14.7103	59.6669	11.3007	10.7122	9.60167	21.3849	31.2105	17.3606	21.9935	-0.0180401	0.644071	-0.0280094	0.977655	0.999916	ENSMUSG00000029438	B cell CLL/lymphoma 7A	chr5	123343834	123374992	+
Bcl7b	ENSMUSG00000029681_Bcl7b	protein_coding	42.1695	29.8334	37.2922	43.6422	26.6713	42.7698	36.2913	15.3182	34.2485	0.401221	0.379281	1.05785	0.290126	0.999916	ENSMUSG00000029681	B cell CLL/lymphoma 7B	chr5	135168283	135181855	+
Bcl7c	ENSMUSG00000030814_Bcl7c	protein_coding	50.015	47.7335	42.9425	41.2617	37.3398	37.4236	47.9045	45.9546	43.8219	0.0687022	0.268579	0.255799	0.798106	0.999916	ENSMUSG00000030814	B cell CLL/lymphoma 7C	chr7	127661456	127708933	-
Bcl9	ENSMUSG00000038256_Bcl9	protein_coding	52.9571	71.6003	43.5076	41.6585	74.6797	40.9878	59.5177	52.0819	54.6238	-0.234057	0.302069	-0.774845	0.438431	0.999916	ENSMUSG00000038256	B cell CLL/lymphoma 9	chr3	97203662	97297917	-
Bcl9l	ENSMUSG00000063382_Bcl9l	protein_coding	54.9185	83.5336	77.127	74.5885	53.3426	40.9878	102.341	71.485	69.7905	0.0713917	0.334264	0.213579	0.830875	0.999916	ENSMUSG00000063382	B cell CLL/lymphoma 9-like	chr9	44499136	44510388	+
Bcl10	ENSMUSG00000028191_Bcl10	protein_coding	95.1267	125.3	90.1228	92.0454	94.9499	83.7576	90.0024	128.673	99.9973	-0.0467975	0.231339	-0.202289	0.839691	0.999916	ENSMUSG00000028191	B cell leukemia/lymphoma 10	chr3	145922804	145934356	+
Bcl2	ENSMUSG00000057329_Bcl2	protein_coding	125.528	71.6003	59.8935	78.9527	135.49	131.874	79.115	72.5062	94.3699	-0.300642	0.343556	-0.875087	0.381526	0.999916	ENSMUSG00000057329	B cell leukemia/lymphoma 2	chr1	106538178	106714274	-
Bcl2a1a	ENSMUSG00000102037_Bcl2a1a	protein_coding	0	23.8668	11.3007	9.52194	0	24.9491	11.6132	10.2121	11.433	-0.17477	1.1506	-0.151895	0.87927	0.999916	ENSMUSG00000102037	B cell leukemia/lymphoma 2 related protein A1a	chr9	88956900	88962419	+
Bcl2a1b	ENSMUSG00000089929_Bcl2a1b	protein_coding	25.4979	125.3	34.1845	28.5658	20.2702	19.6028	27.5814	65.3577	43.2951	0.539383	0.601849	0.896209	0.370141	0.999916	ENSMUSG00000089929	B cell leukemia/lymphoma 2 related protein A1b	chr9	89199209	89207827	+
Bcl2a1c	ENSMUSG00000053820_Bcl2a1c	protein_coding	0	0	0.282517	0	3.20056	0	0	0	0.435384	-1.60015	3.45631	-0.462963	0.643391	NA	ENSMUSG00000053820	B cell leukemia/lymphoma 2 related protein A1c	chr9	114330135	114330578	+
Bcl2a1d	ENSMUSG00000099974_Bcl2a1d	protein_coding	18.6331	35.8001	22.0363	17.4569	27.7382	10.6925	14.5165	26.5516	21.6781	0.0855302	0.453062	0.188782	0.850263	0.999916	ENSMUSG00000099974	B cell leukemia/lymphoma 2 related protein A1d	chr9	88723285	88731914	-
Bcl3	ENSMUSG00000053175_Bcl3	protein_coding	35.3047	95.467	29.6642	38.8812	22.4039	39.2057	35.5655	35.7425	41.5293	0.408796	0.419266	0.975028	0.329546	0.999916	ENSMUSG00000053175	B cell leukemia/lymphoma 3	chr7	19808462	19822770	-
Bcl6	ENSMUSG00000022508_Bcl6	protein_coding	37.2661	53.7002	38.7048	49.9902	39.4735	32.0774	68.9534	39.8273	44.9991	-0.0733183	0.343136	-0.213671	0.830803	0.999916	ENSMUSG00000022508	B cell leukemia/lymphoma 6	chr16	23965052	23988852	-
Blnk	ENSMUSG00000061132_Blnk	protein_coding	15.691	65.6336	24.8615	31.7398	33.0724	55.2444	38.4688	32.6788	37.1738	-0.393154	0.434416	-0.905019	0.365455	0.999916	ENSMUSG00000061132	B cell linker	chr19	40928927	40994535	-
Bcap29	ENSMUSG00000020650_Bcap29	protein_coding	19.6137	23.8668	31.9244	32.5333	28.805	32.0774	26.1297	19.4031	26.7942	0.0929913	0.366075	0.254022	0.799478	0.999916	ENSMUSG00000020650	B cell receptor associated protein 29	chr12	31595354	31634658	-
Bcap31	ENSMUSG00000002015_Bcap31	protein_coding	114.74	89.5003	136.456	169.808	162.162	128.31	108.148	150.118	132.405	-0.0472133	0.252649	-0.186873	0.85176	0.999916	ENSMUSG00000002015	B cell receptor associated protein 31	chrX	73686178	73716175	-
Bank1	ENSMUSG00000037922_Bank1	protein_coding	15.691	35.8001	9.60556	12.6959	30.9387	17.8208	35.5655	15.3182	21.6795	-0.729264	0.524191	-1.39122	0.16416	0.999916	ENSMUSG00000037922	B cell scaffold protein with ankyrin repeats 1	chr3	136053363	136326066	-
Btg1	ENSMUSG00000036478_Btg1	protein_coding	323.627	286.401	213.583	243.603	380.866	417.006	349.848	247.134	307.758	-0.396534	0.23	-1.72406	0.0846969	0.999916	ENSMUSG00000036478	B cell translocation gene 1, anti-proliferative	chr10	96617001	96622813	+
Btg2	ENSMUSG00000020423_Btg2	protein_coding	165.736	161.101	83.9074	72.208	89.6156	89.1038	97.2606	74.5486	104.185	0.40733	0.330516	1.2324	0.217798	0.999916	ENSMUSG00000020423	B cell translocation gene 2, anti-proliferative	chr1	134075170	134079120	-
Btg3	ENSMUSG00000022863_Btg3	protein_coding	18.6331	5.96669	20.9062	37.2943	12.8022	19.6028	14.5165	9.19092	17.3641	0.741713	0.524277	1.41473	0.157147	0.999916	ENSMUSG00000022863	B cell translocation gene 3	chr16	78359860	78377192	-
Bdp1	ENSMUSG00000049658_Bdp1	protein_coding	245.172	244.634	146.626	192.422	183.499	222.76	185.811	163.394	198.04	0.105406	0.22975	0.458784	0.646389	0.999916	ENSMUSG00000049658	B double prime 1, subunit of RNA polymerase III transcription initiation factor IIIB	chr13	100017994	100104070	-
B9d1	ENSMUSG00000001039_B9d1	protein_coding	2.94206	0	7.91046	7.5382	4.26741	14.2566	6.53243	14.297	7.21802	-0.759707	0.765616	-0.992282	0.32106	0.999916	ENSMUSG00000001039	B9 protein domain 1	chr11	61505144	61512931	+
B9d2	ENSMUSG00000063439_B9d2	protein_coding	10.7876	5.96669	10.1706	9.12519	4.26741	5.34623	7.98408	7.1485	7.59953	0.603796	0.589607	1.02407	0.305804	0.999916	ENSMUSG00000063439	B9 protein domain 2	chr7	25680780	25686558	+
Bpi	ENSMUSG00000052922_Bpi	protein_coding	0.980687	11.9334	0	0.396747	0	0	2.17748	0	1.93604	1.63847	2.1939	0.746828	0.455167	NA	ENSMUSG00000052922	Bactericidal permeablility increasing protein	chr2	158258094	158284531	+
Birc2	ENSMUSG00000057367_Birc2	protein_coding	81.397	101.434	65.5439	51.1804	60.8106	49.8981	45.727	53.1031	63.6367	0.426103	0.288946	1.47468	0.140298	0.999916	ENSMUSG00000057367	Baculoviral IAP repeat-containing 2	chr9	7818227	7837064	-
Birc3	ENSMUSG00000032000_Birc3	protein_coding	80.4163	89.5003	60.4586	79.3495	71.4791	60.5906	59.5177	74.5486	71.9826	0.167703	0.242738	0.69088	0.489641	0.999916	ENSMUSG00000032000	Baculoviral IAP repeat-containing 3	chr9	7848699	7873186	-
Birc5	ENSMUSG00000017716_Birc5	protein_coding	11.7682	47.7335	28.5342	41.6585	45.8747	26.7311	45.727	30.6364	34.833	-0.29146	0.453637	-0.642496	0.520551	0.999916	ENSMUSG00000017716	Baculoviral IAP repeat-containing 5	chr11	117849251	117855743	+
Birc6	ENSMUSG00000024073_Birc6	protein_coding	1011.09	716.003	855.743	927.992	923.894	949.847	912.363	901.732	899.833	-0.0532996	0.13656	-0.390303	0.696313	0.999916	ENSMUSG00000024073	Baculoviral IAP repeat-containing 6	chr17	74528295	74703356	+
Bahcc1	ENSMUSG00000039741_Bahcc1	protein_coding	66.6867	107.4	68.9341	60.7024	92.8162	106.925	101.616	54.1243	82.4005	-0.308907	0.299654	-1.03088	0.302597	0.999916	ENSMUSG00000039741	BAH domain and coiled-coil containing 1	chr11	120232947	120292296	+
Baiap2l1	ENSMUSG00000038859_Baiap2l1	protein_coding	16.6717	11.9334	6.21537	12.2992	10.6685	0	10.8874	4.08485	9.09504	0.77616	0.764857	1.01478	0.310212	0.999916	ENSMUSG00000038859	BAI1-associated protein 2-like 1	chr5	144264526	144358112	-
Bbs12	ENSMUSG00000051444_Bbs12	protein_coding	5.88412	5.96669	7.06292	6.34796	8.53482	3.56415	12.339	3.06364	6.59542	-0.156569	0.703085	-0.222688	0.823778	0.999916	ENSMUSG00000051444	Bardet-Biedl syndrome 12 (human)	chr3	37312554	37321453	+
Bbs2	ENSMUSG00000031755_Bbs2	protein_coding	11.7682	11.9334	11.8657	8.72844	12.8022	7.12831	13.7907	13.2758	11.4116	-0.156379	0.488943	-0.31983	0.749097	0.999916	ENSMUSG00000031755	Bardet-Biedl syndrome 2 (human)	chr8	94067954	94098928	-
Bbs4	ENSMUSG00000025235_Bbs4	protein_coding	15.691	17.9001	10.7356	9.91868	18.1365	14.2566	18.1456	17.3606	15.2681	-0.483759	0.439293	-1.10122	0.270801	0.999916	ENSMUSG00000025235	Bardet-Biedl syndrome 4 (human)	chr9	59321990	59353508	-
Bbs5	ENSMUSG00000063145_Bbs5	protein_coding	15.691	11.9334	8.75801	5.15772	8.53482	3.56415	10.1616	8.16971	8.99629	0.311268	0.634912	0.490253	0.623955	0.999916	ENSMUSG00000063145	Bardet-Biedl syndrome 5 (human)	chr2	69647171	69667571	+
Bbs7	ENSMUSG00000037325_Bbs7	protein_coding	19.6137	23.8668	11.8657	13.8862	24.5376	14.2566	11.6132	10.2121	16.2315	0.0671396	0.495355	0.135538	0.892186	0.999916	ENSMUSG00000037325	Bardet-Biedl syndrome 7 (human)	chr3	36573142	36613477	-
Bbs9	ENSMUSG00000035919_Bbs9	protein_coding	20.5944	17.9001	23.7314	22.6146	26.6713	32.0774	33.388	26.5516	25.4411	-0.422969	0.329815	-1.28244	0.199687	0.999916	ENSMUSG00000035919	Bardet-Biedl syndrome 9 (human)	chr9	22475715	22888280	+
Barhl1	ENSMUSG00000026805_Barhl1	protein_coding	0	0	0	1.98374	0	7.12831	2.9033	0	1.50192	-1.68676	2.33799	-0.721458	0.470628	NA	ENSMUSG00000026805	BarH like homeobox 1	chr2	28907679	28916668	-
Banf1	ENSMUSG00000024844_Banf1	protein_coding	41.1889	47.7335	48.3103	54.3544	50.1421	55.2444	43.5495	44.9334	48.1821	0.0110881	0.259396	0.042746	0.965904	0.999916	ENSMUSG00000024844	Barrier to autointegration factor 1	chr19	5364641	5366645	-
Bbof1	ENSMUSG00000057265_Bbof1	protein_coding	0	5.96669	0.565033	1.58699	3.20056	3.56415	3.62913	0	2.31407	-1.13995	1.38715	-0.821792	0.411195	NA	ENSMUSG00000057265	Basal body orientation factor 1	chr12	84409071	84433780	+
Bcam	ENSMUSG00000002980_Bcam	protein_coding	248.114	35.8001	102.836	110.693	71.4791	57.0264	67.5018	85.7819	97.404	0.859101	0.446281	1.92502	0.0542264	0.931222	ENSMUSG00000002980	Basal cell adhesion molecule	chr7	19756131	19771016	-
Bmt2	ENSMUSG00000042742_Bmt2	protein_coding	46.0923	59.6669	52.8306	47.2129	44.8078	58.8085	60.2435	56.1668	53.2287	-0.137801	0.250436	-0.550245	0.582152	0.999916	ENSMUSG00000042742	Base methyltransferase of 25S rRNA 2	chr6	13625673	13677966	-
Bhlhb9	ENSMUSG00000072964_Bhlhb9	protein_coding	54.9185	11.9334	35.0321	34.9138	40.5404	37.4236	26.1297	25.5303	33.3027	0.210052	0.392873	0.534656	0.592888	0.999916	ENSMUSG00000072964	Basic helix-loop-helix domain containing, class B9	chrX	135797594	135891081	+
Bhlha9	ENSMUSG00000044243_Bhlha9	protein_coding	0	0	0	0	0	7.12831	0	0	0.891038	-3.31759	3.42687	-0.968109	0.33299	NA	ENSMUSG00000044243	Basic helix-loop-helix family, member a9	chr11	76672470	76673676	+
Bhlhe22	ENSMUSG00000025128_Bhlhe22	protein_coding	2.94206	0	13.8433	6.34796	7.46797	12.4745	5.8066	3.06364	6.49326	-0.00266152	0.844451	-0.00315178	0.997485	0.999916	ENSMUSG00000025128	Basic helix-loop-helix family, member e22	chr3	18054174	18057517	+
Bhlhe40	ENSMUSG00000030103_Bhlhe40	protein_coding	378.545	232.701	107.921	154.335	313.655	402.749	191.618	297.173	259.837	-0.470854	0.394559	-1.19337	0.232725	0.999916	ENSMUSG00000030103	Basic helix-loop-helix family, member e40	chr6	108660629	108666925	+
Bhlhe41	ENSMUSG00000030256_Bhlhe41	protein_coding	27.4592	65.6336	35.8796	38.8812	22.4039	26.7311	57.3402	43.9122	39.7801	0.0259902	0.41492	0.062639	0.950054	0.999916	ENSMUSG00000030256	Basic helix-loop-helix family, member e41	chr6	145858243	145865558	-
Bzw1	ENSMUSG00000051223_Bzw1	protein_coding	519.764	328.168	481.408	516.565	480.084	461.558	350.574	471.801	451.24	0.0947877	0.194557	0.487198	0.626118	0.999916	ENSMUSG00000051223	Basic leucine zipper and W2 domains 1	chr1	58392898	58407353	+
Bzw2	ENSMUSG00000020547_Bzw2	protein_coding	110.818	47.7335	75.997	67.8438	33.0724	49.8981	45.0012	40.8485	58.9015	0.90519	0.309452	2.92514	0.00344304	0.208463	ENSMUSG00000020547	Basic leucine zipper and W2 domains 2	chr12	36091846	36156825	-
Blzf1	ENSMUSG00000026577_Blzf1	protein_coding	72.5708	35.8001	38.4223	47.6097	55.4763	40.9878	34.8396	44.9334	46.33	0.179519	0.335271	0.535444	0.592343	0.999916	ENSMUSG00000026577	Basic leucine zipper nuclear factor 1	chr1	164289800	164307489	-
Batf	ENSMUSG00000034266_Batf	protein_coding	3.92275	17.9001	11.8657	8.72844	12.8022	8.91038	9.43573	10.2121	10.4722	-0.140377	0.571707	-0.245539	0.806039	0.999916	ENSMUSG00000034266	Basic leucine zipper transcription factor, ATF-like	chr12	85686669	85709087	+
Batf2	ENSMUSG00000039699_Batf2	protein_coding	8.82618	5.96669	6.21537	5.15772	5.33426	12.4745	13.0649	9.19092	8.27882	-0.622033	0.595342	-1.04483	0.2961	0.999916	ENSMUSG00000039699	Basic leucine zipper transcription factor, ATF-like 2	chr19	6140983	6172476	+
Batf3	ENSMUSG00000026630_Batf3	protein_coding	0.980687	5.96669	7.62795	3.96747	3.20056	5.34623	5.08078	3.06364	4.40425	0.154167	0.860696	0.179119	0.857844	0.999916	ENSMUSG00000026630	Basic leucine zipper transcription factor, ATF-like 3	chr1	191097847	191108945	+
Btf3	ENSMUSG00000021660_Btf3	protein_coding	283.419	250.601	320.939	305.099	305.12	270.876	270.733	350.276	294.633	-0.0206283	0.165393	-0.124723	0.900743	0.999916	ENSMUSG00000021660	Basic transcription factor 3	chr13	98309896	98317006	-
Btf3l4	ENSMUSG00000028568_Btf3l4	protein_coding	90.2232	53.7002	66.9564	81.73	83.2145	74.8472	85.6474	73.5274	76.2308	-0.0657562	0.232476	-0.282852	0.777291	0.999916	ENSMUSG00000028568	Basic transcription factor 3-like 4	chr4	108814295	108833614	-
Bivm	ENSMUSG00000041684_Bivm	protein_coding	37.2661	35.8001	46.3327	44.4357	41.6072	40.9878	39.9204	28.594	39.368	0.168852	0.290834	0.580578	0.561525	0.999916	ENSMUSG00000041684	Basic, immunoglobulin-like variable motif containing	chr1	44118957	44144770	+
Bsg	ENSMUSG00000023175_Bsg	protein_coding	636.466	542.969	574.639	605.833	490.752	548.88	526.224	744.465	583.778	0.0368428	0.177224	0.207889	0.835316	0.999916	ENSMUSG00000023175	Basigin	chr10	79704491	79711969	+
Bnc1	ENSMUSG00000025105_Bnc1	protein_coding	34.324	5.96669	10.7356	15.4731	0	1.78208	2.17748	1.02121	8.93504	3.79068	0.960283	3.94747	7.8983e-05	0.0181218	ENSMUSG00000025105	Basonuclin 1	chr7	81966672	81992292	-
Bnc2	ENSMUSG00000028487_Bnc2	protein_coding	24.5172	53.7002	61.0236	50.7837	1.06685	10.6925	50.8078	40.8485	36.68	0.854804	0.765608	1.1165	0.264207	0.999916	ENSMUSG00000028487	Basonuclin 2	chr4	84275095	84675275	-
Bbip1	ENSMUSG00000084957_Bbip1	protein_coding	28.4399	17.9001	31.0768	27.7723	29.8719	19.6028	30.4847	38.8061	27.9943	-0.106384	0.348999	-0.304825	0.760499	0.999916	ENSMUSG00000084957	BBSome interacting protein 1	chr19	53929677	53944627	-
Bbc3	ENSMUSG00000002083_Bbc3	protein_coding	11.7682	35.8001	11.5832	8.3317	6.40111	14.2566	12.339	3.06364	12.943	0.660974	0.670494	0.985802	0.32423	0.999916	ENSMUSG00000002083	BCL2 binding component 3	chr7	16308393	16318205	+
Bmf	ENSMUSG00000040093_Bmf	protein_coding	51.9764	59.6669	46.8978	31.343	49.0752	21.3849	45.727	18.3818	40.5566	0.423424	0.421649	1.00421	0.315278	0.999916	ENSMUSG00000040093	BCL2 modifying factor	chr2	118528757	118549687	-
Bnip1	ENSMUSG00000024191_Bnip1	protein_coding	18.6331	35.8001	22.6013	28.5658	17.0696	17.8208	30.4847	14.297	23.159	0.297508	0.421844	0.705257	0.480651	0.999916	ENSMUSG00000024191	BCL2/adenovirus E1B interacting protein 1	chr17	26781079	26792565	+
Bnip2	ENSMUSG00000011958_Bnip2	protein_coding	279.496	280.434	240.139	232.494	291.251	302.953	190.166	278.791	261.966	-0.0507664	0.204344	-0.248437	0.803797	0.999916	ENSMUSG00000011958	BCL2/adenovirus E1B interacting protein 2	chr9	69989466	70008317	+
Bnip3	ENSMUSG00000078566_Bnip3	protein_coding	206.925	125.3	122.047	128.546	123.755	110.489	185.086	295.131	162.16	-0.29145	0.355671	-0.819436	0.412537	0.999916	ENSMUSG00000078566	BCL2/adenovirus E1B interacting protein 3	chr7	138890836	138909519	-
Bnip3l	ENSMUSG00000022051_Bnip3l	protein_coding	826.719	4045.41	256.525	299.544	292.318	381.364	249.684	345.17	837.092	2.09379	0.887968	2.35796	0.0183758	0.553669	ENSMUSG00000022051	BCL2/adenovirus E1B interacting protein 3-like	chr14	66985239	67008877	-
Bak1	ENSMUSG00000057789_Bak1	protein_coding	98.0687	125.3	106.791	106.328	118.421	96.2321	107.422	123.567	110.266	-0.0734003	0.190557	-0.385187	0.700099	0.999916	ENSMUSG00000057789	BCL2-antagonist/killer 1	chr17	27019810	27029009	-
Bad	ENSMUSG00000024959_Bad	protein_coding	42.1695	47.7335	42.9425	29.7561	27.7382	30.2953	21.7748	40.8485	35.4073	0.391147	0.345588	1.13183	0.257707	0.999916	ENSMUSG00000024959	BCL2-associated agonist of cell death	chr19	6941861	6951898	+
Bag1	ENSMUSG00000028416_Bag1	protein_coding	168.678	298.334	146.626	188.455	165.362	167.515	108.148	203.222	180.793	0.266782	0.286895	0.929894	0.352426	0.999916	ENSMUSG00000028416	BCL2-associated athanogene 1	chr4	40936398	40948294	-
Bag2	ENSMUSG00000042215_Bag2	protein_coding	9.80687	5.96669	19.2111	14.2829	6.40111	16.0387	10.8874	26.5516	13.6433	-0.131653	0.600849	-0.219112	0.826563	0.999916	ENSMUSG00000042215	BCL2-associated athanogene 2	chr1	33745484	33757795	-
Bag3	ENSMUSG00000030847_Bag3	protein_coding	100.03	71.6003	96.0556	111.089	89.6156	69.501	84.9216	100.079	90.3615	0.186211	0.223702	0.832407	0.405179	0.999916	ENSMUSG00000030847	BCL2-associated athanogene 3	chr7	128523616	128546981	+
Bag4	ENSMUSG00000037316_Bag4	protein_coding	25.4979	65.6336	41.2474	32.1365	36.273	32.0774	40.6462	21.4455	36.8697	0.197697	0.3807	0.519298	0.603553	0.999916	ENSMUSG00000037316	BCL2-associated athanogene 4	chr8	25764538	25785287	-
Bag5	ENSMUSG00000049792_Bag5	protein_coding	47.073	29.8334	51.9831	49.9902	51.2089	53.4623	45.0012	33.7001	45.2815	0.0670026	0.291313	0.230003	0.81809	0.999916	ENSMUSG00000049792	BCL2-associated athanogene 5	chr12	111709488	111713257	-
Bag6	ENSMUSG00000024392_Bag6	protein_coding	199.079	232.701	191.264	211.07	217.638	196.028	191.618	190.967	203.796	0.0389256	0.15383	0.253043	0.800235	0.999916	ENSMUSG00000024392	BCL2-associated athanogene 6	chr17	35135178	35147322	+
Bclaf1	ENSMUSG00000037608_Bclaf1	protein_coding	322.646	399.768	266.978	318.191	352.061	395.621	272.91	247.134	321.914	0.0243231	0.216227	0.112489	0.910436	0.999916	ENSMUSG00000037608	BCL2-associated transcription factor 1	chr10	20312469	20344613	+
Bax	ENSMUSG00000003873_Bax	protein_coding	77.4743	101.434	93.7955	93.2356	81.0808	89.1038	78.3892	90.888	88.1751	0.0940549	0.203578	0.46201	0.644074	0.999916	ENSMUSG00000003873	BCL2-associated X protein	chr7	45461697	45466898	-
Bik	ENSMUSG00000016758_Bik	protein_coding	18.6331	5.96669	10.7356	11.9024	9.60167	26.7311	5.08078	7.1485	11.975	0.124801	0.656058	0.190228	0.84913	0.999916	ENSMUSG00000016758	BCL2-interacting killer	chr15	83526862	83544635	+
Bcl2l1	ENSMUSG00000007659_Bcl2l1	protein_coding	199.079	1008.37	77.4095	96.0129	92.8162	55.2444	142.262	88.8456	220.005	1.84678	0.865579	2.13358	0.0328773	0.750382	ENSMUSG00000007659	BCL2-like 1	chr2	152780668	152831728	-
Bcl2l11	ENSMUSG00000027381_Bcl2l11	protein_coding	82.3777	65.6336	78.8221	50.3869	103.485	146.13	90.7282	90.888	88.5564	-0.618451	0.281443	-2.19743	0.0279897	0.706658	ENSMUSG00000027381	BCL2-like 11 (apoptosis facilitator)	chr2	128126038	128162547	+
Bcl2l12	ENSMUSG00000003190_Bcl2l12	protein_coding	17.6524	5.96669	11.3007	12.2992	16.0028	14.2566	18.8715	12.2546	13.5755	-0.281393	0.460883	-0.610553	0.541496	0.999916	ENSMUSG00000003190	BCL2-like 12 (proline rich)	chr7	44991222	44998712	-
Bcl2l13	ENSMUSG00000009112_Bcl2l13	protein_coding	84.3391	89.5003	99.1633	113.867	100.284	94.45	76.2117	83.7395	92.6943	0.160648	0.220943	0.727104	0.467162	0.999916	ENSMUSG00000009112	BCL2-like 13 (apoptosis facilitator)	chr6	120836212	120892842	+
Bcl2l14	ENSMUSG00000030200_Bcl2l14	protein_coding	3.92275	5.96669	3.67272	1.58699	4.26741	3.56415	2.17748	1.02121	3.27242	0.285399	0.9523	0.299694	0.76441	NA	ENSMUSG00000030200	BCL2-like 14 (apoptosis facilitator)	chr6	134396318	134438736	+
Bcl2l2	ENSMUSG00000089682_Bcl2l2	protein_coding	102.972	53.7002	83.0599	83.317	71.4791	69.501	90.7282	105.185	82.4928	-0.00668835	0.258555	-0.0258682	0.979362	0.999916	ENSMUSG00000089682	BCL2-like 2	chr14	54883377	54888234	+
Bok	ENSMUSG00000026278_Bok	protein_coding	107.876	41.7668	98.0333	83.7137	151.493	126.527	44.2754	128.673	97.7948	-0.385459	0.409281	-0.941795	0.346298	0.999916	ENSMUSG00000026278	BCL2-related ovarian killer	chr1	93685660	93695764	+
Bcorl1	ENSMUSG00000036959_Bcorl1	protein_coding	61.7833	89.5003	40.1174	48.4032	43.741	48.1161	61.6952	70.4637	57.9775	-0.0324213	0.327342	-0.0990441	0.921103	0.999916	ENSMUSG00000036959	BCL6 co-repressor-like 1	chrX	48341358	48408049	+
Bcor	ENSMUSG00000040363_Bcor	protein_coding	136.316	95.467	96.9032	91.2519	152.56	142.566	117.584	104.164	117.101	-0.287534	0.239558	-1.20027	0.230034	0.999916	ENSMUSG00000040363	BCL6 interacting corepressor	chrX	12036740	12160355	-
A830080D01Rik	ENSMUSG00000044150_A830080D01Rik	protein_coding	26.4786	41.7668	22.8838	27.3756	25.6045	42.7698	26.8555	17.3606	28.8869	-0.00930902	0.388644	-0.0239526	0.98089	0.999916	ENSMUSG00000044150	Bclaf1 and Thrap3 family member 3	chrX	159526688	159593081	+
Bcl2l15	ENSMUSG00000044165_Bcl2l15	protein_coding	0	5.96669	1.6951	1.19024	3.20056	5.34623	2.17748	0	2.44704	-0.819255	1.325	-0.618307	0.536373	NA	ENSMUSG00000044165	BCLl2-like 15	chr3	103832601	103854618	+
Bcs1l	ENSMUSG00000026172_Bcs1l	protein_coding	4.90344	23.8668	14.4083	11.1089	10.6685	14.2566	13.0649	10.2121	12.8112	-0.00998774	0.544051	-0.0183581	0.985353	0.999916	ENSMUSG00000026172	BCS1-like (yeast)	chr1	74588289	74592443	+
Becn1	ENSMUSG00000035086_Becn1	protein_coding	218.693	328.168	145.214	142.036	156.827	142.566	147.343	148.076	178.615	0.421138	0.284755	1.47895	0.139155	0.999916	ENSMUSG00000035086	Beclin 1, autophagy related	chr11	101285952	101302286	-
Bend3	ENSMUSG00000038214_Bend3	protein_coding	27.4592	17.9001	28.2517	30.5495	30.9387	44.5519	37.0171	25.5303	30.2748	-0.296342	0.334822	-0.885075	0.376116	0.999916	ENSMUSG00000038214	BEN domain containing 3	chr10	43478831	43515396	+
Bend4	ENSMUSG00000092060_Bend4	protein_coding	49.0344	41.7668	26.5566	36.5008	13.8691	14.2566	35.5655	33.7001	31.4062	0.59605	0.444496	1.34096	0.179934	0.999916	ENSMUSG00000092060	BEN domain containing 4	chr5	67392147	67428310	-
Bend5	ENSMUSG00000028545_Bend5	protein_coding	0	0	1.6951	0	2.1337	3.56415	2.17748	3.06364	1.57926	-1.91107	1.52647	-1.25195	0.210589	NA	ENSMUSG00000028545	BEN domain containing 5	chr4	111415006	111460298	+
Bend6	ENSMUSG00000042182_Bend6	protein_coding	14.7103	0	12.9958	10.3154	4.26741	3.56415	21.0489	14.297	10.1499	-0.0426422	0.752732	-0.0566499	0.954824	0.999916	ENSMUSG00000042182	BEN domain containing 6	chr1	33852052	33907816	-
Bend7	ENSMUSG00000048186_Bend7	protein_coding	3.92275	0	4.52027	3.57073	2.1337	24.9491	13.7907	1.02121	6.73855	-1.52443	1.03431	-1.47387	0.140518	0.999916	ENSMUSG00000048186	BEN domain containing 7	chr2	4717831	4802142	+
Bscl2	ENSMUSG00000071657_Bscl2	protein_coding	44.1309	83.5336	69.7816	75.382	56.5432	33.8595	79.115	54.1243	62.0588	0.231325	0.335753	0.688972	0.490841	0.999916	ENSMUSG00000071657	Berardinelli-Seip congenital lipodystrophy 2 (seipin)	chr19	8837467	8848683	+
Best1	ENSMUSG00000037418_Best1	protein_coding	0.980687	0	3.10768	3.96747	0	0	1.45165	5.10607	1.8267	0.507097	1.50947	0.335943	0.736914	NA	ENSMUSG00000037418	Bestrophin 1	chr19	9985174	10001633	-
Bet1	ENSMUSG00000032757_Bet1	protein_coding	48.0537	41.7668	52.2656	61.0991	67.2117	48.1161	56.6144	68.4213	55.4436	-0.195503	0.25993	-0.752138	0.451968	0.999916	ENSMUSG00000032757	Bet1 golgi vesicular membrane trafficking protein	chr6	4076899	4086972	-
Bet1l	ENSMUSG00000025484_Bet1l	protein_coding	49.0344	65.6336	65.8264	44.039	55.4763	44.5519	69.6793	64.3365	57.3222	-0.113469	0.283804	-0.399814	0.689293	0.999916	ENSMUSG00000025484	Bet1 golgi vesicular membrane trafficking protein like	chr7	140853394	140857577	-
St6gal1	ENSMUSG00000022885_St6gal1	protein_coding	162.794	113.367	145.779	128.943	105.618	110.489	103.067	132.758	125.352	0.319544	0.201959	1.58222	0.113599	0.999916	ENSMUSG00000022885	Beta galactoside alpha 2,6 sialyltransferase 1	chr16	23224740	23360350	+
B3gat3	ENSMUSG00000071649_B3gat3	protein_coding	49.0344	47.7335	50.288	49.9902	56.5432	42.7698	28.3072	46.9758	46.4553	0.19447	0.303578	0.640593	0.521787	0.999916	ENSMUSG00000071649	Beta-1,3-glucuronyltransferase 3 (glucuronosyltransferase I)	chr19	8920374	8927234	+
B4gat1	ENSMUSG00000047379_B4gat1	protein_coding	53.9378	35.8001	53.3956	45.2292	43.741	46.334	47.9045	60.2516	48.3242	-0.0150131	0.268375	-0.055941	0.955389	0.999916	ENSMUSG00000047379	Beta-1,4-glucuronyltransferase 1	chr19	5038826	5041134	+
B4galnt1	ENSMUSG00000006731_B4galnt1	protein_coding	49.0344	149.167	68.9341	75.7788	53.3426	51.6802	96.5348	72.5062	77.1223	0.208182	0.37448	0.555923	0.578264	0.999916	ENSMUSG00000006731	Beta-1,4-N-acetyl-galactosaminyl transferase 1	chr10	127165156	127172340	+
B2m	ENSMUSG00000060802_B2m	protein_coding	1761.31	1539.41	1702.45	1721.09	1905.4	1987.02	1334.07	1888.22	1729.87	-0.0767201	0.164186	-0.467277	0.640302	0.999916	ENSMUSG00000060802	Beta-2 microglobulin	chr2	122147686	122153083	+
B3glct	ENSMUSG00000051950_B3glct	protein_coding	53.9378	5.96669	60.176	44.8325	45.8747	24.9491	39.9204	39.8273	39.4356	0.262917	0.420338	0.62549	0.531649	0.999916	ENSMUSG00000051950	Beta-3-glucosyltransferase	chr5	149678230	149762599	+
Btc	ENSMUSG00000082361_Btc	protein_coding	0.980687	0	0.565033	1.98374	4.26741	0	1.45165	0	1.15606	-0.346055	1.68245	-0.205685	0.837037	NA	ENSMUSG00000082361	Betacellulin, epidermal growth factor family member	chr5	91357261	91402994	-
Crybg3	ENSMUSG00000022723_Crybg3	protein_coding	88.2618	71.6003	90.1228	89.2682	80.0139	85.5397	62.421	71.485	79.8391	0.237824	0.218167	1.0901	0.27567	0.999916	ENSMUSG00000022723	Beta-gamma crystallin domain containing 3	chr16	59490775	59555752	-
Bhmt	ENSMUSG00000074768_Bhmt	protein_coding	5.88412	5.96669	0.565033	52.3707	27.7382	8.91038	7.25826	0	13.5867	0.609359	1.27033	0.479684	0.631452	0.999916	ENSMUSG00000074768	Betaine-homocysteine methyltransferase	chr13	93616891	93637961	-
Bace1	ENSMUSG00000032086_Bace1	protein_coding	185.35	167.067	234.489	211.466	166.429	139.002	211.941	183.818	187.445	0.208209	0.206141	1.01003	0.31248	0.999916	ENSMUSG00000032086	Beta-site APP cleaving enzyme 1	chr9	45838580	45864399	+
Bace2	ENSMUSG00000040605_Bace2	protein_coding	50.9957	5.96669	32.2069	32.5333	46.9415	60.5906	25.4039	39.8273	36.8082	-0.349765	0.442795	-0.789903	0.429585	0.999916	ENSMUSG00000040605	Beta-site APP-cleaving enzyme 2	chr16	97356728	97439012	+
Btrc	ENSMUSG00000025217_Btrc	protein_coding	31.382	11.9334	31.9244	27.7723	20.2702	32.0774	37.0171	23.4879	26.9831	-0.000909355	0.382883	-0.00237502	0.998105	0.999916	ENSMUSG00000025217	Beta-transducin repeat containing protein	chr19	45363734	45533341	+
Bid	ENSMUSG00000004446_Bid	protein_coding	8.82618	41.7668	18.0811	16.2666	26.6713	16.0387	25.4039	15.3182	21.0466	-0.230668	0.502651	-0.458903	0.646304	0.999916	ENSMUSG00000004446	BH3 interacting domain death agonist	chr6	120891930	120916853	-
Bicc1	ENSMUSG00000014329_Bicc1	protein_coding	180.446	143.201	309.356	255.109	147.226	80.1934	169.843	174.628	182.5	0.65623	0.321214	2.04297	0.0410558	0.831157	ENSMUSG00000014329	BicC family RNA binding protein 1	chr10	70922832	71159700	-
Bicd1	ENSMUSG00000003452_Bicd1	protein_coding	44.1309	29.8334	14.9734	25.7886	21.337	42.7698	39.1946	3.06364	27.6364	0.100439	0.669621	0.149993	0.88077	0.999916	ENSMUSG00000003452	BICD cargo adaptor 1	chr6	149408886	149563329	+
Bicd2	ENSMUSG00000037933_Bicd2	protein_coding	317.743	316.234	168.662	202.738	276.315	301.171	197.425	258.367	254.832	-0.0661175	0.268114	-0.246602	0.805216	0.999916	ENSMUSG00000037933	BICD cargo adaptor 2	chr13	49341549	49387025	+
Ccdc64	ENSMUSG00000041609_Ccdc64	protein_coding	4.90344	23.8668	3.95523	9.91868	5.33426	5.34623	9.43573	8.16971	8.86625	0.205124	0.719336	0.285157	0.775524	0.999916	ENSMUSG00000041609	BICD family like cargo adaptor 1	chr5	115648175	115731621	-
Bfar	ENSMUSG00000022684_Bfar	protein_coding	79.4357	95.467	76.8445	95.2194	55.4763	58.8085	81.2925	101.1	80.4555	0.193796	0.27297	0.709954	0.477733	0.999916	ENSMUSG00000022684	Bifunctional apoptosis regulator	chr16	13671858	13703612	+
Bgn	ENSMUSG00000031375_Bgn	protein_coding	1983.93	1378.3	4229.27	3781.8	2423.89	1559.32	3877.36	3831.59	2883.18	-0.0376891	0.397022	-0.0949297	0.924371	0.999916	ENSMUSG00000031375	Biglycan	chrX	73483602	73495933	+
Blvra	ENSMUSG00000001999_Blvra	protein_coding	44.1309	47.7335	66.9564	52.7674	33.0724	28.5132	44.2754	56.1668	46.702	0.39865	0.325727	1.22388	0.220998	0.999916	ENSMUSG00000001999	Biliverdin reductase A	chr2	127070665	127097084	+
Blvrb	ENSMUSG00000040466_Blvrb	protein_coding	108.856	328.168	110.464	116.247	40.5404	71.2831	75.4859	94.9729	118.252	1.16657	0.421878	2.76519	0.00568901	0.290628	ENSMUSG00000040466	Biliverdin reductase B (flavin reductase (NADPH))	chr7	27447978	27466144	+
Bsph1	ENSMUSG00000074378_Bsph1	protein_coding	0	5.96669	0	0.793495	0	0	0	0	0.845023	2.01703	3.17731	0.634823	0.525544	NA	ENSMUSG00000074378	Binder of sperm protein homolog 1	chr7	13450841	13473449	+
Bloc1s1	ENSMUSG00000090247_Bloc1s1	protein_coding	55.8992	23.8668	66.9564	52.3707	44.8078	53.4623	27.5814	56.1668	47.6389	0.247971	0.359601	0.689571	0.490464	0.999916	ENSMUSG00000090247	Biogenesis of lysosomal organelles complex-1, subunit 1	chr10	128917882	128924035	-
Bloc1s2	ENSMUSG00000057506_Bloc1s2	protein_coding	13.7296	17.9001	18.0811	23.0113	12.8022	14.2566	17.4198	14.297	16.4372	0.321813	0.422351	0.761956	0.446086	0.999916	ENSMUSG00000057506	Biogenesis of lysosomal organelles complex-1, subunit 2	chr19	44139266	44146446	-
Bloc1s3	ENSMUSG00000057667_Bloc1s3	protein_coding	19.6137	41.7668	16.951	13.0927	17.0696	8.91038	19.5973	15.3182	19.04	0.317814	0.490679	0.647703	0.517177	0.999916	ENSMUSG00000057667	Biogenesis of lysosomal organelles complex-1, subunit 3	chr7	19504486	19508367	-
Bloc1s4	ENSMUSG00000060708_Bloc1s4	protein_coding	21.5751	11.9334	14.9734	9.52194	12.8022	16.0387	18.1456	20.4243	15.6768	-0.21012	0.465309	-0.451571	0.651578	0.999916	ENSMUSG00000060708	Biogenesis of lysosomal organelles complex-1, subunit 4, cappuccino	chr5	36747378	36748650	-
Bloc1s5	ENSMUSG00000038982_Bloc1s5	protein_coding	21.5751	0	19.7762	20.6309	24.5376	14.2566	19.5973	24.5091	18.1103	-0.195981	0.468937	-0.417926	0.676001	0.999916	ENSMUSG00000038982	Biogenesis of lysosomal organelles complex-1, subunit 5, muted	chr13	38602709	38635109	-
Bloc1s6	ENSMUSG00000005804_Bloc1s6	protein_coding	71.5902	47.7335	54.5257	59.9089	57.61	60.5906	46.4528	67.4001	58.2265	0.0548942	0.258745	0.212155	0.831986	0.999916	ENSMUSG00000005804	Biogenesis of lysosomal organelles complex-1, subunit 6, pallidin	chr2	122738503	122749475	+
Bod1	ENSMUSG00000044502_Bod1	protein_coding	23.5365	23.8668	55.0907	46.0227	40.5404	30.2953	28.3072	32.6788	35.0423	0.270526	0.392268	0.689646	0.490417	0.999916	ENSMUSG00000044502	Biorientation of chromosomes in cell division 1	chr11	31665181	31671885	-
Bod1l	ENSMUSG00000061755_Bod1l	protein_coding	281.457	256.568	177.42	238.445	243.242	249.491	259.12	185.861	236.451	0.00862349	0.216301	0.039868	0.968198	0.999916	ENSMUSG00000061755	Biorientation of chromosomes in cell division 1-like	chr5	41787538	41844315	-
Btd	ENSMUSG00000021900_Btd	protein_coding	76.4936	65.6336	68.369	61.0991	86.415	76.6293	50.082	67.4001	69.0152	-0.0319741	0.263168	-0.121497	0.903297	0.999916	ENSMUSG00000021900	Biotinidase	chr14	31641028	31668579	+
Bphl	ENSMUSG00000038286_Bphl	protein_coding	5.88412	11.9334	18.0811	17.4569	12.8022	17.8208	10.8874	18.3818	14.156	-0.0732636	0.529492	-0.138366	0.889951	0.999916	ENSMUSG00000038286	Biphenyl hydrolase-like (serine hydrolase, breast epithelial mucin-associated antigen)	chr13	34037641	34074074	+
Boc	ENSMUSG00000022687_Boc	protein_coding	30.4013	23.8668	74.0193	51.1804	9.60167	17.8208	33.388	32.6788	34.1196	0.994369	0.5136	1.93608	0.052858	0.924168	ENSMUSG00000022687	Biregional cell adhesion molecule-related/down-regulated by oncogenes (Cdon) binding protein	chr16	44485049	44558897	-
Bpnt1	ENSMUSG00000026617_Bpnt1	protein_coding	28.4399	47.7335	30.2293	42.8487	38.4067	33.8595	36.2913	34.7213	36.5663	-0.0174459	0.30984	-0.0563061	0.955098	0.999916	ENSMUSG00000026617	Bisphosphate 3'-nucleotidase 1	chr1	185332149	185357777	+
Blcap	ENSMUSG00000067787_Blcap	protein_coding	31.382	35.8001	49.1579	39.6747	39.4735	24.9491	52.9853	51.0607	40.5604	-0.102413	0.343221	-0.298389	0.765406	0.999916	ENSMUSG00000067787	Bladder cancer associated protein	chr2	157556362	157571274	-
Blmh	ENSMUSG00000020840_Blmh	protein_coding	172.601	95.467	123.46	142.432	130.156	98.0142	97.2606	117.44	122.104	0.312371	0.232473	1.34369	0.179048	0.999916	ENSMUSG00000020840	Bleomycin hydrolase	chr11	76924809	76987379	+
Borcs5	ENSMUSG00000042992_Borcs5	protein_coding	13.7296	5.96669	11.0181	6.74471	6.40111	10.6925	5.8066	13.2758	9.20439	0.151879	0.596447	0.25464	0.799001	0.999916	ENSMUSG00000042992	BLOC-1 related complex subunit 5	chr6	134639510	134711187	+
Borcs6	ENSMUSG00000045176_Borcs6	protein_coding	18.6331	23.8668	33.902	24.5983	13.8691	14.2566	27.5814	24.5091	22.652	0.335045	0.428928	0.781122	0.434731	0.999916	ENSMUSG00000045176	BLOC-1 related complex subunit 6	chr11	69059717	69061578	+
Borcs7	ENSMUSG00000062376_Borcs7	protein_coding	11.7682	5.96669	10.7356	8.72844	8.53482	3.56415	7.25826	12.2546	8.60135	0.285644	0.583007	0.489949	0.62417	0.999916	ENSMUSG00000062376	BLOC-1 related complex subunit 7	chr19	46689906	46703382	+
Borcs8	ENSMUSG00000002345_Borcs8	protein_coding	22.5558	59.6669	22.0363	19.8374	25.6045	14.2566	15.2423	25.5303	25.5913	0.390574	0.46738	0.835667	0.403342	0.999916	ENSMUSG00000002345	BLOC-1 related complex subunit 8	chr8	70139499	70167488	+
Bop1	ENSMUSG00000022557_Bop1	protein_coding	54.9185	23.8668	73.7368	71.0178	67.2117	80.1934	55.8886	61.2728	61.0133	-0.102525	0.310078	-0.330645	0.740913	0.999916	ENSMUSG00000022557	Block of proliferation 1	chr15	76452996	76477269	-
Blm	ENSMUSG00000030528_Blm	protein_coding	29.4206	41.7668	14.9734	34.517	28.805	49.8981	37.7429	9.19092	30.7894	-0.116457	0.539778	-0.21575	0.829182	0.999916	ENSMUSG00000030528	Bloom syndrome, RecQ like helicase	chr7	80454733	80535119	-
Bmi1	ENSMUSG00000026739_Bmi1	protein_coding	113.76	107.4	114.702	87.6812	120.554	160.387	79.8408	109.27	111.699	-0.138021	0.266173	-0.518539	0.604082	0.999916	ENSMUSG00000026739	Bmi1 polycomb ring finger oncogene	chr2	18677018	18686629	+
Bambi	ENSMUSG00000024232_Bambi	protein_coding	108.856	35.8001	87.2976	89.6649	75.7465	114.053	39.1946	54.1243	75.5922	0.266382	0.40044	0.665224	0.505907	0.999916	ENSMUSG00000024232	BMP and activin membrane-bound inhibitor	chr18	3507957	3516404	+
Bmp2k	ENSMUSG00000034663_Bmp2k	protein_coding	355.009	298.334	318.679	304.702	344.593	395.621	333.88	374.785	340.7	-0.168515	0.141736	-1.18894	0.234463	0.999916	ENSMUSG00000034663	BMP2 inducible kinase	chr5	96997689	97091867	+
Bmper	ENSMUSG00000031963_Bmper	protein_coding	124.547	35.8001	240.422	240.032	24.5376	17.8208	89.2765	152.161	115.575	1.18943	0.674891	1.7624	0.0780018	0.999916	ENSMUSG00000031963	BMP-binding endothelial regulator	chr9	23223076	23485200	+
Bms1	ENSMUSG00000030138_Bms1	protein_coding	134.354	83.5336	99.1633	107.122	109.886	110.489	87.8249	87.8244	102.525	0.144681	0.224219	0.645267	0.518754	0.999916	ENSMUSG00000030138	BMS1, ribosome biogenesis factor	chr6	118383381	118419474	-
Bbx	ENSMUSG00000022641_Bbx	protein_coding	179.466	149.167	128.828	144.416	168.563	147.912	143.713	120.503	147.821	0.0455397	0.205974	0.221094	0.825019	0.999916	ENSMUSG00000022641	Bobby sox HMG box containing	chr16	50191844	50432390	-
Bola1	ENSMUSG00000015943_Bola1	protein_coding	5.88412	0	14.6909	11.1089	8.53482	5.34623	4.35495	7.1485	7.13355	0.586389	0.720012	0.814415	0.415407	0.999916	ENSMUSG00000015943	BolA-like 1 (E. coli)	chr3	96196588	96219709	-
Bola2	ENSMUSG00000047721_Bola2	protein_coding	45.1116	41.7668	50.5705	47.6097	83.2145	51.6802	37.7429	60.2516	52.2435	-0.300803	0.318765	-0.94365	0.345349	0.999916	ENSMUSG00000047721	BolA-like 2 (E. coli)	chr7	126695401	126699798	+
Bola3	ENSMUSG00000045160_Bola3	protein_coding	33.3434	119.334	18.0811	23.0113	19.2033	24.9491	17.4198	18.3818	34.2155	1.10362	0.589371	1.87254	0.0611326	0.97373	ENSMUSG00000045160	BolA-like 3 (E. coli)	chr6	83349147	83360136	+
Bglap	ENSMUSG00000074483_Bglap	protein_coding	0	0	0	0	0	0	1.45165	0	0.181456	-1.44923	3.51818	-0.411925	0.680394	NA	ENSMUSG00000074483	Bone gamma carboxyglutamate protein	chr3	88383501	88384464	-
Bglap3	ENSMUSG00000074489_Bglap3	protein_coding	2.94206	0	0	0.396747	0	0	7.25826	0	1.32463	-0.827633	2.52125	-0.328263	0.742713	NA	ENSMUSG00000074489	Bone gamma-carboxyglutamate protein 3	chr3	88368616	88372743	-
Bst1	ENSMUSG00000029082_Bst1	protein_coding	42.1695	11.9334	28.5342	43.6422	4.26741	3.56415	22.5006	26.5516	22.8954	1.17722	0.670659	1.75532	0.0792047	0.999916	ENSMUSG00000029082	Bone marrow stromal cell antigen 1	chr5	43818885	43843986	+
Bst2	ENSMUSG00000046718_Bst2	protein_coding	215.751	113.367	218.103	209.483	181.365	171.079	223.554	161.352	186.757	0.0914232	0.227291	0.402231	0.687514	0.999916	ENSMUSG00000046718	Bone marrow stromal cell antigen 2	chr8	71534255	71537456	-
Bmp1	ENSMUSG00000022098_Bmp1	protein_coding	536.436	358.001	632.837	617.736	422.474	376.018	541.466	937.474	552.805	-0.0760157	0.318832	-0.238419	0.811556	0.999916	ENSMUSG00000022098	Bone morphogenetic protein 1	chr14	70474557	70520260	-
Bmp2	ENSMUSG00000027358_Bmp2	protein_coding	49.0344	11.9334	21.7538	19.8374	16.0028	12.4745	36.2913	71.485	29.8516	-0.367189	0.627325	-0.585325	0.558329	0.999916	ENSMUSG00000027358	Bone morphogenetic protein 2	chr2	133552159	133562885	+
Bmp4	ENSMUSG00000021835_Bmp4	protein_coding	27.4592	5.96669	15.5384	13.8862	26.6713	17.8208	22.5006	27.5728	19.677	-0.477832	0.437562	-1.09203	0.274818	0.999916	ENSMUSG00000021835	Bone morphogenetic protein 4	chr14	46383520	46390669	-
Bmp5	ENSMUSG00000032179_Bmp5	protein_coding	38.2468	0	4.23775	13.0927	3.20056	5.34623	18.8715	15.3182	12.2892	0.447299	0.911351	0.490808	0.623562	0.999916	ENSMUSG00000032179	Bone morphogenetic protein 5	chr9	75775364	75900310	+
Bmp6	ENSMUSG00000039004_Bmp6	protein_coding	21.5751	29.8334	5.0853	8.72844	10.6685	7.12831	10.1616	7.1485	12.5411	0.651106	0.669484	0.972549	0.330778	0.999916	ENSMUSG00000039004	Bone morphogenetic protein 6	chr13	38345716	38499728	+
Bmpr1a	ENSMUSG00000021796_Bmpr1a	protein_coding	240.268	41.7668	197.197	205.912	171.763	117.617	137.181	150.118	157.728	0.297176	0.38141	0.779151	0.435891	0.999916	ENSMUSG00000021796	Bone morphogenetic protein receptor, type 1A	chr14	34410734	34503341	-
Bmpr2	ENSMUSG00000067336_Bmpr2	protein_coding	1091.5	644.402	677.192	723.667	1137.26	1240.33	754.133	902.753	896.405	-0.355967	0.241451	-1.47428	0.140406	0.999916	ENSMUSG00000067336	Bone morphogenetic protein receptor, type II (serine/threonine kinase)	chr1	59763400	59879014	+
Brinp1	ENSMUSG00000028351_Brinp1	protein_coding	0.980687	17.9001	13.5608	1.19024	0	1.78208	8.70991	0	5.51547	1.4976	1.43052	1.04689	0.295149	0.999916	ENSMUSG00000028351	Bone morphogenic protein/retinoic acid inducible neural specific 1	chr4	68761514	68954397	-
Bora	ENSMUSG00000022070_Bora	protein_coding	16.6717	11.9334	12.7132	15.8699	11.7354	16.0387	20.3231	10.2121	14.4372	-0.00260994	0.459498	-0.00567998	0.995468	0.999916	ENSMUSG00000022070	Bora, aurora kinase A activator	chr14	99046427	99074537	+
Bpifa3	ENSMUSG00000027482_Bpifa3	protein_coding	0	0	0	0	0	5.34623	0	0	0.668279	-2.88683	3.44418	-0.838175	0.401932	NA	ENSMUSG00000027482	BPI fold containing family A, member 3	chr2	154130336	154138356	+
Brsk1	ENSMUSG00000035390_Brsk1	protein_coding	3.92275	11.9334	8.19298	9.91868	1.06685	7.12831	2.9033	9.19092	6.78215	0.709856	0.787855	0.900998	0.367589	0.999916	ENSMUSG00000035390	BR serine/threonine kinase 1	chr7	4690604	4715997	+
Bdkrb2	ENSMUSG00000021070_Bdkrb2	protein_coding	3.92275	0	7.06292	6.34796	22.4039	10.6925	4.35495	23.4879	9.78411	-1.51251	0.75071	-2.01477	0.0439287	0.863909	ENSMUSG00000021070	Bradykinin receptor, beta 2	chr12	105563172	105593071	+
Braf	ENSMUSG00000002413_Braf	protein_coding	188.292	149.167	145.779	143.623	146.159	174.643	163.311	120.503	153.935	0.0584148	0.206	0.283568	0.776742	0.999916	ENSMUSG00000002413	Braf transforming gene	chr6	39603237	39725463	-
Basp1	ENSMUSG00000045763_Basp1	protein_coding	94.146	346.068	55.9383	98.3934	69.3454	121.181	97.2606	110.291	124.078	0.508704	0.501989	1.01338	0.31088	0.999916	ENSMUSG00000045763	Brain abundant, membrane attached signal protein 1	chr15	25363285	25413764	-
Bdnf	ENSMUSG00000048482_Bdnf	protein_coding	3.92275	29.8334	5.65033	2.77723	3.20056	7.12831	13.0649	3.06364	8.58014	0.21849	0.908143	0.24059	0.809873	0.999916	ENSMUSG00000048482	Brain derived neurotrophic factor	chr2	109674700	109727007	+
Bmyc	ENSMUSG00000049086_Bmyc	protein_coding	11.7682	0	5.93285	4.76097	5.33426	3.56415	7.98408	9.19092	6.06694	-0.0510155	0.728209	-0.0700562	0.944149	0.999916	ENSMUSG00000049086	Brain expressed myelocytomatosis oncogene	chr2	25706739	25707721	+
Bex1	ENSMUSG00000050071_Bex1	protein_coding	0	0	0.84755	2.38048	0	8.91038	0.725826	0	1.60803	-1.016	2.00122	-0.507689	0.611671	NA	ENSMUSG00000050071	Brain expressed X-linked 1	chrX	136213972	136215513	-
Bex3	ENSMUSG00000046432_Bex3	protein_coding	29.4206	29.8334	20.0587	26.9788	28.805	30.2953	21.7748	23.4879	26.3318	-0.0102785	0.34948	-0.0294108	0.976537	0.999916	ENSMUSG00000046432	Brain expressed X-linked 3	chrX	136270253	136271978	+
Bean1	ENSMUSG00000031872_Bean1	protein_coding	39.2275	29.8334	12.9958	11.1089	25.6045	21.3849	19.5973	26.5516	23.288	-0.10415	0.516747	-0.201549	0.840269	0.999916	ENSMUSG00000031872	Brain expressed, associated with Nedd4, 1	chr8	104170442	104219122	+
Pygb	ENSMUSG00000033059_Pygb	protein_coding	185.35	59.6669	222.623	173.775	150.426	140.784	151.698	186.882	158.901	0.0900842	0.310261	0.29035	0.771548	0.999916	ENSMUSG00000033059	Brain glycogen phosphorylase	chr2	150786735	150831758	+
Bri3	ENSMUSG00000047843_Bri3	protein_coding	38.2468	41.7668	39.8348	38.8812	32.0056	46.334	37.7429	29.6152	38.0534	0.129222	0.287107	0.450083	0.65265	0.999916	ENSMUSG00000047843	Brain protein I3	chr5	144244437	144446757	+
Begain	ENSMUSG00000040867_Begain	protein_coding	3.92275	17.9001	3.10768	3.17398	2.1337	3.56415	10.8874	1.02121	5.71387	0.191508	0.988224	0.19379	0.84634	0.999916	ENSMUSG00000040867	Brain-enriched guanylate kinase-associated	chr12	109032187	109068217	-
Baiap2	ENSMUSG00000025372_Baiap2	protein_coding	40.2082	53.7002	47.1803	53.5609	43.741	33.8595	45.0012	45.9546	45.4007	0.171986	0.269098	0.639119	0.522745	0.999916	ENSMUSG00000025372	Brain-specific angiogenesis inhibitor 1-associated protein 2	chr11	119942763	120006782	+
Bcat1	ENSMUSG00000030268_Bcat1	protein_coding	37.2661	23.8668	57.6334	96.0129	24.5376	19.6028	67.5018	90.888	52.1637	0.129546	0.568084	0.22804	0.819615	0.999916	ENSMUSG00000030268	Branched chain aminotransferase 1, cytosolic	chr6	144993835	145076184	-
Bcat2	ENSMUSG00000030826_Bcat2	protein_coding	44.1309	29.8334	53.9607	45.2292	23.4708	33.8595	50.8078	43.9122	40.6506	0.245862	0.347915	0.706673	0.479769	0.999916	ENSMUSG00000030826	Branched chain aminotransferase 2, mitochondrial	chr7	45570153	45589711	+
Bckdha	ENSMUSG00000060376_Bckdha	protein_coding	51.9764	5.96669	82.2123	73.795	33.0724	33.8595	43.5495	50.0395	46.8089	0.530281	0.453083	1.17039	0.241846	0.999916	ENSMUSG00000060376	Branched chain ketoacid dehydrogenase E1, alpha polypeptide	chr7	25629946	25658981	-
Bckdhb	ENSMUSG00000032263_Bckdhb	protein_coding	16.6717	11.9334	22.8838	33.3268	21.337	8.91038	23.9522	16.3394	19.4193	0.34295	0.482575	0.710667	0.47729	0.999916	ENSMUSG00000032263	Branched chain ketoacid dehydrogenase E1, beta polypeptide	chr9	83925145	84124240	+
Bckdk	ENSMUSG00000030802_Bckdk	protein_coding	43.1502	53.7002	59.8935	61.0991	70.4123	55.2444	50.082	63.3152	57.1121	-0.112286	0.26423	-0.424955	0.67087	0.999916	ENSMUSG00000030802	Branched chain ketoacid dehydrogenase kinase	chr7	127904082	127910221	+
Fam175a	ENSMUSG00000035234_Fam175a	protein_coding	13.7296	5.96669	7.62795	11.9024	9.60167	10.6925	13.7907	11.2334	10.5681	-0.13961	0.515153	-0.271007	0.786386	0.999916	ENSMUSG00000035234	BRCA1 A complex subunit	chr5	100805192	100820965	-
Brap	ENSMUSG00000029458_Brap	protein_coding	117.682	101.434	106.791	103.154	107.752	121.181	82.0183	124.588	108.075	-0.00168653	0.217998	-0.00773647	0.993827	0.999916	ENSMUSG00000029458	BRCA1 associated protein	chr5	121660563	121687256	+
Bap1	ENSMUSG00000021901_Bap1	protein_coding	120.625	65.6336	96.9032	89.6649	99.2173	74.8472	104.519	109.27	95.0849	-0.0144363	0.240026	-0.0601446	0.952041	0.999916	ENSMUSG00000021901	Brca1 associated protein 1	chr14	31251450	31259944	+
Bard1	ENSMUSG00000026196_Bard1	protein_coding	13.7296	41.7668	14.4083	21.0276	20.2702	33.8595	26.1297	10.2121	22.6755	-0.175137	0.513417	-0.341121	0.733013	0.999916	ENSMUSG00000026196	BRCA1 associated RING domain 1	chr1	71027498	71103146	-
Brip1	ENSMUSG00000034329_Brip1	protein_coding	17.6524	47.7335	19.7762	35.3105	41.6072	16.0387	28.3072	21.4455	28.4839	0.0254398	0.462662	0.0549858	0.95615	0.999916	ENSMUSG00000034329	BRCA1 interacting protein C-terminal helicase 1	chr11	86058138	86201193	-
Brcc3	ENSMUSG00000031201_Brcc3	protein_coding	32.3627	53.7002	37.5747	27.3756	44.8078	35.6415	36.2913	30.6364	37.2988	-0.0857832	0.322852	-0.265704	0.790467	0.999916	ENSMUSG00000031201	BRCA1/BRCA2-containing complex, subunit 3	chrX	75416628	75454001	+
Brat1	ENSMUSG00000000148_Brat1	protein_coding	42.1695	41.7668	46.3327	41.2617	34.1393	37.4236	55.1627	44.9334	42.8987	-0.0100134	0.28797	-0.0347725	0.972261	0.999916	ENSMUSG00000000148	BRCA1-associated ATM activator 1	chr5	140705011	140719379	+
Bccip	ENSMUSG00000030983_Bccip	protein_coding	66.6867	59.6669	59.046	64.6698	44.8078	71.2831	48.6303	39.8273	56.8272	0.324545	0.269383	1.20477	0.228292	0.999916	ENSMUSG00000030983	BRCA2 and CDKN1A interacting protein	chr7	133709333	133721145	+
Gltscr1	ENSMUSG00000070808_Gltscr1	protein_coding	27.4592	41.7668	26.8391	32.5333	40.5404	30.2953	52.2594	38.8061	36.3125	-0.445332	0.319143	-1.3954	0.162896	0.999916	ENSMUSG00000070808	BRD4 interacting chromatin remodeling complex associated protein	chr7	15970672	16047921	-
Gltscr1l	ENSMUSG00000036568_Gltscr1l	protein_coding	42.1695	71.6003	42.3775	48.4032	56.5432	44.5519	50.8078	47.997	50.5563	-0.0898871	0.271677	-0.33086	0.74075	0.999916	ENSMUSG00000036568	BRD4 interacting chromatin remodeling complex associated protein like	chr17	46798116	46831413	-
Bcr	ENSMUSG00000009681_Bcr	protein_coding	185.35	119.334	111.312	128.149	153.627	181.772	137.181	146.034	145.345	-0.167959	0.234118	-0.717411	0.473121	0.999916	ENSMUSG00000009681	Breakpoint cluster region	chr10	75060896	75184923	+
Brca1	ENSMUSG00000017146_Brca1	protein_coding	18.6331	23.8668	38.4223	54.7511	48.0084	55.2444	30.4847	33.7001	37.8888	-0.207979	0.429096	-0.484691	0.627895	0.999916	ENSMUSG00000017146	Breast cancer 1, early onset	chr11	101488764	101551955	-
Brca2	ENSMUSG00000041147_Brca2	protein_coding	44.1309	53.7002	37.0097	46.0227	50.1421	42.7698	58.066	28.594	45.0544	-0.051991	0.320728	-0.162103	0.871225	0.999916	ENSMUSG00000041147	Breast cancer 2, early onset	chr5	150522630	150570329	+
Bcar1	ENSMUSG00000031955_Bcar1	protein_coding	142.2	89.5003	105.379	112.28	169.63	171.079	133.552	172.585	137.026	-0.485233	0.209551	-2.31559	0.0205809	0.587008	ENSMUSG00000031955	Breast cancer anti-estrogen resistance 1	chr8	111710474	111743809	-
Bcar3	ENSMUSG00000028121_Bcar3	protein_coding	64.7254	53.7002	63.5662	53.1642	59.7437	35.6415	50.082	53.1031	54.2158	0.244255	0.263575	0.9267	0.354083	0.999916	ENSMUSG00000028121	Breast cancer anti-estrogen resistance 3	chr3	122294136	122530191	+
Brms1	ENSMUSG00000080268_Brms1	protein_coding	44.1309	29.8334	30.2293	30.9463	27.7382	28.5132	21.7748	25.5303	29.8371	0.408644	0.329396	1.24059	0.214759	0.999916	ENSMUSG00000080268	Breast cancer metastasis-suppressor 1	chr19	5041404	5049917	+
Brms1l	ENSMUSG00000012076_Brms1l	protein_coding	44.1309	17.9001	36.7272	38.4845	29.8719	23.167	33.388	46.9758	33.8307	0.128892	0.354474	0.363614	0.716146	0.999916	ENSMUSG00000012076	Breast cancer metastasis-suppressor 1-like	chr12	55836366	55869735	+
Bcas2	ENSMUSG00000005687_Bcas2	protein_coding	32.3627	83.5336	43.225	51.9739	32.0056	46.334	42.0979	43.9122	46.9306	0.237248	0.335219	0.707741	0.479106	0.999916	ENSMUSG00000005687	Breast carcinoma amplified sequence 2	chr3	103171655	103179166	+
Bcas3	ENSMUSG00000059439_Bcas3	protein_coding	64.7254	59.6669	55.0907	40.865	55.4763	58.8085	52.2594	40.8485	53.4676	0.0608692	0.282444	0.215509	0.829371	0.999916	ENSMUSG00000059439	Breast carcinoma amplified sequence 3	chr11	85353167	85826058	+
Bcan	ENSMUSG00000004892_Bcan	protein_coding	0.980687	0	0.565033	4.36422	4.26741	3.56415	11.6132	2.04243	3.42464	-1.55014	1.13455	-1.36631	0.171843	NA	ENSMUSG00000004892	Brevican	chr3	87987531	88000230	-
Brf1	ENSMUSG00000011158_Brf1	protein_coding	53.9378	35.8001	50.5705	42.452	34.1393	44.5519	49.3561	32.6788	42.9358	0.233812	0.295243	0.791929	0.428402	0.999916	ENSMUSG00000011158	BRF1, RNA polymerase III transcription initiation factor 90 kDa subunit	chr12	112959862	113000621	-
Brf2	ENSMUSG00000031487_Brf2	protein_coding	17.6524	29.8334	16.1034	15.8699	12.8022	14.2566	15.2423	22.4667	18.0284	0.123776	0.429289	0.288328	0.773096	0.999916	ENSMUSG00000031487	BRF2, RNA polymerase III transcription initiation factor 50kDa subunit	chr8	27123364	27128680	-
Bri3bp	ENSMUSG00000037905_Bri3bp	protein_coding	23.5365	23.8668	31.3593	25.7886	22.4039	23.167	50.8078	29.6152	28.8181	-0.265932	0.400754	-0.66358	0.506959	0.999916	ENSMUSG00000037905	Bri3 binding protein	chr5	125441568	125460370	+
Brk1	ENSMUSG00000033940_Brk1	protein_coding	151.026	113.367	173.748	146.797	134.423	167.515	133.552	193.009	151.68	-0.0546818	0.2185	-0.25026	0.802387	0.999916	ENSMUSG00000033940	BRICK1, SCAR/WAVE actin-nucleating complex subunit	chr6	113604772	113616951	+
Bin1	ENSMUSG00000024381_Bin1	protein_coding	68.6481	113.367	119.787	124.579	59.7437	87.3217	87.0991	119.482	97.5034	0.268704	0.305545	0.879426	0.37917	0.999916	ENSMUSG00000024381	Bridging integrator 1	chr18	32377217	32435736	+
Bin2	ENSMUSG00000098112_Bin2	protein_coding	55.8992	167.067	77.127	62.6861	58.6769	57.0264	50.082	60.2516	73.6021	0.556725	0.354894	1.56871	0.116716	0.999916	ENSMUSG00000098112	Bridging integrator 2	chr15	100641077	100669553	-
Bin3	ENSMUSG00000022089_Bin3	protein_coding	36.2854	59.6669	44.0726	36.104	43.741	24.9491	44.2754	43.9122	41.6258	0.0494969	0.314163	0.157552	0.87481	0.999916	ENSMUSG00000022089	Bridging integrator 3	chr14	70100145	70138191	+
Babam1	ENSMUSG00000031820_Babam1	protein_coding	42.1695	131.267	61.5886	74.1918	67.2117	60.5906	52.9853	71.485	70.1862	0.175929	0.34147	0.51521	0.606407	0.999916	ENSMUSG00000031820	BRISC and BRCA1 A complex member 1	chr8	71396861	71404619	+
Bre	ENSMUSG00000052139_Bre	protein_coding	49.0344	71.6003	53.3956	53.5609	51.2089	40.9878	54.4369	55.1455	53.6713	0.0853297	0.251877	0.338776	0.734779	0.999916	ENSMUSG00000052139	BRISC and BRCA1 A complex member 2	chr5	31697684	32084962	+
Fam175b	ENSMUSG00000030965_Fam175b	protein_coding	58.8412	89.5003	58.1984	67.0503	69.3454	76.6293	80.5666	73.5274	71.7074	-0.223412	0.230405	-0.969648	0.332222	0.999916	ENSMUSG00000030965	BRISC complex subunit	chr7	132859225	132885111	+
Brox	ENSMUSG00000046836_Brox	protein_coding	179.466	125.3	143.236	147.987	164.295	137.22	129.923	169.521	149.619	0.013448	0.197519	0.0680844	0.945718	0.999916	ENSMUSG00000046836	BRO1 domain and CAAX motif containing	chr1	183276352	183297269	-
Bahd1	ENSMUSG00000040007_Bahd1	protein_coding	48.0537	23.8668	52.2656	63.8763	58.6769	39.2057	57.3402	54.1243	49.6762	-0.0486873	0.30831	-0.157917	0.874522	0.999916	ENSMUSG00000040007	Bromo adjacent homology domain containing 1	chr2	118900377	118924528	+
Baz1a	ENSMUSG00000035021_Baz1a	protein_coding	138.277	137.234	164.142	183.694	146.159	204.939	111.777	143.991	153.777	0.0764887	0.241552	0.316656	0.751505	0.999916	ENSMUSG00000035021	Bromodomain adjacent to zinc finger domain 1A	chr12	54892989	55014348	-
Baz1b	ENSMUSG00000002748_Baz1b	protein_coding	454.058	393.801	376.595	437.216	410.738	376.018	417.35	323.725	398.688	0.124966	0.156112	0.800489	0.423427	0.999916	ENSMUSG00000002748	Bromodomain adjacent to zinc finger domain, 1B	chr5	135187264	135246129	+
Baz2a	ENSMUSG00000040054_Baz2a	protein_coding	253.998	232.701	198.044	192.026	220.838	249.491	266.378	237.943	231.427	-0.173997	0.174184	-0.998924	0.317832	0.999916	ENSMUSG00000040054	Bromodomain adjacent to zinc finger domain, 2A	chr10	128092783	128129303	+
Baz2b	ENSMUSG00000026987_Baz2b	protein_coding	194.176	262.534	125.155	131.323	169.63	192.464	159.682	131.737	170.838	0.0650281	0.276661	0.235047	0.814173	0.999916	ENSMUSG00000026987	Bromodomain adjacent to zinc finger domain, 2B	chr2	59899363	60209839	-
Brpf1	ENSMUSG00000001632_Brpf1	protein_coding	84.3391	196.901	93.2305	89.6649	78.9471	92.668	92.9057	112.334	105.124	0.189765	0.302843	0.626614	0.530913	0.999916	ENSMUSG00000001632	Bromodomain and PHD finger containing, 1	chr6	113307137	113324860	+
Brpf3	ENSMUSG00000063952_Brpf3	protein_coding	21.5751	47.7335	33.902	30.9463	36.273	40.9878	51.5336	32.6788	36.9538	-0.376809	0.336755	-1.11894	0.263165	0.999916	ENSMUSG00000063952	Bromodomain and PHD finger containing, 3	chr17	28801090	28838546	+
Brwd1	ENSMUSG00000022914_Brwd1	protein_coding	273.612	316.234	276.584	248.761	268.847	226.324	301.218	246.112	269.711	0.0637798	0.164828	0.386949	0.698794	0.999916	ENSMUSG00000022914	Bromodomain and WD repeat domain containing 1	chr16	95992092	96082526	-
Brwd3	ENSMUSG00000063663_Brwd3	protein_coding	76.4936	59.6669	72.3242	78.9527	110.953	126.527	94.3573	76.591	86.9832	-0.452266	0.239529	-1.88814	0.0590066	0.956243	ENSMUSG00000063663	Bromodomain and WD repeat domain containing 3	chrX	108737016	108834372	-
Brd1	ENSMUSG00000022387_Brd1	protein_coding	175.543	184.967	137.586	129.736	137.624	146.13	153.149	119.482	148.027	0.128935	0.205647	0.626971	0.530678	0.999916	ENSMUSG00000022387	Bromodomain containing 1	chr15	88687300	88734233	-
Brd2	ENSMUSG00000024335_Brd2	protein_coding	357.951	328.168	389.873	341.996	391.535	310.081	316.46	366.616	350.335	0.0460822	0.152654	0.301874	0.762748	0.999916	ENSMUSG00000024335	Bromodomain containing 2	chr17	34112023	34122634	-
Brd3	ENSMUSG00000026918_Brd3	protein_coding	91.2039	65.6336	93.7955	92.0454	118.421	94.45	100.89	78.6335	91.884	-0.139355	0.226141	-0.616232	0.537741	0.999916	ENSMUSG00000026918	Bromodomain containing 3	chr2	27445579	27507662	-
D2Bwg1423e	ENSMUSG00000109946_D2Bwg1423e	protein_coding	6.86481	0	4.52027	7.14145	5.33426	8.91038	4.35495	6.12728	5.40668	-0.107853	0.713979	-0.151059	0.879929	0.999916	ENSMUSG00000109946	Bromodomain containing 3, opposite strand	chr2	27442324	27444221	+
Brd4	ENSMUSG00000024002_Brd4	protein_coding	125.528	208.834	115.267	126.166	131.223	160.387	193.07	115.397	146.984	-0.134131	0.264453	-0.507202	0.612013	0.999916	ENSMUSG00000024002	Bromodomain containing 4	chr17	32196274	32284722	-
Brd7	ENSMUSG00000031660_Brd7	protein_coding	79.4357	119.334	79.9522	84.1104	107.752	106.925	66.0501	77.6122	90.1464	-0.0363395	0.261552	-0.138938	0.889499	0.999916	ENSMUSG00000031660	Bromodomain containing 7	chr8	88331039	88362194	-
Brd8	ENSMUSG00000003778_Brd8	protein_coding	90.2232	167.067	94.9256	87.2844	110.953	83.7576	141.536	70.4637	105.776	0.0230592	0.313318	0.0735967	0.941331	0.999916	ENSMUSG00000003778	Bromodomain containing 8	chr18	34598615	34624601	-
Brd9	ENSMUSG00000057649_Brd9	protein_coding	69.6288	59.6669	42.66	46.8162	54.4095	33.8595	41.3721	30.6364	47.3812	0.402144	0.325644	1.23492	0.21686	0.999916	ENSMUSG00000057649	Bromodomain containing 9	chr13	73937838	73960894	+
Bptf	ENSMUSG00000040481_Bptf	protein_coding	355.009	280.434	271.498	303.909	348.861	336.812	328.073	230.794	306.924	-0.0319159	0.19666	-0.16229	0.871077	0.999916	ENSMUSG00000040481	Bromodomain PHD finger transcription factor	chr11	107033081	107132127	-
Btk	ENSMUSG00000031264_Btk	protein_coding	18.6331	35.8001	34.467	36.104	36.273	37.4236	39.1946	39.8273	34.7153	-0.3006	0.327908	-0.916721	0.359289	0.999916	ENSMUSG00000031264	Bruton agammaglobulinemia tyrosine kinase	chrX	134542336	134583570	-
Brix1	ENSMUSG00000022247_Brix1	protein_coding	46.0923	47.7335	39.2698	46.0227	51.2089	46.334	34.1138	46.9758	44.7189	-0.0095139	0.277967	-0.0342267	0.972696	0.999916	ENSMUSG00000022247	BRX1, biogenesis of ribosomes	chr15	10474779	10485947	-
Bsdc1	ENSMUSG00000040859_Bsdc1	protein_coding	156.91	465.402	75.4319	82.9202	74.6797	78.4114	73.3084	79.6547	135.84	1.29608	0.519694	2.49394	0.0126336	0.452662	ENSMUSG00000040859	BSD domain containing 1	chr4	129461581	129488498	+
Btbd1	ENSMUSG00000025103_Btbd1	protein_coding	190.253	89.5003	158.492	160.683	147.226	169.297	106.696	151.14	146.661	0.12598	0.251655	0.500607	0.616648	0.999916	ENSMUSG00000025103	BTB (POZ) domain containing 1	chr7	81792074	81829431	-
Btbd10	ENSMUSG00000038187_Btbd10	protein_coding	43.1502	35.8001	49.4404	39.6747	46.9415	39.2057	39.9204	40.8485	41.8727	0.0559655	0.271896	0.205834	0.83692	0.999916	ENSMUSG00000038187	BTB (POZ) domain containing 10	chr7	113315626	113369392	-
Btbd11	ENSMUSG00000020042_Btbd11	protein_coding	2.94206	41.7668	3.10768	2.77723	5.33426	7.12831	13.0649	7.1485	10.4087	0.152015	0.957375	0.158783	0.87384	0.999916	ENSMUSG00000020042	BTB (POZ) domain containing 11	chr10	85386814	85660292	+
Btbd19	ENSMUSG00000073771_Btbd19	protein_coding	9.80687	23.8668	15.5384	10.7122	12.8022	8.91038	15.9682	13.2758	13.8601	0.0324478	0.486232	0.0667332	0.946794	0.999916	ENSMUSG00000073771	BTB (POZ) domain containing 19	chr4	117119219	117125725	-
Btbd2	ENSMUSG00000003344_Btbd2	protein_coding	56.8799	41.7668	57.0684	38.8812	51.2089	35.6415	42.8237	53.1031	47.1717	0.109615	0.293946	0.372909	0.709216	0.999916	ENSMUSG00000003344	BTB (POZ) domain containing 2	chr10	80642617	80657071	-
Btbd3	ENSMUSG00000062098_Btbd3	protein_coding	138.277	59.6669	120.917	88.4747	121.621	89.1038	124.842	113.355	107.032	-0.082331	0.26975	-0.305213	0.760204	0.999916	ENSMUSG00000062098	BTB (POZ) domain containing 3	chr2	138256565	138589292	+
Btbd6	ENSMUSG00000002803_Btbd6	protein_coding	21.5751	29.8334	21.1887	17.4569	14.9359	21.3849	11.6132	33.7001	21.461	0.0679281	0.462108	0.146996	0.883135	0.999916	ENSMUSG00000002803	BTB (POZ) domain containing 6	chr12	112976482	112978930	+
Btbd7	ENSMUSG00000041702_Btbd7	protein_coding	165.736	65.6336	127.415	137.275	158.961	174.643	152.423	148.076	141.27	-0.271888	0.235777	-1.15315	0.248847	0.999916	ENSMUSG00000041702	BTB (POZ) domain containing 7	chr12	102784656	102878406	-
Btbd8	ENSMUSG00000111375_Btbd8	protein_coding	13.7296	0	10.4531	2.77723	5.33426	16.0387	0.725826	3.06364	6.5153	0.333004	1.0307	0.323085	0.746631	0.999916	ENSMUSG00000111375	BTB (POZ) domain containing 8	chr5	107437997	107510821	+
Btbd9	ENSMUSG00000062202_Btbd9	protein_coding	55.8992	71.6003	57.3509	48.7999	55.4763	49.8981	46.4528	82.7183	58.5245	-0.0654969	0.291052	-0.225035	0.821952	0.999916	ENSMUSG00000062202	BTB (POZ) domain containing 9	chr17	30215524	30576287	-
Bach1	ENSMUSG00000025612_Bach1	protein_coding	259.882	334.135	258.785	237.255	274.181	238.798	314.282	304.322	277.705	-0.101792	0.173959	-0.585148	0.558448	0.999916	ENSMUSG00000025612	BTB and CNC homology 1, basic leucine zipper transcription factor 1	chr16	87698945	87733346	+
Bach2	ENSMUSG00000040270_Bach2	protein_coding	25.4979	53.7002	21.1887	23.4081	25.6045	23.167	37.7429	20.4243	28.8417	-0.00760505	0.415274	-0.0183133	0.985389	0.999916	ENSMUSG00000040270	BTB and CNC homology, basic leucine zipper transcription factor 2	chr4	32238804	32586108	+
Btaf1	ENSMUSG00000040565_Btaf1	protein_coding	152.987	149.167	159.622	163.857	164.295	142.566	129.197	139.906	150.2	0.136257	0.170946	0.797079	0.425405	0.999916	ENSMUSG00000040565	B-TFIID TATA-box binding protein associated factor 1	chr19	36926079	37012752	+
Banp	ENSMUSG00000025316_Banp	protein_coding	28.4399	41.7668	40.3999	41.2617	28.805	14.2566	29.7588	41.8698	33.3198	0.363586	0.374934	0.969733	0.33218	0.999916	ENSMUSG00000025316	BTG3 associated nuclear protein	chr8	121949750	122029258	+
Bub1	ENSMUSG00000027379_Bub1	protein_coding	27.4592	29.8334	28.8167	55.5446	49.0752	30.2953	39.1946	34.7213	36.8675	-0.0761692	0.377554	-0.201744	0.840117	0.999916	ENSMUSG00000027379	BUB1, mitotic checkpoint serine/threonine kinase	chr2	127801122	127831865	-
Bub1b	ENSMUSG00000040084_Bub1b	protein_coding	35.3047	77.5669	60.7411	88.0779	64.0111	71.2831	58.066	59.2304	64.2852	0.0364177	0.326466	0.111551	0.911179	0.999916	ENSMUSG00000040084	BUB1B, mitotic checkpoint serine/threonine kinase	chr2	118598211	118641591	+
Bub3	ENSMUSG00000066979_Bub3	protein_coding	89.2425	53.7002	127.415	119.421	114.153	90.8859	72.5826	124.588	98.9985	0.0319399	0.303061	0.105391	0.916065	0.999916	ENSMUSG00000066979	BUB3 mitotic checkpoint protein	chr7	131560222	131571895	+
Bud13	ENSMUSG00000032077_Bud13	protein_coding	35.3047	17.9001	17.516	21.4244	21.337	24.9491	29.7588	31.6576	24.981	-0.212864	0.392305	-0.542598	0.587407	0.999916	ENSMUSG00000032077	BUD13 homolog	chr9	46283008	46299110	+
Wbscr22	ENSMUSG00000005378_Wbscr22	protein_coding	23.5365	71.6003	29.9468	39.278	52.2758	17.8208	15.2423	25.5303	34.4038	0.448554	0.507961	0.883047	0.377211	0.999916	ENSMUSG00000005378	BUD23, rRNA methyltransferase and ribosome maturation factor	chr5	135052957	135064959	-
Bud31	ENSMUSG00000038722_Bud31	protein_coding	46.0923	77.5669	75.1494	79.3495	58.6769	71.2831	60.9693	78.6335	68.4651	0.0404354	0.273953	0.1476	0.882659	0.999916	ENSMUSG00000038722	BUD31 homolog	chr5	145140362	145148078	+
Btnl9	ENSMUSG00000040283_Btnl9	protein_coding	645.292	196.901	184.201	173.775	128.022	197.81	73.3084	93.9517	211.658	1.29683	0.48121	2.69493	0.00704034	0.327664	ENSMUSG00000040283	Butyrophilin-like 9	chr11	49165585	49187159	-
Bche	ENSMUSG00000027792_Bche	protein_coding	8.82618	11.9334	22.0363	19.8374	20.2702	7.12831	10.8874	0	12.6149	0.747265	0.836767	0.893038	0.371837	0.999916	ENSMUSG00000027792	Butyrylcholinesterase	chr3	73635808	73708415	-
Bysl	ENSMUSG00000023988_Bysl	protein_coding	35.3047	23.8668	48.3103	55.1479	37.3398	46.334	38.4688	54.1243	42.3621	0.00219401	0.328836	0.00667206	0.994677	0.999916	ENSMUSG00000023988	Bystin-like	chr17	47599331	47611492	-
C1d	ENSMUSG00000000581_C1d	protein_coding	50.9957	89.5003	64.9788	68.2406	67.2117	67.7189	55.1627	73.5274	67.167	-0.0107828	0.251682	-0.0428428	0.965827	0.999916	ENSMUSG00000000581	C1D nuclear receptor co-repressor	chr11	17257579	17269176	+
C1galt1c1	ENSMUSG00000048970_C1galt1c1	protein_coding	27.4592	17.9001	32.4894	37.691	39.4735	44.5519	27.5814	51.0607	34.7759	-0.370147	0.3517	-1.05245	0.292593	0.999916	ENSMUSG00000048970	C1GALT1-specific chaperone 1	chrX	38630785	38635087	-
Fam132a	ENSMUSG00000023571_Fam132a	protein_coding	7.8455	0	19.2111	9.91868	10.6685	12.4745	10.8874	11.2334	10.2799	-0.0126286	0.622185	-0.0202971	0.983806	0.999916	ENSMUSG00000023571	C1q and tumor necrosis factor related 12	chr4	155962318	155966629	+
C1qtnf1	ENSMUSG00000017446_C1qtnf1	protein_coding	195.157	77.5669	120.917	94.8226	45.8747	32.0774	71.1309	112.334	93.735	0.912687	0.429676	2.12413	0.0336593	0.761149	ENSMUSG00000017446	C1q and tumor necrosis factor related protein 1	chr11	118428203	118449963	+
C1qtnf2	ENSMUSG00000046491_C1qtnf2	protein_coding	19.6137	17.9001	19.2111	14.6797	11.7354	8.91038	16.694	14.297	15.3802	0.418229	0.435612	0.960097	0.337007	0.999916	ENSMUSG00000046491	C1q and tumor necrosis factor related protein 2	chr11	43474276	43491525	+
C1qtnf3	ENSMUSG00000058914_C1qtnf3	protein_coding	36.2854	5.96669	250.875	181.71	1.06685	1.78208	47.9045	103.143	78.5916	1.63008	1.47469	1.10537	0.268999	0.999916	ENSMUSG00000058914	C1q and tumor necrosis factor related protein 3	chr15	10952332	10980150	+
C1qtnf5	ENSMUSG00000079592_C1qtnf5	protein_coding	123.567	47.7335	161.317	86.8877	65.078	58.8085	96.5348	146.034	98.245	0.239944	0.407291	0.589123	0.555779	0.999916	ENSMUSG00000079592	C1q and tumor necrosis factor related protein 5	chr9	44107245	44109187	+
C1qtnf6	ENSMUSG00000022440_C1qtnf6	protein_coding	240.268	119.334	325.177	266.614	138.691	212.067	246.781	286.961	229.487	0.140765	0.321434	0.437927	0.661439	0.999916	ENSMUSG00000022440	C1q and tumor necrosis factor related protein 6	chr15	78523346	78529625	-
C1qtnf7	ENSMUSG00000061535_C1qtnf7	protein_coding	5.88412	0	23.1664	15.8699	11.7354	10.6925	15.9682	15.3182	12.3293	-0.026064	0.651813	-0.0399869	0.968104	0.999916	ENSMUSG00000061535	C1q and tumor necrosis factor related protein 7	chr5	43515538	43618803	+
C1qtnf9	ENSMUSG00000071347_C1qtnf9	protein_coding	74.5322	17.9001	17.7985	20.6309	3.20056	7.12831	11.6132	10.2121	20.377	2.03326	0.669039	3.03907	0.0023731	0.168214	ENSMUSG00000071347	C1q and tumor necrosis factor related protein 9	chr14	60768134	60780869	+
C2cd2	ENSMUSG00000045975_C2cd2	protein_coding	149.064	83.5336	92.1004	103.551	126.955	126.527	76.2117	75.5698	104.189	0.114993	0.300326	0.382894	0.701799	0.999916	ENSMUSG00000045975	C2 calcium-dependent domain containing 2	chr16	97855210	97922633	-
C2cd2l	ENSMUSG00000032120_C2cd2l	protein_coding	42.1695	41.7668	46.0502	42.0552	60.8106	51.6802	50.082	34.7213	46.167	-0.182285	0.283557	-0.642853	0.52032	0.999916	ENSMUSG00000032120	C2 calcium-dependent domain containing 2-like	chr9	44309237	44320285	-
C2cd3	ENSMUSG00000047248_C2cd3	protein_coding	71.5902	29.8334	66.1089	82.5235	71.4791	73.0651	85.6474	62.294	67.8177	-0.115758	0.282028	-0.410447	0.681478	0.999916	ENSMUSG00000047248	C2 calcium-dependent domain containing 3	chr7	100372233	100470152	+
C2cd4b	ENSMUSG00000091956_C2cd4b	protein_coding	0	11.9334	0.565033	0	0	1.78208	2.17748	0	2.05725	0.592666	2.14718	0.27602	0.782532	NA	ENSMUSG00000091956	C2 calcium-dependent domain containing 4B	chr9	67759437	67760930	+
C2cd4d	ENSMUSG00000091648_C2cd4d	protein_coding	0	0	0	0.396747	5.33426	1.78208	4.35495	0	1.4835	-3.33609	1.8229	-1.8301	0.0672351	NA	ENSMUSG00000091648	C2 calcium-dependent domain containing 4D	chr3	94362438	94364566	+
C2cd5	ENSMUSG00000030279_C2cd5	protein_coding	35.3047	65.6336	38.1397	48.7999	41.6072	49.8981	60.2435	14.297	44.2405	0.114425	0.446067	0.256519	0.79755	0.999916	ENSMUSG00000030279	C2 calcium-dependent domain containing 5	chr6	143010920	143100141	-
3110043O21Rik	ENSMUSG00000028300_3110043O21Rik	protein_coding	57.8605	77.5669	62.1537	58.7186	45.8747	33.8595	54.4369	43.9122	54.2979	0.444424	0.261992	1.69633	0.0898243	0.999916	ENSMUSG00000028300	C9orf72, member of C9orf72-SMCR8 complex	chr4	35191285	35226175	-
Cadps2	ENSMUSG00000017978_Cadps2	protein_coding	0	0	5.65033	3.57073	12.8022	7.12831	10.1616	0	4.91414	-1.41858	1.30327	-1.08848	0.276383	0.999916	ENSMUSG00000017978	Ca2+-dependent activator protein for secretion 2	chr6	23262773	23839421	-
Abl1	ENSMUSG00000026842_Abl1	protein_coding	273.612	226.734	216.69	230.113	250.71	260.183	274.362	280.834	251.655	-0.170806	0.154632	-1.1046	0.269334	0.999916	ENSMUSG00000026842	C-abl oncogene 1, non-receptor tyrosine kinase	chr2	31688376	31804227	+
Cachd1	ENSMUSG00000028532_Cachd1	protein_coding	35.3047	29.8334	39.2698	33.7235	36.273	35.6415	40.6462	23.4879	34.2725	0.0600839	0.316834	0.189639	0.849592	0.999916	ENSMUSG00000028532	Cache domain containing 1	chr4	100776675	101029220	+
Cactin	ENSMUSG00000034889_Cactin	protein_coding	49.0344	59.6669	49.1579	53.9576	52.2758	55.2444	44.2754	35.7425	49.9193	0.157152	0.265556	0.591784	0.553996	0.999916	ENSMUSG00000034889	Cactin, spliceosome C complex subunit	chr10	81321103	81326251	+
Cdh11	ENSMUSG00000031673_Cdh11	protein_coding	236.346	89.5003	663.066	431.661	283.783	156.823	252.587	262.452	297.027	0.590055	0.473496	1.24617	0.212704	0.999916	ENSMUSG00000031673	Cadherin 11	chr8	102632095	102785642	-
Cdh13	ENSMUSG00000031841_Cdh13	protein_coding	609.987	316.234	212.452	175.362	235.774	361.762	255.491	430.952	324.752	0.0318159	0.398656	0.0798081	0.93639	0.999916	ENSMUSG00000031841	Cadherin 13	chr8	118283733	119324921	+
Cdh16	ENSMUSG00000031881_Cdh16	protein_coding	0	0	1.13007	0	0	8.91038	1.45165	0	1.43651	-2.25994	2.371	-0.953157	0.34051	NA	ENSMUSG00000031881	Cadherin 16	chr8	104601911	104624396	-
Cdh19	ENSMUSG00000047216_Cdh19	protein_coding	0	0	0.84755	2.38048	82.1476	19.6028	6.53243	0	13.9389	-4.56196	1.38387	-3.29652	0.000978893	0.095537	ENSMUSG00000047216	Cadherin 19, type 2	chr1	110888326	110977584	-
Cdh2	ENSMUSG00000024304_Cdh2	protein_coding	154.949	59.6669	55.6558	77.3657	93.883	71.2831	43.5495	37.7849	74.2672	0.523829	0.437027	1.19862	0.230676	0.999916	ENSMUSG00000024304	Cadherin 2	chr18	16588877	16809246	-
Cdh23	ENSMUSG00000012819_Cdh23	protein_coding	23.5365	5.96669	4.23775	6.74471	8.53482	14.2566	15.9682	6.12728	10.6716	-0.121194	0.723614	-0.167484	0.866989	0.999916	ENSMUSG00000012819	Cadherin 23 (otocadherin)	chr10	60302748	60696490	-
Cdh3	ENSMUSG00000061048_Cdh3	protein_coding	72.5708	11.9334	53.9607	22.6146	69.3454	24.9491	29.7588	44.9334	41.2583	0.00389093	0.534774	0.00727584	0.994195	0.999916	ENSMUSG00000061048	Cadherin 3	chr8	106510891	106557297	+
Cdh5	ENSMUSG00000031871_Cdh5	protein_coding	2797.9	1390.24	1578.14	1500.5	2797.29	3745.92	1559.8	2085.32	2181.89	-0.484956	0.321823	-1.5069	0.131836	0.999916	ENSMUSG00000031871	Cadherin 5	chr8	104101625	104144511	+
Cdh6	ENSMUSG00000039385_Cdh6	protein_coding	16.6717	0	9.04053	7.14145	3.20056	1.78208	17.4198	34.7213	11.2472	-0.676875	0.93405	-0.724667	0.468657	0.999916	ENSMUSG00000039385	Cadherin 6	chr15	13034200	13173639	-
Celsr2	ENSMUSG00000068740_Celsr2	protein_coding	3.92275	35.8001	2.82517	7.14145	1.06685	12.4745	18.8715	2.04243	10.5181	0.225479	1.03538	0.217774	0.827605	0.999916	ENSMUSG00000068740	Cadherin, EGF LAG seven-pass G-type receptor 2	chr3	108390851	108415552	-
Cdh24	ENSMUSG00000059674_Cdh24	protein_coding	8.82618	5.96669	8.19298	4.76097	10.6685	5.34623	2.9033	9.19092	6.98198	0.0136375	0.687723	0.01983	0.984179	0.999916	ENSMUSG00000059674	Cadherin-like 24	chr14	54631992	54641364	-
Cped1	ENSMUSG00000062980_Cped1	protein_coding	87.2812	23.8668	194.936	100.377	73.6128	35.6415	88.5507	52.0819	82.0436	0.748704	0.496997	1.50645	0.131951	0.999916	ENSMUSG00000062980	Cadherin-like and PC-esterase domain containing 1	chr6	21985916	22256404	+
Cdhr4	ENSMUSG00000032595_Cdhr4	protein_coding	0	0	0.282517	0.396747	1.06685	0	2.9033	2.04243	0.836481	-2.06485	1.77934	-1.16046	0.245862	NA	ENSMUSG00000032595	Cadherin-related family member 4	chr9	107992497	107999684	+
Calb1	ENSMUSG00000028222_Calb1	protein_coding	0	11.9334	0.282517	0	1.06685	3.56415	3.62913	0	2.5595	-0.87566	1.90731	-0.459108	0.646157	NA	ENSMUSG00000028222	Calbindin 1	chr4	15881264	15908064	+
Cabin1	ENSMUSG00000020196_Cabin1	protein_coding	112.779	155.134	140.411	108.709	129.089	87.3217	128.471	143.991	125.738	0.0322335	0.232224	0.138803	0.889606	0.999916	ENSMUSG00000020196	Calcineurin binding protein 1	chr10	75646110	75764357	-
Chp1	ENSMUSG00000014077_Chp1	protein_coding	212.809	202.867	187.309	197.58	167.496	155.041	153.875	190.967	183.493	0.253353	0.164559	1.53959	0.123661	0.999916	ENSMUSG00000014077	Calcineurin-like EF hand protein 1	chr2	119547697	119587027	+
Chp2	ENSMUSG00000030865_Chp2	protein_coding	0	0	14.4083	7.93495	1.06685	1.78208	13.7907	10.2121	6.14938	-0.116581	1.25494	-0.0928982	0.925984	0.999916	ENSMUSG00000030865	Calcineurin-like EF hand protein 2	chr7	122219496	122222824	+
Cpped1	ENSMUSG00000065979_Cpped1	protein_coding	49.0344	47.7335	46.3327	46.0227	36.273	39.2057	42.0979	33.7001	42.55	0.312441	0.261682	1.19397	0.232488	0.999916	ENSMUSG00000065979	Calcineurin-like phosphoesterase domain containing 1	chr16	11803721	11909445	-
Crcp	ENSMUSG00000025532_Crcp	protein_coding	34.324	11.9334	30.2293	26.9788	26.6713	30.2953	15.9682	37.7849	26.7732	0.036723	0.412395	0.0890482	0.929044	0.999916	ENSMUSG00000025532	Calcitonin gene-related peptide-receptor component protein	chr5	130029290	130060789	+
Calcrl	ENSMUSG00000059588_Calcrl	protein_coding	496.228	220.767	212.735	186.075	366.997	438.391	157.504	209.349	286.006	-0.0625674	0.412283	-0.151758	0.879377	0.999916	ENSMUSG00000059588	Calcitonin receptor-like	chr2	84330626	84425411	-
Calca	ENSMUSG00000030669_Calca	protein_coding	0.980687	5.96669	8.75801	6.74471	0	0	1.45165	0	2.98772	3.51554	1.50302	2.33898	0.0193365	NA	ENSMUSG00000030669	Calcitonin/calcitonin-related polypeptide, alpha	chr7	114631478	114636357	-
Cant1	ENSMUSG00000025575_Cant1	protein_coding	111.798	83.5336	118.657	103.154	116.287	122.963	98.7123	123.567	109.834	-0.0875753	0.200634	-0.436493	0.662479	0.999916	ENSMUSG00000025575	Calcium activated nucleotidase 1	chr11	118406289	118419086	-
Cib1	ENSMUSG00000030538_Cib1	protein_coding	28.4399	17.9001	53.3956	52.7674	44.8078	28.5132	38.4688	37.7849	37.7597	0.145124	0.382931	0.378983	0.704701	0.999916	ENSMUSG00000030538	Calcium and integrin binding 1 (calmyrin)	chr7	80227147	80232813	-
Cib2	ENSMUSG00000037493_Cib2	protein_coding	1.96137	0	14.6909	5.55446	2.1337	14.2566	8.70991	2.04243	6.16867	-0.0209572	1.01008	-0.020748	0.983447	0.999916	ENSMUSG00000037493	Calcium and integrin binding family member 2	chr9	54544794	54560218	-
Calcoco1	ENSMUSG00000023055_Calcoco1	protein_coding	68.6481	65.6336	75.1494	60.3056	90.6825	78.4114	66.0501	57.188	70.2586	-0.100464	0.251092	-0.400111	0.689075	0.999916	ENSMUSG00000023055	Calcium binding and coiled coil domain 1	chr15	102706779	102722178	-
Cabp1	ENSMUSG00000029544_Cabp1	protein_coding	3.92275	23.8668	4.52027	6.34796	42.6741	37.4236	9.43573	7.1485	16.9175	-1.7024	0.784267	-2.17069	0.0299545	0.726312	ENSMUSG00000029544	Calcium binding protein 1	chr5	115168689	115194381	-
Cab39	ENSMUSG00000036707_Cab39	protein_coding	339.318	328.168	299.468	290.419	320.056	279.786	256.216	318.619	304.006	0.0870343	0.155521	0.55963	0.575732	0.999916	ENSMUSG00000036707	Calcium binding protein 39	chr1	85793441	85851576	+
Cab39l	ENSMUSG00000021981_Cab39l	protein_coding	60.8026	101.434	61.8711	69.8275	59.7437	62.3727	62.421	70.4637	68.617	0.101973	0.244553	0.416976	0.676696	0.999916	ENSMUSG00000021981	Calcium binding protein 39-like	chr14	59440981	59548903	+
Cacfd1	ENSMUSG00000015488_Cacfd1	protein_coding	48.0537	17.9001	53.9607	55.9414	33.0724	32.0774	78.3892	47.997	45.924	-0.0396992	0.412994	-0.0961255	0.923421	0.999916	ENSMUSG00000015488	Calcium channel flower domain containing 1	chr2	27009926	27021089	+
Cacna1f	ENSMUSG00000031142_Cacna1f	protein_coding	0.980687	5.96669	0.282517	1.98374	1.06685	7.12831	15.2423	3.06364	4.46435	-2.22354	1.16882	-1.90238	0.057121	0.943859	ENSMUSG00000031142	Calcium channel, voltage-dependent, alpha 1F subunit	chrX	7607083	7635196	+
Cacna1i	ENSMUSG00000022416_Cacna1i	protein_coding	0	5.96669	0.282517	2.38048	3.20056	8.91038	10.1616	4.08485	4.37338	-2.33944	1.11891	-2.09083	0.0365437	0.784964	ENSMUSG00000022416	Calcium channel, voltage-dependent, alpha 1I subunit	chr15	80287238	80398279	+
Cacna2d4	ENSMUSG00000041460_Cacna2d4	protein_coding	1.96137	5.96669	0.565033	1.98374	4.26741	8.91038	12.339	0	4.49921	-1.79995	1.1653	-1.54462	0.122438	0.999916	ENSMUSG00000041460	Calcium channel, voltage-dependent, alpha 2/delta subunit 4	chr6	119236526	119352407	+
Cacna2d1	ENSMUSG00000040118_Cacna2d1	protein_coding	201.041	113.367	174.03	135.688	163.228	178.208	136.455	126.63	153.581	0.0927493	0.234681	0.395214	0.692685	0.999916	ENSMUSG00000040118	Calcium channel, voltage-dependent, alpha2/delta subunit 1	chr5	15934691	16374511	+
Cacnb1	ENSMUSG00000020882_Cacnb1	protein_coding	5.88412	11.9334	18.9286	17.4569	5.33426	5.34623	6.53243	5.10607	9.56525	1.33437	0.629922	2.1183	0.0341494	0.763429	ENSMUSG00000020882	Calcium channel, voltage-dependent, beta 1 subunit	chr11	98001508	98023034	-
Cacnb2	ENSMUSG00000057914_Cacnb2	protein_coding	5.88412	0	6.21537	5.15772	4.26741	14.2566	15.9682	5.10607	7.10693	-0.920954	0.743918	-1.23798	0.215724	0.999916	ENSMUSG00000057914	Calcium channel, voltage-dependent, beta 2 subunit	chr2	14603088	14987908	+
Cacnb3	ENSMUSG00000003352_Cacnb3	protein_coding	37.2661	65.6336	55.6558	53.9576	51.2089	23.167	47.1787	73.5274	50.9494	0.0673535	0.371347	0.181376	0.856072	0.999916	ENSMUSG00000003352	Calcium channel, voltage-dependent, beta 3 subunit	chr15	98632220	98644530	+
Cacnb4	ENSMUSG00000017412_Cacnb4	protein_coding	2.94206	17.9001	2.82517	1.58699	0	5.34623	5.08078	3.06364	4.84312	0.408507	1.10136	0.370912	0.710703	0.999916	ENSMUSG00000017412	Calcium channel, voltage-dependent, beta 4 subunit	chr2	52428320	52676831	-
Cbarp	ENSMUSG00000035640_Cbarp	protein_coding	7.8455	11.9334	4.80278	6.34796	8.53482	0	8.70991	4.08485	6.5324	0.280634	0.784247	0.357839	0.720464	0.999916	ENSMUSG00000035640	Calcium channel, voltage-dependent, beta subunit associated regulatory protein	chr10	80130451	80140835	-
Cacng1	ENSMUSG00000020722_Cacng1	protein_coding	5.88412	0	14.4083	9.52194	2.1337	5.34623	2.9033	4.08485	5.53531	1.34108	0.821629	1.63222	0.102633	0.999916	ENSMUSG00000020722	Calcium channel, voltage-dependent, gamma subunit 1	chr11	107703218	107716522	-
Cacng4	ENSMUSG00000020723_Cacng4	protein_coding	44.1309	59.6669	6.21537	7.14145	13.8691	33.8595	7.98408	9.19092	22.7573	0.763759	0.801463	0.952955	0.340613	0.999916	ENSMUSG00000020723	Calcium channel, voltage-dependent, gamma subunit 4	chr11	107732357	107794557	-
Cacng7	ENSMUSG00000069806_Cacng7	protein_coding	7.8455	11.9334	4.23775	1.98374	2.1337	7.12831	12.339	0	5.95018	0.0422453	1.05285	0.0401249	0.967994	0.999916	ENSMUSG00000069806	Calcium channel, voltage-dependent, gamma subunit 7	chr7	3332955	3368221	+
Cacna1c	ENSMUSG00000051331_Cacna1c	protein_coding	84.3391	89.5003	49.4404	39.6747	99.2173	101.578	132.1	73.5274	83.6722	-0.715576	0.343001	-2.08622	0.0369584	0.788146	ENSMUSG00000051331	Calcium channel, voltage-dependent, L type, alpha 1C subunit	chr6	118587240	119196418	-
Cacna1s	ENSMUSG00000026407_Cacna1s	protein_coding	0	5.96669	96.9032	56.3381	0	1.78208	0.725826	0	20.2145	6.27146	1.99317	3.14647	0.00165257	0.137381	ENSMUSG00000026407	Calcium channel, voltage-dependent, L type, alpha 1S subunit	chr1	136052750	136119822	+
Cacna1a	ENSMUSG00000034656_Cacna1a	protein_coding	27.4592	71.6003	25.709	36.5008	13.8691	30.2953	42.8237	14.297	32.8193	0.53598	0.507259	1.05662	0.290685	0.999916	ENSMUSG00000034656	Calcium channel, voltage-dependent, P/Q type, alpha 1A subunit	chr8	84388440	84640246	+
Cacna1e	ENSMUSG00000004110_Cacna1e	protein_coding	6.86481	11.9334	3.95523	8.72844	17.0696	39.2057	57.3402	7.1485	19.0307	-2.09826	0.70309	-2.98434	0.0028419	0.183992	ENSMUSG00000004110	Calcium channel, voltage-dependent, R type, alpha 1E subunit	chr1	154390731	154884501	-
Cacna1g	ENSMUSG00000020866_Cacna1g	protein_coding	5.88412	0	24.2964	13.8862	1.06685	3.56415	15.2423	8.16971	9.01372	0.7713	0.93034	0.829052	0.407075	0.999916	ENSMUSG00000020866	Calcium channel, voltage-dependent, T type, alpha 1G subunit	chr11	94408391	94474198	-
Cacna1h	ENSMUSG00000024112_Cacna1h	protein_coding	2.94206	0	3.95523	2.77723	11.7354	10.6925	15.9682	7.1485	6.90238	-1.9	0.69043	-2.75191	0.00592482	0.295918	ENSMUSG00000024112	Calcium channel, voltage-dependent, T type, alpha 1H subunit	chr17	25374285	25433783	-
Cherp	ENSMUSG00000052488_Cherp	protein_coding	31.382	71.6003	41.8125	40.865	70.4123	42.7698	77.6633	42.891	52.4245	-0.467845	0.350018	-1.33663	0.181343	0.999916	ENSMUSG00000052488	Calcium homeostasis endoplasmic reticulum protein	chr8	72460489	72475226	-
Calhm2	ENSMUSG00000033033_Calhm2	protein_coding	30.4013	59.6669	49.4404	36.5008	28.805	23.167	42.0979	49.0183	39.8872	0.20552	0.364943	0.563156	0.573329	0.999916	ENSMUSG00000033033	Calcium homeostasis modulator family member 2	chr19	47105353	47138294	-
Fam26e	ENSMUSG00000049872_Fam26e	protein_coding	3.92275	0	10.7356	11.9024	2.1337	1.78208	7.25826	12.2546	6.24868	0.364253	0.902087	0.40379	0.686367	0.999916	ENSMUSG00000049872	Calcium homeostasis modulator family member 5	chr10	34091352	34096519	-
Fam26f	ENSMUSG00000046031_Fam26f	protein_coding	5.88412	17.9001	10.1706	4.36422	4.26741	8.91038	5.8066	6.12728	7.92884	0.391262	0.677089	0.577859	0.563359	0.999916	ENSMUSG00000046031	Calcium homeostasis modulator family member 6	chr10	34126067	34127984	-
Caml	ENSMUSG00000021501_Caml	protein_coding	39.2275	35.8001	34.467	41.2617	43.741	33.8595	28.3072	43.9122	37.572	0.0224468	0.302733	0.0741471	0.940893	0.999916	ENSMUSG00000021501	Calcium modulating ligand	chr13	55623005	55632411	+
Carhsp1	ENSMUSG00000008393_Carhsp1	protein_coding	217.713	262.534	179.681	165.84	177.098	197.81	142.988	184.84	191.063	0.189755	0.211865	0.89564	0.370445	0.999916	ENSMUSG00000008393	Calcium regulated heat stable protein 1	chr16	8658587	8672153	-
Cracr2b	ENSMUSG00000048200_Cracr2b	protein_coding	76.4936	59.6669	41.5299	25.3918	52.2758	51.6802	45.0012	39.8273	48.9833	0.05546	0.391186	0.141774	0.887259	0.999916	ENSMUSG00000048200	Calcium release activated channel regulator 2B	chr7	141461094	141466613	+
Carf	ENSMUSG00000026017_Carf	protein_coding	22.5558	5.96669	24.5789	22.2179	20.2702	24.9491	39.1946	21.4455	22.6473	-0.333459	0.431326	-0.773102	0.439462	0.999916	ENSMUSG00000026017	Calcium response factor	chr1	60098247	60153953	+
Camk1	ENSMUSG00000030272_Camk1	protein_coding	208.886	226.734	234.206	147.59	202.702	224.542	180.005	207.306	203.996	-0.00889879	0.210895	-0.0421954	0.966343	0.999916	ENSMUSG00000030272	Calcium/calmodulin-dependent protein kinase I	chr6	113334124	113343984	-
Camk1d	ENSMUSG00000039145_Camk1d	protein_coding	52.9571	89.5003	70.3466	58.3219	41.6072	49.8981	68.9534	65.3577	62.1178	0.183013	0.288177	0.635069	0.525383	0.999916	ENSMUSG00000039145	Calcium/calmodulin-dependent protein kinase ID	chr2	5293457	5714515	-
Camk2a	ENSMUSG00000024617_Camk2a	protein_coding	0.980687	11.9334	18.3636	11.1089	4.26741	16.0387	14.5165	1.02121	9.7788	0.265958	0.950513	0.279804	0.779628	0.999916	ENSMUSG00000024617	Calcium/calmodulin-dependent protein kinase II alpha	chr18	60925618	60988152	+
Camk2g	ENSMUSG00000021820_Camk2g	protein_coding	67.6674	83.5336	72.6068	71.0178	57.61	37.4236	66.776	74.5486	66.398	0.264421	0.266769	0.991197	0.321589	0.999916	ENSMUSG00000021820	Calcium/calmodulin-dependent protein kinase II gamma	chr14	20734875	20794088	-
Camk2n1	ENSMUSG00000046447_Camk2n1	protein_coding	47.073	53.7002	20.6237	15.4731	27.7382	53.4623	21.0489	45.9546	35.6343	-0.219572	0.511109	-0.429599	0.667488	0.999916	ENSMUSG00000046447	Calcium/calmodulin-dependent protein kinase II inhibitor 1	chr4	138454314	138460123	+
Camk2n2	ENSMUSG00000051146_Camk2n2	protein_coding	4.90344	0	1.97762	3.96747	1.06685	1.78208	9.43573	2.04243	3.14695	-0.266257	1.08514	-0.245368	0.806172	NA	ENSMUSG00000051146	Calcium/calmodulin-dependent protein kinase II inhibitor 2	chr16	20619215	20621287	-
Camk2b	ENSMUSG00000057897_Camk2b	protein_coding	2.94206	11.9334	9.32305	11.1089	25.6045	17.8208	17.4198	0	12.0191	-0.827449	0.91014	-0.909144	0.363274	0.999916	ENSMUSG00000057897	Calcium/calmodulin-dependent protein kinase II, beta	chr11	5969644	6066362	-
Camk2d	ENSMUSG00000053819_Camk2d	protein_coding	200.06	220.767	239.009	195.993	293.384	313.645	312.831	295.131	258.853	-0.507849	0.150195	-3.38126	0.000721551	0.084254	ENSMUSG00000053819	Calcium/calmodulin-dependent protein kinase II, delta	chr3	126596302	126846326	+
Camkk1	ENSMUSG00000020785_Camkk1	protein_coding	14.7103	29.8334	16.951	18.2504	4.26741	3.56415	10.8874	9.19092	13.4569	1.31613	0.544398	2.41758	0.0156242	0.513399	ENSMUSG00000020785	Calcium/calmodulin-dependent protein kinase kinase 1, alpha	chr11	73019008	73042073	+
Camkk2	ENSMUSG00000029471_Camkk2	protein_coding	108.856	47.7335	105.661	90.4584	122.688	99.7963	108.874	119.482	100.444	-0.261455	0.239118	-1.09341	0.274212	0.999916	ENSMUSG00000029471	Calcium/calmodulin-dependent protein kinase kinase 2, beta	chr5	122731170	122779409	-
Cask	ENSMUSG00000031012_Cask	protein_coding	128.47	184.967	108.769	121.405	136.557	126.527	113.955	120.503	130.144	0.0461083	0.21409	0.215369	0.82948	0.999916	ENSMUSG00000031012	Calcium/calmodulin-dependent serine protein kinase (MAGUK family)	chrX	13517080	13851367	-
Cabyr	ENSMUSG00000024430_Cabyr	protein_coding	0.980687	5.96669	0.282517	0.396747	1.06685	0	0.725826	2.04243	1.43272	-0.168439	1.59301	-0.105736	0.915792	NA	ENSMUSG00000024430	Calcium-binding tyrosine-(Y)-phosphorylation regulated (fibrousheathin 2)	chr18	12741324	12755146	+
Cacybp	ENSMUSG00000014226_Cacybp	protein_coding	63.7447	77.5669	78.8221	125.372	110.953	114.053	62.421	88.8456	90.2223	-0.0882186	0.320054	-0.275637	0.782827	0.999916	ENSMUSG00000014226	Calcyclin binding protein	chr1	160202367	160212875	-
Caly	ENSMUSG00000025468_Caly	protein_coding	0.980687	11.9334	0	0	1.06685	1.78208	5.08078	0	2.60547	-0.353155	1.93832	-0.182196	0.855429	NA	ENSMUSG00000025468	Calcyon neuron-specific vesicular protein	chr7	140069880	140082548	-
Cald1	ENSMUSG00000029761_Cald1	protein_coding	1359.23	912.903	825.231	933.547	1283.42	1079.94	1191.08	1227.5	1101.61	-0.244587	0.191583	-1.27666	0.201722	0.999916	ENSMUSG00000029761	Caldesmon 1	chr6	34598500	34775473	+
Calm1	ENSMUSG00000001175_Calm1	protein_coding	2016.29	1485.71	1499.88	1571.12	2054.76	2229.38	1184.55	1897.41	1742.39	-0.161638	0.226927	-0.712289	0.476286	0.999916	ENSMUSG00000001175	Calmodulin 1	chr12	100199435	100209806	+
Calm2	ENSMUSG00000036438_Calm2	protein_coding	445.232	286.401	413.039	466.575	395.802	390.275	301.943	416.655	389.49	0.131217	0.19587	0.66992	0.502909	0.999916	ENSMUSG00000036438	Calmodulin 2	chr17	87433412	87446935	-
Calm3	ENSMUSG00000019370_Calm3	protein_coding	603.123	566.835	467	513.788	477.95	417.006	267.83	458.525	471.507	0.404943	0.220092	1.83988	0.0657858	0.999916	ENSMUSG00000019370	Calmodulin 3	chr7	16915379	16924114	-
Calm5	ENSMUSG00000099269_Calm5	protein_coding	0	5.96669	0	0	0	0	0.725826	0	0.836564	0.264167	3.36109	0.0785955	0.937354	NA	ENSMUSG00000099269	Calmodulin 5	chr13	3854143	3855016	+
Camta1	ENSMUSG00000014592_Camta1	protein_coding	14.7103	11.9334	12.1482	12.6959	12.8022	16.0387	26.1297	5.10607	13.9456	-0.2288	0.56707	-0.403478	0.686597	0.999916	ENSMUSG00000014592	Calmodulin binding transcription activator 1	chr4	150917322	151861876	-
Camta2	ENSMUSG00000040712_Camta2	protein_coding	74.5322	101.434	55.6558	62.2893	60.8106	114.053	93.6315	76.591	79.8746	-0.312403	0.29464	-1.06029	0.289013	0.999916	ENSMUSG00000040712	Calmodulin binding transcription activator 2	chr11	70669463	70688105	-
Camsap1	ENSMUSG00000026933_Camsap1	protein_coding	81.397	89.5003	68.9341	79.7462	102.418	55.2444	87.0991	82.7183	80.8821	-0.0855173	0.251794	-0.339632	0.734133	0.999916	ENSMUSG00000026933	Calmodulin regulated spectrin-associated protein 1	chr2	25926838	25983282	-
Camsap2	ENSMUSG00000041570_Camsap2	protein_coding	285.38	226.734	207.367	228.923	260.312	294.043	195.973	253.261	243.999	-0.0731741	0.200449	-0.365051	0.715074	0.999916	ENSMUSG00000041570	Calmodulin regulated spectrin-associated protein family, member 2	chr1	136268123	136346104	-
Calml4	ENSMUSG00000032246_Calml4	protein_coding	10.7876	0	20.6237	18.6471	7.46797	21.3849	21.7748	8.16971	13.607	-0.00738116	0.651927	-0.0113221	0.990966	0.999916	ENSMUSG00000032246	Calmodulin-like 4	chr9	62858080	62875921	+
Camkmt	ENSMUSG00000071037_Camkmt	protein_coding	3.92275	0	1.41258	5.15772	3.20056	8.91038	5.08078	1.02121	3.58825	-0.501917	1.00535	-0.499244	0.617607	0.999916	ENSMUSG00000071037	Calmodulin-lysine N-methyltransferase	chr17	85090726	85458139	+
Canx	ENSMUSG00000020368_Canx	protein_coding	1259.2	900.97	1092.49	1383.46	1288.76	1161.91	1103.25	1278.56	1183.58	-0.0473795	0.1656	-0.286108	0.774795	0.999916	ENSMUSG00000020368	Calnexin	chr11	50293961	50325673	-
Capn1	ENSMUSG00000024942_Capn1	protein_coding	101.011	125.3	111.029	103.551	109.886	81.9755	108.148	126.63	108.441	0.00345414	0.208459	0.0165699	0.98678	0.999916	ENSMUSG00000024942	Calpain 1	chr19	5988546	6015825	-
Capn10	ENSMUSG00000026270_Capn10	protein_coding	20.5944	23.8668	23.4489	23.8048	14.9359	19.6028	19.5973	31.6576	22.1886	0.0880253	0.388814	0.226394	0.820895	0.999916	ENSMUSG00000026270	Calpain 10	chr1	92934376	92947941	+
Capn15	ENSMUSG00000037326_Capn15	protein_coding	38.2468	23.8668	47.1803	41.2617	42.6741	39.2057	45.0012	52.0819	41.1898	-0.146849	0.292091	-0.502749	0.615141	0.999916	ENSMUSG00000037326	Calpain 15	chr17	25958364	25985796	-
Capn2	ENSMUSG00000026509_Capn2	protein_coding	399.14	417.668	446.376	491.57	493.953	388.493	417.35	499.373	444.24	-0.0293274	0.157649	-0.18603	0.852421	0.999916	ENSMUSG00000026509	Calpain 2	chr1	182467260	182517608	-
Capn3	ENSMUSG00000079110_Capn3	protein_coding	4.90344	5.96669	14.1258	6.74471	3.20056	3.56415	5.8066	3.06364	5.92195	1.08971	0.757186	1.43916	0.150105	0.999916	ENSMUSG00000079110	Calpain 3	chr2	120456019	120504913	+
Capn5	ENSMUSG00000035547_Capn5	protein_coding	17.6524	29.8334	26.5566	20.6309	24.5376	10.6925	39.1946	16.3394	23.1797	-0.0315011	0.47636	-0.0661287	0.947275	0.999916	ENSMUSG00000035547	Calpain 5	chr7	98121559	98178274	-
Capn6	ENSMUSG00000067276_Capn6	protein_coding	8.82618	5.96669	53.6782	22.2179	7.46797	3.56415	19.5973	4.08485	15.6754	1.43285	0.808459	1.77232	0.0763421	0.999916	ENSMUSG00000067276	Calpain 6	chrX	143802231	143827414	-
Capn7	ENSMUSG00000021893_Capn7	protein_coding	104.934	202.867	106.791	113.867	91.7493	122.963	100.164	91.9092	116.906	0.289926	0.259514	1.11719	0.263914	0.999916	ENSMUSG00000021893	Calpain 7	chr14	31336638	31371986	+
Capn9	ENSMUSG00000031981_Capn9	protein_coding	0	0	0	0	0	0	3.62913	0	0.453641	-2.45014	3.46764	-0.706574	0.479831	NA	ENSMUSG00000031981	Calpain 9	chr8	124576111	124618731	+
Capns1	ENSMUSG00000001794_Capns1	protein_coding	304.994	280.434	306.531	287.642	269.914	272.658	199.602	241.006	270.348	0.279035	0.165267	1.68839	0.0913365	0.999916	ENSMUSG00000001794	Calpain, small subunit 1	chr7	30186936	30198811	-
Cast	ENSMUSG00000021585_Cast	protein_coding	225.558	149.167	197.762	217.418	185.632	172.861	191.618	229.773	196.224	0.0575791	0.18718	0.307614	0.758376	0.999916	ENSMUSG00000021585	Calpastatin	chr13	74694286	74807921	-
Cnn1	ENSMUSG00000001349_Cnn1	protein_coding	43.1502	11.9334	127.98	29.3593	27.7382	10.6925	40.6462	71.485	45.3731	0.543789	0.687069	0.791461	0.428675	0.999916	ENSMUSG00000001349	Calponin 1	chr9	22099216	22109630	+
Cnn2	ENSMUSG00000004665_Cnn2	protein_coding	455.039	381.868	385.07	437.612	501.421	370.672	318.637	534.095	423.052	-0.0497739	0.211364	-0.235489	0.813829	0.999916	ENSMUSG00000004665	Calponin 2	chr10	79988584	79996062	+
Cnn3	ENSMUSG00000053931_Cnn3	protein_coding	659.022	381.868	426.6	573.697	640.111	598.778	327.347	547.371	519.349	-0.0371099	0.269285	-0.137809	0.890391	0.999916	ENSMUSG00000053931	Calponin 3, acidic	chr3	121426497	121458207	+
Calr	ENSMUSG00000003814_Calr	protein_coding	1661.28	1050.14	1470.22	1971.83	1503.2	1210.03	1122.13	1385.79	1421.83	0.245659	0.214183	1.14696	0.251398	0.999916	ENSMUSG00000003814	Calreticulin	chr8	84841850	84846934	-
Calr3	ENSMUSG00000019732_Calr3	protein_coding	10.7876	0	6.21537	7.5382	9.60167	5.34623	1.45165	1.02121	5.24524	0.720655	0.936179	0.769783	0.441429	0.999916	ENSMUSG00000019732	Calreticulin 3	chr8	72424176	72443870	-
Casq1	ENSMUSG00000007122_Casq1	protein_coding	0.980687	23.8668	101.423	82.9202	4.26741	3.56415	1.45165	0	27.3093	4.58088	1.09983	4.16509	3.11231e-05	0.00969114	ENSMUSG00000007122	Calsequestrin 1	chr1	172209894	172219868	-
Casq2	ENSMUSG00000027861_Casq2	protein_coding	36.2854	23.8668	25.9915	43.6422	13.8691	23.167	15.2423	31.6576	26.7152	0.695403	0.424895	1.63665	0.101704	0.999916	ENSMUSG00000027861	Calsequestrin 2	chr3	102086415	102146514	+
Clstn1	ENSMUSG00000039953_Clstn1	protein_coding	305.974	149.167	267.261	245.587	211.237	176.426	176.376	232.837	220.608	0.323511	0.228641	1.41493	0.157089	0.999916	ENSMUSG00000039953	Calsyntenin 1	chr4	149586468	149648899	+
Clstn3	ENSMUSG00000008153_Clstn3	protein_coding	1.96137	11.9334	3.67272	7.5382	6.40111	3.56415	21.0489	0	7.01498	-0.521327	1.07632	-0.484361	0.62813	0.999916	ENSMUSG00000008153	Calsyntenin 3	chr6	124430759	124464794	-
Calu	ENSMUSG00000029767_Calu	protein_coding	2050.62	1038.2	1584.35	1737.36	1785.91	1692.97	1313.74	1889.25	1636.55	-0.0518081	0.228512	-0.226719	0.820642	0.999916	ENSMUSG00000029767	Calumenin	chr6	29348069	29377110	+
Creb1	ENSMUSG00000025958_Creb1	protein_coding	214.77	190.934	171.205	187.662	219.772	169.297	174.198	162.373	186.276	0.0681207	0.184896	0.368428	0.712554	0.999916	ENSMUSG00000025958	CAMP responsive element binding protein 1	chr1	64532645	64604548	+
Creb3	ENSMUSG00000028466_Creb3	protein_coding	91.2039	65.6336	111.029	113.073	93.883	58.8085	84.9216	142.97	95.1903	0.0427584	0.315287	0.135617	0.892124	0.999916	ENSMUSG00000028466	CAMP responsive element binding protein 3	chr4	43562332	43567060	+
Creb3l1	ENSMUSG00000027230_Creb3l1	protein_coding	60.8026	77.5669	74.0193	106.725	89.6156	49.8981	143.713	104.164	88.3131	-0.285717	0.3534	-0.808482	0.418813	0.999916	ENSMUSG00000027230	CAMP responsive element binding protein 3-like 1	chr2	91982328	92024502	-
Creb3l2	ENSMUSG00000038648_Creb3l2	protein_coding	446.213	322.201	323.199	346.757	668.916	632.637	487.029	560.646	473.45	-0.69694	0.184826	-3.77079	0.00016273	0.0307862	ENSMUSG00000038648	CAMP responsive element binding protein 3-like 2	chr6	37327255	37442146	-
Creb3l3	ENSMUSG00000035041_Creb3l3	protein_coding	4.90344	17.9001	18.0811	22.6146	7.46797	3.56415	7.25826	3.06364	10.6066	1.53459	0.684459	2.24204	0.0249585	0.657675	ENSMUSG00000035041	CAMP responsive element binding protein 3-like 3	chr10	81084324	81098874	-
9430076C15Rik	ENSMUSG00000053007_9430076C15Rik	protein_coding	53.9378	77.5669	37.8572	55.1479	41.6072	48.1161	92.1798	61.2728	58.4607	-0.213962	0.356809	-0.599655	0.548736	0.999916	ENSMUSG00000053007	CAMP responsive element binding protein 5	chr6	53287270	53700376	+
Crebl2	ENSMUSG00000032652_Crebl2	protein_coding	21.5751	11.9334	19.2111	18.2504	24.5376	28.5132	23.9522	14.297	20.2838	-0.261036	0.39527	-0.660398	0.508998	0.999916	ENSMUSG00000032652	CAMP responsive element binding protein-like 2	chr6	134830154	134858931	+
Crem	ENSMUSG00000063889_Crem	protein_coding	52.9571	35.8001	33.337	27.3756	42.6741	55.2444	19.5973	29.6152	37.0751	0.044433	0.419723	0.105863	0.915691	0.999916	ENSMUSG00000063889	CAMP responsive element modulator	chr18	3266048	3337748	-
Arpp19	ENSMUSG00000007656_Arpp19	protein_coding	148.084	113.367	94.6431	105.535	123.755	144.348	71.1309	94.9729	111.979	0.0975364	0.289952	0.336388	0.736578	0.999916	ENSMUSG00000007656	CAMP-regulated phosphoprotein 19	chr9	75037614	75060313	+
Casc3	ENSMUSG00000078676_Casc3	protein_coding	78.455	65.6336	54.5257	62.6861	57.61	62.3727	83.4699	73.5274	67.285	-0.112694	0.257463	-0.437708	0.661598	0.999916	ENSMUSG00000078676	Cancer susceptibility candidate 3	chr11	98804905	98833814	+
Casc4	ENSMUSG00000060227_Casc4	protein_coding	39.2275	11.9334	41.2474	35.7073	40.5404	23.167	24.6781	19.4031	29.488	0.379204	0.405185	0.935879	0.349336	0.999916	ENSMUSG00000060227	Cancer susceptibility candidate 4	chr2	121866970	121936220	+
Ovca2	ENSMUSG00000038268_Ovca2	protein_coding	39.2275	17.9001	31.3593	26.1853	32.0056	40.9878	29.7588	28.594	30.7523	-0.0907101	0.334086	-0.271517	0.785993	0.999916	ENSMUSG00000038268	Candidate tumor suppressor in ovarian cancer 2	chr11	75175942	75178835	-
Cnr2	ENSMUSG00000062585_Cnr2	protein_coding	12.7489	35.8001	12.7132	9.91868	13.8691	19.6028	17.4198	16.3394	17.3015	-0.229861	0.498404	-0.461193	0.64466	0.999916	ENSMUSG00000062585	Cannabinoid receptor 2 (macrophage)	chr4	135895394	135920207	+
Cnrip1	ENSMUSG00000044629_Cnrip1	protein_coding	28.4399	41.7668	35.0321	25.3918	27.7382	30.2953	39.9204	30.6364	32.4026	-0.0675553	0.32742	-0.206326	0.836536	0.999916	ENSMUSG00000044629	Cannabinoid receptor interacting protein 1	chr11	17051586	17079371	+
Cnpy1	ENSMUSG00000044681_Cnpy1	protein_coding	0	29.8334	0	0.396747	1.06685	1.78208	3.62913	0	4.58853	1.93827	1.91761	1.01078	0.312122	0.999916	ENSMUSG00000044681	Canopy FGF signaling regulator 1	chr5	28200819	28245806	-
Cnpy2	ENSMUSG00000025381_Cnpy2	protein_coding	73.5515	53.7002	96.6207	83.7137	56.5432	65.9368	62.421	85.7819	72.2836	0.258046	0.266557	0.968072	0.333008	0.999916	ENSMUSG00000025381	Canopy FGF signaling regulator 2	chr10	128322459	128327187	+
Cnpy3	ENSMUSG00000023973_Cnpy3	protein_coding	76.4936	65.6336	91.2529	97.2031	85.3482	69.501	63.8726	84.7607	79.2582	0.181171	0.238194	0.760603	0.446894	0.999916	ENSMUSG00000023973	Canopy FGF signaling regulator 3	chr17	46735705	46752214	-
Cnpy4	ENSMUSG00000036968_Cnpy4	protein_coding	79.4357	65.6336	58.7635	57.1316	72.546	51.6802	47.1787	51.0607	60.4287	0.216036	0.272175	0.793742	0.427346	0.999916	ENSMUSG00000036968	Canopy FGF signaling regulator 4	chr5	138187485	138193918	+
Cmtr1	ENSMUSG00000024019_Cmtr1	protein_coding	159.852	107.4	152.559	123.388	150.426	137.22	152.423	115.397	137.333	0.00513438	0.208494	0.0246261	0.980353	0.999916	ENSMUSG00000024019	Cap methyltransferase 1	chr17	29660595	29705979	+
Cmtr2	ENSMUSG00000046441_Cmtr2	protein_coding	13.7296	29.8334	17.516	13.0927	17.0696	16.0387	15.2423	10.2121	16.5918	0.165672	0.452616	0.366032	0.714341	0.999916	ENSMUSG00000046441	Cap methyltransferase 2	chr8	110215665	110224486	+
Cap1	ENSMUSG00000028656_Cap1	protein_coding	897.329	900.97	691.601	733.983	684.919	711.048	638.726	879.265	767.23	0.135416	0.171801	0.788212	0.430573	0.999916	ENSMUSG00000028656	CAP, adenylate cyclase-associated protein 1 (yeast)	chr4	122859047	122886056	-
Cap2	ENSMUSG00000021373_Cap2	protein_coding	0.980687	5.96669	25.4265	18.6471	0	5.34623	6.53243	1.02121	7.99011	2.06399	1.1339	1.82026	0.0687199	0.999916	ENSMUSG00000021373	CAP, adenylate cyclase-associated protein, 2 (yeast)	chr13	46501848	46649642	+
Clip1	ENSMUSG00000049550_Clip1	protein_coding	364.816	334.135	225.448	239.635	214.437	306.517	203.957	193.009	260.244	0.330819	0.24704	1.33913	0.180528	0.999916	ENSMUSG00000049550	CAP-GLY domain containing linker protein 1	chr5	123577795	123684618	-
Clip2	ENSMUSG00000063146_Clip2	protein_coding	181.427	125.3	163.012	159.492	171.763	192.464	152.423	207.306	169.149	-0.157784	0.190483	-0.828336	0.40748	0.999916	ENSMUSG00000063146	CAP-GLY domain containing linker protein 2	chr5	134489383	134552434	-
Clip3	ENSMUSG00000013921_Clip3	protein_coding	36.2854	23.8668	51.9831	45.2292	54.4095	40.9878	53.7111	33.7001	42.5216	-0.117299	0.330352	-0.355073	0.722535	0.999916	ENSMUSG00000013921	CAP-GLY domain containing linker protein 3	chr7	30291728	30308367	+
Clip4	ENSMUSG00000024059_Clip4	protein_coding	0.980687	0	19.7762	30.1528	0	0	20.3231	12.2546	10.4359	0.692599	1.43897	0.481315	0.630293	0.999916	ENSMUSG00000024059	CAP-GLY domain containing linker protein family, member 4	chr17	71781947	71858351	+
Cic	ENSMUSG00000005442_Cic	protein_coding	228.5	316.234	207.085	224.559	204.836	253.055	286.701	209.349	241.29	-0.0145179	0.204508	-0.0709894	0.943406	0.999916	ENSMUSG00000005442	Capicua transcriptional repressor	chr7	25267704	25294159	+
Capza1	ENSMUSG00000070372_Capza1	protein_coding	223.597	131.267	246.072	237.652	257.111	206.721	211.215	293.088	225.84	-0.156484	0.225927	-0.69263	0.488542	0.999916	ENSMUSG00000070372	Capping protein (actin filament) muscle Z-line, alpha 1	chr3	104822779	104864505	-
Capza2	ENSMUSG00000015733_Capza2	protein_coding	394.236	381.868	392.981	356.279	407.538	406.313	360.009	405.422	388.081	-0.0486285	0.129211	-0.37635	0.706657	0.999916	ENSMUSG00000015733	Capping protein (actin filament) muscle Z-line, alpha 2	chr6	17636234	17666972	+
Capzb	ENSMUSG00000028745_Capzb	protein_coding	305.974	423.635	367.554	333.268	357.396	297.607	338.235	394.188	352.232	0.0143724	0.166864	0.0861321	0.931361	0.999916	ENSMUSG00000028745	Capping protein (actin filament) muscle Z-line, beta	chr4	139192899	139291818	+
Capg	ENSMUSG00000056737_Capg	protein_coding	230.461	208.834	272.911	282.484	193.1	188.9	243.152	383.976	250.477	-0.00795303	0.270556	-0.0293952	0.976549	0.999916	ENSMUSG00000056737	Capping protein (actin filament), gelsolin-like	chr6	72544391	72562983	+
Carmil1	ENSMUSG00000021338_Carmil1	protein_coding	32.3627	59.6669	27.4041	23.4081	34.1393	33.8595	29.033	18.3818	32.2819	0.139621	0.398547	0.350326	0.726094	0.999916	ENSMUSG00000021338	Capping protein regulator and myosin 1 linker 1	chr13	24012344	24280795	-
Caprin2	ENSMUSG00000030309_Caprin2	protein_coding	8.82618	23.8668	8.4755	9.52194	6.40111	33.8595	15.2423	3.06364	13.6571	-0.359882	0.746108	-0.482346	0.62956	0.999916	ENSMUSG00000030309	Caprin family member 2	chr6	148842492	148896237	-
Cps1	ENSMUSG00000025991_Cps1	protein_coding	10.7876	0	0.282517	127.753	72.546	1.78208	5.8066	0	27.3697	0.804025	2.20604	0.364466	NA	NA	ENSMUSG00000025991	Carbamoyl-phosphate synthetase 1	chr1	67123026	67231259	+
Cad	ENSMUSG00000013629_Cad	protein_coding	94.146	95.467	196.914	198.77	136.557	133.656	165.488	202.2	152.9	-0.0823281	0.31969	-0.257525	0.796773	0.999916	ENSMUSG00000013629	Carbamoyl-phosphate synthetase 2, aspartate transcarbamylase, and dihydroorotase	chr5	31054780	31078479	+
Chst3	ENSMUSG00000057337_Chst3	protein_coding	19.6137	11.9334	5.65033	5.55446	51.2089	49.8981	18.1456	12.2546	21.7824	-1.69117	0.665643	-2.54066	0.0110644	0.428108	ENSMUSG00000057337	Carbohydrate (chondroitin 6/keratan) sulfotransferase 3	chr10	60181532	60219260	-
Chst1	ENSMUSG00000027221_Chst1	protein_coding	109.837	89.5003	52.8306	38.0877	61.8774	108.707	69.6793	88.8456	77.4206	-0.222502	0.387684	-0.573926	0.566018	0.999916	ENSMUSG00000027221	Carbohydrate (keratan sulfate Gal-6) sulfotransferase 1	chr2	92599707	92615250	+
Chst14	ENSMUSG00000074916_Chst14	protein_coding	41.1889	5.96669	38.9873	40.4682	35.2061	51.6802	52.9853	52.0819	39.8206	-0.418162	0.36262	-1.15317	0.24884	0.999916	ENSMUSG00000074916	Carbohydrate (N-acetylgalactosamine 4-0) sulfotransferase 14	chr2	118926496	118928585	+
Chst8	ENSMUSG00000060402_Chst8	protein_coding	6.86481	17.9001	1.6951	0.793495	3.20056	16.0387	3.62913	1.02121	6.39288	-0.145812	1.12151	-0.130014	0.896555	0.999916	ENSMUSG00000060402	Carbohydrate (N-acetylgalactosamine 4-0) sulfotransferase 8	chr7	34674468	34812711	-
Chst15	ENSMUSG00000030930_Chst15	protein_coding	312.839	167.067	161.034	129.736	258.178	297.607	162.585	191.988	210.129	-0.231352	0.331053	-0.698838	0.484653	0.999916	ENSMUSG00000030930	Carbohydrate (N-acetylgalactosamine 4-sulfate 6-O) sulfotransferase 15	chr7	132235780	132317228	-
Chst7	ENSMUSG00000037347_Chst7	protein_coding	65.706	23.8668	37.8572	34.9138	49.0752	51.6802	34.1138	47.997	43.1513	-0.0937566	0.352372	-0.266073	0.790183	0.999916	ENSMUSG00000037347	Carbohydrate (N-acetylglucosamino) sulfotransferase 7	chrX	20059560	20097521	+
Chst10	ENSMUSG00000026080_Chst10	protein_coding	4.90344	11.9334	3.67272	4.76097	9.60167	17.8208	14.5165	7.1485	9.29474	-1.29269	0.631144	-2.04818	0.0405428	0.825107	ENSMUSG00000026080	Carbohydrate sulfotransferase 10	chr1	38863867	38898161	-
Chst11	ENSMUSG00000034612_Chst11	protein_coding	210.848	143.201	123.177	103.948	170.696	115.835	90.0024	143.991	137.712	0.15308	0.310895	0.492383	0.622449	0.999916	ENSMUSG00000034612	Carbohydrate sulfotransferase 11	chr10	82985498	83195900	+
Chst12	ENSMUSG00000036599_Chst12	protein_coding	45.1116	23.8668	63.0012	71.4145	32.0056	44.5519	67.5018	62.294	51.2184	0.0701551	0.380126	0.184558	0.853576	0.999916	ENSMUSG00000036599	Carbohydrate sulfotransferase 12	chr5	140505550	140525724	+
Chst2	ENSMUSG00000033350_Chst2	protein_coding	77.4743	53.7002	86.7326	81.3332	152.56	179.99	111.051	115.397	107.28	-0.821272	0.251779	-3.26188	0.00110677	0.103388	ENSMUSG00000033350	Carbohydrate sulfotransferase 2	chr9	95399292	95406722	-
Car1	ENSMUSG00000027556_Car1	protein_coding	0	0	0.84755	0.396747	0	0	2.9033	0	0.51845	-0.529097	2.82814	-0.187083	0.851596	NA	ENSMUSG00000027556	Carbonic anhydrase 1	chr3	14766216	14808368	-
Car11	ENSMUSG00000003273_Car11	protein_coding	7.8455	17.9001	3.67272	2.38048	2.1337	0	10.1616	0	5.51175	1.04382	1.22086	0.854988	0.392558	0.999916	ENSMUSG00000003273	Carbonic anhydrase 11	chr7	45699843	45704682	+
Car12	ENSMUSG00000032373_Car12	protein_coding	94.146	0	7.06292	10.3154	7.46797	7.12831	13.0649	8.16971	18.4194	1.67499	0.948429	1.76607	0.0773837	0.999916	ENSMUSG00000032373	Carbonic anhydrase 12	chr9	66713686	66766845	+
Car13	ENSMUSG00000027555_Car13	protein_coding	46.0923	47.7335	49.4404	50.3869	33.0724	19.6028	37.0171	36.7637	40.0136	0.58606	0.296407	1.97721	0.0480176	0.889481	ENSMUSG00000027555	Carbonic anhydrase 13	chr3	14641727	14663002	+
Car14	ENSMUSG00000038526_Car14	protein_coding	0.980687	0	0	1.19024	1.06685	0	3.62913	1.02121	0.986015	-1.00998	1.81216	-0.557337	0.577297	NA	ENSMUSG00000038526	Carbonic anhydrase 14	chr3	95897768	95904691	-
Car2	ENSMUSG00000027562_Car2	protein_coding	79.4357	918.87	12.1482	25.7886	11.7354	48.1161	46.4528	14.297	144.605	3.09258	1.28456	2.40751	NA	NA	ENSMUSG00000027562	Carbonic anhydrase 2	chr3	14886273	14900770	+
Car3	ENSMUSG00000027559_Car3	protein_coding	222.616	399.768	1408.91	1293	72.546	24.9491	645.259	53.1031	515.019	2.06162	1.10319	1.86879	0.0616523	0.976235	ENSMUSG00000027559	Carbonic anhydrase 3	chr3	14863512	14872523	+
Car4	ENSMUSG00000000805_Car4	protein_coding	2.94206	0	3.67272	0.396747	2.1337	0	4.35495	0	1.68752	0.261903	1.59754	0.163941	0.869777	NA	ENSMUSG00000000805	Carbonic anhydrase 4	chr11	84957786	84966044	+
Car5b	ENSMUSG00000031373_Car5b	protein_coding	38.2468	65.6336	43.7901	47.2129	35.2061	30.2953	50.082	26.5516	42.1273	0.353278	0.33012	1.07015	0.284551	0.999916	ENSMUSG00000031373	Carbonic anhydrase 5b, mitochondrial	chrX	163976822	164027997	-
Car8	ENSMUSG00000041261_Car8	protein_coding	0	5.96669	0.565033	5.55446	27.7382	33.8595	1.45165	0	9.39193	-2.57895	1.42938	-1.80425	0.0711928	0.999916	ENSMUSG00000041261	Carbonic anhydrase 8	chr4	8143362	8239041	-
Car9	ENSMUSG00000028463_Car9	protein_coding	4.90344	0	6.21537	1.98374	6.40111	8.91038	14.5165	4.08485	5.87693	-1.10875	0.813152	-1.36352	0.172718	0.999916	ENSMUSG00000028463	Carbonic anhydrase 9	chr4	43506966	43513729	+
Cbr1	ENSMUSG00000051483_Cbr1	protein_coding	18.6331	29.8334	18.3636	22.6146	20.2702	35.6415	15.9682	24.5091	23.2292	-0.160973	0.40258	-0.399853	0.689265	0.999916	ENSMUSG00000051483	Carbonyl reductase 1	chr16	93607837	93610505	+
Cbr2	ENSMUSG00000025150_Cbr2	protein_coding	21.5751	23.8668	69.7816	80.9365	4.26741	1.78208	53.7111	161.352	52.159	-0.160689	1.23397	-0.13022	0.896392	0.999916	ENSMUSG00000025150	Carbonyl reductase 2	chr11	120729489	120732114	-
Cbr3	ENSMUSG00000022947_Cbr3	protein_coding	10.7876	5.96669	19.2111	14.2829	8.53482	5.34623	8.70991	18.3818	11.4026	0.413671	0.589201	0.702088	0.482624	0.999916	ENSMUSG00000022947	Carbonyl reductase 3	chr16	93683215	93690990	+
Cbr4	ENSMUSG00000031641_Cbr4	protein_coding	15.691	17.9001	16.386	19.0439	17.0696	28.5132	21.7748	11.2334	18.4515	-0.16533	0.428874	-0.385498	0.699869	0.999916	ENSMUSG00000031641	Carbonyl reductase 4	chr8	61487734	61506694	+
Cel	ENSMUSG00000026818_Cel	protein_coding	0	5.96669	0	0	4.26741	1.78208	13.0649	0	3.13513	-3.80417	2.04222	-1.86276	0.0624963	NA	ENSMUSG00000026818	Carboxyl ester lipase	chr2	28555795	28563403	-
Ces1b	ENSMUSG00000078964_Ces1b	protein_coding	1.96137	0	0	19.8374	13.8691	0	2.17748	1.02121	4.85831	0.446093	1.698	0.262717	NA	NA	ENSMUSG00000078964	Carboxylesterase 1B	chr8	93056728	93080017	-
Ces1c	ENSMUSG00000057400_Ces1c	protein_coding	7.8455	5.96669	0	91.6486	40.5404	0	1.45165	0	18.4316	1.33656	2.51829	0.53074	NA	NA	ENSMUSG00000057400	Carboxylesterase 1C	chr8	93099015	93131283	-
Ces1d	ENSMUSG00000056973_Ces1d	protein_coding	29.4206	17.9001	37.0097	40.0715	19.2033	5.34623	37.7429	3.06364	23.7197	0.938437	0.694812	1.35063	0.176813	0.999916	ENSMUSG00000056973	Carboxylesterase 1D	chr8	93166068	93197838	-
Ces1f	ENSMUSG00000031725_Ces1f	protein_coding	2.94206	5.96669	7.34543	13.4894	1.06685	0	2.9033	0	4.21422	2.74259	1.15989	2.36453	0.0180529	0.552916	ENSMUSG00000031725	Carboxylesterase 1F	chr8	93256236	93279747	-
Ces2a	ENSMUSG00000055730_Ces2a	protein_coding	0	0	0	7.5382	4.26741	0	0	0	1.4757	0.996465	2.96663	0.335892	0.736953	NA	ENSMUSG00000055730	Carboxylesterase 2A	chr8	104734003	104741634	+
Ces2c	ENSMUSG00000061825_Ces2c	protein_coding	0	0	0.565033	0.396747	0	3.56415	5.08078	0	1.20084	-2.21117	2.00432	-1.1032	0.26994	NA	ENSMUSG00000061825	Carboxylesterase 2C	chr8	104847068	104854483	+
Ces2e	ENSMUSG00000031886_Ces2e	protein_coding	10.7876	0	14.6909	10.7122	24.5376	17.8208	10.1616	15.3182	13.0036	-0.622063	0.560856	-1.10913	0.267373	0.999916	ENSMUSG00000031886	Carboxylesterase 2E	chr8	104926260	104934672	+
Ces2g	ENSMUSG00000031877_Ces2g	protein_coding	4.90344	41.7668	32.2069	39.6747	2.1337	8.91038	26.1297	20.4243	22.0187	0.986951	0.774653	1.27406	0.202644	0.999916	ENSMUSG00000031877	Carboxylesterase 2G	chr8	104961718	104969537	+
Ces3a	ENSMUSG00000069922_Ces3a	protein_coding	1.96137	0	0	12.6959	7.46797	1.78208	0.725826	0	3.07914	0.696572	1.75497	0.396914	0.691431	NA	ENSMUSG00000069922	Carboxylesterase 3A	chr8	105048601	105058413	+
Ces5a	ENSMUSG00000058019_Ces5a	protein_coding	0	11.9334	0	0	0	1.78208	2.17748	0	1.98662	0.407531	2.55835	0.159294	0.873437	NA	ENSMUSG00000058019	Carboxylesterase 5A	chr8	93499064	93535830	-
Cmbl	ENSMUSG00000022235_Cmbl	protein_coding	6.86481	0	6.7804	8.72844	6.40111	3.56415	5.08078	3.06364	5.06042	0.549217	0.749213	0.733059	0.463523	0.999916	ENSMUSG00000022235	Carboxymethylenebutenolidase-like (Pseudomonas)	chr15	31568791	31590119	+
Cpa1	ENSMUSG00000054446_Cpa1	protein_coding	4.90344	0	1.41258	0.793495	2.1337	3.56415	18.1456	0	3.86913	-1.59476	1.35053	-1.18084	0.237668	0.999916	ENSMUSG00000054446	Carboxypeptidase A1, pancreatic	chr6	30639218	30645363	+
Cpa2	ENSMUSG00000071553_Cpa2	protein_coding	0.980687	0	0.565033	0.793495	1.06685	1.78208	5.08078	1.02121	1.41127	-1.55016	1.3357	-1.16056	0.245822	NA	ENSMUSG00000071553	Carboxypeptidase A2, pancreatic	chr6	30541582	30564476	+
Cpa3	ENSMUSG00000001865_Cpa3	protein_coding	0.980687	0	4.52027	0.396747	0	3.56415	0	0	1.18273	1.50302	2.15346	0.697958	0.485203	NA	ENSMUSG00000001865	Carboxypeptidase A3, mast cell	chr3	20215620	20242181	-
Cpa6	ENSMUSG00000042501_Cpa6	protein_coding	2.94206	0	0.84755	0.793495	3.20056	3.56415	5.08078	0	2.05357	-1.14228	1.28315	-0.890216	0.37335	NA	ENSMUSG00000042501	Carboxypeptidase A6	chr1	10324720	10719945	-
Cpb1	ENSMUSG00000011463_Cpb1	protein_coding	0.980687	0	0	0	10.6685	0	22.5006	1.02121	4.39638	-4.74944	1.69196	-2.80707	0.0049995	0.27018	ENSMUSG00000011463	Carboxypeptidase B1 (tissue)	chr3	20248264	20275733	-
Cpd	ENSMUSG00000020841_Cpd	protein_coding	974.803	560.869	749.799	707.401	839.613	753.818	673.566	794.504	756.797	-0.0179196	0.191114	-0.0937638	0.925297	0.999916	ENSMUSG00000020841	Carboxypeptidase D	chr11	76778424	76847018	-
Cpe	ENSMUSG00000037852_Cpe	protein_coding	219.674	107.4	100.576	68.2406	141.891	103.36	185.086	180.755	138.373	-0.304264	0.382771	-0.794897	0.426673	0.999916	ENSMUSG00000037852	Carboxypeptidase E	chr8	64592542	64693054	-
Cpm	ENSMUSG00000020183_Cpm	protein_coding	90.2232	23.8668	21.1887	26.1853	36.273	30.2953	23.9522	16.3394	33.5405	0.629709	0.556568	1.13141	0.257881	0.999916	ENSMUSG00000020183	Carboxypeptidase M	chr10	117629500	117687352	+
Cpq	ENSMUSG00000039007_Cpq	protein_coding	42.1695	83.5336	82.7774	59.5121	103.485	74.8472	71.1309	90.888	76.0429	-0.383298	0.297375	-1.28894	0.197419	0.999916	ENSMUSG00000039007	Carboxypeptidase Q	chr15	33083129	33594552	+
Cpxm1	ENSMUSG00000027408_Cpxm1	protein_coding	64.7254	17.9001	320.374	255.505	8.53482	1.78208	242.426	264.494	146.968	0.352966	1.41009	0.250314	0.802344	0.999916	ENSMUSG00000027408	Carboxypeptidase X 1 (M14 family)	chr2	130390775	130397574	-
Cpxm2	ENSMUSG00000030862_Cpxm2	protein_coding	73.5515	5.96669	222.906	99.1868	16.0028	21.3849	42.0979	40.8485	65.2431	1.77253	0.66434	2.66811	0.00762794	0.339643	ENSMUSG00000030862	Carboxypeptidase X 2 (M14 family)	chr7	132032687	132154739	-
Cpz	ENSMUSG00000036596_Cpz	protein_coding	12.7489	0	45.4852	40.865	0	0	26.8555	23.4879	18.6803	0.992336	1.84857	0.536814	0.591396	0.999916	ENSMUSG00000036596	Carboxypeptidase Z	chr5	35502218	35525698	-
Ceacam1	ENSMUSG00000074272_Ceacam1	protein_coding	16.6717	35.8001	22.6013	26.9788	39.4735	16.0387	28.3072	27.5728	26.6805	-0.246063	0.399623	-0.615739	0.538067	0.999916	ENSMUSG00000074272	Carcinoembryonic antigen-related cell adhesion molecule 1	chr7	25461707	25477603	-
Ceacam15	ENSMUSG00000078795_Ceacam15	protein_coding	0	11.9334	0	1.19024	4.26741	1.78208	0.725826	0	2.48737	0.0316531	1.86841	0.0169412	0.986484	NA	ENSMUSG00000078795	Carcinoembryonic antigen-related cell adhesion molecule 15	chr7	16671331	16675705	-
Ceacam9	ENSMUSG00000007209_Ceacam9	protein_coding	0	0	0.282517	0	0	5.34623	0	0	0.703593	-2.23791	3.33082	-0.671881	0.501659	NA	ENSMUSG00000007209	Carcinoembryonic antigen-related cell adhesion molecule 9	chr7	16721929	16726132	+
Crls1	ENSMUSG00000027357_Crls1	protein_coding	29.4206	29.8334	20.9062	44.8325	25.6045	32.0774	31.9363	31.6576	30.7836	0.0557205	0.375584	0.148357	0.882061	0.999916	ENSMUSG00000027357	Cardiolipin synthase 1	chr2	132846666	132866785	+
Cmya5	ENSMUSG00000047419_Cmya5	protein_coding	13.7296	131.267	422.927	359.453	2.1337	21.3849	24.6781	16.3394	123.989	3.85052	1.03304	3.72737	0.000193485	0.0337333	ENSMUSG00000047419	Cardiomyopathy associated 5	chr13	93040713	93144724	-
Ctf1	ENSMUSG00000042340_Ctf1	protein_coding	1.96137	0	1.97762	0.396747	1.06685	3.56415	3.62913	0	1.57448	-0.576815	1.42742	-0.404096	0.686142	NA	ENSMUSG00000042340	Cardiotrophin 1	chr7	127712736	127718192	+
Clcf1	ENSMUSG00000040663_Clcf1	protein_coding	5.88412	17.9001	15.2559	12.6959	7.46797	10.6925	21.7748	4.08485	11.9695	0.141439	0.66085	0.214025	0.830527	0.999916	ENSMUSG00000040663	Cardiotrophin-like cytokine factor 1	chr19	4214238	4223490	+
Crat	ENSMUSG00000026853_Crat	protein_coding	109.837	155.134	138.716	128.546	58.6769	64.1548	83.4699	102.121	105.082	0.750423	0.25091	2.9908	0.0027825	0.182862	ENSMUSG00000026853	Carnitine acetyltransferase	chr2	30400471	30415813	-
Cdv3	ENSMUSG00000032803_Cdv3	protein_coding	291.264	268.501	257.655	295.18	275.248	258.401	254.039	298.194	274.81	0.0392606	0.145958	0.268986	0.787941	0.999916	ENSMUSG00000032803	Carnitine deficiency-associated gene expressed in ventricle 3	chr9	103353094	103365840	-
Crot	ENSMUSG00000003623_Crot	protein_coding	86.3005	17.9001	84.1899	99.5836	74.6797	71.2831	57.3402	72.5062	70.4729	0.183414	0.343841	0.533426	0.593739	0.999916	ENSMUSG00000003623	Carnitine O-octanoyltransferase	chr5	8966033	8997324	-
Cpt1a	ENSMUSG00000024900_Cpt1a	protein_coding	220.655	280.434	271.498	291.213	314.721	342.159	228.635	252.24	275.194	-0.0937664	0.199428	-0.470177	0.638229	0.999916	ENSMUSG00000024900	Carnitine palmitoyltransferase 1a, liver	chr19	3323301	3385732	+
Cpt1b	ENSMUSG00000078937_Cpt1b	protein_coding	4.90344	23.8668	16.1034	41.2617	7.46797	0	27.5814	4.08485	15.6587	1.08527	0.944931	1.14852	0.250756	0.999916	ENSMUSG00000078937	Carnitine palmitoyltransferase 1b, muscle	chr15	89416405	89425863	-
Cpt1c	ENSMUSG00000007783_Cpt1c	protein_coding	35.3047	5.96669	24.0139	21.0276	20.2702	19.6028	36.2913	26.5516	23.6286	-0.12855	0.441799	-0.290969	0.771075	0.999916	ENSMUSG00000007783	Carnitine palmitoyltransferase 1c	chr7	44959372	44974851	-
Cpt2	ENSMUSG00000028607_Cpt2	protein_coding	43.1502	23.8668	52.8306	49.9902	24.5376	28.5132	50.8078	29.6152	37.9139	0.421721	0.371433	1.13539	0.256212	0.999916	ENSMUSG00000028607	Carnitine palmitoyltransferase 2	chr4	107903981	107923610	-
Carnmt1	ENSMUSG00000024726_Carnmt1	protein_coding	7.8455	17.9001	22.6013	27.3756	44.8078	19.6028	18.1456	23.4879	22.7208	-0.445262	0.524127	-0.84953	0.395586	0.999916	ENSMUSG00000024726	Carnosine N-methyltransferase 1	chr19	18670780	18704788	+
Crtac1	ENSMUSG00000042401_Crtac1	protein_coding	0	17.9001	0.565033	0.396747	14.9359	3.56415	2.9033	0	5.03315	-0.769432	1.59999	-0.480899	0.630588	0.999916	ENSMUSG00000042401	Cartilage acidic protein 1	chr19	42283037	42431783	-
Crtap	ENSMUSG00000032431_Crtap	protein_coding	162.794	107.4	224.036	188.058	132.29	94.45	142.988	177.691	153.713	0.357287	0.276728	1.29111	0.196665	0.999916	ENSMUSG00000032431	Cartilage associated protein	chr9	114375134	114390675	-
Cilp	ENSMUSG00000042254_Cilp	protein_coding	94.146	77.5669	1252.4	947.433	6.40111	5.34623	220.651	344.149	368.511	2.04081	1.41578	1.44148	0.14945	0.999916	ENSMUSG00000042254	Cartilage intermediate layer protein, nucleotide pyrophosphohydrolase	chr9	65265180	65280605	+
Comp	ENSMUSG00000031849_Comp	protein_coding	21.5751	5.96669	70.9117	81.3332	1.06685	3.56415	6.53243	9.19092	25.0176	3.1808	0.776259	4.0976	4.17455e-05	0.0124079	ENSMUSG00000031849	Cartilage oligomeric matrix protein	chr8	70373558	70382066	+
Cass4	ENSMUSG00000074570_Cass4	protein_coding	1.96137	29.8334	4.80278	5.95121	6.40111	3.56415	5.8066	4.08485	7.80069	0.61464	0.865333	0.710292	0.477523	0.999916	ENSMUSG00000074570	Cas scaffolding protein family member 4	chr2	172393794	172433757	+
Casd1	ENSMUSG00000015189_Casd1	protein_coding	98.0687	107.4	77.127	87.2844	96.0167	121.181	61.6952	66.3789	89.3941	0.0845028	0.285996	0.295468	0.767636	0.999916	ENSMUSG00000015189	CAS1 domain containing 1	chr6	4600839	4643355	+
Csn1s1	ENSMUSG00000070702_Csn1s1	protein_coding	0.980687	0	0	0.793495	0	7.12831	5.08078	0	1.74791	-2.22976	1.93104	-1.15469	0.248216	NA	ENSMUSG00000070702	Casein alpha s1	chr5	87666208	87682578	+
Csn3	ENSMUSG00000001622_Csn3	protein_coding	1.96137	5.96669	0.282517	0.793495	1.06685	0	5.08078	0	1.89396	-0.237654	1.59616	-0.148891	0.88164	NA	ENSMUSG00000001622	Casein kappa	chr5	87925579	87932665	+
Csnk1a1	ENSMUSG00000024576_Csnk1a1	protein_coding	762.975	459.435	626.057	578.458	644.379	719.959	569.773	595.368	619.55	-0.0390984	0.183747	-0.212784	0.831496	0.999916	ENSMUSG00000024576	Casein kinase 1, alpha 1	chr18	61555274	61590061	+
Csnk1d	ENSMUSG00000025162_Csnk1d	protein_coding	248.114	190.934	217.255	199.961	218.705	196.028	207.586	220.582	212.396	0.0376782	0.159502	0.236224	0.813259	0.999916	ENSMUSG00000025162	Casein kinase 1, delta	chr11	120961749	120991330	-
Csnk1e	ENSMUSG00000022433_Csnk1e	protein_coding	107.876	131.267	71.1942	79.3495	117.354	115.835	79.115	71.485	96.6844	-0.0395598	0.294069	-0.134526	0.892987	0.999916	ENSMUSG00000022433	Casein kinase 1, epsilon	chr15	79417856	79443919	-
Csnk1g1	ENSMUSG00000032384_Csnk1g1	protein_coding	123.567	119.334	86.4501	111.089	94.9499	110.489	138.633	113.355	112.233	-0.0884773	0.230373	-0.384061	0.700934	0.999916	ENSMUSG00000032384	Casein kinase 1, gamma 1	chr9	65908924	66045015	+
Csnk1g2	ENSMUSG00000003345_Csnk1g2	protein_coding	201.041	232.701	126.002	121.008	167.496	162.169	135.729	140.927	160.884	0.110809	0.263485	0.420552	0.674082	0.999916	ENSMUSG00000003345	Casein kinase 1, gamma 2	chr10	80622780	80640771	+
Csnk1g3	ENSMUSG00000073563_Csnk1g3	protein_coding	105.914	59.6669	86.1676	89.2682	98.1504	131.874	77.6633	102.121	93.8532	-0.191764	0.25362	-0.756108	0.449584	0.999916	ENSMUSG00000073563	Casein kinase 1, gamma 3	chr18	53862113	53955684	+
Csnk2a1	ENSMUSG00000074698_Csnk2a1	protein_coding	276.554	220.767	229.686	254.712	296.585	272.658	237.345	217.519	250.728	-0.0428623	0.175399	-0.244371	0.806944	0.999916	ENSMUSG00000074698	Casein kinase 2, alpha 1 polypeptide	chr2	152226839	152281852	+
Csnk2a2	ENSMUSG00000046707_Csnk2a2	protein_coding	89.2425	59.6669	75.7144	89.2682	80.0139	80.1934	103.793	77.6122	81.9381	-0.0769165	0.231695	-0.331973	0.739909	0.999916	ENSMUSG00000046707	Casein kinase 2, alpha prime polypeptide	chr8	95446096	95490039	-
Csnk2b	ENSMUSG00000024387_Csnk2b	protein_coding	114.74	89.5003	77.127	95.2194	86.415	85.5397	67.5018	98.0365	89.26	0.162788	0.242656	0.670859	0.50231	0.999916	ENSMUSG00000024387	Casein kinase 2, beta polypeptide	chr17	35116196	35122053	-
Clpx	ENSMUSG00000015357_Clpx	protein_coding	43.1502	35.8001	76.562	69.034	71.4791	37.4236	39.9204	61.2728	54.3303	0.167946	0.361064	0.465143	0.641829	0.999916	ENSMUSG00000015357	Caseinolytic mitochondrial matrix peptidase chaperone subunit	chr9	65294260	65330658	+
Clpp	ENSMUSG00000002660_Clpp	protein_coding	21.5751	11.9334	24.8615	30.5495	25.6045	23.167	15.9682	25.5303	22.3987	0.124774	0.39803	0.313478	0.753917	0.999916	ENSMUSG00000002660	Caseinolytic mitochondrial matrix peptidase proteolytic subunit	chr17	56990264	56996371	+
Cbl	ENSMUSG00000034342_Cbl	protein_coding	377.565	363.968	393.828	364.214	475.816	441.955	495.013	464.652	422.126	-0.320448	0.120942	-2.64959	0.00805897	0.349869	ENSMUSG00000034342	Casitas B-lineage lymphoma	chr9	44142976	44234049	-
Cblb	ENSMUSG00000022637_Cblb	protein_coding	119.644	208.834	147.756	121.008	107.752	117.617	222.103	175.649	152.545	-0.117068	0.304229	-0.384802	0.700384	0.999916	ENSMUSG00000022637	Casitas B-lineage lymphoma b	chr16	52031549	52208047	+
Cbll1	ENSMUSG00000020659_Cbll1	protein_coding	27.4592	0	21.1887	32.5333	26.6713	62.3727	26.1297	27.5728	27.991	-0.599928	0.518447	-1.15716	0.247205	0.999916	ENSMUSG00000020659	Casitas B-lineage lymphoma-like 1	chr12	31484829	31499616	-
Caskin2	ENSMUSG00000034471_Caskin2	protein_coding	154.949	149.167	126.85	113.47	180.298	169.297	140.81	143.991	147.354	-0.245907	0.201807	-1.21852	0.223026	0.999916	ENSMUSG00000034471	CASK-interacting protein 2	chr11	115799183	115813639	-
Cradd	ENSMUSG00000045867_Cradd	protein_coding	7.8455	5.96669	4.52027	6.34796	20.2702	8.91038	4.35495	11.2334	8.68116	-0.872923	0.670578	-1.30175	0.193003	0.999916	ENSMUSG00000045867	CASP2 and RIPK1 domain containing adaptor with death domain	chr10	95174746	95324097	-
Cflar	ENSMUSG00000026031_Cflar	protein_coding	541.339	316.234	365.859	380.481	467.281	433.045	391.946	401.337	412.19	-0.0601196	0.198163	-0.303384	0.761597	0.999916	ENSMUSG00000026031	CASP8 and FADD-like apoptosis regulator	chr1	58711508	58758884	+
Casp1	ENSMUSG00000025888_Casp1	protein_coding	44.1309	65.6336	38.9873	41.6585	28.805	33.8595	54.4369	43.9122	43.928	0.121554	0.327813	0.370803	0.710785	0.999916	ENSMUSG00000025888	Caspase 1	chr9	5298517	5307265	+
Casp12	ENSMUSG00000025887_Casp12	protein_coding	50.015	35.8001	77.127	50.7837	72.546	69.501	52.2594	53.1031	57.6419	-0.116538	0.307535	-0.378943	0.704731	0.999916	ENSMUSG00000025887	Caspase 12	chr9	5345430	5373032	+
Casp2	ENSMUSG00000029863_Casp2	protein_coding	58.8412	29.8334	51.1355	57.9251	67.2117	42.7698	47.1787	52.0819	50.8722	0.00518406	0.28724	0.0180479	0.985601	0.999916	ENSMUSG00000029863	Caspase 2	chr6	42264985	42282508	+
Casp3	ENSMUSG00000031628_Casp3	protein_coding	109.837	77.5669	105.661	113.867	101.351	147.912	68.9534	71.485	99.5792	0.119888	0.300455	0.399022	0.689877	0.999916	ENSMUSG00000031628	Caspase 3	chr8	46617291	46639689	+
Casp4	ENSMUSG00000033538_Casp4	protein_coding	45.1116	35.8001	30.2293	25.3918	52.2758	32.0774	46.4528	32.6788	37.5022	-0.311788	0.346783	-0.899087	0.368606	0.999916	ENSMUSG00000033538	Caspase 4, apoptosis-related cysteine peptidase	chr9	5308828	5336783	+
Casp6	ENSMUSG00000027997_Casp6	protein_coding	40.2082	47.7335	27.1216	24.5983	30.9387	26.7311	29.7588	24.5091	31.4499	0.188401	0.353575	0.532848	0.594139	0.999916	ENSMUSG00000027997	Caspase 6	chr3	129901425	129914103	+
Casp7	ENSMUSG00000025076_Casp7	protein_coding	90.2232	59.6669	78.2571	61.4958	109.886	106.925	50.8078	74.5486	78.9762	-0.200562	0.320981	-0.624841	0.532075	0.999916	ENSMUSG00000025076	Caspase 7	chr19	56397129	56442344	+
Casp8	ENSMUSG00000026029_Casp8	protein_coding	231.442	202.867	167.25	160.286	151.493	183.554	172.746	179.734	181.172	0.128637	0.198344	0.648556	0.516625	0.999916	ENSMUSG00000026029	Caspase 8	chr1	58795374	58847503	+
Casp8ap2	ENSMUSG00000028282_Casp8ap2	protein_coding	104.934	107.4	92.6654	95.6161	106.685	106.925	92.9057	71.485	97.327	0.0693329	0.219077	0.316478	0.75164	0.999916	ENSMUSG00000028282	Caspase 8 associated protein 2	chr4	32615451	32653265	+
Casp9	ENSMUSG00000028914_Casp9	protein_coding	45.1116	29.8334	40.9649	37.2943	42.6741	53.4623	60.2435	60.2516	46.2295	-0.449476	0.272781	-1.64775	0.0994033	0.999916	ENSMUSG00000028914	Caspase 9	chr4	141793612	141815976	+
Caap1	ENSMUSG00000028578_Caap1	protein_coding	14.7103	0	14.1258	16.6634	21.337	24.9491	16.694	14.297	15.3471	-0.478993	0.489422	-0.978691	0.327733	0.999916	ENSMUSG00000028578	Caspase activity and apoptosis inhibitor 1	chr4	94500081	94556796	-
Card10	ENSMUSG00000033170_Card10	protein_coding	59.8219	35.8001	43.225	35.7073	40.5404	42.7698	37.0171	24.5091	39.9239	0.304974	0.332847	0.91626	0.359531	0.999916	ENSMUSG00000033170	Caspase recruitment domain family, member 10	chr15	78775138	78803042	-
Card11	ENSMUSG00000036526_Card11	protein_coding	14.7103	29.8334	21.1887	14.2829	24.5376	16.0387	21.0489	10.2121	18.9816	0.0168071	0.460414	0.0365044	0.97088	0.999916	ENSMUSG00000036526	Caspase recruitment domain family, member 11	chr5	140872990	141000582	-
Card19	ENSMUSG00000037960_Card19	protein_coding	38.2468	71.6003	40.6824	41.6585	48.0084	51.6802	41.3721	69.4425	50.3364	-0.25603	0.310566	-0.824398	0.409713	0.999916	ENSMUSG00000037960	Caspase recruitment domain family, member 19	chr13	49202951	49216026	-
Card6	ENSMUSG00000041849_Card6	protein_coding	23.5365	17.9001	20.3412	22.6146	45.8747	58.8085	46.4528	28.594	33.0153	-1.03681	0.34279	-3.02463	0.00248937	0.171348	ENSMUSG00000041849	Caspase recruitment domain family, member 6	chr15	5095981	5108539	-
Card9	ENSMUSG00000026928_Card9	protein_coding	19.6137	47.7335	20.9062	13.4894	17.0696	26.7311	16.694	18.3818	22.5774	0.153639	0.465608	0.329975	0.741419	0.999916	ENSMUSG00000026928	Caspase recruitment domain family, member 9	chr2	26352176	26360918	-
Casz1	ENSMUSG00000028977_Casz1	protein_coding	11.7682	11.9334	11.8657	9.12519	7.46797	23.167	7.25826	2.04243	10.5785	0.224483	0.69904	0.321131	0.748111	0.999916	ENSMUSG00000028977	Castor zinc finger 1	chr4	148804429	148954889	+
Cat	ENSMUSG00000027187_Cat	protein_coding	262.824	1217.2	300.315	524.103	205.903	222.76	236.619	200.158	396.236	1.39225	0.433263	3.2134	0.00131174	0.117499	ENSMUSG00000027187	Catalase	chr2	103453849	103485160	-
Comt	ENSMUSG00000000326_Comt	protein_coding	102.972	161.101	170.075	160.286	145.092	83.7576	115.406	125.609	133.037	0.325676	0.258731	1.25875	0.208122	0.999916	ENSMUSG00000000326	Catechol-O-methyltransferase	chr16	18406886	18426852	-
Comtd1	ENSMUSG00000021773_Comtd1	protein_coding	12.7489	17.9001	18.0811	14.6797	19.2033	8.91038	23.2264	17.3606	16.5138	-0.181769	0.444786	-0.408666	0.682785	0.999916	ENSMUSG00000021773	Catechol-O-methyltransferase domain containing 1	chr14	21845861	21848977	-
Ctnna1	ENSMUSG00000037815_Ctnna1	protein_coding	1046.39	608.602	555.428	630.828	947.365	1008.66	550.176	693.404	755.106	-0.166573	0.279544	-0.595876	0.551258	0.999916	ENSMUSG00000037815	Catenin (cadherin associated protein), alpha 1	chr18	35118888	35254773	+
Ctnna2	ENSMUSG00000063063_Ctnna2	protein_coding	0	0	0	1.19024	1.06685	8.91038	8.70991	0	2.48467	-3.15072	1.81678	-1.73424	0.0828761	NA	ENSMUSG00000063063	Catenin (cadherin associated protein), alpha 2	chr6	76881637	77979699	-
Ctnna3	ENSMUSG00000060843_Ctnna3	protein_coding	3.92275	29.8334	3.95523	5.15772	3.20056	3.56415	8.70991	1.02121	7.42062	0.932578	0.950548	0.981096	0.326545	0.999916	ENSMUSG00000060843	Catenin (cadherin associated protein), alpha 3	chr10	63430098	65003667	+
Ctnnal1	ENSMUSG00000038816_Ctnnal1	protein_coding	20.5944	5.96669	22.0363	19.0439	21.337	48.1161	46.4528	26.5516	26.2623	-0.900327	0.43835	-2.0539	0.0399852	0.818351	ENSMUSG00000038816	Catenin (cadherin associated protein), alpha-like 1	chr4	56810935	56865188	-
Ctnnb1	ENSMUSG00000006932_Ctnnb1	protein_coding	2322.27	1372.34	2110.4	1980.17	2295.87	2632.13	1535.85	2194.59	2055.45	-0.146993	0.227138	-0.647156	0.517531	0.999916	ENSMUSG00000006932	Catenin (cadherin associated protein), beta 1	chr9	120929216	120960507	+
Ctnnd1	ENSMUSG00000034101_Ctnnd1	protein_coding	644.311	477.335	372.074	383.655	585.702	516.802	625.662	666.853	534.049	-0.35852	0.220747	-1.62412	0.104351	0.999916	ENSMUSG00000034101	Catenin (cadherin associated protein), delta 1	chr2	84600071	84650765	-
Ctnnbip1	ENSMUSG00000028988_Ctnnbip1	protein_coding	162.794	95.467	79.9522	78.1592	92.8162	112.271	50.082	82.7183	94.2825	0.313512	0.356913	0.878398	0.379728	0.999916	ENSMUSG00000028988	Catenin beta interacting protein 1	chr4	149518236	149566437	+
Ctnnbl1	ENSMUSG00000027649_Ctnnbl1	protein_coding	67.6674	95.467	57.9159	55.9414	58.6769	46.334	32.6621	67.4001	60.2581	0.355023	0.32228	1.1016	0.270637	0.999916	ENSMUSG00000027649	Catenin, beta like 1	chr2	157737401	157891614	+
Camp	ENSMUSG00000038357_Camp	protein_coding	0	0	0.565033	0	0	0	5.08078	0	0.705727	-1.87331	3.3044	-0.566915	0.570772	NA	ENSMUSG00000038357	Cathelicidin antimicrobial peptide	chr9	109847379	109849617	-
Ctsa	ENSMUSG00000017760_Ctsa	protein_coding	499.17	895.003	770.423	717.716	758.532	630.855	704.051	963.004	742.344	-0.0966318	0.223984	-0.431423	0.666161	0.999916	ENSMUSG00000017760	Cathepsin A	chr2	164832873	164841032	+
Ctsb	ENSMUSG00000021939_Ctsb	protein_coding	3504.98	5716.09	5432.79	4827.23	4663.21	3975.81	4303.42	6424.46	4856	0.00709667	0.221745	0.0320038	0.974469	0.999916	ENSMUSG00000021939	Cathepsin B	chr14	63122462	63145919	+
Ctsc	ENSMUSG00000030560_Ctsc	protein_coding	700.211	1193.34	1187.42	770.087	1034.85	946.283	1125.76	1298.98	1032.12	-0.202948	0.228134	-0.8896	0.373681	0.999916	ENSMUSG00000030560	Cathepsin C	chr7	88278085	88310888	+
Ctsd	ENSMUSG00000007891_Ctsd	protein_coding	1716.2	4003.65	4526.76	3794.1	4336.76	2181.26	2750.15	5366.48	3584.42	-0.0603269	0.357142	-0.168916	0.865863	0.999916	ENSMUSG00000007891	Cathepsin D	chr7	142375911	142388038	-
Ctse	ENSMUSG00000004552_Ctse	protein_coding	11.7682	95.467	12.4307	4.76097	25.6045	0	13.7907	0	20.4778	1.54676	1.23435	1.2531	0.210171	0.999916	ENSMUSG00000004552	Cathepsin E	chr1	131638306	131675505	+
Ctsf	ENSMUSG00000083282_Ctsf	protein_coding	44.1309	11.9334	51.418	28.9626	27.7382	24.9491	37.0171	56.1668	35.2895	0.00974158	0.439224	0.0221791	0.982305	0.999916	ENSMUSG00000083282	Cathepsin F	chr19	4855129	4860912	+
Ctsh	ENSMUSG00000032359_Ctsh	protein_coding	200.06	304.301	341.563	399.128	289.117	188.9	231.538	265.516	277.515	0.355668	0.257577	1.38082	0.167334	0.999916	ENSMUSG00000032359	Cathepsin H	chr9	90054152	90076089	+
Ctsk	ENSMUSG00000028111_Ctsk	protein_coding	68.6481	119.334	211.322	160.286	40.5404	23.167	106.696	198.115	116.014	0.60404	0.589756	1.02422	0.305732	0.999916	ENSMUSG00000028111	Cathepsin K	chr3	95499256	95509362	+
Ctsl	ENSMUSG00000021477_Ctsl	protein_coding	781.608	853.236	1070.46	956.558	428.875	327.902	696.067	1265.28	797.498	0.429724	0.37882	1.13437	0.256638	0.999916	ENSMUSG00000021477	Cathepsin L	chr13	64363214	64370306	-
Ctso	ENSMUSG00000028015_Ctso	protein_coding	78.455	53.7002	89.5578	85.3007	86.415	89.1038	97.9864	92.9304	84.1812	-0.173723	0.217549	-0.798546	0.424553	0.999916	ENSMUSG00000028015	Cathepsin O	chr3	81932601	81956725	+
Ctss	ENSMUSG00000038642_Ctss	protein_coding	821.816	1992.87	1530.11	1403.3	1435.98	1340.12	1357.29	1577.78	1432.41	0.00172002	0.253747	0.00677849	0.994592	0.999916	ENSMUSG00000038642	Cathepsin S	chr3	95526786	95556403	+
Ctsw	ENSMUSG00000024910_Ctsw	protein_coding	1.96137	0	3.10768	3.17398	4.26741	3.56415	12.339	2.04243	3.80701	-1.15126	0.964254	-1.19394	0.232501	0.999916	ENSMUSG00000024910	Cathepsin W	chr19	5465240	5468498	-
Ctsz	ENSMUSG00000016256_Ctsz	protein_coding	366.777	704.069	630.577	629.241	620.908	527.495	578.483	733.231	598.848	-0.0888601	0.23174	-0.383448	0.701388	0.999916	ENSMUSG00000016256	Cathepsin Z	chr2	174427493	174439039	-
Catsperg1	ENSMUSG00000049676_Catsperg1	protein_coding	3.92275	0	0.565033	3.96747	0	3.56415	13.0649	0	3.13553	-0.816041	1.5761	-0.517759	0.604626	NA	ENSMUSG00000049676	Cation channel sperm associated auxiliary subunit gamma 1	chr7	29181321	29214035	-
Catsperg2	ENSMUSG00000049123_Catsperg2	protein_coding	3.92275	5.96669	0	1.58699	5.33426	14.2566	16.694	0	5.97016	-2.05238	1.35084	-1.51934	0.128676	0.999916	ENSMUSG00000049123	Cation channel sperm associated auxiliary subunit gamma 2	chr7	29697219	29727032	-
Catsper2	ENSMUSG00000033486_Catsper2	protein_coding	3.92275	11.9334	2.54265	2.38048	0	7.12831	3.62913	2.04243	4.19739	0.369843	1.04843	0.35276	0.724269	0.999916	ENSMUSG00000033486	Cation channel, sperm associated 2	chr2	121392631	121413792	-
Ptrf	ENSMUSG00000004044_Ptrf	protein_coding	1182.71	638.436	774.943	728.031	627.309	757.382	680.099	631.11	752.502	0.312089	0.217014	1.4381	0.150405	0.999916	ENSMUSG00000004044	Caveolae associated 1	chr11	100956733	100970887	-
Sdpr	ENSMUSG00000045954_Sdpr	protein_coding	102.972	71.6003	195.219	226.543	97.0836	121.181	91.454	89.8668	124.49	0.636907	0.349728	1.82115	0.0685845	0.999916	ENSMUSG00000045954	Caveolae associated 2	chr1	51289126	51302960	+
Prkcdbp	ENSMUSG00000037060_Prkcdbp	protein_coding	228.5	161.101	227.143	183.297	178.164	204.939	102.341	218.54	188.003	0.211669	0.275735	0.767654	0.442693	0.999916	ENSMUSG00000037060	Caveolae associated 3	chr7	105480083	105482300	-
Murc	ENSMUSG00000028348_Murc	protein_coding	1.96137	11.9334	14.1258	12.2992	1.06685	7.12831	3.62913	1.02121	6.64566	1.73868	0.916793	1.89648	0.0578963	0.947644	ENSMUSG00000028348	Caveolae associated 4	chr4	48663514	48673502	+
Cav1	ENSMUSG00000007655_Cav1	protein_coding	1041.49	572.802	804.607	853.007	757.465	862.525	694.615	860.883	805.924	0.0599018	0.198337	0.30202	0.762637	0.999916	ENSMUSG00000007655	Caveolin 1, caveolae protein	chr6	17306335	17341452	+
Cav2	ENSMUSG00000000058_Cav2	protein_coding	321.665	143.201	187.591	166.634	188.833	233.452	137.907	166.458	193.218	0.20074	0.298642	0.672177	0.501471	0.999916	ENSMUSG00000000058	Caveolin 2	chr6	17281185	17289115	+
Cav3	ENSMUSG00000062694_Cav3	protein_coding	0	5.96669	3.67272	6.74471	2.1337	0	0	0	2.31473	2.79475	1.77312	1.57618	0.114985	NA	ENSMUSG00000062694	Caveolin 3	chr6	112459505	112472872	+
Cited1	ENSMUSG00000051159_Cited1	protein_coding	0	0	0	0.396747	0	0	5.8066	1.02121	0.903071	-2.57878	2.47993	-1.03986	0.298405	NA	ENSMUSG00000051159	Cbp/p300-interacting transactivator with Glu/Asp-rich carboxy-terminal domain 1	chrX	102247381	102252181	-
Cited2	ENSMUSG00000039910_Cited2	protein_coding	26.4786	23.8668	30.5118	30.1528	33.0724	42.7698	48.6303	49.0183	35.5626	-0.596341	0.30135	-1.9789	0.0478278	0.888483	ENSMUSG00000039910	Cbp/p300-interacting transactivator, with Glu/Asp-rich carboxy-terminal domain, 2	chr10	17723228	17725673	+
Ctif	ENSMUSG00000052928_Ctif	protein_coding	98.0687	95.467	55.3733	60.3056	75.7465	101.578	79.8408	76.591	80.3714	-0.169436	0.286624	-0.591142	0.554425	0.999916	ENSMUSG00000052928	CBP80/20-dependent translation initiation factor	chr18	75431224	75697696	-
Cebpa	ENSMUSG00000034957_Cebpa	protein_coding	87.2812	143.201	181.941	144.416	75.7465	96.2321	100.164	124.588	119.196	0.492951	0.29052	1.69679	0.089737	0.999916	ENSMUSG00000034957	CCAAT/enhancer binding protein (C/EBP), alpha	chr7	35119293	35121928	+
Cebpb	ENSMUSG00000056501_Cebpb	protein_coding	44.1309	119.334	44.0726	58.3219	25.6045	60.5906	31.9363	46.9758	53.8708	0.586426	0.416972	1.40639	0.159608	0.999916	ENSMUSG00000056501	CCAAT/enhancer binding protein (C/EBP), beta	chr2	167688915	167690418	+
Cebpd	ENSMUSG00000071637_Cebpd	protein_coding	58.8412	35.8001	58.7635	47.2129	34.1393	42.7698	42.0979	59.2304	47.3569	0.234582	0.30104	0.779239	0.435839	0.999916	ENSMUSG00000071637	CCAAT/enhancer binding protein (C/EBP), delta	chr16	15887286	15891031	+
[truncated: 12,905 more rows]

## Sheet: DE murine genes
Gene Name	Gene	Mm_T_Be_C1	Mm_T_Be_C2	Mm_T_Be_C3	Mm_T_Be_C4	Mm_T_Be_gT1	Mm_T_Be_gT2	Mm_T_Be_gT3	Mm_T_Be_gT4	baseMean	log2FoldChange	lfcSE	stat	pvalue	padj	Ensembl ID	Gene Description	Chromosome	Start	End	Strand
[truncated: 89 more rows]

[truncated: 1 more sheets: GO on DE murine genes]
