# Supplementary material for: TWIST1 expression is associated with high-risk neuroblastoma and promotes primary and metastatic tumor growth
Source: Commun Biol. 2022 Jan 12;5:42. doi: 10.1038/s42003-021-02958-6 (PMC8755726; doi:10.1038/s42003-021-02958-6)
Supplement: Supplementary file 10 — Supplementary Data 8 [file 42003_2021_2958_MOESM10_ESM.xlsx]

## Sheet: Summary
	sequence	indels nbr of reads	indels frequency %	mutation
TWIST1 WT	AGCAGCAGCGGCGGCGGGAGTCCGCAGTC-TTACGAGGAGCTGCAGACGCAGCGGGTCATGGC
bulk		58775	97.7
#1	AGCAGCAGCGGCGGCGGGAGTCCGCAGTCTTTACGAGGAGCTGCAGACGCAGCGGGTCATGGC	33135	55.0845	ins 1 nt
#2	AGCAGCAGCGGCGGCGGGAGTCCGCAGTC-TACGAGGAGCTGCAGACGCAGCGGGTCATGGC	7737	12.8622	del 1 nt
#3	AGCAGCAGCGGCGGCGGGAGTCCGCAGTCTT--GAGGAGCTGCAGACGCAGCGGGTCATGGC	2943	4.89252	del 2 nt
#13	AGCAGCAGCGGCGGCGGGAGTCCGCAGTCTT-------------GACGCAGCGGGTCATGGC	340	0.565225	del 13 nt
#54	AGCAGCAGCGGCGGCGGG-------------ACGAGGAGCTGCAGACGCAGCGGGTCATGGC	86	0.142969	del 13 nt
Cell_clone_1		226356	99.5
#1	AGCAGCAGCGGCGGCGGGAGTCCGCAGTCTTTACGAGGAGCTGCAGACGCAGCGGGTCATGGC	113787	50.0103	ins 1 nt
#2	AGCAGCAGCGGCGGCGGGAGTCCGCAGTCTT-------------GACGCAGCGGGTCATGGC	63903	28.0859	del 13 nt
#3	AGCAGCAGCGGCGGCGGG-------------ACGAGGAGCTGCAGACGCAGCGGGTCATGGC	33329	14.6484	del 13 nt
Cell_clone_2		175061	93.9
#1	AGCAGCAGCGGCGGCGGGAGTCCGCAGTCTT-------------GACGCAGCGGGTCATGGC	81743	43.8387	del 13 nt
#2	AGCAGCAGCGGCGGCGGG-------------ACGAGGAGCTGCAGACGCAGCGGGTCATGGC	76939	41.2623	del 13 nt
#3	AGCAGCAGCGGCGGCGGGAGTCCGCAGTCTTACGAGGAGCTGCAGACGCAGCGGGTCATGGC	10788	5.7856	WT
Cell_clone_3		227510	98.8
#1	AGCAGCAGCGGCGGCGGGAGTCCGCAGTCTTTACGAGGAGCTGCAGACGCAGCGGGTCATGGC	107419	46.6435	ins 1 nt
#2	AGCAGCAGCGGCGGCGGGAGTCCGCAGTCTT-------------GACGCAGCGGGTCATGGC	65590	28.4805	del 13 nt
#3	AGCAGCAGCGGCGGCGGG-------------ACGAGGAGCTGCAGACGCAGCGGGTCATGGC	37075	16.0987	del 13 nt
Cell_clone_5		266675	98.7
#1	AGCAGCAGCGGCGGCGGGAGTCCGCAGTCTTTACGAGGAGCTGCAGACGCAGCGGGTCATGGC	138699	51.3561	ins 1 nt
#2	AGCAGCAGCGGCGGCGGGAGTCCGCAGTCTT-------------GACGCAGCGGGTCATGGC	70001	25.9193	del 13 nt
#3	AGCAGCAGCGGCGGCGGG-------------ACGAGGAGCTGCAGACGCAGCGGGTCATGGC	36582	13.5452	del 13 nt
Cell_clone_6		261159	99.4
#1	AGCAGCAGCGGCGGCGGGAGTCCGCAGTCTTTACGAGGAGCTGCAGACGCAGCGGGTCATGGC	126492	48.1401	ins 1 nt
#2	AGCAGCAGCGGCGGCGGGAGTCCGCAGTCTT-------------GACGCAGCGGGTCATGGC	72177	27.469	del 13 nt
#3	AGCAGCAGCGGCGGCGGG-------------ACGAGGAGCTGCAGACGCAGCGGGTCATGGC	41980	15.9767	del 13 nt
Cell_clone_12		217156	99.2
#1	AGCAGCAGCGGCGGCGGGAGTCCGCAGTCTTTACGAGGAGCTGCAGACGCAGCGGGTCATGGC	99371	45.4081	ins 1 nt
#2	AGCAGCAGCGGCGGCGGGAGTCCGCAGTCTT-------------GACGCAGCGGGTCATGGC	64578	29.5092	del 13 nt
#3	AGCAGCAGCGGCGGCGGG-------------ACGAGGAGCTGCAGACGCAGCGGGTCATGGC	37725	17.2386	del 13 nt
Cell_clone_15		311880	99.6
#1	AGCAGCAGCGGCGGCGGGAGTCCGCAGTCTTTACGAGGAGCTGCAGACGCAGCGGGTCATGGC	145756	46.5497	ins 1 nt
#2	AGCAGCAGCGGCGGCGGGAGTCCGCAGTCTT-------------GACGCAGCGGGTCATGGC	82143	26.2338	del 13 nt
#3	AGCAGCAGCGGCGGCGGG-------------ACGAGGAGCTGCAGACGCAGCGGGTCATGGC	62835	20.0675	del 13 nt
Tumor_1L		72627	98.8
#1	AGCAGCAGCGGCGGCGGGAGTCCGCAGTCTTTACGAGGAGCTGCAGACGCAGCGGGTCATGGC	28282	38.4836	ins 1 nt
#2	AGCAGCAGCGGCGGCGGGAGTCCGCAGTCTT-------------GACGCAGCGGGTCATGGC	24570	33.4327	del 13 nt
#3	AGCAGCAGCGGCGGCGGG-------------ACGAGGAGCTGCAGACGCAGCGGGTCATGGC	13009	17.7015	del 13 nt
Tumor_ortho1_2L		41150	99.9
#1	AGCAGCAGCGGCGGCGGGAGTCCGCAGTCTTTACGAGGAGCTGCAGACGCAGCGGGTCATGGC	22567	54.765	ins 1 nt
#2	AGCAGCAGCGGCGGCGGGAGTCCGCAGTCTT-------------GACGCAGCGGGTCATGGC	9388	22.7825	del 13 nt
#3	AGCAGCAGCGGCGGCGGG-------------ACGAGGAGCTGCAGACGCAGCGGGTCATGGC	3700	8.97906	del 13 nt
Tumor_ortho1_3RL		119253	99.2
#1	AGCAGCAGCGGCGGCGGGAGTCCGCAGTCTT-------------GACGCAGCGGGTCATGGC	79580	66.1711	del 13 nt
#2	AGCAGCAGCGGCGGCGGGAGTCCGCAGTCTTTACGAGGAGCTGCAGACGCAGCGGGTCATGGC	22210	18.4677	ins 1 nt
#3	AGCAGCAGCGGCGGCGGG-------------ACGAGGAGCTGCAGACGCAGCGGGTCATGGC	7033	5.84797	del 13 nt
Tumor_ortho1_3RR		121590	98.6
#1	AGCAGCAGCGGCGGCGGGAGTCCGCAGTCTT-------------GACGCAGCGGGTCATGGC	68334	55.4367	del 13 nt
#2	AGCAGCAGCGGCGGCGGG-------------ACGAGGAGCTGCAGACGCAGCGGGTCATGGC	38229	31.0137	del 13 nt
#3	AGCAGCAGCGGCGGCGGGAGTCCGCAGTCTTTACGAGGAGCTGCAGACGCAGCGGGTCATGGC	1636	1.32722	ins 1 nt
DNA sequences of the WT TWIST1 gene around the region of the sgTWIST1 #1 and the mutated alleles identified by MiSeq Illumina sequencing are shown for the bulk cell population after lentiviral infection, the 7 SK-N-Be2c-sgTWIST1 clones used to generate the pool of clones and the 4 ortho_1 tumors analyzed by RNAseq. The insertions/deletions are indicated in red. The sequence of the sgTWIST1 #1 is …

## Sheet: Twist_bulk
File name
Twist_bulk_join.fq
WT sequence
(blue: indicator sequences at each ends of comparision range, green: crRNA sequence, red: WT marker sequence )
AGCAGCAGCGGCGGCCGGGAGTCCGCAGTCTTACGAGGAGCTGCAGACGCAGCGGGTCATGGC
crRNA sequence
CGGGAGTCCGCAGTCTTACG
Comparison range (R) [?]		Minimum frequency (n) [?]		WT marker (r) [?]
62		1		5
Run again with different values
Result Summary
Total Sequences	With both indicator sequences	More than minimum frequency	Insertions	Deletions	Indel frequency	HDR frequency
78877	61232	60153	38022	20753	58775 (97.7%)	0 (0.0%)
#ID	WT Sequence	RGEN Treated Sequence	Length	Count	Type	HDR
1	AGCAGCAGCGGCGGCGGGAGTCCGCAGTC-TTACGAGGAGCTGCAGACGCAGCGGGTCATGGC	AGCAGCAGCGGCGGCGGGAGTCCGCAGTCTTTACGAGGAGCTGCAGACGCAGCGGGTCATGGC	63	33135	Ins	N/A	55.0845
2	AGCAGCAGCGGCGGCGGGAGTCCGCAGTCTTACGAGGAGCTGCAGACGCAGCGGGTCATGGC	AGCAGCAGCGGCGGCGGGAGTCCGCAGTC-TACGAGGAGCTGCAGACGCAGCGGGTCATGGC	61	7737	del	N/A	12.8622
3	AGCAGCAGCGGCGGCGGGAGTCCGCAGTCTTACGAGGAGCTGCAGACGCAGCGGGTCATGGC	AGCAGCAGCGGCGGCGGGAGTCCGCAGTCTT--GAGGAGCTGCAGACGCAGCGGGTCATGGC	60	2943	del	N/A	4.89252
4	AGCAGCAGCGGCGGCGGGAGTCCGCAGTCTTACGAGGAGCTGCAGACGCAGCGGGTCATGGC	AGCAGCAGCGGCGGCGGGAGTCCGCAGTCTTACGAGGAGCTGCAGACGCAGCGGGTCATGGC	62	1078	WT or Sub	N/A	1.7921
5	AGCAGCAGCGGCGGCGGGAGTCCGCAGTCTTACGAGGAGCTGCAGACGCAGCGGGTCATGGC	AGCAGCAGCGGCGGCGGGAGTCCGCAGTCTT-CGAGGAGCTGCAGACGCAGCGGGTCATGGC	61	851	del	N/A	1.41473
6	AGCAGCAGCGGCGGCGGGAGTCCGCAGTCTTACGAGGAGCTGCAGACGCAGCGGGTCATGGC	AGCAGCAGCGGCGGCGGGAGTCCGCAGTCTT---AGGAGCTGCAGACGCAGCGGGTCATGGC	59	803	del	N/A	1.33493
7	AGCAGCAGCGGCGGCGGGAGTCCGCAGTC--TTACGAGGAGCTGCAGACGCAGCGGGTCATGGC	AGCAGCAGCGGCGGCGGGAGTCCGCAGTCTTTTACGAGGAGCTGCAGACGCAGCGGGTCATGGC	64	551	Ins	N/A	0.915998
8	AGCAGCAGCGGCGGCGGGAGTCCGCAGTCTTACGAGGAGCTGCAGACGCAGCGGGTCATGGC	AGCAGCAGCGGCGGCGGGAGTCCGCAGTC--ACGAGGAGCTGCAGACGCAGCGGGTCATGGC	60	460	del	N/A	0.764717
9	AGCAGCAGCGGCGGCGGGAGTCCGCAGTCTTACGAGGAGCTGCAGACGCAGCGGGTCATGGC	AGCAGCAGCG----------------------------GCTGCAGACGCAGCGGGTCATGGC	34	415	del	N/A	0.689907
10	AGCAGCAGCGGCGGCGGGAGTCCGCAGTCTTACGAGGAGCTGCAGACGCAGCGGGTCATGGC	AGCAGCAGCGGCGGC---------------TACGAGGAGCTGCAGACGCAGCGGGTCATGGC	47	380	del	N/A	0.631722
11	AGCAGCAGCGGCGGCGGGAGTCCGCAGTCTTACGAGGAGCTGCAGACGCAGCGGGTCATGGC	AGCAGCAGCGGCGGCGGGAGTCCGCAGTCTT---GGGAGCTGCAGACGCAGCGGGTCATGGC	59	363	del	N/A	0.603461
12	AGCAGCAGCGGCGGCGGGAGTCCGCAGTCTT-ACGAGGAGCTGCAGACGCAGCGGGTCATGGC	AGCAGCAGCGGCGGCGGGAGTCCGCAGTCTTCACGAGGAGCTGCAGACGCAGCGGGTCATGGC	63	361	Ins	N/A	0.600136
13	AGCAGCAGCGGCGGCGGGAGTCCGCAGTCTTACGAGGAGCTGCAGACGCAGCGGGTCATGGC	AGCAGCAGCGGCGGCGGGAGTCCGCAGTCTT-------------GACGCAGCGGGTCATGGC	49	340	del	N/A	0.565225
14	AGCAGCAGCGGCGGCGGGAGTCCGCAGTCTTACGAGGAGCTGCAGACGCAGCGGGTCATGGC	AGCAGCAGCGGCGGCGGGAGTCCGCAG---TACGAGGAGCTGCAGACGCAGCGGGTCATGGC	59	340	del	N/A	0.565225
15	AGCAGCAGCGGCGGCGGGAGTCCGCAGTCT-TACGAGGAGCTGCAGACGCAGCGGGTCATGGC	AGCAGCAGCGGCGGCGGGAGTCCGCAGTCTATACGAGGAGCTGCAGACGCAGCGGGTCATGGC	63	322	Ins	N/A	0.535302
16	AGCAGCAGCGGCGGCGGGAGTCCGCAGTCTT-ACGAGGAGCTGCAGACGCAGCGGGTCATGGC	AGCAGCAGCGGCGGCGGGAGTCCGCAGTCTTAACGAGGAGCTGCAGACGCAGCGGGTCATGGC	63	286	Ins	N/A	0.475454
17	AGCAGCAGCGGCGGCGGGAGTCCGCAGTCTTACGAGGAGCTGCAGACGCAGCGGGTCATGGC	AGCAGCAGCGGCGGCGGGAGTCCGCAGTCTT-GGAGGAGCTGCAGACGCAGCGGGTCATGGC	61	285	del	N/A	0.473792
18	AGCAGCAGCGGCGGCGGGAGTCCGCAGTCTTACGAGGAGCTGCAGACGCAGCGGGTCATGGC	AGCAGCAGCGGCGGCGGGA----------ATACGAGGAGCTGCAGACGCAGCGGGTCATGGC	52	264	del	N/A	0.438881
19	AGCAGCAGCGGCGGCGGGAGTCCGCAGTCTTACGAGGAGCTGCAGACGCAGCGGGTCATGGC	AGCAGCAGCGGCGGCGGGAG---------TTACGAGGAGCTGCAGACGCAGCGGGTCATGGC	53	259	del	N/A	0.430569
20	AGCAGCAGCGGCGGCGGGAGTCCGCAGTCTTACGAGGAGCTGCAGACGCAGCGGGTCATGGC	AGCAGCAGCGGCGGCGGGAGTCCGCAGTCT--CGAGGAGCTGCAGACGCAGCGGGTCATGGC	60	243	del	N/A	0.40397
21	AGCAGCAGCGGCGGCGGGAGTCCGCAGTCTTACGAGGAGCTGCAGACGCAGCGGGTCATGGC	AGCAGCAGCGGCGGCGGGAG----------TACGAGGAGCTGCAGACGCAGCGGGTCATGGC	52	204	del	N/A	0.339135
22	AGCAGCAGCGGCGGCGGGAGTCCGCAGTC-TTACGAGGAGCTGCAGACGCAGCGGGTCATGGC	AGCAGCAGTGGCGGCGGGAGTCCGCAGTCTTTACGAGGAGCTGCAGACGCAGCGGGTCATGGC	63	201	Ins	N/A	0.334148
23	AGCAGCAGCGGCGGCGGGAGTCCGCAGTCTTACGAGGAGCTGCAGACGCAGCGGGTCATGGC	AGCAGCAGCGGCGGCGGGAGTCCGCAGTCTT---------TGCAGACGCAGCGGGTCATGGC	53	194	del	N/A	0.322511
24	AGCAGCAGCGGCGGCGGGAGTCCGCAGTCTTACGAGGAGCTGCAGACGCAGCGGGTCATGGC	AGCAGCAGCGGCGGCGGGAGTCC-------TACGAGGAGCTGCAGACGCAGCGGGTCATGGC	55	191	del	N/A	0.317524
25	AGCAGCAGCGGCGGCGGGAGTCCGCAGTCTTACGAGGAGCTGCAGACGCAGCGGGTCATGGC	AGCAGCAGCGGCGGCGGGAGTCCGCAGTCTT-----GAGCTGCAGACGCAGCGGGTCATGGC	57	191	del	N/A	0.317524
26	AGCAGCAGCGGCGGCGGGAGTCCGCAGTCTTACGAGGAGCTGCAGACGCAGCGGGTCATGGC	AGCAGCAGCGGCGGCGGGAGTC--------TACGAGGAGCTGCAGACGCAGCGGGTCATGGC	54	185	del	N/A	0.307549
27	AGCAGCAGCGGCGGCGGGAGTCCGCAGTCTTACGAGGAGCTGCAGACGCAGCGGGTCATGGC	AGCAGCAGCGGCGGCGGGAGTCCGCAGTCTT-----------CAGACGCAGCGGGTCATGGC	51	180	del	N/A	0.299237
28	AGCAGCAGCGGCGGCGGGAGTCCGCAGTC-TTACGAGGAGCTGCAGACGCAGCGGGTCATGGC	AGTAGCAGCGGCGGCGGGAGTCCGCAGTCTTTACGAGGAGCTGCAGACGCAGCGGGTCATGGC	63	172	Ins	N/A	0.285938
29	AGCAGCAGCGGCGGCGGGAGTCCGCAGTC-TTACGAGGAGCTGCAGACGCAGCGGGTCATGGC	AGCAGCAGCGGCGGTGGGAGTCCGCAGTCTTTACGAGGAGCTGCAGACGCAGCGGGTCATGGC	63	161	Ins	N/A	0.267651
30	AGCAGCAGCGGCGGCGGGAGTCCGCAGTC-TTACGAGGAGCT-------------GCAGACGCAGCGGGTCATGGC	AGCAGCAGCGGCGGCGGGAGTCCGCAGTCTTTACGAGGAGCTGCAGACGCAGCGGGCAGACGCAGCGGGTCATGGC	76	158	Ins	N/A	0.262664
31	AGCAGCAGCGGCGGCGGGAGTCCGCAGTCTTACGAGGAGCTGCAGACGCAGCGGGTCATGGC	AGCAGCAGCGGCGGCGGGAGTCCG-------ACGAGGAGCTGCAGACGCAGCGGGTCATGGC	55	147	del	N/A	0.244377
32	AGCAGCAGCGGCGGCGGGAGTCCGCAGTCTTACGAGGAGCTGCAGACGCAGCGGGTCATGGC	AGCAGCAGCGGCGGCGGGAGTCCGCAGTCTT----------------GCAGCGGGTCATGGC	46	147	del	N/A	0.244377
33	AGCAGCAGCGGCGGCGGGAGTCCGCAGTCT--TACGAGGAGCTGCAGACGCAGCGGGTCATGGC	AGCAGCAGCGGCGGCGGGAGTCCGCAGTCTTATACGAGGAGCTGCAGACGCAGCGGGTCATGGC	64	146	Ins	N/A	0.242714
34	AGCAGCAGCGGCGGCGGGAGTCCGCAGTC-TTACGAGGAGCTGCAGACGCAGCGGGTCATGGC	AGCAGCAGCGGTGGCGGGAGTCCGCAGTCTTTACGAGGAGCTGCAGACGCAGCGGGTCATGGC	63	145	Ins	N/A	0.241052
35	AGCAGCAGCGGCGGCGGGAGTCCGCAGTCTTACGAGGAGCTGCAGACGCAGCGGGTCATGGC	AGCAGCAGCGGCGGCGGGAGTCCGCAGTC-----AGGAGCTGCAGACGCAGCGGGTCATGGC	57	143	del	N/A	0.237727
36	AGCAGCAGCGGCGGCGGGAGTCCGCAGTC-TTACGAGGAGCTGCAGACGCAGCGGGTCATGGC	AACAGCAGCGGCGGCGGGAGTCCGCAGTCTTTACGAGGAGCTGCAGACGCAGCGGGTCATGGC	63	136	Ins	N/A	0.22609
37	AGCAGCAGCGGCGGCGGGAGTCCGCAGTCTTA-----------------------------------------------------------------------------------------------------------------------------------------------------------------------CGAGGAGCTGCAGACGCAGCGGGTCATGGC	AGCAGCAGCGGCGGCGGGAGTCCGCAGTCTTAAAAATATTTTATTAATTGAAGGAATAGGCCAATTTAAGGTTATCTAGTCCAAGTCCATATTAACAGAATTTTTCTCATTAGGGTAACATTCACCATTCTGATGTGGAGGTTCAGCACCAAAATTGTTTTTGTCTTCTAAATCTTCTTCCTTTTTATCAATATTTGGGCCAGGAGCTGCAGACGCAGCGGGTCATGGC	229	132	Ins	N/A	0.21944
38	AGCAGCAGCGGCGGCGGGAGTCCGCAGTCTTACGAGGAGCTGCAGACGCAGCGGGTCATGGC	AGCAGCAGCGGCGGCGGGAGTCCGCA----TACGAGGAGCTGCAGACGCAGCGGGTCATGGC	58	128	del	N/A	0.212791
39	AGCAGCAGCGGCGGCGGGAGTCCGCAGTCTTACGAGGAGCTGCAGACGCAGCGGGTCATGGC	AGCAGCAGCGGCGGCGGGAGTCCGCAGTCT-------AGCTGCAGACGCAGCGGGTCATGGC	55	121	del	N/A	0.201154
40	AGCAGCAGCGGCGGCGGGAGTCCGCAGTC-TTACGAGGAGCTGCAGACGCAGCGGGTCATGGC	AGCAGCAGCGGCGGCGGGAGTCCACAGTCTTTACGAGGAGCTGCAGACGCAGCGGGTCATGGC	63	117	Ins	N/A	0.194504
41	AGCAGCAGCGGCGGCGGGAGTCCGCAGTC-TTACGAGGAGCTGCAGACGCAGCGGGTCATGGC	AGCAGTAGCGGCGGCGGGAGTCCGCAGTCTTTACGAGGAGCTGCAGACGCAGCGGGTCATGGC	63	115	Ins	N/A	0.191179
42	AGCAGCAGCGGCGGCGGGAGTCCGCAGTCT--TACGAGGAGCTGCAGACGCAGCGGGTCATGGC	AGCAGCAGCGGCGGCGGGAGTCCGCAGTCTTGTACGAGGAGCTGCAGACGCAGCGGGTCATGGC	64	115	Ins	N/A	0.191179
43	AGCAGCAGCGGCGGCGGGAGTCCGCAGTCTTACGAGGAGCTGCAGACGCAGCGGGTCATGGC	AGCAGCAGCGGCGGCGGGAGTCCGCAGTCTT------AGCTGCAGACGCAGCGGGTCATGGC	56	112	del	N/A	0.186192
44	AGCAGCAGCGGCGGCGGGAGTCCGCAGTC-TTACGAGGAGCTGCAGACGCAGCGGGTCATGGC	GGCAGCAGCGGCGGCGGGAGTCCGCAGTCTTTACGAGGAGCTGCAGACGCAGCGGGTCATGGC	63	111	Ins	N/A	0.184529
45	AGCAGCAGCGGCGGCGGGAGTCCGCAGTCTTACGAGGAGCTGCAGACGCAGCGGGTCATGGC	AGCAGCAGCGGCGGCGGGAGTCCGCAGTCTT------------AGACGCAGCGGGTCATGGC	50	109	del	N/A	0.181205
46	AGCAGCAGCGGCGGCGGGAGTCCGCAGTCTTACGAGGAGCTGCAGACGCAGCGGGTCATGGC	AGCAGCAGCGGCGGCGGGAGTCCGCAG--TTACGAGGAGCTGCAGACGCAGCGGGTCATGGC	60	106	del	N/A	0.176217
47	AGCAGCAGCGGCGGCGGGAGTCCGCAGTCTTACGAGGAGCTGCAGACGCAGCGGGTCATGGC	AGCAGCAGCGGCGGCGGGAGTCCGCAGTCTTA--AGGAGCTGCAGACGCAGCGGGTCATGGC	60	105	del	N/A	0.174555
48	AGCAGCAGCGGCGGCGGGAGTCCGCAGTC-TTACGAGGAGCTGCAGACGCAGCGGGTCATGGC	AGCAACAGCGGCGGCGGGAGTCCGCAGTCTTTACGAGGAGCTGCAGACGCAGCGGGTCATGGC	63	103	Ins	N/A	0.17123
49	AGCAGCAGCGGCGGCGGGAGTCCGCAGTCTTACGAGGAGCTGCAGACGCAGCGGGTCATGGC	AGCAGCAGCGGCGGCGGGAGTCCGCAGTCTT------------AGACGCAGCTGGTCATGGC	50	103	del	N/A	0.17123
50	AGCAGCAGCGGCGGCGGGAGTCCGCAGTC-TTACGAGGAGCTGCAGACGCAGCGGGTCATGGC	AGCAGCA---GCGGCGGGAGTCCGCAGTCTTTACGAGGAGCTGCAGACGCAGCGGGTCATGGC	60	102	del	N/A	0.169568
51	AGCAGCAGCGGCGGCGGGAGTCCGCAGTCTTACGAGGAGCTGCAGACGCAGCGGGTCATGGC	AGCAGCAGCGGCGGCGGGAGTCCGCAGTCTCACGAGGAGCTGCAGACGCAGCGGGTCATGGC	62	99	WT or Sub	N/A	0.16458
52	AGCAGCAGCGGCGGCGGGAGTCCGCAGTCTTACGAGGAGCTGCAGACGCAGCGGGTCATGGC	AGCAGCAGCGGCGGCGGGAGTCCGCAGTCTTCCGAGGAGCTGCAGACGCAGCGGGTCATGGC	62	99	WT or Sub	N/A	0.16458
53	AGCAGCAGCGGCGGCGGGAGTCCGCAGTC-TTACGAGGAGCTGCAGACGCAGCGGGTCATGGC	AGCAGCAGCGGCGGCGGGAGTCCGCAGTCTTTACGAGGAGCTGCAGACGCAGTGGGTCATGGC	63	97	Ins	N/A	0.161255
54	AGCAGCAGCGGCGGCGGGAGTCCGCAGTCTTACGAGGAGCTGCAGACGCAGCGGGTCATGGC	AGCAGCAGCGGCGGCGGGAGTCCGCAGTCT-----GGAGCTGCAGACGCAGCGGGTCATGGC	57	90	del	N/A	0.149618
55	AGCAGCAGCGGCGGCGGGAGTCCGCAGTCTTACGAGGAGCTGCAGACGCAGCGGGTCATGGC	AGCAGCAGCGGCGGCGGG-------------ACGAGGAGCTGCAGACGCAGCGGGTCATGGC	49	86	del	N/A	0.142969
56	AGCAGCAGCGGCGGCGGGAGTCCGCAGTCTTACGAGGAGCTGCAGACGCAGCGGGTCATGGC	AGCAGCAGCGGCGGCGGGAGTCCGCAGT----CGAGGAGCTGCAGACGCAGCGGGTCATGGC	58	73	del	N/A	0.121357
57	AGCAGCAGCGGCGGCGGGAGTCCGCAGTCTTACGAGGAGCTGCAGACGCAGCGGGTCATGGC	AGCAGCAGCGGCGGCGGGAGTCCGCAGTCT----------TGCAGACGCAGCGGGTCATGGC	52	69	del	N/A	0.114707
58	AGCAGCAGCGGCGGCGGGAGTCCGCAGTCTTACGAGGAGCTGCAGACGCAGCGGGTCATGGC	AGCAGCAGCGGCGGCGGGAGTC------------AGGAGCTGCAGACGCAGCGGGTCATGGC	50	67	del	N/A	0.111383
59	AGCAGCAGCGGCGGCGGGAGTCCGCAGTCTTACGAGGAGCTGCAGACGCAGCGGGTCATGGC	AGCAGCAGCGGCGGCGGGAGT---------------------CAGACGCAGCGGGTCATGGC	41	67	del	N/A	0.111383
60	AGCAGCAGCGGCGGCGGGAGTCCGCAGTC-TTACGAGGAGCTGCAGACGCAGCGGGTCATGGC	AGCAGCAGCGGCGGCGGGAGTCCGCAGTCTTTACGAGGAGCTGCAGACGCAGCGGGTCATGTC	63	66	Ins	N/A	0.10972
61	AGCAGCAGCGGCGGCGGGAGTCCGCAGTCTTACGAGGAGCTGCAGACGCAGCGGGTCATGGC	AGCAGCAGCGGCGGCGGGAGTCCGCAG----ACGAGGAGCTGCAGACGCAGCGGGTCATGGC	58	66	del	N/A	0.10972
62	AGCAGCAGCGGCGGCGGGAGTCCGCAGTCTTACGAGGAGCTGCAGACGCAGCGGGTCATGGC	AGCAGCAGCGGCGGCGGGAGTC----------CGAGGAGCTGCAGACGCAGCGGGTCATGGC	52	64	del	N/A	0.106395
63	AGCAGCAGCGGCGGCGGGAGTCCGCAGTCTTACGAGGAGCTGCAGACGCAGCGGGTCATGGC	AGCAGCAGCGGCGGCGGGAGTCCGCAGT-----GAGGAGCTGCAGACGCAGCGGGTCATGGC	57	62	del	N/A	0.103071
64	AGCAGCAGCGGCGGCGGGAGTCCGCAGTCTTACGAGGAGCTGCAGACGCAGCGGGTCATGGC	AGCAGCAGCGGCGGCGGGAGTCCGCAGTCTT----GGAGCTGCAGACGCAGCGGGTCATGGC	58	62	del	N/A	0.103071
65	AGCAGCAGCGGCGGCGGGAGTCCGCAGTCTTACGAGGAGCTGCAGACGCAGCGGGTCATGGC	AGCAGCAGCGGCGGCGGGAGTCCGCAGTCTT---------------CGCAGCGGGTCATGGC	47	60	del	N/A	0.0997456
66	AGCAGCAGCGGCGGCGGGAGTCCGCAGTCTTACGAGGAGCTGCAGACGCAGCGGGTCATGGC	AGCAGCAGCGGCGGCAGGAGTC------------AGGAGCTGCAGACGCAGCGGGTCATGGC	50	60	del	N/A	0.0997456
67	AGCAGCAGCGGCGGCGGGAGTCCGCAGTC-TTACGAGGAGCTGCAGACGCAGCGGGTCATGGC	AGCAGCAGCGGCGGCGGGAGTCCGCAGTCTTTACGAGGAGCTACAGACGCAGCGGGTCATGGC	63	52	Ins	N/A	0.0864462
68	AGCAGCAGCGGCGGCGGGAGTCCGCAGTCTTACGAGGAGCTGCAGACGCAGCGGGTCATGGC	AGCAGCAGCGGCGGTGGGAGTCCGCAGTC-TACGAGGAGCTGCAGACGCAGCGGGTCATGGC	61	52	del	N/A	0.0864462
69	AGCAGCAGCGGCGGCGGGAGTCCGCAGTCTTACGAGGAGCTGCAGACGCAGCGGGTCATGGC	AGCAGCAGTGGCGGCGGGAGTCCGCAGTC-TACGAGGAGCTGCAGACGCAGCGGGTCATGGC	61	51	del	N/A	0.0847838
70	AGCAGCAGCGGCGGCGGGAGTCCGCAGTCTTACGAGGAGCTGCAGACGCAGCGGGTCATGGC	AGCAGCAGCGGTGGCGGGAGTCCGCAGTC-TACGAGGAGCTGCAGACGCAGCGGGTCATGGC	61	51	del	N/A	0.0847838
71	AGCAGCAGCGGCGGCGGGAGTCCGCAGTC-TTACGAGGAGCTGCAGACGCAGCGGGTCATGGC	AGCAGCAGCGGCGGCGGGAGTCCGCAGTCTTTACGAGGAGCTGCAGACACAGCGGGTCATGGC	63	50	Ins	N/A	0.0831214
72	AGCAGCAGCGGCGGCGGGAGTCCGCAGTCTTACGAGGAGCTGCAGACGCAGCGGGTCATGGC	AGCAGCAGCGGCGGCGGGAGTCCGCAGTC--------AGCTGCAGACGCAGCGGGTCATGGC	54	47	del	N/A	0.0781341
73	AGCAGCAGCGGCGGCGGGAGTCCGCAGTCTTACGAGGAGCTGCAGACGCAGCGGGTCATGGC	AGCAGCAGCGGCGGCG-------------------GGAGCTGCAGACGCAGCGGGTCATGGC	43	46	del	N/A	0.0764717
74	AGCAGCAGCGGCGGCGGGAGTCCGCAGTCTTACGAGGAGCTGCAGACGCAGCGGGTCATGGC	AGCAGCAGCGGCGGCGG----------------GAGGAGCTGCAGACGCAGCGGGTCATGGC	46	44	del	N/A	0.0731468
75	AGCAGCAGCGGCGGCGGGAGTCCGCAGTCTTACGAGGAGCTGCAGACGCAGCGGGTCATGGC	AGCAGCAGCGGCGG------------------CGAGGAGCTGCAGACGCAGCGGGTCATGGC	44	44	del	N/A	0.0731468
76	AGCAGCAGCGGCGGCGGGAGTCCGCAGTCTTACGAGGAGCTGCAGACGCAGCGGGTCATGGC	AGCAGCAGCGGCGGCGGGAG---------------GGAGCTGCAGACGCAGCGGGTCATGGC	47	43	del	N/A	0.0714844
77	AGCAGCAGCGGCGGCGGGAGTCCGCAGTC-TTACGAGGAGCTGCAGACGCAGCGGGTCATGGC	AGCAGCAGCGGCGGCAGGAGTCCGCAGTCTTTACGAGGAGCTGCAGACGCAGCGGGTCATGGC	63	41	Ins	N/A	0.0681595
78	AGCAGCAGCGGCGGCGGGAGTCCGCAGTC-TTACGAGGAGCTGCAGACGCAGCGGGTCATGGC	AGCAGCAGCGGCGGCGGGAGTCCGCAGTCTTTACGAGGAGCTGCAGACGCAGCGGGTCATGGT	63	39	Ins	N/A	0.0648347
79	AGCAGCAGCGGCGGCGGGAGTCCGCAGTCTTACGAGGAGCTGCAGACGCAGCGGGTCATGGC	AGTAGCAGCGGCGGCGGGAGTCCGCAGTC-TACGAGGAGCTGCAGACGCAGCGGGTCATGGC	61	38	del	N/A	0.0631722
80	AGCAGCAGCGGCGGCGGGAGTCCGCAGTCTTACGAGGAGCTGCAGACGCAGCGGGTCATGGC	AGCAGCAGCGGCGGCGGGAGTCC------------GGAGCTGCAGACGCAGCGGGTCATGGC	50	38	del	N/A	0.0631722
81	AGCAGCAGCGGCGGCGGGAGTCCGCAGTCTTACGAGGAGCTGCAGACGCAGCGGGTCATGGC	AGCAGCAGCGGCGGCGGGAGTCCGC---------AGGAGCTGCAGACGCAGCGGGTCATGGC	53	37	del	N/A	0.0615098
82	AGCAGCAGCGGCGGCGGGAGTCCGCAGTCTTACGAGGAGCTGCAGACGCAGCGGGTCATGGC	AGCAGCAGCGGCGG--------------------------------CTCAGCGGGTCATGGC	30	37	del	N/A	0.0615098
83	AGCAGCAGCGGCGGCGGGAGTCCGCAGTC-TTACGAGGAGCTGCAGACGCAGCGGGTCATGGC	AGCAGCAGCGGCGGCGGGAGTCCGCAGTCTTTACGAGGAGCTGCAGACGCAGCGGGTCATGCC	63	37	Ins	N/A	0.0615098
84	AGCAGCAGCGGCGGCGGGAGTCCGCAGTCTT-ACGAGGAGCTGCAGACGCAGCGGGTCATGGC	AGCAGCAGCGGCGGCGGGAGTCCGCAGTCTTGACGAGGAGCTGCAGACGCAGCGGGTCATGGC	63	36	Ins	N/A	0.0598474
85	AGCAGCAGCGGCGGCGGGAGTCCGCAGTCTTACGAGGAGCTGCAGACGCAGCGGGTCATGGC	AGCAGCAGCGGCGGCGGGAGTCCACAGTC-TACGAGGAGCTGCAGACGCAGCGGGTCATGGC	61	35	del	N/A	0.058185
86	AGCAGCAGCGGCGGCGGGAGTCCGCAGTC-TTACGAGGAGCTGCAGACGCAGCGGGTCATGGC	AGCAGCAGCGGCGGCGGGAGTCCGCAGTCGTTACGAGGAGCTGCAGACGCAGCGGGTCATGGC	63	35	Ins	N/A	0.058185
87	AGCAGCAGCGGCGGCGGGAGTCCGCAGTC-TTACGAGGAGCTGCAGACGCAGCGGGTCATGGC	AGCAGCAGCGGCGGCGAGAGTCCGCAGTCTTTACGAGGAGCTGCAGACGCAGCGGGTCATGGC	63	34	Ins	N/A	0.0565225
88	AGCAGCAGCGGCGGCGGGAGTCCGCAGTCTTACGAGGAGCTGCAGACGCAGCGGGTCATGGC	AGCAGCAGCGGCGGCGGGAGTCCGC------ACGAGGAGCTGCAGACGCAGCGGGTCATGGC	56	33	del	N/A	0.0548601
89	AGCAGCAGCGGCGGCGGGAGTCCGCAGTC-TTACGAGGAGCTGCAGACGCAGCGGGTCATGGC	AGCAGCAGCGGCGGCGGGAGTCCGCAGTCTTTACGAGGCGCTGCAGACGCAGCGGGTCATGGC	63	32	Ins	N/A	0.0531977
90	AGCAGCAGCGGCGGCGGGAGTCCGCAGTC-TTACGAGGAGCTGCAGACGCAGCGGGTCATGGC	AGCAGCAGCGGCGGCGGGAGTCCGCAGTCTTTACGAGGAGCTGTAGACGCAGCGGGTCATGGC	63	30	Ins	N/A	0.0498728
91	AGCAGCAGCGGCGGCGGGAGTCCGCAGTC-TTACGAGGAGCTGCAGACGCAGCGGGTCATGGC	AGCAGCAGCGGCGGCGGGAGTCCGCAGTCTTTACGAGGAGCTGCAGACGCAGCGGGTCATGGA	63	30	Ins	N/A	0.0498728
92	AGCAGCAGCGGCGGCGGGAGTCCGCAGTC-TTACGAGGAGCTGCAGACGCAGCGGGTCATGGC	AGCAGCAGCGGCGGCGGGAGTCCGTAGTCTTTACGAGGAGCTGCAGACGCAGCGGGTCATGGC	63	30	Ins	N/A	0.0498728
93	AGCAGCAGCGGCGGCGGGAGTCCGCAGTCTTACGAGGAGCTGCAGACGCAGCGGGTCATGGC	AACAGCAGCGGCGGCGGGAGTCCGCAGTCTTACGAGGAGCTGCAGACGCAGCGGGTCATGGC	62	27	WT or Sub	N/A	0.0448855
94	AGCAGCAGCGGCGGCGGGAGTCCGCAGTC-TTACGAGGAGCTGCAGACGCAGCGGGTCATGGC	AGCAGCAGCGGCGGCGGGAGTCCGCAGTCTTTACGAGGAGCTGCAGACGCAGCGGGTCATGAC	63	27	Ins	N/A	0.0448855
95	AGCAGCAGCGGCGGCGGGAGTCCGCAGTC-TTACGAGGAGCTGCAGACGCAGCGGGTCATGGC	AGCAGCAGCGGCGGCGGGAGTCCGCAGTCTTTACGAGGAGTTGCAGACGCAGCGGGTCATGGC	63	26	Ins	N/A	0.0432231
96	AGCAGCAGCGGCGGCGGGAGTCCGCAGTC-TTACGAGGAGCTGCAGACGCAGCGGGTCATGGC	AGCAGCAGCGGCGACGGGAGTCCGCAGTCTTTACGAGGAGCTGCAGACGCAGCGGGTCATGGC	63	26	Ins	N/A	0.0432231
97	AGCAGCAGCGGCGGCGGGAGTCCGCAGTCTTACGAGGAGCTGCAGACGCAGCGGGTCATGGC	AGCAGCAGCGGCG----------------------------GCAGACGCAGCGGGTCATGGC	34	25	del	N/A	0.0415607
98	AGCAGCAGCGGCGGCGGGAGTCCGCAGTC-TTACGAGGAGCTGCAGACGCAGCGGGTCATGGC	AGCAGCAGCGGCGGCGGGAGTCCGCAGTCTTTACGAGGAACTGCAGACGCAGCGGGTCATGGC	63	23	Ins	N/A	0.0382358
99	AGCAGCAGCGGCGGCGGGAGTCCGCAGTCTTACGAGGAGCTGCAGACGCAGCGGGTCATGGC	AGCAACAGCGGCGGCGGGAGTCCGCAGTC-TACGAGGAGCTGCAGACGCAGCGGGTCATGGC	61	23	del	N/A	0.0382358
100	AGCAGCAGCGGCGGCGGGAGTCCGCAGTC-TTACGAGGAGCTGCAGACGCAGCGGGTCATGGC	AGCAGCAGCGGCGGCGGGAGTCTGCAGTCTTTACGAGGAGCTGCAGACGCAGCGGGTCATGGC	63	23	Ins	N/A	0.0382358
101	AGCAGCAGCGGCGGCGGGAGTCCGCAGTCTTACGAGGAGCTGCAGACGCAGCGGGTCATGGC	AGCAGCA---GCGGCGGGAGTCCGCAGTC-TACGAGGAGCTGCAGACGCAGCGGGTCATGGC	58	23	del	N/A	0.0382358
102	AGCAGCAGCGGCGGCGGGAGTCCGCAGTCTTACGAGGAGCTGCAGACGCAGCGGGTCATGGC	AGCAGCAGCGGCGGCAGGAGTCCGCAGTC-TACGAGGAGCTGCAGACGCAGCGGGTCATGGC	61	23	del	N/A	0.0382358
103	AGCAGCAGCGGCGGCGGGAGTCCGCAGTCTTACGAGGAGCTGCAGACGCAGCGGGTCATGGC	GGCAGCAGCGGCGGCGGGAGTCCGCAGTC-TACGAGGAGCTGCAGACGCAGCGGGTCATGGC	61	22	del	N/A	0.0365734
104	AGCAGCAGCGGCGGCGGGAGTCCGCAGTCTTACGAGGAGCTGCAGACGCAGCGGGTCATGGC	AGCAGCAGCGGCG-------------------------------------GCGGGTCATGGC	25	21	del	N/A	0.034911
105	AGCAGCAGCGGCGGCGGGAGTCCGCAGTCTTACGAGGAGCTGCAGACGCAGCGGGTCATGGC	AGCAGCAGCGGCGGCGGGAGTCC------------------GCAGACGCAGCGGGTCATGGC	44	21	del	N/A	0.034911
106	AGCAGCAGCGGCGGCGGGAGTCCGCAGTCTTACGAGGAGCTGCAGACGCAGCGGGTCATGGC	AGCAGCAGCGGCGGCGGGAGTCCGCAGTC-TACGAGGAGCTGCAGACGCAGTGGGTCATGGC	61	21	del	N/A	0.034911
107	AGCAGCAGCGGCGGCGGGAGTCCGCAGTCTTACGAGGAGCTGCAGACGCAGCGGGTCATGGC	AGCAGCAGTGGCGGCGGGAGTCCGCAGTCTT--GAGGAGCTGCAGACGCAGCGGGTCATGGC	60	21	del	N/A	0.034911
108	AGCAGCAGCGGCGGCGGGAGTCCGCAGTCTTACGAGGAGCTGCAGACGCAGCGGGTCATGGC	AACAGCAGCGGCGGCGGGAGTCCGCAGTC-TACGAGGAGCTGCAGACGCAGCGGGTCATGGC	61	20	del	N/A	0.0332485
109	AGCAGCAGCGGCGGCGGGAGTCCGCAGTCTTACGAGGAGCTGCAGACGCAGCGGGTCATGGC	AGCAGCAGCGGCGGCGGGAGTCCGCAGT-----------CTGCAGACGCAGCGGGTCATGGC	51	19	del	N/A	0.0315861
110	AGCAGCAGCGGCGGCGGGAGTCCGCAGTCTTACGAGGAGCTGCAGACGCAGCGGGTCATGGC	AGTAGCAGCGGCGGCGGGAGTCCGCAGTCTT--GAGGAGCTGCAGACGCAGCGGGTCATGGC	60	19	del	N/A	0.0315861
111	AGCAGCAGCGGCGGCGGGAGTCCGCAGTC-TTACGAGGAGCTGCAGACGCAGCGGGTCATGGC	AGCAGCAGCGGCGGCGGGAGTCCGCAGTCTTTACGAGGAGGTGCAGACGCAGCGGGTCATGGC	63	19	Ins	N/A	0.0315861
112	AGCAGCAGCGGCGGCGGGAGTCCGCAGTC-TTACGAGGAGCTGCAGACGCAGCGGGTCATGGC	AGCAGCAGCGGCGGCGGGAGTCCGCAGTCTTTACGAGGAGCTGCAGACGCGGCGGGTCATGGC	63	18	Ins	N/A	0.0299237
113	AGCAGCAGCGGCGGCGGGAGTCCGCAGTCTTACGAGGAGCTGCAGACGCAGCGGGTCATGGC	AGCAGCAGCGGCGGCGGGAGTCCACAGTCTT--GAGGAGCTGCAGACGCAGCGGGTCATGGC	60	18	del	N/A	0.0299237
114	AGCAGCAGCGGCGGCGGGAGTCCGCAGTC-TTACGAGGAGCTGCAGACGCAGCGGGTCATGGC	AGCAGCAGCGGCGGCGGGAGTCCGCAGTCTTTACGAGGAGCTGCTGACGCAGCGGGTCATGGC	63	18	Ins	N/A	0.0299237
115	AGCAGCAGCGGCGGCGGGAGTCCGCAGTCTTACGAGGAGCTGCAGACGCAGCGGGTCATGGC	AGCAGCAGCGGCGGTGGGAGTCCGCAGTCTT--GAGGAGCTGCAGACGCAGCGGGTCATGGC	60	17	del	N/A	0.0282613
116	AGCAGCAGCGGCGGCGGGAGTCCGCAGTC-TTACGAGGAGCTGCAGACGCAGCGGGTCATGGC	AGCAGCAGCGGCGGCGGGAGTCCGCAGTCTTTATGAGGAGCTGCAGACGCAGCGGGTCATGGC	63	17	Ins	N/A	0.0282613
117	AGCAGCAGCGGCGGCGGGAGTCCGCAGTC-TTACGAGGAGCTGCAGACGCAGCGGGTCATGGC	AGCAGCAGCGACGGCGGGAGTCCGCAGTCTTTACGAGGAGCTGCAGACGCAGCGGGTCATGGC	63	17	Ins	N/A	0.0282613
118	AGCAGCAGCGGCGGCGGGAGTCCGCAGTCTTACGAGGAGCTGCAGACGCAGCGGGTCATGGC	AGCAGCAGCGGCGGCGGGAGTCCGCAGTC-TACGAGGAGCTGCAGACACAGCGGGTCATGGC	61	17	del	N/A	0.0282613
119	AGCAGCAGCGGCGGCGGGAGTCCGCAGTCTTACGAGGAGCTGCAGACGCAGCGGGTCATGGC	AGCAGCAGCGGCGGCGGGAGTCCGCAGT-TTACGAGGAGCTGCAGACGCAGCGGGTCATGGC	61	17	del	N/A	0.0282613
120	AGCAGCAGCGGCGGCGGGAGTCCGCAGTC-TTACGAGGAGCTGCAGACGCAGCGGGTCATGGC	AGCAGCAGCGGCGGCGGGAGTCCGCAGGCTTTACGAGGAGCTGCAGACGCAGCGGGTCATGGC	63	17	Ins	N/A	0.0282613
121	AGCAGCAGCGGCGGCGGGAGTCCGCAGTC-TTACGAGGAGCTGCAGACGCAGCGGGTCATGGC	AGCAGCAGCGGCAGCGGGAGTCCGCAGTCTTTACGAGGAGCTGCAGACGCAGCGGGTCATGGC	63	15	Ins	N/A	0.0249364
122	AGCAGCAGCGGCGGCGGGAGTCCGCAGTCTTACGAGGAGCTGCAGACGCAGCGGGTCATGGC	AGCAGTAGCGGCGGCGGGAGTCCGCAGTC-TACGAGGAGCTGCAGACGCAGCGGGTCATGGC	61	15	del	N/A	0.0249364
123	AGCAGCAGCGGCGGCGGGAGTCCGCAGTC-TTACGAGGAGCTGCAGACGCAGCGGGTCATGGC	AGCAGCAGCGGCGGCGGGAGTCCGCAGTCTTTACGAGGAGCTGCAGACGCAGCGGGTTATGGC	63	15	Ins	N/A	0.0249364
124	AGCAGCAGCGGCGGCGGGAGTCCGCAGTC-TTACGAGGAGCTGCAGACGCAGCGGGTCATGGC	AGCAGCAGCGGCGGCGGGAGTCCGCAGTCTTTACGAGGAGCTGCAGACGCAGCGGATCATGGC	63	15	Ins	N/A	0.0249364
125	AGCAGCAGCGGCGGCGGGAGTCCGCAGTC-TTACGAGGAGCTGCAGACGCAGCGGGTCATGGC	AGCAGCAGCGGCGGCGGGAGTCCGCAGTCTTTACGAGGAGCTGCAGACGCAGCGGGTAATGGC	63	15	Ins	N/A	0.0249364
126	AGCAGCAGCGGCGGCGGGAGTCCGCAGTCTTACGAGGAGCTGCAGACGCAGCGGGTCATGGC	AGCAGCAGCGGCGGCGGGAGTCCGCAGTC-TACGAGGAGCTGCAGATGCAGCGGGTCATGGC	61	15	del	N/A	0.0249364
127	AGCAGCAGCGGCGGCGGGAGTCCGCAGTC-TTACGAGGAGCTGCAGACGCAGCGGGTCATGGC	AGCAGCAGCGGCGGCGGGAGTCCGCAGTCTTTACGAGGAGCTGCAGATGCAGCGGGTCATGGC	63	14	Ins	N/A	0.023274
128	AGCAGCAGCGGCGGCGGGAGTCCGCAGTCTTACGAGGAGCTGCAGACGCAGCGGGTCATGGC	AGCAGCAGCGGCGGCGGGAGTCCGCAGT------------------CGCAGCGGGTCATGGC	44	14	del	N/A	0.023274
129	AGCAGCAGCGGCGGCGGGAGTCCGCAGTCTTACGAGGAGCTGCAGACGCAGCGGGTCATGGC	AGCAGCAGCGGCGGC-----------------------GCTGCAGACGCAGCGGGTCATGGC	39	14	del	N/A	0.023274
130	AGCAGCAGCGGCGGCGGGAGTCCGCAGTC-TTACGAGGAGCTGCAGACGCAGCGGGTCATGGC	AGCAGCAGCGGCGGCGGGAGTCCGCAGTCTTTACGAGGAGCTGCAGACGCAGCGGGTCACGGC	63	14	Ins	N/A	0.023274
131	AGCAGCAGCGGCGGCGGGAGTCCGCAGTC-TTACGAGGAGCTGCAGACGCAGCGGGTCATGGC	AGCAGCAGCGGCGGCGGGAGTCCGCAGTCTTTACGAGGAGCTGCAGACGCAGCGGGTCATAGC	63	13	Ins	N/A	0.0216116
132	AGCAGCAGCGGCGGCGGGAGTCCGCAGTCTT-------------------------------------------------------------------------------------------------------------------------------------ACGA----------------------GGAGCTGCAGACGCAGCGGGTCATGGC	AGCAGCAGCGGCGGCGGGAGTCCGCAGTCTTCGGTCCTTCGGGCACCTCGACGTCGGCGGTGACGGTGAAGCCGAGCCGCTCGTAGAAGGGGAGGTTGCGGGGCGCGGAGGTCTCCAGGAAGGCGGGCACCCCGGCGCGCTCGGCCGCCTCCACTCCGGGGAGCACGACGGCGCTGCCCAGACCCTTGCCCGAGCTGCAGACGCAGCGGGTCATGGC	217	13	Ins	N/A	0.0216116
133	AGCAGCAGCGGCGGCGGGAGTCCGCAGTCT-TACGAGGAGCTGCAGACGCAGCGGGTCATGGC	AGCAGCAGCGGCGGCGGGAGTCCGCAGTCTGTACGAGGAGCTGCAGACGCAGCGGGTCATGGC	63	13	Ins	N/A	0.0216116
134	AGCAGCAGCGGCGGCGGGAGTCCGCAGTCTTACGAGGAGCTGCAGACGCAGCGGGTCATGGC	AGCAGCAGCGGCGGCGGGAGTCCGC------------AGCTGCAGACGCAGCGGGTCATGGC	50	12	del	N/A	0.0199491
135	AGCAGCAGCGGCGGCGGGAGTCCGCAGTC-TTACGAGGAGCTGCAGACGCAGCGGGTCATGGC	AGCAGCAGCGGCGGCGGGAGTCCGCAGTCTTTACGAGGAGCTGCAGACGCAGCGAGTCATGGC	63	12	Ins	N/A	0.0199491
136	AGCAGCAGCGGCGGCGGGAGTCCGCAGTC-TTACGAGGAGCTGCAGACGCAGCGGGTCATGGC	AGCAGCAGCGGCGGCGGGAGTCCGCAGTCTTTACGAGGAGCTGCAGACGCAACGGGTCATGGC	63	12	Ins	N/A	0.0199491
137	AGCAGCAGCGGCGGCGGGAGTCCGCAGTCTTACGAGGAGCTGCAGACGCAGCGGGTCATGGC	AGCAGCAGCGGCGGCGGGAGTCCGCAGTC-TACGAGGAGCTGCAGACGCAGCGGGTCATGTC	61	12	del	N/A	0.0199491
138	AGCAGCAGCGGCGGCGGGAGTCCGCAGTCTTACGAGGAGCTGCAGACGCAGCGGGTCATGGC	AGCAGCAGCGGTGGCGGGAGTCCGCAGTCTT-CGAGGAGCTGCAGACGCAGCGGGTCATGGC	61	11	del	N/A	0.0182867
139	AGCAGCAGCGGCGGCGGGAGTCCGCAGTCTTACGAGGAGCTGCAGACGCAGCGGGTCATGGC	AGCAGTAGCGGCGGCGGGAGTCCGCAGTCTT--GAGGAGCTGCAGACGCAGCGGGTCATGGC	60	11	del	N/A	0.0182867
140	AGCAGCAGCGGCGGCGGGAGTCCGCAGTC-TTACGAGGAGCTGCAGACGCAGCGGGTCATGGC	AGCAGCAACGGCGGCGGGAGTCCGCAGTCTTTACGAGGAGCTGCAGACGCAGCGGGTCATGGC	63	11	Ins	N/A	0.0182867
141	AGCAGCAGCGGCGGCGGGAGTCCGCAGTCTTACGAGGAGCTGCAGACGCAGCGGGTCATGGC	AGCAGCAGCGGCGGCGGGAGTCCGCAGTCTT--GAGGAGCTGCAGACGCAGTGGGTCATGGC	60	11	del	N/A	0.0182867
142	AGCAGCAGCGGCGGCGGGAGTCCGCAGTC-TTACGAGGAGCTGCAGACGCAGCGGGTCATGGC	AGCAGCAGCGGCGGCGGGAGTCCGCAGTCTTTACGAGGAGCTGCGGACGCAGCGGGTCATGGC	63	11	Ins	N/A	0.0182867
143	AGCAGCAGCGGCGGCGGGAGTCCGCAGTCTTACGAGGAGCTGCAGACGCAGCGGGTCATGGC	AGCAGCAGCGGCGGCGGGAGGCCGCAGTCTT--GAGGAGCTGCAGACGCAGCGGGTCATGGC	60	10	del	N/A	0.0166243
144	AGCAGCAGCGGCGGCGGGAGTCCGCAGTC-TTACGAGGAGCTGCAGACGCAGCGGGTCATGGC	AGCAGCAGCGGCGGCGGGAGTCCGCAGTCTTTACGAGGAGCTGCAGACGCAGCGGGTCGTGGC	63	10	Ins	N/A	0.0166243
145	AGCAGCAGCGGCGGCGGGAGTCCGCAGTCT--TACGAGGAGCTGCAGACGCAGCGGGTCATGGC	AGCAGCAGTGGCGGCGGGAGTCCGCAGTCTTATACGAGGAGCTGCAGACGCAGCGGGTCATGGC	64	10	Ins	N/A	0.0166243
146	AGCAGCAGCGGCGGCGGGAGTCCGCAGTCTTACGAGGAGCTGCAGACGCAGCGGGTCATGGC	AGCAGCAGCGGCGGCGGGAGTCCGTAGTC-TACGAGGAGCTGCAGACGCAGCGGGTCATGGC	61	10	del	N/A	0.0166243
147	AGCAGCAGCGGCGGCGGGAGTCCGCAGTCTTACGAGGAGCTGCAGACGCAGCGGGTCATGGC	AGCAGCAGCGGCGGCGGGAGTCCGCAGTCTT--GAGGAGCTGCAGACGCAGCGGGTCATTGC	60	10	del	N/A	0.0166243
148	AGCAGCAGCGGCGGCGGGAGTCCGCAGTCTTACGAGGAGCTGCAGACGCAGCGGGTCATGGC	AGCAGCAGCGGCGGCGAGAGTCCGCAGTC-TACGAGGAGCTGCAGACGCAGCGGGTCATGGC	61	9	del	N/A	0.0149618
149	AGCAGCAGCGGCGGCGGGAGTCCGCAGTCTTACGAGGAGCTGCAGACGCAGCGGGTCATGGC	AGCAGCAGCGGCGGCGGGAGTCCGCAGTC-TACGAGGAGCTACAGACGCAGCGGGTCATGGC	61	9	del	N/A	0.0149618
150	AGCAGCAGCGGCGGCGGGAGTCCGCAGTCTTACGAGGAGCTGCAGACGCAGCGGGTCATGGC	GGCAGCAGCGGCG----------------------------GCAGACGCAGCGGGTCATGGC	34	9	del	N/A	0.0149618
151	AGCAGCAGCGGCGGCGGGAGTCCGCAGTCTTACGAGGAGCTGCAGACGCAGCGGGTCATGGC	AGCAGCAGCGGCGGCGGGAGTCCGCAGT-GTACGAGGAGCTGCAGACGCAGCGGGTCATGGC	61	9	del	N/A	0.0149618
152	AGCAGCAGCGGCGGCGGGAGTCCGCAGTC-TTACGAGGAGCTGCAGACGCAGCGGGTCATGGC	AGCAGCAGCGGCGGCGGGAGTCCGCAGTCTTTACGAGGAGCCGCAGACGCAGCGGGTCATGGC	63	9	Ins	N/A	0.0149618
153	AGCAGCAGCGGCGGCGGGAGTCCGCAGTC-TTACGAGGAGCTGCAGACGCAGCGGGTCATGGC	AGCAGCAGCGGCGGCGGGAGTCCGCAGTCTTTACGAGGAGCTGCAGACGCAGCGGGCCATGGC	63	9	Ins	N/A	0.0149618
154	AGCAGCAGCGGCGGCGGGAGTCCGCAGTCTTACGAGGAGCTGCAGACGCAGCGGGTCATGGC	AGCAGCAGCGGCGGCGGGAGTCCGCAGTC-GACGAGGAGCTGCAGACGCAGCGGGTCATGGC	61	9	del	N/A	0.0149618
155	AGCAGCAGCGGCGGCGGGAGTCCGCAGTCTTACGAGGAGCTGCAGACGCAGCGGGTCATGGC	AGCAGCAACGGCGGCGGGAGTCCGCAGTC-TACGAGGAGCTGCAGACGCAGCGGGTCATGGC	61	9	del	N/A	0.0149618
156	AGCAGCAGCGGCGGCGGGAGTCCGCAGTCTTACGAGGAGCTGCAGACGCAGCGGGTCATGGC	AGCAGCAGTGGCGGCGGGAGTCCGCAGTCTTACGAGGAGCTGCAGACGCAGCGGGTCATGGC	62	9	WT or Sub	N/A	0.0149618
157	AGCAGCAGCGGCGGCGGGAGTCCGCAGTCTTACGAGGAGCTGCAGACGCAGCGGGTCATGGC	AGCAACAGCGGCGGCGGGAGTCCGCAGTCTT--GAGGAGCTGCAGACGCAGCGGGTCATGGC	60	9	del	N/A	0.0149618
158	AGCAGCAGCGGCGGCGGGAGTCCGCAGTC-TTACGAGGAGCTGCAGACGCAGCGGGTCATGGC	AGCAGCAGCGGCGGCGGGAATCCGCAGTCTTTACGAGGAGCTGCAGACGCAGCGGGTCATGGC	63	9	Ins	N/A	0.0149618
159	AGCAGCAGCGGCGGCGGGAGTCCGCAGTCTTACGAGGAGCTGCAGACGCAGCGGGTCATGGC	AGCAGCAGCGGCGGCGGGAGTCCGCAGTC-TACGAGGAGCTGCAGACGCAGCGGGTCATGCC	61	9	del	N/A	0.0149618
160	AGCAGCAGCGGCGGCGGGAGTCCGCAGTCTTACGAGGAGCTGCAGACGCAGCGGGTCATGGC	AGTAGCAGCGGCGGCGGGAGTCCGCAGTCTTACGAGGAGCTGCAGACGCAGCGGGTCATGGC	62	9	WT or Sub	N/A	0.0149618
161	AGCAGCAGCGGCGGCGGGAGTCCGCAGTC-TTACGAGGAGCTGCAGACGCAGCGGGTCATGGC	AGCAGCAGCGGCGGCGGGGGTCCGCAGTCTTTACGAGGAGCTGCAGACGCAGCGGGTCATGGC	63	8	Ins	N/A	0.0132994
162	AGCAGCAGCGGCGGCGGGAGTCCGCAGTCTTACGAGGAGCTGCAGACGCAGCGGGTCATGGC	AACAGCAGCGGCGGCGGGAGTCCGCAGTCTT--GAGGAGCTGCAGACGCAGCGGGTCATGGC	60	8	del	N/A	0.0132994
163	AGCAGCAGCGGCGGCGGGAGTCCGCAGTCTTACGAGGAGCTGCAGACGCAGCGGGTCATGGC	AGCAGCAGCGGCGGCGGGAGTCCGCAGTC-TACGAGGAGCTGTAGACGCAGCGGGTCATGGC	61	8	del	N/A	0.0132994
164	AGCAGCAGCGGCGGCGGGAGTCCGCAGTCTTACGAGGAGCTGCAGACGCAGCGGGTCATGGC	AGCAGCAGCGGCGGCGGGAGTCCGCAGTC-TACGAGGAGCTGCAGACGCAGCGGGTCATGGT	61	8	del	N/A	0.0132994
165	AGCAGCAGCGGCGGCGGGAGTCCGCAGTCTTACGAGGAGCTGCAGACGCAGCGGGTCATGGC	AGCAGCAGCGGCGGCGGGAGTCCGCAGTCTT---AGGAGCTACAGACGCAGCGGGTCATGGC	59	8	del	N/A	0.0132994
166	AGCAGCAGCGGCGGCGGGAGTCCGCAGTC-TTACGAGGAGCTGCAGACGCAGCGGGTCATGGC	AGCAGCAGCGGCGGCGGGAGTCCGCAGTCTTTACGAAGAGCTGCAGACGCAGCGGGTCATGGC	63	8	Ins	N/A	0.0132994
167	AGCAGCAGCGGCGGCGGGAGTCCGCAGTC-TTACGAGGAGCTGCAGACGCAGCGGGTCATGGC	AGCAGCAGCGGCGGGGGGAGTCCGCAGTCTTTACGAGGAGCTGCAGACGCAGCGGGTCATGGC	63	8	Ins	N/A	0.0132994
168	AGCAGCAGCGGCGGCGGGAGTCCGCAGTC-TTACGAGGAGCTGCAGACGCAGCGGGTCATGGC	AGCAGCAGCGGCGGCGGGAGTCCGCAGTCTTTACGAGGGGCTGCAGACGCAGCGGGTCATGGC	63	8	Ins	N/A	0.0132994
169	AGCAGCAGCGGCGGCGGGAGTCCGCAGTC-TTACGAGGAGCTGCAGACGCAGCGGGTCATGGC	AGCAGCAGCGGCGGCGGAAGTCCGCAGTCTTTACGAGGAGCTGCAGACGCAGCGGGTCATGGC	63	8	Ins	N/A	0.0132994
170	AGCAGCAGCGGCGGCGGGAGTCCGCAGTCTTACGAGGAGCTGCAGACGCAGCGGGTCATGGC	AGCAGCAGCGGCGGCGGGAGTCCGCAGTC-TACGAGGAGCTGCAGACGCAGCGGGTCATGGA	61	8	del	N/A	0.0132994
171	AGCAGCAGCGGCGGCGGGAGTCCGCAGTC-TTACGAGGAGCTGCAGACGCAGCGGGTCATGGC	AGCAGCAGCGGCGGCGGGAGTCCGCAGTCTTTACGAGGAGCTGCAGACGCAGCTGGTCATGGC	63	8	Ins	N/A	0.0132994
172	AGCAGCAGCGGCGGCGGGAGTCCGCAGTC-TTACGAGGAGCTGCAGACGCAGCGGGTCATGGC	AGCAGCAGCGGCGGCGGGAGTCCGCAGTCTTTACAAGGAGCTGCAGACGCAGCGGGTCATGGC	63	8	Ins	N/A	0.0132994
173	AGCAGCAGCGGCGGCGGGAGTCCGCAGTCTTACGAGGAGCTGCAGACGCAGCGGGTCATGGC	AGCAGCAGTGGCGGCGGGAGTCCGCAGTCTT-------------GACGCAGCGGGTCATGGC	49	8	del	N/A	0.0132994
174	AGCAGCAGCGGCGGCGGGAGTCCGCAGTC-TTACGAGGAGCTGCAGACGCAGCGGGTCATGGC	AGCAGCAGCGGCGGCGGGAGTCCGCAATCTTTACGAGGAGCTGCAGACGCAGCGGGTCATGGC	63	8	Ins	N/A	0.0132994
175	AGCAGCAGCGGCGGCGGGAGTCCGCAGTCTTACGAGGAGCTGCAGACGCAGCGGGTCATGGC	AGCAGCAGCGGCGGCGGGAGTCCGCAGTC------GGAGCTGCAGACGCAGCGGGTCATGGC	56	8	del	N/A	0.0132994
176	AGCAGCAGCGGCGGCGGGAGTCCGCAGTCTTACGAGGAGCTGCAGACGCAGCGGGTCATGGC	AGCAGCAGCGGCGGCGGGAGTCCGGAGTC-TACGAGGAGCTGCAGACGCAGCGGGTCATGGC	61	8	del	N/A	0.0132994
177	AGCAGCAGCGGCGGCGGGAGTCCGCAGTC-TTACGAGGAGCTGCAGACGCAGCGGGTCATGGC	AGCAGCAGCGGCGGCGGGAGACCGCAGTCTTTACGAGGAGCTGCAGACGCAGCGGGTCATGGC	63	8	Ins	N/A	0.0132994
178	AGCAGCAGCGGCGGCGGGAGTCCGCAGTCTTACGAGGAGCTGCAGACGCAGCGGGTCATGGC	AGCAGCAGCGGCGGCGGGAGTCCGCAGTC-TATGAGGAGCTGCAGACGCAGCGGGTCATGGC	61	7	del	N/A	0.011637
179	AGCAGCAGCGGCGGCGGGAGTCCGCAGTC-TTACGAGGAGCTGCAGACGCAGCGGGTCATGGC	AGCAGCAGCGGCGGCGGGAGTCCGCAGTCTTTACGAGGAGCTGCAGACGCAGCGGGTCAGGGC	63	7	Ins	N/A	0.011637
180	AGCAGCAGCGGCGGCGGGAGTCCGCAGTC-TTACGAGGAGCTGCAGACGCAGCGGGTCATGGC	AGCAGCAGCGGCGGCTGGAGTCCGCAGTCTTTACGAGGAGCTGCAGACGCAGCGGGTCATGGC	63	7	Ins	N/A	0.011637
181	AGCAGCAGCGGCGGCGGGAGTCCGCAGTCTTACGAGGAGCTGCAGACGCAGCGGGTCATGGC	AGCAGCAGCGGCGGCGGGAGTCCGCAGTCTT--GAGGAGCCGCAGACGCAGCGGGTCATGGC	60	7	del	N/A	0.011637
182	AGCAGCAGCGGCGGCGGGAGTCCGCAGTC-TTACGAGGAGCTGCAGACGCAGCGGGTCATGGC	AGCAGCAGCGGCGGCGGGAGTCCGCAGTCTTTACGAGGATCTGCAGACGCAGCGGGTCATGGC	63	7	Ins	N/A	0.011637
183	AGCAGCAGCGGCGGCGGGAGTCCGCAGTCTTACGAGGAGCTGCAGACGCAGCGGGTCATGGC	AGCAGCAGCGGCGGCGGGAGTCCGCAGTC-TACGAGGAGCTGCAGACGCAGCGGGTCACGGC	61	7	del	N/A	0.011637
184	AGCAGCAGCGGCGGCGGGAGTCCGCAGTC-TTACGAGGAGCTGCAGACGCAGCGGGTCATGGC	AGCAGCAGCGGCGGCGGGAGTCCGCCGTCTTTACGAGGAGCTGCAGACGCAGCGGGTCATGGC	63	7	Ins	N/A	0.011637
185	AGCAGCAGCGGCGGCGGGAGTCCGCAGTCT-TACGAGGAGCTGCAGACGCAGCGGGTCATGGC	AGCAGCAGCGGCGGCGGGAGTCCGCAGTCTCTACGAGGAGCTGCAGACGCAGCGGGTCATGGC	63	7	Ins	N/A	0.011637
186	AGCAGCAGCGGCGGCGGGAGTCCGCAGTC-TTACGAGGAGCTGCAGACGCAGCGGGTCATGGC	AGCAGCAGCGGCGGCGGGAGTCAGCAGTCTTTACGAGGAGCTGCAGACGCAGCGGGTCATGGC	63	7	Ins	N/A	0.011637
187	AGCAGCAGCGGCGGCGGGAGTCCGCAGTCTTACGAGGAGCTGCAGACGCAGCGGGTCATGGC	AGCAGCAGCGGCGGCGGGAGTCCGCAGTCTT--GAGGAGCTGCAGACGCAGCGGGTCATGTC	60	7	del	N/A	0.011637
188	AGCAGCAGCGGCGGCGGGAGTCCGCAGTC-TTACGAGGAGCTGCAGACGCAGCGGGTCATGGC	AGCAGCAGCGGCGGCGGGAGTCCGCAGTCTTTACGATGAGCTGCAGACGCAGCGGGTCATGGC	63	7	Ins	N/A	0.011637
189	AGCAGCAGCGGCGGCGGGAGTCCGCAGTC-TTACGAGGAGCTGCAGACGCAGCGGGTCATGGC	AGCAGCGGCGGCGGCGGGAGTCCGCAGTCTTTACGAGGAGCTGCAGACGCAGCGGGTCATGGC	63	6	Ins	N/A	0.00997456
190	AGCAGCAGCGGCGGCGGGAGTCCGCAGTC-TTACGAGGAGCTGCAGACGCAGCGGGTCATGGC	AGCAGCAGCGGCGGCGGGAGTCCGCAGTCTTTACGAGGAGCTGCAGACGCAGCGGGTCATGGG	63	6	Ins	N/A	0.00997456
191	AGCAGCAGCGGCGGCGGGAGTCCGCAGTCTTACGAGGAGCTGCAGACGCAGCGGGTCATGGC	GGCAGCAGCGGCGGCGGGAGTCCGCAGTCTT--GAGGAGCTGCAGACGCAGCGGGTCATGGC	60	6	del	N/A	0.00997456
192	AGCAGCAGCGGCGGCGGGAGTCCGCAG--TCTTACGAGGAGCTGCAGACGCAGCGGGTCATGGC	AGCAGCAGCGGCGGCGGGAGTCCGCAGGCTTTTACGAGGAGCTGCAGACGCAGCGGGTCATGGC	64	6	Ins	N/A	0.00997456
193	AGCAGCAGCGGCGGCGGGAGTCCGCAGTCTTACGAGGAGCTGCAGACGCAGCGGGTCATGGC	AGTAGCAGCGGCGGCGGGAGTCCGCAGTCTT---AGGAGCTGCAGACGCAGCGGGTCATGGC	59	6	del	N/A	0.00997456
194	AGCAGCAGCGGCGGCGGGAGTCCGCAGTC-TTACGAGGAGCTGCAGACGCAGCGGGTCATGGC	AGCAGCAGCTGCGGCGGGAGTCCGCAGTCTTTACGAGGAGCTGCAGACGCAGCGGGTCATGGC	63	6	Ins	N/A	0.00997456
195	AGCAGCAGCGGCGGCGGGAGTCCGCAGTC-TTACGAGGAGCTGCAGACGCAGCGGGTCATGGC	AGCAGCAGCGGCGGCGGGAGTCCGCAGTCTTTACGAGGAGCTGCAGGCGCAGCGGGTCATGGC	63	6	Ins	N/A	0.00997456
196	AGCAGCAGCGGCGGCGGGAGTCCGCAGTCTTACGAGGAGCTGCAGACGCAGCGGGTCATGGC	AACAGCAGCGGCGGCGGGAGTCCGCAGTCTT---AGGAGCTGCAGACGCAGCGGGTCATGGC	59	6	del	N/A	0.00997456
197	AGCAGCAGCGGCGGCGGGAGTCCGCAGTCTTACGAGGAGCTGCAGACGCAGCGGGTCATGGC	AGCAGCAGCGGCGGCGGGAGTCCGCAGTC-TACGAGGAGCTGCAGACGCAGCGGGTAATGGC	61	6	del	N/A	0.00997456
198	AGCAGCAGCGGCGGCGGGAGTCCGCAGTCTTACGAGGAGCTGCAGACGCAGCGGGTCATGGC	AGCAGCAGCGGCGGCGGGAGTCCGCGGTC-TACGAGGAGCTGCAGACGCAGCGGGTCATGGC	61	6	del	N/A	0.00997456
199	AGCAGCAGCGGCGGCGGGAGTCCGCAGTCTTACGAGGAGCTGCAGACGCAGCGGGTCATGGC	AGCAGCAACGGCGGCGGGAGTCCGCAGTCTT--GAGGAGCTGCAGACGCAGCGGGTCATGGC	60	6	del	N/A	0.00997456
200	AGCAGCAGCGGCGGCGGGAGTCCGCAGTCTTACGAGGAGCTGCAGACGCAGCGGGTCATGGC	AGCAGCAGCGGCGGCGGGAGTCCGCAGTCTT--GAGGAGCTACAGACGCAGCGGGTCATGGC	60	6	del	N/A	0.00997456
201	AGCAGCAGCGGCGGCGGGAGTCCGCAGTC-TTACGAGGAGCTGCAGACGCAGCGGGTCATGGC	AGCAGCAGCGGCGGCGGGAGTCCGCAGTCTTTACGAGGAGCTGCAGACGCAGCGGGTCAAGGC	63	6	Ins	N/A	0.00997456
202	AGCAGCAGCGGCGGCGGGAGTCCGCAGTCTTACGAGGAGCTGCAGACGCAGCGGGTCATGGC	AGCAGCAGCGGCGGCGGGAGTCCGCAGTC-TACGAGGAGCTGCAGACGCAGCGGGTCGTGGC	61	6	del	N/A	0.00997456
203	AGCAGCAGCGGCGGCGGGAGTCCGCAGTC-TTACGAGGAGCTGCAGACGCAGCGGGTCATGGC	AGCAGCAGCGGCGGCGGGAGTCCGCAGTCTTTACGAGGAGCTGCAGACGCAGCGGGTCATTGC	63	5	Ins	N/A	0.00831214
204	AGCAGCAGCGGCGGCGGGAGTCCGCAGTC-TTACGAGGAGCTGCAGACGCAGCGGGTCATGGC	AGCAGCAGCGGCGGCGGGAGTCCGCATTCTTTACGAGGAGCTGCAGACGCAGCGGGTCATGGC	63	5	Ins	N/A	0.00831214
205	AGCAGCAGCGGCGGCGGGAGTCCGCAGTCTTACGAGGAGCTGCAGACGCAGCGGGTCATGGC	AGCAGTAGCGGCGGCGGGAGTCCGCAGTCTTACGAGGAGCTGCAGACGCAGCGGGTCATGGC	62	5	WT or Sub	N/A	0.00831214
206	AGCAGCAGCGGCGGCGGGAGTCCGCAGTC-TTACGAGGAGCTGCAGACGCAGCGGGTCATGGC	AGCAGCAGCGGCGGCGGGAGGCCGCAGTCTTTACGAGGAGCTGCAGACGCAGCGGGTCATGGC	63	5	Ins	N/A	0.00831214
207	AGCAGCAGCGGCGGCGGGAGTCCGCAGTCTTACGAGGAGCTGCAGACGCAGCGGGTCATGGC	AGCAGCAGCGGCGGCGGGAGTCCGCAGTCTT--GAGGAGCTGCAGACACAGCGGGTCATGGC	60	5	del	N/A	0.00831214
208	AGCAGCAGCGGCGGCGGGAGTCCGCAGTCTTACGAGGAGCTGCAGACGCAGCGGGTCATGGC	AGCAGCAGCGGCGGCGGGAGTCCGCAGTCTT--GAGGAGCTGTAGACGCAGCGGGTCATGGC	60	5	del	N/A	0.00831214
209	AGCAGCAGCGGCGGCGGGAGTCCGCAGTCTTACGAGGAGCTGCAGACGCAGCGGGTCATGGC	AGCAGCAGCGGCGGCGGGAGTCCGCAGTC--ACGAGGAGCTGCAGACGCAGTGGGTCATGGC	60	5	del	N/A	0.00831214
210	AGCAGCAGCGGCGGCGGGAGTCCGCAGTC-TTACGAGGAGCTGCAGACGCAGCGGGTCATGGC	AGCAGCAGCGGCGGCGGGAGTTCGCAGTCTTTACGAGGAGCTGCAGACGCAGCGGGTCATGGC	63	5	Ins	N/A	0.00831214
211	AGCAGCAGCGGCGGCGGGAGTCCGCAGTC-TTACGAGGAGCTGCAGACGCAGCGGGTCATGGC	AGCAGCAGCGGCGGCGGGAGTCCGCAGTCTTTACGAGGAGCTGCAGACGCAGCGGGTCTTGGC	63	5	Ins	N/A	0.00831214
212	AGCAGCAGCGGCGGCGGGAGTCCGCAGTCTTACGAGGAGCTGCAGACGCAGCGGGTCATGGC	AGCAGCAGCGGCGGCGGGAGTCCACAGTCTT---AGGAGCTGCAGACGCAGCGGGTCATGGC	59	5	del	N/A	0.00831214
213	AGCAGCAGCGGCGGCGGGAGTCCGCAGTCTTACGAGGAGCTGCAGACGCAGCGGGTCATGGC	AGTAGCAGCGGCGGCGGGAGTCCGCAGTC--ACGAGGAGCTGCAGACGCAGCGGGTCATGGC	60	5	del	N/A	0.00831214
214	AGCAGCAGCGGCGGCGGGAGTCCGCAGTC-TTACGAGGAGCTGCAGACGCAGCGGGTCATGGC	AGCAGCAGCGGCGGCGGGAGTCCGCAGTCTTTGCGAGGAGCTGCAGACGCAGCGGGTCATGGC	63	5	Ins	N/A	0.00831214
215	AGCAGCAGCGGCGGCGGGAGTCCGCAGTCTTACGAGGAGCTGCAGACGCAGCGGGTCATGGC	AGCAGCAGCGGTGGCGGGAGTCCGCAGTCTTACGAGGAGCTGCAGACGCAGCGGGTCATGGC	62	5	WT or Sub	N/A	0.00831214
216	AGCAGCAGCGGCGGCGGGAGTCCGCAGTCTTACGAGGAGCTGCAGACGCAGCGGGTCATGGC	AGCAGTAGCGGCGGCGGGAGTCCGCAGTCTT---AGGAGCTGCAGACGCAGCGGGTCATGGC	59	5	del	N/A	0.00831214
217	AGCAGCAGCGGCGGCGGGAGTCCGCAGTC--TTACGAGGAGCTGCAGACGCAGCGGGTCATGGC	AGCAGCAGCGGCGGTGGGAGTCCGCAGTCTTTTACGAGGAGCTGCAGACGCAGCGGGTCATGGC	64	5	Ins	N/A	0.00831214
218	AGCAGCAGCGGCGGCGGGAGTCCGCAGTC-TTACGAGGAGCTGCAGACGCAGCGGGTCATGGC	AGCAGCAGGGGCGGCGGGAGTCCGCAGTCTTTACGAGGAGCTGCAGACGCAGCGGGTCATGGC	63	5	Ins	N/A	0.00831214
219	AGCAGCAGCGGCGGCGGGAGTCCGCAGTCTTACGAGGAGCTGCAGACGCAGCGGGTCATGGC	AGCAGCAGCGGCGGCGGGAGTCCGCAGTCTT--GAGGAGCTGCAGACGCAGCGGGTCATGGA	60	5	del	N/A	0.00831214
220	AGCAGCAGCGGCGGCGGGAGTCCGCAGTCTTA-----------------------------------------------------------------------------------------------------------------------------------------------------------------------CGAGGAGCTGCAGACGCAGCGGGTCATGGC	AGCAGCAGCGGCGGCGGGAGTCCGCAGTCTTAAAAATATTTTATTAATTGAAGGAATAGGCCAATTTAAGGTTATCTAGTCCAAGTCCATATTAACAGAATTTTTCTCATTAGGGTAACATTCACCATTCTGATGTGGAGGTTCAGCACCAAAATTGTTGTTGTCTTCTAAATCTTCTTCCTTTTTATCAATATTTGGGCCAGGAGCTGCAGACGCAGCGGGTCATGGC	229	5	Ins	N/A	0.00831214
221	AGCAGCAGCGGCGGCGGGAGTCCGCAGTCTTA-----------------------------------------------------------------------------------------------------------------------------------------------------------------------CGAGGAGCTGCAGACGCAGCGGGTCATGGC	AGCAGCAGCGGCGGCGGGAGTCCGCAGTCTTAAAAATATTTTATTAATTGAAGGAATAGGCCAATTTAAGGTTATCTAGTCCAAGTCCATATTAACAGAATTTTTCTCATTAGGGTAACATTCACCATTCTGATGTGGAGGTTCAGCACCAAAATTGTTTTTGTCTTCTAAATCTTCTTCCGTTTTATCAATATTTGGGCCAGGAGCTGCAGACGCAGCGGGTCATGGC	229	5	Ins	N/A	0.00831214
222	AGCAGCAGCGGCGGCGGGAGTCCGCAGTCTTACGAGGAGCTGCAGACGCAGCGGGTCATGGC	AGCAGCAGCGGCGGCGGGAGTCCGCAGTC-TACGAGGAGCTGCAGACGCAGCGGGTCATGAC	61	5	del	N/A	0.00831214
223	AGCAGCAGCGGCGGCGGGAGTCCGCAGTCTTACGAGGAGCTGCAGACGCAGCGGGTCATGGC	AGCAGCAGCGGCGGCGGGAGCCCGCAGTC-TACGAGGAGCTGCAGACGCAGCGGGTCATGGC	61	5	del	N/A	0.00831214
224	AGCAGCAGCGGCGGCGGGAGTCCGCAGTCTTACGAGGAGCTGCAGACGCAGCGGGTCATGGC	AGCAGCAGCGGCGGCGGGAGGCCGCAG---TACGAGGAGCTGCAGACGCAGCGGGTCATGGC	59	5	del	N/A	0.00831214
225	AGCAGCAGCGGCGGCGGGAGTCCGCAGTCTTACGAGGAGCTGCAGACGCAGCGGGTCATGGC	AGCAGCAGCGGCGGCGGGAGTCCACAGTCTTACGAGGAGCTGCAGACGCAGCGGGTCATGGC	62	5	WT or Sub	N/A	0.00831214
226	AGCAGCAGCGGCGGCGGGAGTCCGCAGTCTTACGAGGAGCTGCAGACGCAGCGGGTCATGGC	AGCAGCAGTGGCGGCGGGAGTCCGCAGTCTT---GGGAGCTGCAGACGCAGCGGGTCATGGC	59	5	del	N/A	0.00831214
227	AGCAGCAGCGGCGGCGGGAGTCCGCAGTCTTACGAGGAGCTGCAGACGCAGCGGGTCATGGC	AGCAGCAGCGGCGGCGGGAGTCCGAAGTC-TACGAGGAGCTGCAGACGCAGCGGGTCATGGC	61	5	del	N/A	0.00831214
228	AGCAGCAGCGGCGGCGGGAGTCCGCAGTCTTACGAGGAGCTGCAGACGCAGCGGGTCATGGC	AGCAGCAGTGGCGGCGGGAGTCCGCAGTCTT-CGAGGAGCTGCAGACGCAGCGGGTCATGGC	61	5	del	N/A	0.00831214
229	AGCAGCAGCGGCGGCGGGAGTCCGCAGTCTTACGAGGAGCTGCAGACGCAGCGGGTCATGGC	AGTAGCAGCGGCGGCGGGAGTCCGCAGTCTT-------------GACGCAGCGGGTCATGGC	49	5	del	N/A	0.00831214
230	AGCAGCAGCGGCGGCGGGAGTCCGCAGTC-TTACGAGGAGCTGCAGACGCAGCGGGTCATGGC	AGCAGCAGCGGCGGCGGGAGTCCGCAGTCTTTACGAGGAGCTGCAAACGCAGCGGGTCATGGC	63	5	Ins	N/A	0.00831214
231	AGCAGCAGCGGCGGCGGGAGTCCGCAGTCTTACGAGGAGCTGCAGACGCAGCGGGTCATGGC	AGCAGCAGCGGCGGCGGGAGTCCGCAGTCT--GGAGGAGCTGCAGACGCAGCGGGTCATGGC	60	5	del	N/A	0.00831214
232	AGCAGCAGCGGCGGCGGGAGTCCGCAGTCTTACGAGGAGCTGCAGACGCAGCGGGTCATGGC	AGCAGCAGCGGCGACGGGAGTCCGCAGTC-TACGAGGAGCTGCAGACGCAGCGGGTCATGGC	61	5	del	N/A	0.00831214
233	AGCAGCAGCGGCGGCGGGAGTCCGCAGTCTTACGAGGAGCTGCAGACGCAGCGGGTCATGGC	AGCAGCAGCGGCGGCGGGAGTCCGCAGTC-TACGAGGGGCTGCAGACGCAGCGGGTCATGGC	61	4	del	N/A	0.00664971
234	AGCAGCAGCGGCGGCGGGAGTCCGCAGTC-TTACGAGGAGCTGCAGACGCAGCGGGTCATGGC	AGCAGCAGCGGCGGCGGGAGTCCGCAGTCTTTACGAGGAGCTGCAGACTCAGCGGGTCATGGC	63	4	Ins	N/A	0.00664971
235	AGCAGCAGCGGCGGCGGGAGTCCGCAGTCTTACGAGGAGCTGCAGACGCAGCGGGTCATGGC	AGCAGCA---GCGGCGGGAGTCCGCAGTCTTACGAGGAGCTGCAGACGCAGCGGGTCATGGC	59	4	WT or Sub	N/A	0.00664971
236	AGCAGCAGCGGCGGCGGGAGTCCGCAGTCTTACGAGGAGCTGCAGACGCAGCGGGTCATGGC	AGCAGCAGCGGCGGCGGGAATCCGCAGTC-TACGAGGAGCTGCAGACGCAGCGGGTCATGGC	61	4	del	N/A	0.00664971
237	AGCAGCAGCGGCGGCGGGAGTCCGCAGTCTTACGAGGAGCTGCAGACGCAGCGGGTCATGGC	AGCAGCAGCGGCGGCGGGAGTCCGCAGTC-TACGAGGAGCTGCAGACGTAGCGGGTCATGGC	61	4	del	N/A	0.00664971
238	AGCAGCAGCGGCGGCGGGAGTCCGCAGTC-TTACGAGGAGCTGCAGACGCAGCGGGTCATGGC	AGCAGCAGCGGCGGCGGGAGTCCGCAGTCTTTACGAGGAGCTGCAGACGCCGCGGGTCATGGC	63	4	Ins	N/A	0.00664971
239	AGCAGCAGCGGCGGCGGGAGTCCGCAGTC-TTACGAGGAGCTGCAGACGCAGCGGGTCATGGC	AGCAGCAGCGGCGGCGGGAGTCCGCAGTCTTTACGAGGAGCTGCAGACGCAGCAGGTCATGGC	63	4	Ins	N/A	0.00664971
240	AGCAGCAGCGGCGGCGGGAGTCCGCAGT-CTTACGAGGAGCTGCAGACGCAGCGGGTCATGGC	AGCAGCAGCGGCGGCGGGAGTCCGCAGTCCTTACGAGGAGCTGCAGACGCAGCGGGTCATGGC	63	4	Ins	N/A	0.00664971
241	AGCAGCAGCGGCGGCGGGAGTCCGCAGTC-TTACGAGGAGCTGCAGACGCAGCGGGTCATGGC	AGCAGCAGCGGCGGCGGGAGTCCGCAGTCTTTACGGGGAGCTGCAGACGCAGCGGGTCATGGC	63	4	Ins	N/A	0.00664971
242	AGCAGCAGCGGCGGCGGGAGTCCGCAGTCTTACGAGGAGCTGCAGACGCAGCGGGTCATGGC	AGCAGCAGCGGCGGCGGGAGTCCGCAGTC-TACGAGGAGCTGCAGACGAAGCGGGTCATGGC	61	4	del	N/A	0.00664971
243	AGCAGCAGCGGCGGCGGGAGTCCGCAGTCTTACGAGGAGCTGCAGACGCAGCGGGTCATGGC	AGCAGCAGCGGCGGCGGGAGTCCGCAGTC---------GTTGCAGACGCAGCGGGTCATGGC	53	4	del	N/A	0.00664971
244	AGCAGCAGCGGCGGCGGGAGTCCGCAGTCTTA-----------------------------------------------------------------------------------------------------------------------------------------------------------------------CGAGGAGCTGCAGACGCAGCGGGTCATGGC	AGCAGCAGCGGCGGCGGGAGTCCGCAGTCTTAAAAATATTTTATTAATTGAAGGAATAGGCCAATTTAAGGTTATCTAGTCCAAGTCCATATTAACAGAATTTTTCTCATTAGGGTAACATTCACCATTCTGATGTGGAGGTTCAGCACCAAAATTGTTTTTGTCTTCTAAATCTTCTTCCTGTTTATCAATATTTGGGCCAGGAGCTGCAGACGCAGCGGGTCATGGC	229	4	Ins	N/A	0.00664971
245	AGCAGCAGCGGCGGCGGGAGTCCGCAGTCTTACGAGGAGCTGCAGACGCAGCGGGTCATGGC	AGCAGCAGCGGCGGCGGGAGTCCGCAGTCTT--GAGGAGCTGCAGACGCAGCGGGTCATGGT	60	4	del	N/A	0.00664971
246	AGCAGCAGCGGCGGCGGGAGTCCGCAGTC-TTACGAGGAGCTGCAGACGCAGCGGGTCATGGC	AGCAGCAGCGGCGGCGGGAGTCCGCAGTCTTTACGAGGAGCTGCAGACGTAGCGGGTCATGGC	63	4	Ins	N/A	0.00664971
247	AGCAGCAGCGGCGGCGGGAGTCCGCAGTC-TTACGAGGAGCTGCAGACGCAGCGGGTCATGGC	AGCAGCAGCGGCGGCGGGAGTCCGCAGTCTTTACGACGAGCTGCAGACGCAGCGGGTCATGGC	63	4	Ins	N/A	0.00664971
248	AGCAGCAGCGGCGGCGGGAGTCCGCAGTCT--TACGAGGAGCTGCAGACGCAGCGGGTCATGGC	AGCAGCAACGGCGGCGGGAGTCCGCAGTCTTATACGAGGAGCTGCAGACGCAGCGGGTCATGGC	64	4	Ins	N/A
249	AGCAGCAGCGGCGGCGGGAGTCCGCAGTCTTACGAGGAGCTGCAGACGCAGCGGGTCATGGC	AGCAGCAGCGGCGGTGGGAGTCCGCAGTCTTACGAGGAGCTGCAGACGCAGCGGGTCATGGC	62	4	WT or Sub	N/A
250	AGCAGCAGCGGCGGCGGGAGTCCGCAGTCTTACGAGGAGCTGCAGACGCAGCGGGTCATGGC	AGCAGCAGCGGCGGCGGGAGTCCGCAGTATT---AGGAGCTGCAGACGCAGCGGGTCATGGC	59	4	del	N/A
251	AGCAGCAGCGGCGGCGGGAGTCCGCAGTCTTACGAGGAGCTGCAGACGCAGCGGGTCATGGC	AGCAGCA---GCGGCGGGAGTCCGCAGTCTT---AGGAGCTGCAGACGCAGCGGGTCATGGC	56	4	del	N/A
252	AGCAGCAGCGGCGGCGGGAGTCCGCAGTCTTACGAGGAGCTGCAGACGCAGCGGGTCATGGC	AGCAGCAGCGGTGGCGGGAGTCCGCAGTCTT------------AGACGCAGCGGGTCATGGC	50	4	del	N/A
253	AGCAGCAGCGGCGGCGGGAGTCCGCAGTCTTACGAGGAGCTGCAGACGCAGCGGGTCATGGC	AGTAGCAGCGGCGGCGGGAGTCCGCAGTCTT-CGAGGAGCTGCAGACGCAGCGGGTCATGGC	61	4	del	N/A
254	AGCAGCAGCGGCGGCGGGAGTCCGCAGTCTTACGAGGAGCTGCAGACGCAGCGGGTCATGGC	AGCAGCAGCGGCGGCGGGAGTCCGCAGTCTT--GAGGAACTGCAGACGCAGCGGGTCATGGC	60	4	del	N/A
255	AGCAGCAGCGGCGGCGGGAGTCCGCAGTCTTACGAGGAGCTGCAGACGCAGCGGGTCATGGC	AGCAGCAGCGGCAGCGGGAGTCCGCAGTCTTACGAGGAGCTGCAGACGCAGCGGGTCATGGC	62	4	WT or Sub	N/A
256	AGCAGCAGCGGCGGCGGGAGTCCGCAGTCTTACGAGGAGCTGCAGACGCAGCGGGTCATGGC	AGCAGCAGCGGCGGCGGGAGGCCGCAGTC-TACGAGGAGCTGCAGACGCAGCGGGTCATGGC	61	4	del	N/A
257	AGCAGCAGCGGCGGCGGGAGTCCGCAGTCTTACGAGGAGCTGCAGACGCAGCGGGTCATGGC	AGCAGCAGCGGCGGCGGGAGTCCACAGTCTT----------------GCAGCGGGTCATGGC	46	4	del	N/A
258	AGCAGCAGCGGCGGCGGGAGTCCGCAGTCTTA-----------------------------------------------------------------------------------------------------------------------------------------------------------------------CGAGGAGCTGCAGACGCAGCGGGTCATGGC	AGCAGCAGCGGCGGCGGGAGTCCGCAGTCTTAAAAATATTTTATTAATTGAAGGAATAGGCCAATTTAAGGTTATCTAGTCCAAGTCCATATTAACAGAATTTTTCTCATTAGGGTAACATTCACCATTCTGATGTGGAGGTTCAGCACCAAAATTGTTTTTGTCTTCTAAATCGTCTTCCTTTTTATCAATATTTGGGCCAGGAGCTGCAGACGCAGCGGGTCATGGC	229	4	Ins	N/A
259	AGCAGCAGCGGCGGCGGGAGTCCGCAGTC-TTACGAGGAGCTGCAGACGCAGCGGGTCATGGC	AGCAGCAGCGGCGGCGGGAGTCCGCAGTCTTTACGAGGAGCTTCAGACGCAGCGGGTCATGGC	63	4	Ins	N/A
260	AGCAGCAGCGGCGGCGGGAGTCCGCAGTCTT-ACGAGGAGCTGCAGACGCAGCGGGTCATGGC	AGCAGCAGCGGCGGTGGGAGTCCGCAGTCTTAACGAGGAGCTGCAGACGCAGCGGGTCATGGC	63	4	Ins	N/A
261	AGCAGCAGCGGCGGCGGGAGTCCGCAGTCTTACGAGGAGCTGCAGACGCAGCGGGTCATGGC	AGCAACAGCGGCGGCGGGAGTCCGCAGTCTT---GGGAGCTGCAGACGCAGCGGGTCATGGC	59	4	del	N/A
262	AGCAGCAGCGGCGGCGGGAGTCCGCAGTCTTACGAGGAGCTGCAGACGCAGCGGGTCATGGC	AGCAGCAGCGGCGGCGAGAGTCCGCAGTCTT--GAGGAGCTGCAGACGCAGCGGGTCATGGC	60	4	del	N/A
263	AGCAGCAGCGGCGGCGGGAGTCCGCAGTCTTACGAGGAGCTGCAGACGCAGCGGGTCATGGC	AGCAGCAGCGGCGGCGGGAGTCCGCAGTC-TACGAGGAGCTGCAGACGCAGCGGGTCAGGGC	61	4	del	N/A
264	AGCAGCAGCGGCGGCGGGAGTCCGCAGTC-TTACGAGGAGCTGCAGACGCAGCGGGTCATGGC	AGCAGCAGCGGCGGAGGGAGTCCGCAGTCTTTACGAGGAGCTGCAGACGCAGCGGGTCATGGC	63	4	Ins	N/A
265	AGCAGCAGCGGCGGCGGGAGTCCGCAGTCTTACGAGGAGCTGCAGACGCAGCGGGTCATGGC	AGCAGCAGCGGCGGCGGGAGTCCGCAGTC-TACGAGGAGCTGCAGACGCGGCGGGTCATGGC	61	4	del	N/A
266	AGCAGCAGCGGCGGCGGGAGTCCGCAGTCTTACGAGGAGCTGCAGACGCAGCGGGTCATGGC	AGCAGCAGCGGCGGCGGGAGTCCGCAGTC-TACGAGGAGCTGCAGACGCAGCGGATCATGGC	61	3	del	N/A
267	AGCAGCAGCGGCGGCGGGAGTCCGCAGTC-TTACGAGGAGCTGCAGACGCAGCGGGTCATGGC	AGCAGCAGCGGCGGCGGGAGTCCGCAGTCTTTACGAGGAGCGGCAGACGCAGCGGGTCATGGC	63	3	Ins	N/A
268	AGCAGCAGCGGCGGCGGGAGTCCGCAGTCTTACGAGGAGCTGCAGACGCAGCGGGTCATGGC	AGCAGCAGCGGCGACGGGAGTCCGCAGTCTT--GAGGAGCTGCAGACGCAGCGGGTCATGGC	60	3	del	N/A
269	AGCAGCAGCGGCGGCGGGAGTCCGCAGTCTTACGAGGAGCTGCAGACGCAGCGGGTCATGGC	AGCAACAGCGGCGGCGGGAGTCCGCAGTCTTACGAGGAGCTGCAGACGCAGCGGGTCATGGC	62	3	WT or Sub	N/A
270	AGCAGCAGCGGCGGCGGGAGTCCGCAGTCTTACGAGGAGCTGCAGACGCAGCGGGTCATGGC	AGCAGCAGCGGCGGCTGGAGTCCGCAGTC-TACGAGGAGCTGCAGACGCAGCGGGTCATGGC	61	3	del	N/A
271	AGCAGCAGCGGCGGCGGGAGTCCGCAGTCTT-------------------------------------------------------------------------------------------------------------------------------------ACGA----------------------GGAGCTGCAGACGCAGCGGGTCATGGC	AGCAGCAGCGGTGGCGGGAGTCCGCAGTCTTCGGTCCTTCGGGCACCTCGACGTCGGCGGTGACGGTGAAGCCGAGCCGCTCGTAGAAGGGGAGGTTGCGGGGCGCGGAGGTCTCCAGGAAGGCGGGCACCCCGGCGCGCTCGGCCGCCTCCACTCCGGGGAGCACGACGGCGCTGCCCAGACCCTTGCCCGAGCTGCAGACGCAGCGGGTCATGGC	217	3	Ins	N/A
272	AGCAGCAGCGGCGGCGGGAGTCCGCAGTC-TTACGAGGAGCTGCAGACGCAGCGGGTCATGGC	AGCAGCAGCGGCGGCGGGAGTCCGCAGTCTTTACGAGGAGCTGCAGACGCAGAGGGTCATGGC	63	3	Ins	N/A
273	AGCAGCAGCGGCGGCGGGAGTCCGCAGTCTTACGAGGAGCTGCAGACGCAGCGGGTCATGGC	AGCAGCAGTGGCGGCGGGAGTCCGCAG---TACGAGGAGCTGCAGACGCAGCGGGTCATGGC	59	3	del	N/A
274	AGCAGCAGCGGCGGCGGGAGTCCGCAGTCTTACGAGGAGCTGCAGACGCAGCGGGTCATGGC	AACAGCAGCGGCGGCGGGAG----------TACGAGGAGCTGCAGACGCAGCGGGTCATGGC	52	3	del	N/A
275	AGCAGCAGCGGCGGCGGGAGTCCGCAGTCTTACGAGGAGCTGCAGACGCAGCGGGTCATGGC	AGCAGCA---GCGGCGGGAGTCCGCAG---TACGAGGAGCTGCAGACGCAGCGGGTCATGGC	56	3	del	N/A
276	AGCAGCAGCGGCGGCGGGAGTCCGCAGTCTTACGAGGAGCTGCAGACGCAGCGGGTCATGGC	AGCAGCAGCGGCGGCGGGAGTCCGCAGTCTT--GAGGAGCTGCAGACGCAGCGGGTCATGCC	60	3	del	N/A
277	AGCAGCAGCGGCGGCGGGAGTCCGCAGTC-TTACGAGGAGCTGCAGACGCAGCGGGTCATGGC	AGCAGCAGCGGCGGCGGGAGTCCGCACTCTTTACGAGGAGCTGCAGACGCAGCGGGTCATGGC	63	3	Ins	N/A
278	AGCAGCAGCGGCGGCGGGAGTCCGCAGTCTT-ACGAGGAGCTGCAGACGCAGCGGGTCATGGC	AGTAGCAGCGGCGGCGGGAGTCCGCAGTCTTAACGAGGAGCTGCAGACGCAGCGGGTCATGGC	63	3	Ins	N/A
279	AGCAGCAGCGGCGGCGGGAGTCCGCAGTC-TTACGAGGAGCTGCAGACGCAGCGGGTCATGGC	AGCAGCAGCGGAGGCGGGAGTCCGCAGTCTTTACGAGGAGCTGCAGACGCAGCGGGTCATGGC	63	3	Ins	N/A
280	AGCAGCAGCGGCGGCGGGAGTCCGCAGTCTTACGAGGAGCTGCAGACGCAGCGGGTCATGGC	AGCAGCAGCGGTGGCGGGAGTCCGCAGTCT--CGAGGAGCTGCAGACGCAGCGGGTCATGGC	60	3	del	N/A
281	AGCAGCAGCGGCGGCGGGAGTCCGCAGTCTTACGAGGAGCTGCAGACGCAGCGGGTCATGGC	AGCAGCAGCGGCGGCGGGAGTCCGCAGTC-TACGAGGAGCTGCAGACGCAGCGGGTCATAGC	61	3	del	N/A
282	AGCAGCAGCGGCGGCGGGAGTCCGCAGTCTTACGAGGAGCTGCAGACGCAGCGGGTCATGGC	AGCAGCAGTGGCGGCGGGAGTCCGCAGTCTT---------TGCAGACGCAGCGGGTCATGGC	53	3	del	N/A
283	AGCAGCAGCGGCGGCGGGAGTCCGCAGTC-TTACGAGGAGCTGCAGACGCAGCGGGTCATGGC	AGCAGCAGCGGCGGCGGGAGTCCCCAGTCTTTACGAGGAGCTGCAGACGCAGCGGGTCATGGC	63	3	Ins	N/A
284	AGCAGCAGCGGCGGCGGGAGTCCGCAGTCTTACGAGGAGCTGCAGACGCAGCGGGTCATGGC	AGCAGCAGCGGCGGCGGGAGTCCGCAGTCTT---AGGAGCTGCAGACGCAGTGGGTCATGGC	59	3	del	N/A
285	AGCAGCAGCGGCGGCGGGAGTCCGCAGTCTTACGAGGAGCTGCAGACGCAGCGGGTCATGGC	GGCAGCAGCGGCGGCGGGAGTCCGCAGTCT--CGAGGAGCTGCAGACGCAGCGGGTCATGGC	60	3	del	N/A
286	AGCAGCAGCGGCGGCGGGAGTCCGCAGTCTTACGAGGAGCTGCAGACGCAGCGGGTCATGGC	AGCAGCAGCGGCGGCGGGAGGCCGCAGTC--ACGAGGAGCTGCAGACGCAGCGGGTCATGGC	60	3	del	N/A
287	AGCAGCAGCGGCGGCGGGAGTCCGCAGTC-TTACGAGGAGCTGCAGACGCAGCGGGTCATGGC	AGCAGCAGCGGCGGCGGGATTCCGCAGTCTTTACGAGGAGCTGCAGACGCAGCGGGTCATGGC	63	3	Ins	N/A
288	AGCAGCAGCGGCGGCGGGAGTCCGCAGTCTTACGAGGAGCTGCAGACGCAGCGGGTCATGGC	AGCAGTAGCGGCGGCGGGAGTCCGCAGTC--ACGAGGAGCTGCAGACGCAGCGGGTCATGGC	60	3	del	N/A
289	AGCAGCAGCGGCGGCGGGAGTCCGCAGTCTTACGAGGAGCTGCAGACGCAGCGGGTCATGGC	AGCAGCAGCGGCGGCGGGAGTCCGCAGTCTGACGAGGAGCTGCAGACGCAGCGGGTCATGGC	62	3	WT or Sub	N/A
290	AGCAGCAGCGGCGGCGGGAGTCCGCAGTC-TTACGAGGAGCTGCAGACGCAGCGGGTCATGGC	AGCAGCAGCGGCGGCGGGAGCCCGCAGTCTTTACGAGGAGCTGCAGACGCAGCGGGTCATGGC	63	3	Ins	N/A
291	AGCAGCAGCGGCGGCGGGAGTCCGCAGTC-TTACGAGGAGCTGCAGACGCAGCGGGTCATGGC	AGCAGCAGCGGCGGCGGGAGTCCGCAGTCTTTACGAGGAGCTGCAGACGCAGCGTGTCATGGC	63	3	Ins	N/A
292	AGCAGCAGCGGCGGCGGGAGTCCGCAGTCTTACGAGGAGCTGCAGACGCAGCGGGTCATGGC	AGCAGCAGCGGCGGCAGGAGTCCGCAGTCTT--GAGGAGCTGCAGACGCAGCGGGTCATGGC	60	3	del	N/A
293	AGCAGCAGCGGCGGCGGGAGTCCGCAGTC--TTACGAGGAGCTGCAGACGCAGCGGGTCATGGC	AGCAACAGCGGCGGCGGGAGTCCGCAGTCTTTTACGAGGAGCTGCAGACGCAGCGGGTCATGGC	64	3	Ins	N/A
294	AGCAGCAGCGGCGGCGGGAGTCCGCAGTC-TTACGAGGAGCTGCAGACGCAGCGGGTCATGGC	AGCAGCAGCGGCGGCGCGAGTCCGCAGTCTTTACGAGGAGCTGCAGACGCAGCGGGTCATGGC	63	3	Ins	N/A
295	AGCAGCAGCGGCGGCGGGAGTCCGCAGTCTTACGAGGAGCTGCAGACGCAGCGGGTCATGGC	AGCAGCAGCGGCGGTGGGAGTCCGCAG---TACGAGGAGCTGCAGACGCAGCGGGTCATGGC	59	3	del	N/A
296	AGCAGCAGCGGCGGCGGGAGTCCGCAGTCTTACGAGGAGCTGCAGACGCAGCGGGTCATGGC	AGCAGCAGCGGCGGTGGGAGTCCGCAGTCT--CGAGGAGCTGCAGACGCAGCGGGTCATGGC	60	3	del	N/A
297	AGCAGCAGCGGCGGCGGGAGTCCGCAGTCTTACGAGGAGCTGCAGACGCAGCGGGTCATGGC	AGCAGCA---GCGGCGGGAGTCCGCAGTC--ACGAGGAGCTGCAGACGCAGCGGGTCATGGC	57	3	del	N/A
298	AGCAGCAGCGGCGGCGGGAGTCCGCAGTC-TTACGAGGAGCTGCAGACGCAGCGGGTCATGGC	AGCAGCAGCGGCGGCGGGAGTCCGCAGTCTTTACGAGGAGCTCCAGACGCAGCGGGTCATGGC	63	3	Ins	N/A
299	AGCAGCAGCGGCGGCGGGAGTCCGCAGTCTTACGAGGAGCTGCAGACGCAGCGGGTCATGGC	AGCAGCAGCGGCGGCGGGAGTCCGCAGTGTT-CGAGGAGCTGCAGACGCAGCGGGTCATGGC	61	3	del	N/A
300	AGCAGCAGCGGCGGCGGGAGTCCGCAGTC-TTACGAGGAGCTGCAGACGCAGCGGGTCATGGC	AGCAGCAGCGGCGGCGGGAGTCCGCAGTCTTTACGAGTAGCTGCAGACGCAGCGGGTCATGGC	63	3	Ins	N/A
301	AGCAGCAGCGGCGGCGGGAGTCCGCAGTC-TTACGAGGAGCT-------------GCAGACGCAGCGGGTCATGGC	AGCAGTAGCGGCGGCGGGAGTCCGCAGTCTTTACGAGGAGCTGCAGACGCAGCGGGCAGACGCAGCGGGTCATGGC	76	3	Ins	N/A
302	AGCAGCAGCGGCGGCGGGAGTCCGCAGTCTTACGAGGAGCTGCAGACGCAGCGGGTCATGGC	AGCAGCAGCGGCGGCGGGAGTCCGCAGGCTT--GAGGAGCTGCAGACGCAGCGGGTCATGGC	60	3	del	N/A
303	AGCAGCAGCGGCGGCGGGAGTCCGCAGTCTTACGAGGAGCTGCAGACGCAGCGGGTCATGGC	AGCAGCAGTGGCGGCGGGAGTCCGCAGTC-----AGGAGCTGCAGACGCAGCGGGTCATGGC	57	3	del	N/A
304	AGCAGCAGCGGCGGCGGGAGTCCGCAGTC-TTACGAGGAGCTGCAGACGCAGCGGGTCATGGC	AGCAGCAGCGGCGGCGGGAGTCCTCAGTCTTTACGAGGAGCTGCAGACGCAGCGGGTCATGGC	63	3	Ins	N/A
305	AGCAGCAGCGGCGGCGGGAGTCCGCAGTCTTACGAGGAGCTGCAGACGCAGCGGGTCATGGC	AACAGCAGCGGCGGCGGGAGTCCGCAGTCTT---GGGAGCTGCAGACGCAGCGGGTCATGGC	59	3	del	N/A
306	AGCAGCAGCGGCGGCGGGAGTCCGCAGTCTT-ACGAGGAGCTGCAGACGCAGCGGGTCATGGC	GGCAGCAGCGGCGGCGGGAGTCCGCAGTCTTCACGAGGAGCTGCAGACGCAGCGGGTCATGGC	63	3	Ins	N/A
307	AGCAGCAGCGGCGGCGGGAGTCCGCAGTC--TTACGAGGAGCTGCAGACGCAGCGGGTCATGGC	AGCAGCAGCGGCGGCGGGAGTCCGCAGTCTTTTACGAGGAGCTGCAGACGCAGCGGGTCATGGT	64	3	Ins	N/A
308	AGCAGCAGCGGCGGCGGGAGTCCGCAGTCTTACGAGGAGCTGCAGACGCAGCGGGTCATGGC	AGCAGCAGCGGCGGCGGGAGTCCGGAGTCTT--GAGGAGCTGCAGACGCAGCGGGTCATGGC	60	3	del	N/A
309	AGCAGCAGCGGCGGCGGGAGTCCGCAGTCTTACGAGGAGCTGCAGACGCAGCGGGTCATGGC	AGCAGCAGCGGCGGCGGGAGTCCGCAGTC-TACGAGGAGCTGCAGACGCAGCGGGCCATGGC	61	3	del	N/A
310	AGCAGCAGCGGCGGCGGGAGTCCGCAGTCT--TACGAGGAGCTGCAGACGCAGCGGGTCATGGC	AGCAGTAGCGGCGGCGGGAGTCCGCAGTCTTATACGAGGAGCTGCAGACGCAGCGGGTCATGGC	64	3	Ins	N/A
311	AGCAGCAGCGGCGGCGGGAGTCCGCAGTC-TTACGAGGAGCTGCAGACGCAGCGGGTCATGGC	AGCGGCAGCGGCGGCGGGAGTCCGCAGTCTTTACGAGGAGCTGCAGACGCAGCGGGTCATGGC	63	3	Ins	N/A
312	AGCAGCAGCGGCGGCGGGAGTCCGCAGTCTTACGAGGAGCTGCAGACGCAGCGGGTCATGGC	AGCAACAGCGGCGGCGGGAGTCCGCAGTCT-----GGAGCTGCAGACGCAGCGGGTCATGGC	57	3	del	N/A
313	AGCAGCAGCGGCGGCGGGAGTCCGCAGTCT-TACGAGGAGCTGCAGACGCAGCGGGTCATGGC	AGCAGCAGCGGTGGCGGGAGTCCGCAGTCTATACGAGGAGCTGCAGACGCAGCGGGTCATGGC	63	3	Ins	N/A
314	AGCAGCAGCGGCGGCGGGAGTCCGCAGTCTTACGAGGAGCTGCAGACGCAGCGGGTCATGGC	AGCAGCAGTGGCGGCGGGAG---------TTACGAGGAGCTGCAGACGCAGCGGGTCATGGC	53	3	del	N/A
315	AGCAGCAGCGGCGGCGGGAGTCCGCAGTC-TTACGAGGAGCTGCAGACGCAGCGGGTCATGGC	TGCAGCAGCGGCGGCGGGAGTCCGCAGTCTTTACGAGGAGCTGCAGACGCAGCGGGTCATGGC	63	3	Ins	N/A
316	AGCAGCAGCGGCGGCGGGAGTCCGCAGTC-TTACGAGGAGCTGCAGACGCAGCGGGTCATGGC	AGCAGCAGCGGCGGCGGGAGTCCGCAGTCTTTACGAGGAGCTGAAGACGCAGCGGGTCATGGC	63	3	Ins	N/A
317	AGCAGCAGCGGCGGCGGGAGTCCGCAGTC-TTACGAGGAGCTGCAGACGCAGCGGGTCATGGC	AGCAGCAGCGGCGGCGGGAGTCCGCAGTCTTTACGAGGAGATGCAGACGCAGCGGGTCATGGC	63	3	Ins	N/A
318	AGCAGCAGCGGCGGCGGGAGTCCGCAGTC-TTACGAGGAGCTGCAGACGCAGCGGGTCATGGC	AGAAGCAGCGGCGGCGGGAGTCCGCAGTCTTTACGAGGAGCTGCAGACGCAGCGGGTCATGGC	63	3	Ins	N/A
319	AGCAGCAGCGGCGGCGGGAGTCCGCAGTCTTACGAGGAGCTGCAGACGCAGCGGGTCATGGC	AGCAGCAGCGGCGGCGGGAGTCCGCGG---TACGAGGAGCTGCAGACGCAGCGGGTCATGGC	59	3	del	N/A
320	AGCAGCAGCGGCGGCGGGAGTCCGCAGTC-TTACGAGGAGCTGCAGACGCAGCGGGTCATGGC	AGCAGCAGCGGCGGCGGGAGTCCGCAGTCTTTACGAGGAGCTGCAGACGCAGCGGCTCATGGC	63	3	Ins	N/A
321	AGCAGCAGCGGCGGCGGGAGTCCGCAGTC-TTACGAGGAGCTGCAGACGCAGCGGGTCATGGC	AGGAGCAGCGGCGGCGGGAGTCCGCAGTCTTTACGAGGAGCTGCAGACGCAGCGGGTCATGGC	63	3	Ins	N/A
322	AGCAGCAGCGGCGGCGGGAGTCCGCAGTCTT-ACGAGGAGCTGCAGACGCAGCGGGTCATGGC	AGCAGCAGTGGCGGCGGGAGTCCGCAGTCTTCACGAGGAGCTGCAGACGCAGCGGGTCATGGC	63	3	Ins	N/A
323	AGCAGCAGCGGCGGCGGGAGTCCGCAGTC-TTACGAGGAGCTGCAGACGCAGCGGGTCATGGC	AGCAGCAGCGGCGGCGGGAGTCCGCAGTCTTTACGAGGAGCTGCAGTCGCAGCGGGTCATGGC	63	3	Ins	N/A
324	AGCAGCAGCGGCGGCGGGAGTCCGCAGTCTTACGAGGAGCTGCAGACGCAGCGGGTCATGGC	AGCAGCAGCGGCGGCGGGAGTCCGCAGTCTT--GAGGAGCTGCAGACGCAGCGGGTCATAGC	60	3	del	N/A
325	AGCAGCAGCGGCGGCGGGAGTCCGCAGTC-TTACGAGGAGCTGCAGACGCAGCGGGTCATGGC	AGCAGCAGCGGCGGCGTGAGTCCGCAGTCTTTACGAGGAGCTGCAGACGCAGCGGGTCATGGC	63	3	Ins	N/A
326	AGCAGCAGCGGCGGCGGGAGTCCGCAGTCTTACGAGGAGCTGCAGACGCAGCGGGTCATGGC	AGCAGCAGCGGCGGCGGGAGTCCGCAGTC-TACTAGGAGCTGCAGACGCAGCGGGTCATGGC	61	3	del	N/A
327	AGCAGCAGCGGCGGCGGGAGTCCGCAGTCTTACGAGGAGCTGCAGACGCAGCGGGTCATGGC	AGCAGCAGTGGCGGCGGGAGTCCGCAGTCTT----------------GCAGCGGGTCATGGC	46	3	del	N/A
328	AGCAGCAGCGGCGGCGGGAGTCCGCAGTCTTACGAGGAGCTGCAGACGCAGCGGGTCATGGC	AGCAGCA---GCGGCGGGAGTCCGCAGTCTT--GAGGAGCTGCAGACGCAGCGGGTCATGGC	57	3	del	N/A
329	AGCAGCA---GCGGCGGCGGGAGTCCGCAGTC-TTACGAGGAGCTGCAGACGCAGCGGGTCATGGC	AGCAGCAGCGGCGGCGGCGGGAGTCCGCAGTCTTTACGAGGAGCTGCAGACGCAGCGGGTCATGGC	66	3	Ins	N/A
330	AGCAGCAGCGGCGGCGGGAGTCCGCAGTCTTACGAGGAGCTGCAGACGCAGCGGGTCATGGC	GGCAGCAGCGGCGGCGGGAG---------TTACGAGGAGCTGCAGACGCAGCGGGTCATGGC	53	3	del	N/A
331	AGCAGCAGCGGCGGCGGGAGTCCGCAGTCT--TACGAGGAGCTGCAGACGCAGCGGGTCATGGC	AGCAGCAGCGGCGGCGGGAGTCCGCAGTCTTATACGAGGAGCTGCAGACGCAGTGGGTCATGGC	64	2	Ins	N/A
332	AGCAGCAGCGGCGGCGGGAGTCCGCAGTCTTACGAGGAGCTGCAGACGCAGCGGGTCATGGC	AGCAGCAACGGCGGCGGGAGTCCGCAGTCTT-CGAGGAGCTGCAGACGCAGCGGGTCATGGC	61	2	del	N/A
333	AGCAGCAGCGGCGGCGGGAGTCCGCAGTCTT-ACGAGGAGCTGCAGACGCAGCGGGTCATGGC	AGCAGCAGCGGTGGCGGGAGTCCGCAGTCTTCACGAGGAGCTGCAGACGCAGCGGGTCATGGC	63	2	Ins	N/A
334	AGCAGCAGCGGCGGCGGGAGTCCGCAGTCT-TACGAGGAGCTGCAGACGCAGCGGGTCATGGC	AGCAGCAGCGGCGGCGGGAGTCCGCAGTCTATACGAGGAGCCGCAGACGCAGCGGGTCATGGC	63	2	Ins	N/A
335	AGCAGCAGCGGCGGCGGGAGTCCGCAGTCTTACGAGGAGCTGCAGACGCAGCGGGTCATGGC	AGCAGCAGCGGCGGTGGGAGTCCGCAGTCTT---GGGAGCTGCAGACGCAGCGGGTCATGGC	59	2	del	N/A
336	AGCAGCAGCGGCGGCGGGAGTCCGCAGTC-TTACGAGGAGCTGCAGACGCAGCGGGTCATGGC	AACAGCAGCGGCGGCGGGTGTCCGCAGTCTTTACGAGGAGCTGCAGACGCAGCGGGTCATGGC	63	2	Ins	N/A
337	AGCAGCAGCGGCGGCGGGAGTCCGCAGTCTT-ACGAGGAGCTGCAGACGCAGCGGGTCATGGC	AGCAGCAGCGGCGGCGGGAGTCCGCAGTCTTCACGAGGAGCTACAGACGCAGCGGGTCATGGC	63	2	Ins	N/A
338	AGCAGCAGCGGCGGCGGGAGTCCGCAGTCTTACGAGGAGCTGCAGACGCAGCGGGTCATGGC	AGCAGCAGCGGCGGCGGGAGTCCGCAGTC------------GTAGACGCAGCTGGTCATGGC	50	2	del	N/A
339	AGCAGCAGCGGCGGCGGGAGTCCGCAGTCTTACGAGGAGCTGCAGACGCAGCGGGTCATGGC	AGCAGCAGCGGCGGCGGGAGTCCGCAGTC-TACGTGGAGCTGCAGACGCAGCGGGTCATGGC	61	2	del	N/A
340	AGCAGCAGCGGCGGCGGGAGTCCGCAGTCTTACGAGGAGCTGCAGACGCAGCGGGTCATGGC	AGTAGCAGCGGCGGCGGGAG---------TTACGAGGAGCTGCAGACGCAGCGGGTCATGGC	53	2	del	N/A
341	AGCAGCAGCGGCGGCGGGAGTCCGCAGTC--TTACGAGGAGCTGCAGACGCAGCGGGTCATGGC	AGCAGTAGCGGCGGCGGGAGTCCGCAGTCTTTTACGAGGAGCTGCAGACGCAGCGGGTCATGGC	64	2	Ins	N/A
342	AGCAGCAGCGGCGGCGGGAGTCCGCAGTCTTACGAGGAGCTGCAGACGCAGCGGGTCATGGC	AGCAGCAGCGGCGGCGGGAGTCCGCAGTCCT--GAGGAGCTGCAGACGCAGCGGGTCATGGC	60	2	del	N/A
343	AGCAGCAGCGGCGGCGGGAGTCCGCAGTCTTACGAGGAGCTGCAGACGCAGCGGGTCATGGC	AGCAGCAGCGGCGGTGGGAGTCCGCA----TACGAGGAGCTGCAGACGCAGCGGGTCATGGC	58	2	del	N/A
344	AGCAGCAGCGGCGGCGGGAGTCCGCAGTC-TTACGAGGAGCTGCAGACGCAGCGGGTCATGGC	AGCAGCAGCGGCGGCGGGAGTCCGCAGTCTTTACGAGAAGCTGCAGACGCAGCGGGTCATGGC	63	2	Ins	N/A
345	AGCAGCAGCGGCGGCGGGAGTCCGCAGTCTTACGAGGAGCTGCAGACGCAGCGGGTCATGGC	AGCAGCAGCGGCGGCGGGAGGCCGCAGTCTTA--AGGAGCTGCAGACGCAGCGGGTCATGGC	60	2	del	N/A
346	AGCAGCAGCGGCGGCGGGAGTCCGCAGTCTTACGAGGAGCTGCAGACGCAGCGGGTCATGGC	AGCAGCAGCGGCGGCGGGAGTCCGCAGTCTT-CGAGGAGCTGCAGACGCAGCGGGTCGTGGC	61	2	del	N/A
347	AGCAGCAGCGGCGGCGGGAGTCCGCAGTC-TTACGAGGAGCTGCAGACGCAGCGGGTCATGGC	AGCAGCAGCGGCGGCGGGAGTCCGCAGTCTTTACGAGGTGCTGCAGACGCAGCGGGTCATGGC	63	2	Ins	N/A
348	AGCAGCAGCGGCGGCGGGAGTCCGCAGTC--TTACGAGGAGCTGCAGACGCAGCGGGTCATGGC	AGCAGCAGCGGCGGCGAGAGTCCGCAGTCTTTTACGAGGAGCTGCAGACGCAGCGGGTCATGGC	64	2	Ins	N/A
349	AGCAGCAGCGGCGGCGGGAGTCCGCAGTCTTACGAGGAGCTGCAGACGCAGCGGGTCATGGC	AGCAGCAGCGGCGGCAGGAGTCCGCAGTCTT-----GAGCTGCAGACGCAGCGGGTCATGGC	57	2	del	N/A
350	AGCAGCAGCGGCGGCGGGAGTCCGCAGTCTTACGAGGAGCTGCAGACGCAGCGGGTCATGGC	AGCAACAGCGGCGGCGGGAGTCCGCAG---TACGAGGAGCTGCAGACGCAGCGGGTCATGGC	59	2	del	N/A
351	AGCAGCAGCGGCGGCGGGAGTCCGCAGTCTTACGAGGAGCTGCAGACGCAGCGGGTCATGGC	AGCAGCAGCGGCGGCGGGAGTCCGGAGT-GTACGAGGAGCTGCAGACGCAGCGGGTCATGGC	61	2	del	N/A
352	AGCAGCAGCGGCGGCGGGAGTCCGCAGTCTTACGAGGAGCTGCAGACGCAGCGGGTCATGGC	AGCAGCAGCG----------------------------GCTGCAGACGCAGCGGGTCATAGC	34	2	del	N/A
353	AGCAGCAGCGGCGGCGGGAGTCCGCAGTC-TTACGAGGAGCTGCAGACGCAGCGGGTCATGGC	AGCAGCAGCGGCGGCGGGAGTCCGCAGTCTTTACGAGGAGCTGCAGACGCAGCGGGGCATGGC	63	2	Ins	N/A
354	AGCAGCAGCGGCGGCGGGAGTCCGCAGTCTTA-----------------------------------------------------------------------------------------------------------------------------------------------------------------------CGAGGAGCTGCAGACGCAGCGGGTCATGGC	AGCAGCAGCGGCGGCGGGAGTCCGCAGTCTTAAAAATATTTTATTAATTGAAGGAATAGGCCAATTTAAGGTTATCTAGTCCAAGTCCATATTAACAGAATTTTTCTCATTAGGGTAACATTCACCATTCTGATGTGGAGGTTCAGCACCAAAATTGTTTTTGTCTTCTAAATCTTCTTCCTTTGTATCAATATTTGGGCCAGGAGCTGCAGACGCAGCGGGTCATGGC	229	2	Ins	N/A
355	AGCAGCAGCGGCGGCGGGAGTCCGCAGTCTTACGAGGAGCTGCAGACGCAGCGGGTCATGGC	AGCAGCAGCGGCGGCGGGAGTCCGCAGTC-TACGAGGAGTTGCAGACGCAGCGGGTCATGGC	61	2	del	N/A
356	AGCAGCAGCGGCGGCGGGAGTCCGCAGTCTTACGAGGAGCTGCAGACGCAGCGGGTCATGGC	AGCAGCAGCGGCGGCGGGAGTCCACAGTCTT---GGGAGCTGCAGACGCAGCGGGTCATGGC	59	2	del	N/A
357	AGCAGCAGCGGCGGCGGGAGTCCGCAGTCTTACGAGGAGCTGCAGACGCAGCGGGTCATGGC	AGCAGCAGCGGCGGCGAGAGTCCGCAGTCTT-CGAGGAGCTGCAGACGCAGCGGGTCATGGC	61	2	del	N/A
358	AGCAGCAGCGGCGGCGGGAGTCCGCAGTCTTACGAGGAGCTGCAGACGCAGCGGGTCATGGC	AGCAGCAGCGGTGGCGGGAGTCCGCAGTCTT---AGGAGCTGCAGACGCAGCGGGTCATGGC	59	2	del	N/A
359	AGCAGCAGCGGCGGCGGGAGTCCGCAGTCTT-ACGAGGAGCTGCAGACGCAGCGGGTCATGGC	AGCAGCAGCGGCGACGGGAGTCCGCAGTCTTCACGAGGAGCTGCAGACGCAGCGGGTCATGGC	63	2	Ins	N/A
360	AGCAGCAGCGGCGGCGGGAGTCCGCAGTCTTACGAGGAGCTGCAGACGCAGCGGGTCATGGC	AGCAGCAGCGGCGGCGGGAGTC------------AGGAGCTACAGACGCAGCGGGTCATGGC	50	2	del	N/A
361	AGCAGCAGCGGCGGCGGGAGTCCGCAGTCTTACGAGGAGCTGCAGACGCAGCGGGTCATGGC	AGCAGCAGCGGCGGCGGGAGTCCACAGTCTT-------------GACGCAGCGGGTCATGGC	49	2	del	N/A
362	AGCAGCAGCGGCGGCGGGAGTCCGCAGTCTTACGAGGAGCTGCAGACGCAGCGGGTCATGGC	AGCAGCAGCGGCGGCGGGAGTCCTCAGTC-TACGAGGAGCTGCAGACGCAGCGGGTCATGGC	61	2	del	N/A
363	AGCAGCAGCGGCGGCGGGAGTCCGCAGTCTTACGAGGAGCTGCAGACGCAGCGGGTCATGGC	AGCAGCAGCGGTGGC---------------TACGAGGAGCTGCAGACGCAGCGGGTCATGGC	47	2	del	N/A
364	AGCAGCAGCGGCGGCGGGAGTCCGCAGTCTTACGAGGAGCTGCAGACGCAGCGGGTCATGGC	AGCAGCAGCGGCGGCGGGAGTCCGCAGTCTT--GAGGAGCTGCAGACTCAGCGGGTCATGGC	60	2	del	N/A
365	AGCAGCAGCGGCGGCGGGAGTCCGCAGTC-TTACGAGGAGCTGCAGACGCAGCGGGTCATGGC	AGTAGCAGCGGCGGCGGGAGTCCACAGTCTTTACGAGGAGCTGCAGACGCAGCGGGTCATGGC	63	2	Ins	N/A
366	AGCAGCAGCGGCGGCGGGAGTCCGCAGTCTTACGAGGAGCTGCAGACGCAGCGGGTCATGGC	AGCAGCAGCGGCGGCGGGAGTCCGCAGTC-TACGAGGAGCCGCAGACGCAGCGGGTCATGGC	61	2	del	N/A
367	AGCAGCAGCGGCGGCGGGAGTCCGCAGTCTTACGAGGAGCTGCAGACGCAGCGGGTCATGGC	AGCAGCAGTGGCGGCGGGAGTCCGCAGTCTT---AGGAGCTGCAGACGCAGCGGGTCATGGC	59	2	del	N/A
368	AGCAGCAGCGGCGGCGGGAGTCCGCAGTCTT-ACGAGGAGCTGCAGACGCAGCGGGTCATGGC	AGCAGCAGCGGCGGCGGGAGTCCGCAGTCTTCACGAGGAGCTGCAGACGCAGCGGGTCATGTC	63	2	Ins	N/A
369	AGCAGCAGCGGCGGCGGGAGTCCGCAGTC-TTACGAGGAGCTGCAGACGCAGCGGGTCATGGC	AGCAGCAGCGGCGGCGGGAGTCCGCAGTCTTTACGAGGAGCTGCAGACGCAGCGGGACATGGC	63	2	Ins	N/A
370	AGCAGCAGCGGCGGCGGGAGTCCGCAGTCTTACGAGGAGCTGCAGACGCAGCGGGTCATGGC	AGCAGCAGCGGCGGCGGGAGTCCGCAG---TACGAGGAGCTGCAGACGCAGCGGGTCATGCC	59	2	del	N/A
371	AGCAGCAGCGGCGGCGGGAGTCCGCAGTC-TTACGAGGAGCTGCAGACGCAGCGGGTCATGGC	AGCAGCAGCGGCGGCGGGAGTCCGCAGTCTTTACGAGGAGCTGCAGACGGAGCGGGTCATGGC	63	2	Ins	N/A
372	AGCAGCAGCGGCGGCGGGAGTCCGCAGTCTTACGAGGAGCTGCAGACGCAGCGGGTCATGGC	AGCAGCAGCGGCGGTGGGAGTCCGCAGTCTT-----------CAGACGCAGCGGGTCATGGC	51	2	del	N/A
373	AGCAGCAGCGGCGGCGGGAGTCCGCAGTCTTACGAGGAGCTGCAGACGCAGCGGGTCATGGC	AGCAGCAGCGGCGGCGGGAGTCCGCAGTC-TACGAGGAGCTGCAGACGCAGCGGGTTATGGC	61	2	del	N/A
374	AGCAGCAGCGGCGGCGGGAGTCCGCAGTCTTACGAGGAGCTGCAGACGCAGCGGGTCATGGC	AGTAGCAGCGGCGGCGGGAGTCCGCAGTCTT---GGGAGCTGCAGACGCAGCGGGTCATGGC	59	2	del	N/A
375	AGCAGCAGCGGCGGCGGGAGTCCGCAGTCTTACGAGGAGCTGCAGACGCAGCGGGTCATGGC	AGCAGCAGCGACGGCGGGAGTCCGCAGTCTT--GAGGAGCTGCAGACGCAGCGGGTCATGGC	60	2	del	N/A
376	AGCAGCAGCGGCGGCGGGAGTCCGCAGTC-TTACGAGGAGCTGCAGACGCAGCGGGTCATGGC	AGCAGCAGCGGCGGCGGGAGTCCGCGGTCTTTACGAGGAGCTGCAGACGCAGCGGGTCATGGC	63	2	Ins	N/A
377	AGCAGCAGCGGCGGCGGGAGTCCGCAGTCTTACGAGGAGCTGCAGACGCAGCGGGTCATGGC	AGAAGCAGCGGCGGCGGGAGTCCGCAGTC-TACGAGGAGCTGCAGACGCAGCGGGTCATGGC	61	2	del	N/A
378	AGCAGCAGCGGCGGCGGGAGTCCGCAGTCTTACGAGGAGCTGCAGACGCAGCGGGTCATGGC	AGCAGCAGCGGCGGCGGGAGCCCGCAGTCTT-CGAGGAGCTGCAGACGCAGCGGGTCATGGC	61	2	del	N/A
379	AGCAGCAGCGGCGGCGGGAGTCCGCAGTCTTACGAGGAGCTGCAGACGCAGCGGGTCATGGC	AGCAGCAGCGGCGGCGGGAGTCCGCAGTCTTACGAGGAGCTGCAGACGCAGCGGGTCATAGC	62	2	WT or Sub	N/A
380	AGCAGCAGCGGCGGCGGGAGTCCGCAGTCTTACGAGGAGCTGCAGACGCAGCGGGTCATGGC	AGCAACAGCGGCGGC---------------TACGAGGAGCTGCAGACGCAGCGGGTCATGGC	47	2	del	N/A
381	AGCAGCAGCGGCGGCGGGAGTCCGCAGTCTT-ACGAGGAGCTGCAGACGCAGCGGGTCATGGC	AGCAGCAGCGGCGGTGGGAGTCCGCAGTCTTCACGAGGAGCTGCAGACGCAGCGGGTCATGGC	63	2	Ins	N/A
382	AGCAGCAGCGGCGGCGGGAGTCCGCAGTCTTACGAGGAGCTGCAGACGCAGCGGGTCATGGC	AGCAGCAGCGGCGGCGGGAGTCCGCAGTCTT--GAGGAGCTGCGGACGCAGCGGGTCATGGC	60	2	del	N/A
383	AGCAGCAGCGGCGGCGGGAGTCCGCAGTCTTACGAGGAGCTGCAGACGCAGCGGGTCATGGC	AGCAGCAGCGGCGGCGGGAGTCCGCAGTCTT-CGAGGAGCTGTAGACGCAGCGGGTCATGGC	61	2	del	N/A
384	AGCAGCAGCGGCGGCGGGAGTCCGCAGTC--TTACGAGGAGCTGCAGACGCAGCGGGTCATGGC	AGCAGCAGCGGCGGCGGGAGTCCACAGTCTTTTACGAGGAGCTGCAGACGCAGCGGGTCATGGC	64	2	Ins	N/A
385	AGCAGCAGCGGCGGCGGGAGTCCGCAGTCTTA-----------------------------------------------------------------------------------------------------------------------------------------------------------------------CGAGGAGCTGCAGACGCAGCGGGTCATGGC	AACAGCAGCGGCGGCGGGAGTCCGCAGTCTTAAAAATATTTTATTAATTGAAGGAATAGGCCAATTTAAGGTTATCTAGTCCAAGTCCATATTAACAGAATTTTTCTCATTAGGGTAACATTCACCATTCTGATGTGGAGGTTCAGCACCAAAATTGTTTTTGTCTTCTAAATCTTCTTCCTTTTTATCAATATTTGGGCCAGGAGCTGCAGACGCAGCGGGTCATGGC	229	2	Ins	N/A
386	AGCAGCAGCGGCGGCGGGAGTCCGCAGTCTTA-----------------------------------------------------------------------------------------------------------------------------------------------------------------------CGAGGAGCTGCAGACGCAGCGGGTCATGGC	AGCAGCAGCGGCGGCGGGAGTCCGCAGTCTTAAAAATATTTTATTAATTGAAGGAATAGGCCAATTTAAGGTTATCTAGTCCAAGTCCATATTAACAGAATTTTTCTCATTAGGGTAACATTCACCATTCTGATGTGGAGGTTCAGCACCAAAATTGTGTTTGTCTTCTAAATCTTCTTCCTTTTTATCAATATTTGGGCCAGGAGCTGCAGACGCAGCGGGTCATGGC	229	2	Ins	N/A
387	AGCAGCAGCGGCGGCGGGAGTCCGCAGTCTTA-----------------------------------------------------------------------------------------------------------------------------------------------------------------------CGAGGAGCTGCAGACGCAGCGGGTCATGGC	AGCAGCAGCGGCGGCGGGAGTCCGCAGTCTTAAAAATATTTTATTAATTGAAGGAATAGGCCAATTTAAGGTTATCTAGTCCAAGTCCATATTAACAGAATTTTTCTCATTAGGGTAACATTCACCATTCTGATGTGGAGGTTCAGCACCAAAATTGTTTTTGTCGTCTAAATCTTCTTCCTTTTTATCAATATTTGGGCCAGGAGCTGCAGACGCAGCGGGTCATGGC	229	2	Ins	N/A
388	AGCAGCAGCGGCGGCGGGAGTCCGCAGTCTTACGAGGAGCTGCAGACGCAGCGGGTCATGGC	AGCAGCAGCGGCGGCAGGAGTCCGCAGTCTT-------------GACGCAGCGGGTCATGGC	49	2	del	N/A
389	AGCAGCAGCGGCGGCGGGAGTCCGCAGTCTTACGAGGAGCTGCAGACGCAGCGGGTCATGGC	AGCAGCA---GCGGCGGGAGTCCGCAGTCTCACGAGGAGCTGCAGACGCAGCGGGTCATGGC	59	2	del	N/A
390	AGCAGCAGCGGCGGCGGGAGTCCGCAGTCTTACGAGGAGCTGCAGACGCAGCGGGTCATGGC	AGCAGCAGCGGCGGCGGGAGTCCGC---------AGGAGCTGCAGACGCAGTGGGTCATGGC	53	2	del	N/A
391	AGCAGCAGCGGCGGCGGGAGTCCGCAGTCTTACGAGGAGCTGCAGACGCAGCGGGTCATGGC	AGCAGCAGCGGCGGCGGGAGTCCGCAGTC--ACGAGGAGCTGTAGACGCAGCGGGTCATGGC	60	2	del	N/A
392	AGCAGCAGCGGCGGCGGGAGTCCGCAGTC-TTACGAGGAGCTGCAGACGCAGCGGGTCATGGC	AGCAGCCGCGGCGGCGGGAGTCCGCAGTCTTTACGAGGAGCTGCAGACGCAGCGGGTCATGGC	63	2	Ins	N/A
393	AGCAGCAGCGGCGGCGGGAGTCCGCAGTCTTACGAGGAGCTGCAGACGCAGCGGGTCATGGC	AGCAGCAGCGGCGGCGGGAGTCCGCAGTCTT-CGGGGAGCTGCAGACGCAGCGGGTCATGGC	61	2	del	N/A
394	AGCAGCAGCGGCGGCGGGAGTCCGCAGTC-TTACGAGGAGCTGCAGACGCAGCGGGTCATGGC	AGCAGAAGCGGCGGCGGGAGTCCGCAGTCTTTACGAGGAGCTGCAGACGCAGCGGGTCATGGC	63	2	Ins	N/A
395	AGCAGCAGCGGCGGCGGGAGTCCGCAGTCTTACGAGGAGCTGCAGACGCAGCGGGTCATGGC	AGCAGCAGCGGCGGCGGGAGTCGGCAGT-GTACGAGGAGCTGCAGACGCAGCGGGTCATGGC	61	2	del	N/A
396	AGCAGCAGCGGCGGCGGGAGTCCGCAGTC-TTACGAGGAGCTGCAGACGCAGCGGGTCATGGC	AGCAGCAGCGGCGGCGGGAGTCCGCAGTCTTTACGAGGAGCTGCAGACGCAGCGGGTCCTGGC	63	2	Ins	N/A
397	AGCAGCAGCGGCGGCGGGAGTCCGCAGTCTTACGAGGAGCTGCAGACGCAGCGGGTCATGGC	AGCAGCA---GCGGCGGGAGTCCGCAGTCTT-------------GACGCAGCGGGTCATGGC	46	2	del	N/A
398	AGCAGCAGCGGCGGCGGGAGTCCGCAGTCTTACGAGGAGCTGCAGACGCAGCGGGTCATGGC	AGCAGCAGCGGCGGCGGGAGTCCGCAGTCTT--GGGGAGCTGCAGACGCAGCGGGTCATGGC	60	2	del	N/A
399	AGCAGCAGCGGCGGCGGGAGTCCGCAGTCT-TACGAGGAGCTGCAGACGCAGCGGGTCATGGC	AGCAGCAGCGGCGGCGGGAGTCCGCAGTCTGGACGAGGAGCTGCAGACGCAGCGGGTCATGGC	63	2	Ins	N/A
400	AGCAGCAGCGGCGGCGGGAGTCCGCAGTCTTACGAGGAGCTGCAGACGCAGCGGGTCATGGC	AGCAGCAGCGGCGGCGGGAGTCAGCAG---TACGAGGAGCTGCAGACGCAGCGGGTCATGGC	59	2	del	N/A
401	AGCAGCAGCGGCGGCGGGAGTCCGCAGTCTTACGAGGAGCTGCAGACGCAGCGGGTCATGGC	AGCAGCAGCGGCGGCGGGAGTCCACAGTCTT-----GAGCTGCAGACGCAGCGGGTCATGGC	57	2	del	N/A
402	AGCAGCAGCGGCGGCGGGAGTCCGCAGTC-TTACGAGGAGCTGCAGACGCAGCGGGTCATGGC	AGCAGCAGCGGCGGCGGGAGTCCACAGTCTTTACGAGGAGTTGCAGACGCAGCGGGTCATGGC	63	2	Ins	N/A
403	AGCAGCAGCGGCGGCGGGAGTCCGCAGTCTTACGAGGAGCTGCAGACGCAGCGGGTCATGGC	AGCAGCA---GCGGCGGGAGTCCGCAGTCTT-----------CAGACGCAGCGGGTCATGGC	48	2	del	N/A
404	AGCAGCAGCGGCGGCGGGAGTCCGCAGTCT-TACGAGGAGCTGCAGACGCAGCGGGTCATGGC	AGCAGCAGCGGCGGCGGGAGTCCGCAGTCTATACGAGGAGTTGCAGACGCAGCGGGTCATGGC	63	2	Ins	N/A
405	AGCAGCAGCGGCGGCGGGAGTCCGCAGTCTTACGAGGAGCTGCAGACGCAGCGGGTCATGGC	AGTAGCAGCGGCGGCGGGAGTCCGCAGTCTT-----GAGCTGCAGACGCAGCGGGTCATGGC	57	2	del	N/A
406	AGCAGCAGCGGCGGCGGGAGTCCGCAGTC--TTACGAGGAGCTGCAGACGCAGCGGGTCATGGC	AGCAGCAGCGGCGGCGGGAGTCCGCAGTCTTTTACGAGGAGCTGCAGACGCAGCGGGTCATGCC	64	2	Ins	N/A
407	AGCAGCAGCGGCGGCGGGAGTCCGCAGTCTTACGAGGAGCTGCAGACGCAGCGGGTCATGGC	AGCAGCAGCGGCGGCGGGAGGCCGCAGTCTT-------------GACGCAGCGGGTCATGGC	49	2	del	N/A
408	AGCAGCAGCGGCGGCGGGAGTCCGCAGTCTTACGAGGAGCTGCAGACGCAGCGGGTCATGGC	AGCAGCAGCGGCGGCGGGAGTCCGCAGTC-TACGCGGAGCTGCAGACGCAGCGGGTCATGGC	61	2	del	N/A
409	AGCAGCAGCGGCGGCGGGAGTCCGCAGTCTTACGAGGAGCTGCAGACGCAGCGGGTCATGGC	AGCAGCAGCGACGGCGGGAGTCCGCAGTCTTACGAGGAGCTGCAGACGCAGCGGGTCATGGC	62	2	WT or Sub	N/A
410	AGCAGCAGCGGCGGCGGGAGTCCGCAGTCTTACGAGGAGCTGCAGACGCAGCGGGTCATGGC	AGCAGCAGCGGCGGCGGGAGTCCGTAGTCTT--GAGGAGCTGCAGACGCAGCGGGTCATGGC	60	2	del	N/A
411	AGCAGCAGCGGCGGCGGGAGTCCGCAGTCTTACGAGGAGCTGCAGACGCAGCGGGTCATGGC	AGCAGCAGCGGTGGCGGGAGTCCGCAGTCTT-------------GACGCAGCGGGTCATGGC	49	2	del	N/A
412	AGCAGCAGCGGCGGCGGGAGTCCGCAGTCTTACGAGGAGCTGCAGACGCAGCGGGTCATGGC	AGCAGCAGCGGCGGCGGGAGTCGGCAGTC-TACGAGGAGCTGCAGACGCAGCGGGTCATGGC	61	2	del	N/A
413	AGCAGCAGCGGCGGCGGGAGTCCGCAGTC-TTACGAGGAGCTGCAGACGCAGCGGGTCATGGC	AGCAGCAGCGGCGGCGGGAGTCCGCAGTCTTTACGAGGCGGTGCAGACGCAGCGGGTCATGGC	63	2	Ins	N/A
414	AGCAGCAGCGGCGGCGGGAGTCCGCAGTCTTA-----------------------------------------------------------------------------------------------------------------------------------------------------------------------CGAGGAGCTGCAGACGCAGCGGGTCATGGC	AGCAGCAGCGGCGGCGGGAGTCCGCAGTCTTAAAAATATTTTATTAATTGAAGGAATAGGCCAATTTAAGGTTATCTAGTCCAAGTCCATATTAACAGAATTTTTCTCATTAGGGTAACATTCACCATTCTGATGTGGAGGGTCAGCACCAAAATTGTTTTTGTCTTCTAAATCTTCTTCCTTTTTATCAATATTTGGGCCAGGAGCTGCAGACGCAGCGGGTCATGGC	229	2	Ins	N/A
415	AGCAGCAGCGGCGGCGGGAGTCCGCAGTCTTACGAGGAGCTGCAGACGCAGCGGGTCATGGC	AGCAGCAGCGGCGGCGGGAGGCCGCAGTCT--CGAGGAGCTGCAGACGCAGCGGGTCATGGC	60	2	del	N/A
416	AGCAGCAGCGGCGGCGGGAGTCCGCAGTCTTACGAGGAGCTGCAGACGCAGCGGGTCATGGC	AGCAGCAGCGGCGGTGGGAGTC--------TACGAGGAGCTGCAGACGCAGCGGGTCATGGC	54	2	del	N/A
417	AGCAGCAGCGGCGGCGGGAGTCCGCAGTCTTACGAGGAGCTGCAGACGCAGCGGGTCATGGC	AGCAGCAGCGGCGGCGGGAGTCCGCAGTC-TACGAGGCGCTGCAGACGCAGCGGGTCATGGC	61	2	del	N/A
418	AGCAGCAGCGGCGGCGGGAGTCCGCAGTCTTACGAGGAGCTGCAGACGCAGCGGGTCATGGC	AACAGCAGCGGCGGCGGGAGTCCGCAGTCTT-CGAGGAGCTGCAGACGCAGCGGGTCATGGC	61	2	del	N/A
419	AGCAGCAGCGGCGGCGGGAGTCCGCAGTC-TTACGAGGAGCTGCAGACGCAGCGGGTCATGGC	AGCAGCAGCCGCGGCGGGAGTCCGCAGTCTTTACGAGGAGCTGCAGACGCAGCGGGTCATGGC	63	2	Ins	N/A
420	AGCAGCAGCGGCGGCGGGAGTCCGCAGTCTTACGAGGAGCTGCAGACGCAGCGGGTCATGGC	AGCAGCAGCGGCGGCAGGAGTCCGCAGTCTT---AGGAGCTGCAGACGCAGCGGGTCATGGC	59	2	del	N/A
421	AGCAGCAGCGGCGGCGGGAGTCCGCAGTCTTACGAGGAGCTGCAGACGCAGCGGGTCATGGC	AGCAGCAGCGGCGGCGGGAGTCCGCAGTCTT--GAGGAGCTGCAGACGCAGCGGGTCCTGGC	60	2	del	N/A
422	AGCAGCAGCGGCGGCGGGAGTCCGCAGTCTTACGAGGAGCTGCAGACGCAGCGGGTCATGGC	AGCAGCAGCGGCGGCGTGAGTCCGCAGTC-TACGAGGAGCTGCAGACGCAGCGGGTCATGGC	61	2	del	N/A
423	AGCAGCAGCGGCGGCGGGAGTCCGCAGTC-TTACGAGGAGCTGCAGACGCAGCGGGTCATGGC	AGCAGCAGCGGCGGCGGGAGTACGCAGTCTTTACGAGGAGCTGCAGACGCAGCGGGTCATGGC	63	2	Ins	N/A
424	AGCAGCAGCGGCGGCGGGAGTCCGCAGTCTTACGAGGAGCTGCAGACGCAGCGGGTCATGGC	AGCAGCAGCGGCGGTGGGAGTCCGCAGTCTT----------------GCAGCGGGTCATGGC	46	2	del	N/A
425	AGCAGCAGCGGCGGCGGGAGTCCGCAGTC--TTACGAGGAGCTGCAGACGCAGCGGGTCATGGC	AGCAGCAGTGGCGGCGGGAGTCCGCAGTCTTTTACGAGGAGCTGCAGACGCAGCGGGTCATGGC	64	2	Ins	N/A
426	AGCAGCAGCGGCGGCGGGAGTCCGCAGTCTTACGAGGAGCTGCAGACGCAGCGGGTCATGGC	AGCAGCAGCGGCGGCGGGAGTCCGCAGTCGT---AGGAGCTGCAGACGCAGCGGGTCATGGC	59	2	del	N/A
427	AGCAGCAGCGGCGGCGGGAGTCCGCAGTCTTACGAGGAGCTGCAGACGCAGCGGGTCATGGC	AGCAGCAGCGGCGGCGGGAGTCCGCAGTCTT---GGGAGCTGCAGACGCAGTGGGTCATGGC	59	2	del	N/A
428	AGCAGCAGCGGCGGCGGGAGTCCGCAGTCTTACGAGGAGCTGCAGACGCAGCGGGTCATGGC	AACAGCAGCGGCGGCGGGAGTCCGCAGTCTT-----GAGCTGCAGACGCAGCGGGTCATGGC	57	2	del	N/A
429	AGCAGCAGCGGCGGCGGGAGTCCGCAGTC-TTACGAGGAGCTGCAGACGCAGCGGGTCATGGC	ATCAGCAGCGGCGGCGGGAGTCCGCAGTCTTTACGAGGAGCTGCAGACGCAGCGGGTCATGGC	63	2	Ins	N/A
430	AGCAGCAGCGGCGGCGGGAGTCCGCAGT-CTTACGAGGAGCTGCAGACGCAGCGGGTCATGGC	AGCAGCAGCGGCGGCGGGAGTCCGCAGTGTTTACGAGGAGCTGCAGACGCAGCGGGTCATGGC	63	2	Ins	N/A
431	AGCAGCAGCGGCGGCGGGAGTCCGCAGTCTTACGAGGAGCTGCAGACGCAGCGGGTCATGGC	AGCAGCAGCGGTGGCGGGAGTCCGCAGTCTT--GAGGAGCTGCAGACGCAGCGGGTCATGGC	60	2	del	N/A
432	AGCAGCAGCGGCGGCGGGAGTCCGCAGTCTTACGAGGAGCTGCAGACGCAGCGGGTCATGGC	AGCAGCAGCGGCGGCGGGAGTCCGCAGTCTT--GAGGAGCTGCAGACGCGGCGGGTCATGGC	60	2	del	N/A
433	AGCAGCAGCGGCGGCGGGAGTCCGCAGTCTTACGAGGAGCTGCAGACGCAGCGGGTCATGGC	AGCAGCAGCGGCAGCGGGAGTCCGCAGTC-TACGAGGAGCTGCAGACGCAGCGGGTCATGGC	61	2	del	N/A
434	AGCAGCAGCGGCGGCGGGAGTCCGCAGTCTTACGAGGAGCTGCAGACGCAGCGGGTCATGGC	AGCAACAGCGGCGGCG-------------------GGAGCTGCAGACGCAGCGGGTCATGGC	43	2	del	N/A
435	AGCAGCAGCGGCGGCGGGAGTCCGCAGTCTTACGAGGAGCTGCAGACGCAGCGGGTCATGGC	AGCAGCAGCGGCGGCGGGAGTTCGCAGTCTTACGAGGAGCTGCAGACGCAGCGGGTCATGGC	62	2	WT or Sub	N/A
436	AGCAGCAGCGGCGGCGGGAGTCCGCAGTC-TTACGAGGAGCTGCAGACGCAGCGGGTCATGGC	AGCAGCAGCGGCGGCGGTAGTCCGCAGTCTTTACGAGGAGCTGCAGACGCAGCGGGTCATGGC	63	2	Ins	N/A
437	AGCAGCAGCGGCGGCGGGAGTCCGCAGTCTTACGAGGAGCTGCAGACGCAGCGGGTCATGGC	AGCAGCAGCGGCGGCGGGAGTCAGCAGTCTT-CGAGGAGCTGCAGACGCAGCGGGTCATGGC	61	2	del	N/A
438	AGCAGCAGCGGCGGCGGGAGTCCGCAGTC-TTACGAGGAGCTGCAGACGCAGCGGGTCATGGC	AGCAGCAGCGGCGGCGGGAGTCCGCAGTCGGTACGAGGAGCTGCAGACGCAGCGGGTCATGGC	63	2	Ins	N/A
439	AGCAGCAGCGGCGGCGGGAGTCCGCAGTCTTACGAGGAGCTGCAGACGCAGCGGGTCATGGC	AGCAGCAGCGGCGGCGGGAGTCCGCAGTC-TACGAGGAGCTGCAGACGCAGCGGGTCATTGC	61	2	del	N/A
440	AGCAGCAGCGGCGGCGGGAGTCCGCAGTCTTACGAGGAGCTGCAGACGCAGCGGGTCATGGC	AGCAGCAGCGGCGGTGGGAGTCCGCAGTCTT-------------GACGCAGCGGGTCATGGC	49	2	del	N/A
441	AGCAGCAGCGGCGGCGGGAGTCCGCAGTCT-TACGAGGAGCTGCAGACGCAGCGGGTCATGGC	AGTAGCAGCGGCGGCGGGAGTCCGCAGTCTATACGAGGAGCTGCAGACGCAGCGGGTCATGGC	63	2	Ins	N/A
442	AGCAGCAGCGGCGGCGGGAGTCCGCAGTCTTACGAGGAGCTGCAGACGCAGCGGGTCATGGC	AGCAGCAGCGGCGGCGGGAGTCCGCAGTCTTACGAGGAGCTACAGACGCAGCGGGTCATGGC	62	2	WT or Sub	N/A
443	AGCAGCAGCGGCGGCGGGAGTCCGCAGTCTTACGAGGAGCTGCAGACGCAGCGGGTCATGGC	AGCAGCAGCGGCGGCGGGAGTCCGCAGT-TTTCGAGGAGCTGCAGACGCAGCGGGTCATGGC	61	2	del	N/A
444	AGCAGCAGCGGCGGCGGGAGTCCGCAGTCTTACGAGGAGCTGCAGACGCAGCGGGTCATGGC	AGCAGCAGCGGCGGCGGGAGTCCACAGTCTT-CGAGGAGCTGCAGACGCAGCGGGTCATGGC	61	2	del	N/A
445	AGCAGCAGCGGCGGCGGGAGTCCGCAGTC-TTACGAGGAGCTGCAGACGCAGCGGGTCATGGC	AGCAGCAGCGGCGGCGGGAGTCCGGAGTCTTTACGAGGAGCTGCAGACGCAGCGGGTCATGGC	63	2	Ins	N/A
446	AGCAGCAGCGGCGGCGGGAGTCCGCAGTCTTACGAGGAGCTGCAGACGCAGCGGGTCATGGC	AGCAGCAGTGGCGGCGGGAGTCCGCAGTCTT------AGCTGCAGACGCAGCGGGTCATGGC	56	2	del	N/A
447	AGCAGCAGCGGCGGCGGGAGTCCGCAGTCT-----------------------------------------------------------------------------------------------------------------------------------------------------------------------------------------TACGAGGAGCTGCAGACGCAGCGGGTCATGGC	AGCAGCAGCGGCGGCGGGAGTCCGCAGTCTTCGATCTGGGCCAGCAGGTTGTCCAGGTCGTCGTCGTAGGTGTCCTTGCTCAGCTGCAGTTTGGCATCCTCGGCCAGGTCGAAGTTGCTCTTGAAGTTGGGGGTCAGGCCCAGGCTCAGGGCAATCAGGTTTCCGAACAGGCCATTCTTCTTCTCGCCGGGCAGCTGGGCGATCAGATTTTCCAGTACGAGGAGCTGCAGACGCAGCGGGTCATGGC	247	2	Ins	N/A
448	AGCAGCAGCGGCGGCGGGAGTCCGCAGTCTTACGAGGAGCTGCAGACGCAGCGGGTCATGGC	AGCAGCAGCGGCGGCGGGAGTCCGCAGTATT--GAGGAGCTGCAGACGCAGCGGGTCATGGC	60	2	del	N/A
449	AGCAGCAGCGGCGGCGGGAGTCCGCAGTCTTACGAGGAGCTGCAGACGCAGCGGGTCATGGC	AGCAGCAGCGGCGGCGGGAGTGCGCAGTC-TACGAGGAGCTGCAGACGCAGCGGGTCATGGC	61	2	del	N/A
450	AGCAGCAGCGGCGGCGGGAGTCCGCAGTC-TTACGAGGAGCTGCAGACGCAGCGGGTCATGGC	AGCAGCAGCGGCGGCGGGAGTCCGCAGTCTTTAGGAGGAGCTGCAGACGCAGCGGGTCATGGC	63	2	Ins	N/A
451	AGCAGCAGCGGCGGCGGGAGTCCGCAGTCTTACGAGGAGCTGCAGACGCAGCGGGTCATGGC	AGCAGCAGCGGCGGCGGGAGTCCGCAGTCTT--GAGGAGCTGCAGACGCAGCGGGTCATGAC	60	2	del	N/A
452	AGCAGCAGCGGCGGCGGGAGTCCGCAGTCTTACGAGGAGCTGCAGACGCAGCGGGTCATGGC	AGCAGCAGCGGCGGCGGGAGACCGCAGTC-TACGAGGAGCTGCAGACGCAGCGGGTCATGGC	61	2	del	N/A
453	AGCAGCAGCGGCGGCGGGAGTCCGCAGTCTTACGAGGAGCTGCAGACGCAGCGGGTCATGGC	AGCAGCAGGGGCGGC---------------TACGAGGAGCTGCAGACGCAGCGGGTCATGGC	47	2	del	N/A
454	AGCAGCAGCGGCGGCGGGAGTCCGCAGTC-TTACGAGGAGCTGCAGACGCAGCGGGTCATGGC	AGCAGCAGCGGCGGCGGGAGTCCGCAGTCTTTACGAGGAGCTGCAGACGCTGCGGGTCATGGC	63	2	Ins	N/A
455	AGCAGCAGCGGCGGCGGGAGTCCGCAGTCTTACGAGGAGCTGCAGACGCAGCGGGTCATGGC	AGCAGCAGCGGCGGCGGGAGTCCGCAGGC-TACGAGGAGCTGCAGACGCAGCGGGTCATGGC	61	2	del	N/A
456	AGCAGCAGCGGCGGCGGGAGTCCGCAGTC-TTACGAGGAGCTGCAGACGCAGCGGGTCATGGC	AGCAGCAGCGGCGGCGGGAGTCCGCAGTCTTTACGTGGAGCTGCAGACGCAGCGGGTCATGGC	63	2	Ins	N/A
457	AGCAGCAGCGGCGGCGGGAGTCCGCAGTC-TTACGAGGAGCTGCAGACGCAGCGGGTCATGGC	AGCAGCAGCGGCGGCGGGAGTCCGAAGTCTTTACGAGGAGCTGCAGACGCAGCGGGTCATGGC	63	2	Ins	N/A
458	AGCAGCAGCGGCGGCGGGAGTCCGCAGTCTTA-----------------------------------------------------------------------------------------------------------------------------------------------------------------------CGAGGAGCTGCAGACGCAGCGGGTCATGGC	AGCAGCAGCGGCGGCGGGAGTCCGCAGTCTTAAAAATATTTTATTAATTGAAGGAATAGGCCAATTTAAGGTTATCTAGTCCAAGTCCATATTAACAGAATTTTTCTCATTAGGGTAACATTCACCATTCTGATGTGGAGGTTCAGCACCAAAATTGTTTTTGTCTGCTAAATCTTCTTCCTTTTTATCAATATTTGGGCCAGGAGCTGCAGACGCAGCGGGTCATGGC	229	2	Ins	N/A
459	AGCAGCAGCGGCGGCGGGAGTCCGCAGTC-TTACGAGGAGCTGCAGACGCAGCGGGTCATGGC	AGCAGCAGCGTCGGCGGGAGTCCGCAGTCTTTACGAGGAGCTGCAGACGCAGCGGGTCATGGC	63	2	Ins	N/A
460	AGCAGCAGCGGCGGCGGGAGTCCGCAGTCTTACGAGGAGCTGCAGACGCAGCGGGTCATGGC	AGCAGCAGCGGCGGCGGGAGTCCACAGTCTT-GGAGGAGCTGCAGACGCAGCGGGTCATGGC	61	2	del	N/A
461	AGCAGCAGCGGCGGCGGGAGTCCGCAGTCTTACGAGGAGCTGCAGACGCAGCGGGTCATGGC	AGCAGCAGCGGCGGCGGGAGTCCGCAATC-TACGAGGAGCTGCAGACGCAGCGGGTCATGGC	61	2	del	N/A
462	AGCAGCAGCGGCGGCGGGAGTCCGCAGTCTTACGAGGAGCTGCAGACGCAGCGGGTCATGGC	AGCAGCAGCG----------------------------GCTGCAGACGCAGCGGGTCATGTC	34	2	del	N/A
463	AGCAGCAGCGGCGGCGGGAGTCCGCAGTCTTACGAGGAGCTGCAGACGCAGCGGGTCATGGC	AGCAGCAGCGGCGGCGGGAGTCCGCAGTTTT------------AGACGCAGCGGGTCATGGC	50	2	del	N/A
464	AGCAGCAGCGGCGGCGGGAGTCCGCAGTCTTACGAGGAGCTGCAGACGCAGCGGGTCATGGC	AGCAGCAGCGACGGCGGGAGTCCGCAGTC-TACGAGGAGCTGCAGACGCAGCGGGTCATGGC	61	2	del	N/A
465	AGCAGCAGCGGCGGCGGGAGTCCGCAGTCTTA-----------------------------------------------------------------------------------------------------------------------------------------------------------------------CGAGGAGCTGCAGACGCAGCGGGTCATGGC	AGCAGCAGCGGCGGCGGGAGTCCGCAGTCTTAAAAATATTTTATTAATTGAAGGAATAGGCCAATTTAAGGTTATCTAGTCCAAGTCCATATTAACAGAATTTTTCTCATTAGGGTAACATTCACCATTCTGATGTGGAGGTTCAGCACCAAAATTGTTTTTGTCTTCTAAATCTGCTTCCTTTGTATCAATATTTGGGCCAGGAGCTGCAGACGCAGCGGGTCATGGC	229	2	Ins	N/A
466	AGCAGCAGCGGCGGCGGGAGTCCGCAGTCTTACGAGGAGCTGCAGACGCAGCGGGTCATGGC	AGCAGCAGCGGCGGCGGGAGTCCGCGGT-GTACGAGGAGCTGCAGACGCAGCGGGTCATGGC	61	2	del	N/A
467	AGCAGCAGCGGCGGCGGGAGTCCGCAGTCTTACGAGGAGCTGCAGACGCAGCGGGTCATGGC	AGCAGCAGCGGCGGCGGGAGTCCGCAGTCTTACGCGGAGCTGCAGACGCAGCGGGTCATGGC	62	2	WT or Sub	N/A
468	AGCAGCAGCGGCGGCGGGAGTCCGCAGTCTTACGAGGAGCTGCAGACGCAGCGGGTCATGGC	AGCAGCAGCGGCAGCGGGAGTCCGCAG---TACGAGGAGCTGCAGACGCAGCGGGTCATGGC	59	2	del	N/A
469	AGCAGCAGCGGCGGCGGGAGTCCGCAGTCTTACGAGGAGCTGCAGACGCAGCGGGTCATGGC	AGCAGCAGCGGCGGCGGGAGTCCGCAGT-ATACGAGGAGCTGCAGACGCAGCGGGTCATGGC	61	2	del	N/A
470	AGCAGCAGCGGCGGCGGGAGTCCGCAGTCTTACGAGGAGCTGCAGACGCAGCGGGTCATGGC	AGCAGCAGCGGTGGCGGGAG----------TACGAGGAGCTGCAGACGCAGCGGGTCATGGC	52	2	del	N/A
471	AGCAGCAGCGGCGGCGGGAGTCCGCAGTCTTACGAGGAGCTGCAGACGCAGCGGGTCATGGC	AGCAGCAGCGGCGGCGGGAGTCCGCAGTCTT-GGAGGAGCTGCAGACGCAGCGGGTCATGTC	61	2	del	N/A
472	AGCAGCAGCGGCGGCGGGAGTCCGCAGTC-TTACGAGGAGCTGCAGACGCAGCGGGTCATGGC	GGCAGCAGCGGCGGCGGGAGTCCGCAGTCTTTACGAGGAGCTGCAGACGCAGTGGGTCATGGC	63	2	Ins	N/A
473	AGCAGCAGCGGCGGCGGGAGTCCGCAGTCTTACGAGGAGCTGCAGACGCAGCGGGTCATGGC	AGCAGCAGCGGCGGCGGGAGTCCGCAGTCGT-CGAGGAGCTGCAGACGCAGCGGGTCATGGC	61	2	del	N/A
474	AGCAGCAGCGGCGGCGGGAGTCCGCAGTCTTACGAGGAGCTGCAGACGCAGCGGGTCATGGC	AGCAGCAGCGGCGGCGGGAGTCCGCAGTCTT--GAGGATCTGCAGACGCAGCGGGTCATGGC	60	2	del	N/A
475	AGCAGCAGCGGCGGCGGGAGTCCGCAGTCTTACGAGGAGCTGCAGACGCAGCGGGTCATGGC	AGCAGCAGCGGCGGCGGGAGTCCGCAGGC-GACGAGGAGCTGCAGACGCAGCGGGTCATGGC	61	2	del	N/A
476	AGCAGCAGCGGCGGCGGGAGTCCGCAGTC-TTACGAGGAGCTGCAGACGCAGCGGGTCATGGC	AGCAGCAGCGGCGG-GGGAGTCCGCAGTCTTTACGAGGAGCTGCAGACGCAGCGGGTCATGGC	62	2	WT or Sub	N/A
477	AGCAGCAGCGGCGGCGGGAGTCCGCAGTC-TTACGAGGAGCTGCAGACGCAGCGGGTCATGGC	AGCAGCAGCGGCGGCGGGAGACCGCAGGCTTTACGAGGAGCTGCAGACGCAGCGGGTCATGGC	63	2	Ins	N/A
478	AGCAGCAGCGGCGGCGGGAGTCCGCAGTCTTACGAGGAGCTGCAGACGCAGCGGGTCATGGC	AGCAGCAGCGGCGGCGGGAGTCCGCAGTCTT--GAGGCGCTGCAGACGCAGCGGGTCATGGC	60	2	del	N/A
479	AGCAGCAGCGGCGGCGGGAGTCCGCAGTCTTACGAGGAGCTGCAGACGCAGCGGGTCATGGC	AGCAGCAGCGGCGGCGGGAGTCCGCAGTC-TACGAGAAGCTGCAGACGCAGCGGGTCATGGC	61	2	del	N/A
480	AGCAGCAGCGGCGGCGGGAGTCCGCAGTCTTACGAGGAGCTGCAGACGCAGCGGGTCATGGC	AGCAGCAGCGGCGGCGGGAGTCCGCAGTATT---GGGAGCTGCAGACGCAGCGGGTCATGGC	59	2	del	N/A
481	AGCAGCAGCGGCGGCGGGAGTCCGCAGTCTTACGAGGAGCTGCAGACGCAGCGGGTCATGGC	AGCAGCAGCGGCGGCAGGAGTCCGCAGTCTT---------TGCAGACGCAGCGGGTCATGGC	53	2	del	N/A
482	AGCAGCAGCGGCGGCGGGAGTCCGCAGTCT-TACGAGGAGCTGCAGACGCAGCGGGTCATGGC	AGCAGCAGCGGCGGTGGGAGTCCGCAGTCTATACGAGGAGCTGCAGACGCAGCGGGTCATGGC	63	2	Ins	N/A
483	AGCAGCAGCGGCGGCGGGAGTCCGCAGTCT--TACGAGGAGCTGCAGACGCAGCGGGTCATGGC	AGCAGCAGTGGCGGCGGGAGTCCGCAGTCTTGTACGAGGAGCTGCAGACGCAGCGGGTCATGGC	64	2	Ins	N/A
484	AGCAGCAGCGGCGGCGGGAGTCCGCAGTCTTACGAGGAGCTGCAGACGCAGCGGGTCATGGC	AGCAGCAGCGGCTGCGGGAGTCCGCAGTC-TACGAGGAGCTGCAGACGCAGCGGGTCATGGC	61	2	del	N/A
485	AGCAGCAGCGGCGGCGGGAGTCCGCAGTCTTACGAGGAGCTGCAGACGCAGCGGGTCATGGC	AGCAGCAGCGGCGGCGGGAG----------TACGAGGAGCTGCAGACGCAGCGGGTCATGGT	52	2	del	N/A
486	AGCAGCAGCGGCGGCGGGAGTCCGCAGTCTTACGAGGAGCTGCAGACGCAGCGGGTCATGGC	AGCAGCAGCGGCGGCGGGAGTCCACAGTC--ACGAGGAGCTGCAGACGCAGCGGGTCATGGC	60	2	del	N/A
487	AGCAGCAGCGGCGGCGGGAGTCCGCAGTC--TTACGAGGAGCTGCAGACGCAGCGGGTCATGGC	AGCAGCAGCGGCGGCGGGAGTCCGCAGTCTTTTACGAGGAGTTGCAGACGCAGCGGGTCATGGC	64	2	Ins	N/A
488	AGCAGCAGCGGCGGCGGGAGTCCGCAGTCTTACGAGGAGCTGCAGACGCAGCGGGTCATGGC	AGCAGCAGCGGCGGCGGGAGTCCGCAGTC-TACGAGGAGCTGCAGACGCAGCGTGTCATGGC	61	2	del	N/A
489	AGCAGCAGCGGCGGCGGGAGTCCGCAGTCTTACGAGGAGCTGCAGACGCAGCGGGTCATGGC	AGCAGTAGCGGCGGCGGGAGTCCGCAGTCTT-------------GACGCAGCGGGTCATGGC	49	2	del	N/A
490	AGCAGCAGCGGCGGCGGGAGTCCGCAGTC-TTACGAGGAGCTGCAGACGCAGCGGGTCATGGC	AGCAGCAGCGGCGGCGGGAGTGCGCAGTCTTTACGAGGAGCTGCAGACGCAGCGGGTCATGGC	63	2	Ins	N/A
491	AGCAGCAGCGGCGGCGGGAGTCCGCAGTC-TTACGAGGAGCTGCAGACGCAGCGGGTCATGGC	AGCAGCAGCGGCGGC-GGAGTCCGCAGTCTTTACGAGGAGCTGCAGACGCAGCGGGTCATGGC	62	2	WT or Sub	N/A
492	AGCAGCAGCGGCGGCGGGAGTCCGCAGTCTT-ACGAGGAGCTGCAGACGCAGCGGGTCATGGC	AGCAGCAGCGGCGGCGGGAGTCCGCAGTCTTAACGAGGAGCTGCAGACGCAGCGGGTCATGGT	63	2	Ins	N/A
493	AGCAGCAGCGGCGGCGGGAGTCCGCAGTCTTACGAGGAGCTGCAGACGCAGCGGGTCATGGC	AGCAGCAGCGGCGGCGGGAGTCCGCAATCTTACGAGGAGCTGCAGACGCAGCGGGTCATGGC	62	2	WT or Sub	N/A
494	AGCAGCAGCGGCGGCGGGAGTCCGCAGTCTTACGAGGAGCTGCAGACGCAGCGGGTCATGGC	AGCAGCAGTGGCGGCGGGAGTCCGCAGT-----GAGGAGCTGCAGACGCAGCGGGTCATGGC	57	2	del	N/A
495	AGCAGCAGCGGCGGCGGGAGTCCGCAGTCTTACGAGGAGCTGCAGACGCAGCGGGTCATGGC	AGCAGCAGCGGCGGAGGGAGTCCGCAGTCTT--GAGGAGCTGCAGACGCAGCGGGTCATGGC	60	2	del	N/A
496	AGCAGCAGCGGCGGCGGGAGTCCGCAGTCTTACGAGGAGCTGCAGACGCAGCGGGTCATGGC	AGCAGCA---GCGGCGGGAGTC----------CGAGGAGCTGCAGACGCAGCGGGTCATGGC	49	2	del	N/A
497	AGCAGCAGCGGCGGCGGGAGTCCGCAGTCTTACGAGGAGCTGCAGACGCAGCGGGTCATGGC	AGCAGCAGCGGCGGCGGGAATCCGCAGTCTTACGAGGAGCTGCAGACGCAGCGGGTCATGGC	62	2	WT or Sub	N/A
498	AGCAGCAGCGGCGGCGGGAGTCCGCAGTCTTA-----------------------------------------------------------------------------------------------------------------------------------------------------------------------CGAGGAGCTGCAGACGCAGCGGGTCATGGC	AGCAGCAGCGGCGGCGGGAGTCCGCAGTCTTAAAAATATTTTATTAATTGAAGGAATAGGCCAATTTACGGTTATCTAGTCCAAGTCCATATTAACAGAATTTTTCTCATTAGGGTAACATTCACCATTCTGATGTGGAGGTTCAGCACCAAAATTGTTTTTGTCTTCTAAATCTTCTTCCTTTTTATCAATATTTGGGCCAGGAGCTGCAGACGCAGCGGGTCATGGC	229	2	Ins	N/A
499	AGCAGCAGCGGCGGCGGGAGTCCGCAGTCTTACGAGGAGCTGCAGACGCAGCGGGTCATGGC	AGCAGCAGCGGCGGCGGGAGTCCGTAGTCTT-CGAGGAGCTGCAGACGCAGCGGGTCATGGC	61	2	del	N/A
500	AGCAGCAGCGGCGGCGGGAGTCCGCAGTCTTACGAGGAGCTGCAGACGCAGCGGGTCATGGC	AGCAACAGCGGCGGCGGGAGTCCGCAGTCTT-CGAGGAGCTGCAGACGCAGCGGGTCATGGC	61	2	del	N/A
501	AGCAGCAGCGGCGGCGGGAGTCCGCAGTCTTACGAGGAGCTGCAGACGCAGCGGGTCATGGC	AGCAGTAGCGGCGGCGGGAGTCCGCAGTCTT---GGGAGCTGCAGACGCAGCGGGTCATGGC	59	2	del	N/A
502	AGCAGCAGCGGCGGCGGGAGTCCGCAGTCTTACGAGGAGCTGCAGACGCAGCGGGTCATGGC	AGCAGCAGCGGCGGCGGGGGTCCGCAGTC-TACGAGGAGCTGCAGACGCAGCGGGTCATGGC	61	2	del	N/A
503	AGCAGCAGCGGCGGCGGGAGTCCGCAGTCTTACGAGGAGCTGCAGACGCAGCGGGTCATGGC	AGCAGCAGCGGCGGCGGGAGT--------TTACGAGGAGCTGCAGACGCAGCGGGTCATGGC	54	2	del	N/A
504	AGCAGCAGCGGCGGCGGGAGTCCGCAGTC-TTACGAGGAGCTGCAGACGCAGCGGGTCATGGC	AGCAGCAGCGGCGGCGGGAGTCCGCAGTCGTGACGAGGAGCTGCAGACGCAGCGGGTCATGGC	63	2	Ins	N/A
505	AGCAGCAGCGGCGGCGGGAGTCCGCAGTCTTACGAGGAGCTGCAGACGCAGCGGGTCATGGC	AGCAGCAGCGGTGGCGGGAGTC--------TACGAGGAGCTGCAGACGCAGCGGGTCATGGC	54	2	del	N/A
506	AGCAGCAGCGGCGGCGGGAGTCCGCAGTCTTACGAGGAGCTGCAGACGCAGCGGGTCATGGC	AGCAGCAGCGGCGGCGGGAGTCCGCAGTCTT--GAGGAGTTGCAGACGCAGCGGGTCATGGC	60	2	del	N/A
507	AGCAGCAGCGGCGGCGGGAGTCCGCAGTC-TTACGAGGAGCTGCAGACGCAGCGGGTCATGGC	AGCAGCAGCGGCGGCGGGAGTCCGCAGTCGTTACGCGGAGCTGCAGACGCAGCGGGTCATGGC	63	2	Ins	N/A
508	AGCAGCAGCGGCGGCGGGAGTCCGCAGTCTTACGAGGAGCTGCAGACGCAGCGGGTCATGGC	AGCAGCAGCGGTGGCGGGAGTCC------------------GCAGACGCAGCGGGTCATGGC	44	2	del	N/A
509	AGCAGCAGCGGCGGCGGGAGTCCGCAGTCTTACGAGGAGCTGCAGACGCAGCGGGTCATGGC	AGCAGCAGCGGCGGGGGGAGTCCGCAGTC-TACGAGGAGCTGCAGACGCAGCGGGTCATGGC	61	2	del	N/A
510	AGCAGCAGCGGCGGCGGGAGTCCGCAGTCTTACGAGGAGCTGCAGACGCAGCGGGTCATGGC	AGCAGCAGCGGCGGCGGGAGTCCGCAGTCTTACGAGGAACTGCAGACGCAGCGGGTCATGGC	62	2	WT or Sub	N/A
511	AGCAGCAGCGGCGGCGGGAGTCCGCAGTC-TTACGAGGAGCT-------------GCAGACGCAGCGGGTCATGGC	AGCAGCAGCGGCGGCGGGAGTCCGCAGTCTTTACGAGGAGCTGCAGACGCAGAGGGCAGACGCAGCGGGTCATGGC	76	2	Ins	N/A
512	AGCAGCAGCGGCGGCGGGAGTCCGCAGTCTTACGAGGAGCTGCAGACGCAGCGGGTCATGGC	AGCAGCAGCGGCGGCGGGAGTCCGCAGTCTTACGAGGAGCTGCAGACGCAGCGGGTCAGGGC	62	2	WT or Sub	N/A
513	AGCAGCAGCGGCGGCGGGAGTCCGCAGTC-TTACGAGGAGCTGCAGACGCAGCGGGTCATGGC	AGCAGCATCGGCGGCGGGAGTCCGCAGTCTTTACGAGGAGCTGCAGACGCAGCGGGTCATGGC	63	2	Ins	N/A
514	AGCAGCAGCGGCGGCGGGAGTCCGCAGTC-TTACGAGGAGCTGCAGACGCAGCGGGTCATGGC	AGCAGCAGCGGCGGCGGGAGTCCGCAGTCTTTACTAGGAGCTGCAGACGCAGCGGGTCATGGC	63	2	Ins	N/A
515	AGCAGCAGCGGCGGCGGGAGTCCGCAGTCTTACGAGGAGCTGCAGACGCAGCGGGTCATGGC	AGCAGCAGCGGCGGTGGGAGTCCGCAGTCTT---AGGAGCTGCAGACGCAGCGGGTCATGGC	59	2	del	N/A
516	AGCAGCAGCGGCGGCGGGAGTCCGCAGTCTTACGAGGAGCTGCAGACGCAGCGGGTCATGGC	AGCAGCAGCGGCGGCGGGAGTCCGTAGTCTT---AGGAGCTGCAGACGCAGCGGGTCATGGC	59	2	del	N/A
517	AGCAGCAGCGGCGGCGGGAGTCCGCAGTCTTACGAGGAGCTGCAGACGCAGCGGGTCATGGC	GGCAGCAGCGGCGGCGGGAGTCCGCAGTC--ACGAGGAGCTGCAGACGCAGCGGGTCATGGC	60	2	del	N/A
518	AGCAGCAGCGGCGGCGGGAGTCCGCAGTCTTACGAGGAGCTGCAGACGCAGCGGGTCATGGC	AGTAGCAGCGGCGGCGGGAGTCCGCAGTC--------AGCTGCAGACGCAGCGGGTCATGGC	54	2	del	N/A
519	AGCAGCAGCGGCGGCGGGAGTCCGCAGTCTTACGAGGAGCTGCAGACGCAGCGGGTCATGGC	AGCAGCAGCGGCGGCGAGAGTCCGCAGTCTTACGAGGAGCTGCAGACGCAGCGGGTCATGGC	62	2	WT or Sub	N/A
520	AGCAGCAGCGGCGGCGGGAGTCCGCAGTC-TTACGAGGAGCTGCAGACGCAGCGGGTCATGGC	AGCAGCAGCGGCGCCGGGAGTCCGCAGTCTTTACGAGGAGCTGCAGACGCAGCGGGTCATGGC	63	2	Ins	N/A
521	AGCAGCAGCGGCGGCGGGAGTCCGCAGTCTTACGAGGAGCTGCAGACGCAGCGGGTCATGGC	AGCAGCAGCGGCGGCGGGAGTCCGCAGTC--------AGCTGCAGACGCAGCGGGTCATGTC	54	2	del	N/A
522	AGCAGCAGCGGCGGCGGGAGTCCGCAGTCTTA-----------------------------------------------------------------------------------------------------------------------------------------------------------------------CGAGGAGCTGCAGACGCAGCGGGTCATGGC	AGCAGCAGCGGCGGCGGGAGTCCGCAGTCTTAAAAATATTTTATTAATTGAAGGAATAGGCCAATTTAAGGTTATCTAGTCCAAGTCCATATTAACAGAATTTTTCTCATTAGGGTAACATTCACCATTCTGATGTGGAGGTTCAGCACCAAAATTGTTTTTGTCTTCTAAATCTTCTTCCTTTTTATCAATATTTGGGCCAGGAGCTGCAGACGCAGCGGGACATGGC	229	2	Ins	N/A
523	AGCAGCAGCGGCGGCGGGAGTCCGCAGTCTTACGAGGAGCTGCAGACGCAGCGGGTCATGGC	AGCAGCAGCGGTGGCGGGAGTCCGCAGTCTT-GGAGGAGCTGCAGACGCAGCGGGTCATGGC	61	2	del	N/A
524	AGCAGCAGCGGCGGCGGGAGTCCGCAGTCTTACGAGGAGCTGCAGACGCAGCGGGTCATGGC	AGCAGCAGCGGCGGTGGGAGTCCGCAGTC-----AGGAGCTGCAGACGCAGCGGGTCATGGC	57	2	del	N/A
525	AGCAGCAGCGGCGGCGGGAGTCCGCAGTCTTACGAGGAGCTGCAGACGCAGCGGGTCATGGC	AGCAGTAGCGGCGGCGGGAGTCCGCAGT----CGAGGAGCTGCAGACGCAGCGGGTCATGGC	58	2	del	N/A
526	AGCAGCAGCGGCGGCGGGAGTCCGCAGTCTT-ACGAGGAGCTGCAGACGCAGCGGGTCATGGC	AGCAGCAGCGGCGGCGGGAGTCCACAGTCTTAACGAGGAGCTGCAGACGCAGCGGGTCATGGC	63	2	Ins	N/A
527	AGCAGCAGCGGCGGCGGGAGTCCGCAGTC-TTACGAGGAGCTGCAGACGCAGCGGGTCATGGC	AGCAGCAGCGGCGGCGGGAGTCCGCAGTCATTACGAGGAGCTGCAGACGCAGCGGGTCATGGC	63	2	Ins	N/A
528	AGCAGCAGCGGCGGCGGGAGTCCGCAGTC-TTACGAGGAGCTGCAGACGCAGCGGGTCATGGC	AGCAGCAGCGGCGGCGGGAGTCCGCAGTCTTTACGAGGAGCTGCAGCCGCAGCGGGTCATGGC	63	2	Ins	N/A
529	AGCAGCAGCGGCGGCGGGAGTCCGCAGTCTTACGAGGAGCTGCAGACGCAGCGGGTCATGGC	AGCAGCAGCGGCGGCGGGAGTCCGCGGTCTT-CGAGGAGCTGCAGACGCAGCGGGTCATGGC	61	2	del	N/A
530	AGCAGCAGCGGCGGCGGGAGTCCGCAGTCTTACGAGGAGCTGCAGACGCAGCGGGTCATGGC	AGCAGCAGCGGCGGGGGGAGTCCGCAGTCT--CGAGGAGCTGCAGACGCAGCGGGTCATGGC	60	2	del	N/A
531	AGCAGCAGCGGCGGCGGGAGTCCGCAGTC-TTACGAGGAGCTGCAGACGCAGCGGGTCATGGC	AGCAGCAGCGGCGGCGGGAGTCCGCAGTCTTTACGAGGAGCAGCAGACGCAGCGGGTCATGGC	63	2	Ins	N/A
532	AGCAGCAGCGGCGGCGGGAGTCCGCAGTCTTA-----------------------------------------------------------------------------------------------------------------------------------------------------------------------CGAGGAGCTGCAGACGCAGCGGGTCATGGC	AGCAGCAGCGGCGGCGGGAGTCCGCAGTCTTAAAAATATTTTATTAATTGAAGGAATAGGCCAATTTCAGGTTATCTAGTCCAAGTCCATATTAACAGAATTTTTCTCATTAGGGTAACATTCACCATTCTGATGTGGAGGTTCAGCACCAAAATTGTTTTTGTCTTCTAAATCTTCTTCCTTTTTATCAATATTTGGGCCAGGAGCTGCAGACGCAGCGGGTCATGGC	229	2	Ins	N/A
533	AGCAGCAGCGGCGGCGGGAGTCCGCAGTCTTACGAGGAGCTGCAGACGCAGCGGGTCATGGC	AGCAGCAGCGGCGGCGGGAGTCCGCAGTCTT-CGAGGAGCTGCAGACGCAGCGGGTCATGTC	61	2	del	N/A
534	AGCAGCAGCGGCGGCGGGAGTCCGCAGTC-TTACGAGGAGCTGCAGACGCAGCGGGTCATGGC	AGCAGCAGCGGGGGCGGGAGTCCGCAGTCTTTACGAGGAGCTGCAGACGCAGCGGGTCATGGC	63	2	Ins	N/A
535	AGCAGCAGCGGCGGCGGGAGTCCGCAGTCTTACGAGGAGCTGCAGACGCAGCGGGTCATGGC	AGCAGCAGCGGCGGCGGGAGTCCGCAGTC-TACGAGGAGCTGCACACGCAGCGGGTCATGGC	61	2	del	N/A
536	AGCAGCAGCGGCGGCGGGAGTCCGCAGTCTTACGAGGAGCTGCAGACGCAGCGGGTCATGGC	AGCAGCGGCGGCGGCGGGAGTCCGCAGTC-TACGAGGAGCTGCAGACGCAGCGGGTCATGGC	61	2	del	N/A
537	AGCAGCAGCGGCGGCGGGAGTCCGCAGTCTTACGAGGAGCTGCAGACGCAGCGGGTCATGGC	AGCAGCAGCGGCGGCGGGAGTCCGCAGT-GTACGAGGCGCTGCAGACGCAGCGGGTCATGGC	61	2	del	N/A

## Sheet: Twist_cl1
File name
Twist_1_join.fq
WT sequence
(blue: indicator sequences at each ends of comparision range, green: crRNA sequence, red: WT marker sequence )
AGCAGCAGCGGCGGCCGGGAGTCCGCAGTCTTACGAGGAGCTGCAGACGCAGCGGGTCATGGC
crRNA sequence
CGGGAGTCCGCAGTCTTACG
Comparison range (R) [?]		Minimum frequency (n) [?]		WT marker (r) [?]
62		1		5
Run again with different values
Result Summary
Total Sequences	With both indicator sequences	More than minimum frequency	Insertions	Deletions	Indel frequency	HDR frequency
229341	228528	227527	121357	104999	226356 (99.5%)	0 (0.0%)
				Input for all:
#ID	WT Sequence	RGEN Treated Sequence	Length	Count	Type	HDR
1	AGCAGCAGCGGCGGCGGGAGTCCGCAGTC-TTACGAGGAGCTGCAGACGCAGCGGGTCATGGC	AGCAGCAGCGGCGGCGGGAGTCCGCAGTCTTTACGAGGAGCTGCAGACGCAGCGGGTCATGGC	63	113787	Ins	N/A	50.0103
2	AGCAGCAGCGGCGGCGGGAGTCCGCAGTCTTACGAGGAGCTGCAGACGCAGCGGGTCATGGC	AGCAGCAGCGGCGGCGGGAGTCCGCAGTCTT-------------GACGCAGCGGGTCATGGC	49	63903	del	N/A	28.0859
3	AGCAGCAGCGGCGGCGGGAGTCCGCAGTCTTACGAGGAGCTGCAGACGCAGCGGGTCATGGC	AGCAGCAGCGGCGGCGGG-------------ACGAGGAGCTGCAGACGCAGCGGGTCATGGC	49	33329	del	N/A	14.6484
4	AGCAGCAGCGGCGGCGGGAGTCCGCAGTCTTACGAGGAGCTGCAGACGCAGCGGGTCATGGC	AGCAGCAGCGGCGGCGGGAGTCCGCAGTCTTACGAGGAGCTGCAGACGCAGCGGGTCATGGC	62	1120	WT or Sub	N/A	0.492249
5	AGCAGCAGCGGCGGCGGGAGTCCGCAGTC-TTACGAGGAGCTGCAGACGCAGCGGGTCATGGC	AGCAGCAGCGGCGGTGGGAGTCCGCAGTCTTTACGAGGAGCTGCAGACGCAGCGGGTCATGGC	63	420	Ins	N/A	0.184593
6	AGCAGCAGCGGCGGCGGGAGTCCGCAGTC-TTACGAGGAGCTGCAGACGCAGCGGGTCATGGC	AGCAGCAGTGGCGGCGGGAGTCCGCAGTCTTTACGAGGAGCTGCAGACGCAGCGGGTCATGGC	63	414	Ins	N/A	0.181956
7	AGCAGCAGCGGCGGCGGGAGTCCGCAGTC-TTACGAGGAGCTGCAGACGCAGCGGGTCATGGC	AGCAGCAGCGGTGGCGGGAGTCCGCAGTCTTTACGAGGAGCTGCAGACGCAGCGGGTCATGGC	63	408	Ins	N/A	0.179319
8	AGCAGCAGCGGCGGCGGGAGTCCGCAGTC-TTACGAGGAGCTGCAGACGCAGCGGGTCATGGC	AGCAACAGCGGCGGCGGGAGTCCGCAGTCTTTACGAGGAGCTGCAGACGCAGCGGGTCATGGC	63	404	Ins	N/A	93.7827
9	AGCAGCAGCGGCGGCGGGAGTCCGCAGTC-TTACGAGGAGCTGCAGACGCAGCGGGTCATGGC	AGCAGCAGCGGCGGCGGGAGTCCACAGTCTTTACGAGGAGCTGCAGACGCAGCGGGTCATGGC	63	381	Ins	N/A
10	AGCAGCAGCGGCGGCGGGAGTCCGCAGTCTTACGAGGAGCTGCAGACGCAGCGGGTCATGGC	AGCAGCAGTGGCGGCGGGAGTCCGCAGTCTT-------------GACGCAGCGGGTCATGGC	49	370	del	N/A
11	AGCAGCAGCGGCGGCGGGAGTCCGCAGTC-TTACGAGGAGCTGCAGACGCAGCGGGTCATGGC	AGTAGCAGCGGCGGCGGGAGTCCGCAGTCTTTACGAGGAGCTGCAGACGCAGCGGGTCATGGC	63	367	Ins	N/A
12	AGCAGCAGCGGCGGCGGGAGTCCGCAGTC-TTACGAGGAGCTGCAGACGCAGCGGGTCATGGC	AGCAGCAGCGGCGGCGGGAGTCCGCAGTCTTTACGAGGAGCTGCAGACGCAGTGGGTCATGGC	63	361	Ins	N/A
13	AGCAGCAGCGGCGGCGGGAGTCCGCAGTC-TTACGAGGAGCTGCAGACGCAGCGGGTCATGGC	AGCAGCA---GCGGCGGGAGTCCGCAGTCTTTACGAGGAGCTGCAGACGCAGCGGGTCATGGC	60	332	del	N/A
14	AGCAGCAGCGGCGGCGGGAGTCCGCAGTCTTACGAGGAGCTGCAGACGCAGCGGGTCATGGC	AGCAGCAGCGGCGGTGGG-------------ACGAGGAGCTGCAGACGCAGCGGGTCATGGC	49	295	del	N/A
15	AGCAGCAGCGGCGGCGGGAGTCCGCAGTCTTACGAGGAGCTGCAGACGCAGCGGGTCATGGC	AGCAGCAGCGGTGGCGGGAGTCCGCAGTCTT-------------GACGCAGCGGGTCATGGC	49	276	del	N/A
16	AGCAGCAGCGGCGGCGGGAGTCCGCAGTCTTACGAGGAGCTGCAGACGCAGCGGGTCATGGC	AGCAGCAGCGGCGGTGGGAGTCCGCAGTCTT-------------GACGCAGCGGGTCATGGC	49	276	del	N/A
17	AGCAGCAGCGGCGGCGGGAGTCCGCAGTC-TTACGAGGAGCTGCAGACGCAGCGGGTCATGGC	AACAGCAGCGGCGGCGGGAGTCCGCAGTCTTTACGAGGAGCTGCAGACGCAGCGGGTCATGGC	63	268	Ins	N/A
18	AGCAGCAGCGGCGGCGGGAGTCCGCAGTC-TTACGAGGAGCTGCAGACGCAGCGGGTCATGGC	GGCAGCAGCGGCGGCGGGAGTCCGCAGTCTTTACGAGGAGCTGCAGACGCAGCGGGTCATGGC	63	238	Ins	N/A
19	AGCAGCAGCGGCGGCGGGAGTCCGCAGTCTTACGAGGAGCTGCAGACGCAGCGGGTCATGGC	AGTAGCAGCGGCGGCGGGAGTCCGCAGTCTT-------------GACGCAGCGGGTCATGGC	49	235	del	N/A
20	AGCAGCAGCGGCGGCGGGAGTCCGCAGTCTTACGAGGAGCTGCAGACGCAGCGGGTCATGGC	AGCAGCAGTGGCGGCGGG-------------ACGAGGAGCTGCAGACGCAGCGGGTCATGGC	49	229	del	N/A
21	AGCAGCAGCGGCGGCGGGAGTCCGCAGTC-TTACGAGGAGCTGCAGACGCAGCGGGTCATGGC	AGCAGTAGCGGCGGCGGGAGTCCGCAGTCTTTACGAGGAGCTGCAGACGCAGCGGGTCATGGC	63	228	Ins	N/A
22	AGCAGCAGCGGCGGCGGGAGTCCGCAGTCTTACGAGGAGCTGCAGACGCAGCGGGTCATGGC	AGCAGCAGCGGCGGCGGGAGTCCACAGTCTT-------------GACGCAGCGGGTCATGGC	49	213	del	N/A
23	AGCAGCAGCGGCGGCGGGAGTCCGCAGTCTTACGAGGAGCTGCAGACGCAGCGGGTCATGGC	AGCAGTAGCGGCGGCGGG-------------ACGAGGAGCTGCAGACGCAGCGGGTCATGGC	49	200	del	N/A
24	AGCAGCAGCGGCGGCGGGAGTCCGCAGTCTTACGAGGAGCTGCAGACGCAGCGGGTCATGGC	AACAGCAGCGGCGGCGGGAGTCCGCAGTCTT-------------GACGCAGCGGGTCATGGC	49	191	del	N/A
25	AGCAGCAGCGGCGGCGGGAGTCCGCAGTCTTACGAGGAGCTGCAGACGCAGCGGGTCATGGC	AGTAGCAGCGGCGGCGGG-------------ACGAGGAGCTGCAGACGCAGCGGGTCATGGC	49	191	del	N/A
26	AGCAGCAGCGGCGGCGGGAGTCCGCAGTC-TTACGAGGAGCTGCAGACGCAGCGGGTCATGGC	AGCAGCAGCGGCGGCGGGAGTCCGCAGTCTTTACGAGGAGCTGCAGACACAGCGGGTCATGGC	63	188	Ins	N/A
27	AGCAGCAGCGGCGGCGGGAGTCCGCAGTC-TTACGAGGAGCTGCAGACGCAGCGGGTCATGGC	AGCAGCAGCGGCGGCGAGAGTCCGCAGTCTTTACGAGGAGCTGCAGACGCAGCGGGTCATGGC	63	186	Ins	N/A
28	AGCAGCAGCGGCGGCGGGAGTCCGCAGTCTTACGAGGAGCTGCAGACGCAGCGGGTCATGGC	AGCAGCAGCGGCGGCGGG-------------ACGAGGAGCTACAGACGCAGCGGGTCATGGC	49	182	del	N/A
29	AGCAGCAGCGGCGGCGGGAGTCCGCAGTCTTACGAGGAGCTGCAGACGCAGCGGGTCATGGC	AGCAGCAGCGGCGGCGGGAGTCCGCAGTCTT-------------GACGCAGTGGGTCATGGC	49	173	del	N/A
30	AGCAGCAGCGGCGGCGGGAGTCCGCAGTC-TTACGAGGAGCTGCAGACGCAGCGGGTCATGGC	AGCAGCAGCGGCGGCGGGAGTCCGCAGTCTTTACGAGGAGCTGCAGACGCAGCGGGTCATGTC	63	168	Ins	N/A
31	AGCAGCAGCGGCGGCGGGAGTCCGCAGTCTTACGAGGAGCTGCAGACGCAGCGGGTCATGGC	AGCAGCAGCGGTGGCGGG-------------ACGAGGAGCTGCAGACGCAGCGGGTCATGGC	49	164	del	N/A
32	AGCAGCAGCGGCGGCGGGAGTCCGCAGTCTTACGAGGAGCTGCAGACGCAGCGGGTCATGGC	AGCAGTAGCGGCGGCGGGAGTCCGCAGTCTT-------------GACGCAGCGGGTCATGGC	49	156	del	N/A
33	AGCAGCAGCGGCGGCGGGAGTCCGCAGTC-TTACGAGGAGCTGCAGACGCAGCGGGTCATGGC	AGCAGCAGCGGCGGCGGGAGTCCGCAGTCTTTACGAGGAGCTACAGACGCAGCGGGTCATGGC	63	156	Ins	N/A
34	AGCAGCAGCGGCGGCGGGAGTCCGCAGTCTTACGAGGAGCTGCAGACGCAGCGGGTCATGGC	AGCAACAGCGGCGGCGGGAGTCCGCAGTCTT-------------GACGCAGCGGGTCATGGC	49	141	del	N/A
35	AGCAGCAGCGGCGGCGGGAGTCCGCAGTCTTACGAGGAGCTGCAGACGCAGCGGGTCATGGC	GGCAGCAGCGGCGGCGGGAGTCCGCAGTCTT-------------GACGCAGCGGGTCATGGC	49	136	del	N/A
36	AGCAGCAGCGGCGGCGGGAGTCCGCAGTCTTACGAGGAGCTGCAGACGCAGCGGGTCATGGC	AGCAGCA---GCGGCGGGAGTCCGCAGTCTT-------------GACGCAGCGGGTCATGGC	46	119	del	N/A
37	AGCAGCAGCGGCGGCGGGAGTCCGCAGTCTTACGAGGAGCTGCAGACGCAGCGGGTCATGGC	AACAGCAGCGGCGGCGGG-------------ACGAGGAGCTGCAGACGCAGCGGGTCATGGC	49	118	del	N/A
38	AGCAGCAGCGGCGGCGGGAGTCCGCAGTCTTACGAGGAGCTGCAGACGCAGCGGGTCATGGC	AGCAGCAGCGGCGGCGGG-------------ACGAGGAGCTGCAGACGCAGTGGGTCATGGC	49	115	del	N/A
39	AGCAGCAGCGGCGGCGGGAGTCCGCAGTCTTACGAGGAGCTGCAGACGCAGCGGGTCATGGC	AGCAGCAGCGGCGGCGGGAGTCCGCAGTCTT-------------GACGCAGCGGGTCATGTC	49	110	del	N/A
40	AGCAGCAGCGGCGGCGGGAGTCCGCAGTC-TTACGAGGAGCTGCAGACGCAGCGGGTCATGGC	AGCAGCAGCGGCGGCGGGAGTCCGCAGTCGTTACGAGGAGCTGCAGACGCAGCGGGTCATGGC	63	107	Ins	N/A
41	AGCAGCAGCGGCGGCGGGAGTCCGCAGTC-TTACGAGGAGCTGCAGACGCAGCGGGTCATGGC	AGCAGCAGCGGCGGCGGGAGTCCGCAGTCTTTACGAGGAGCTGTAGACGCAGCGGGTCATGGC	63	106	Ins	N/A
42	AGCAGCAGCGGCGGCGGGAGTCCGCAGTCTTACGAGGAGCTGCAGACGCAGCGGGTCATGGC	AGCAGCAGCGGCGGCGGGAGTCCGTAGTCTT-------------GACGCAGCGGGTCATGGC	49	103	del	N/A
43	AGCAGCAGCGGCGGCGGGAGTCCGCAGTCTTACGAGGAGCTGCAGACGCAGCGGGTCATGGC	AGCAGCAGCGGCGG----------------GACGAGGAGCTGCAGACGCAGCGGGTCATGGC	46	103	del	N/A
44	AGCAGCAGCGGCGGCGGGAGTCCGCAGTC-TTACGAGGAGCTGCAGACGCAGCGGGTCATGGC	AGCAGCAGCGGCGGCGGGAGTCCGTAGTCTTTACGAGGAGCTGCAGACGCAGCGGGTCATGGC	63	102	Ins	N/A
45	AGCAGCAGCGGCGGCGGGAGTCCGCAGTC-TTACGAGGAGCTGCAGACGCAGCGGGTCATGGC	AGCAGCAGCGGCGGCGGGAGTCCGCAGTCTTTACGAGGCGCTGCAGACGCAGCGGGTCATGGC	63	101	Ins	N/A
46	AGCAGCAGCGGCGGCGGGAGTCCGCAGTCTTACGAGGAGCTGCAGACGCAGCGGGTCATGGC	AGCAGCAACGGCGGCGGGAGTCCGCAGTCTT-------------GACGCAGCGGGTCATGGC	49	101	del	N/A
47	AGCAGCAGCGGCGGCGGGAGTCCGCAGTC-TTACGAGGAGCTGCAGACGCAGCGGGTCATGGC	AGCAGCAGCGGCGGCGGGAGTCCGCAGTCTTTACGAGGAGCTGCAGACGCAGCGGGTCATGGT	63	98	Ins	N/A
48	AGCAGCAGCGGCGGCGGGAGTCCGCAGTC-TTACGAGGAGCTGCAGACGCAGCGGGTCATGGC	AGCAGCAGCGGCGGCGGGAGTCCGCAGTCTTTACGAGGAGCTGCAGACGCAGCGGGTCATGAC	63	95	Ins	N/A
49	AGCAGCAGCGGCGGCGGGAGTCCGCAGTC-TTACGAGGAGCTGCAGACGCAGCGGGTCATGGC	AGCAGCAGCGGCGGCAGGAGTCCGCAGTCTTTACGAGGAGCTGCAGACGCAGCGGGTCATGGC	63	92	Ins	N/A
50	AGCAGCAGCGGCGGCGGGAGTCCGCAGTCTTACGAGGAGCTGCAGACGCAGCGGGTCATGGC	AGCAACAGCGGCGGCGGG-------------ACGAGGAGCTGCAGACGCAGCGGGTCATGGC	49	88	del	N/A
51	AGCAGCAGCGGCGGCGGGAGTCCGCAGTCTTACGAGGAGCTGCAGACGCAGCGGGTCATGGC	AGCAGCAGCGGCGGCGGG-------------ACGAGGAGCTGTAGACGCAGCGGGTCATGGC	49	87	del	N/A
52	AGCAGCAGCGGCGGCGGGAGTCCGCAGTCTTACGAGGAGCTGCAGACGCAGCGGGTCATGGC	AGCAGCAGCGGCGGCGGG-------------ACGAGGAGCTGCAGACACAGCGGGTCATGGC	49	78	del	N/A
53	AGCAGCAGCGGCGGCGGGAGTCCGCAGTCTT-ACGAGGAGCTGCAGACGCAGCGGGTCATGGC	AGCAGCAGCGGCGGCGGGAGTCCGCAGTCTTGACGAGGAGCTGCAGACGCAGCGGGTCATGGC	63	77	Ins	N/A
54	AGCAGCAGCGGCGGCGGGAGTCCGCAGTC-TTACGAGGAGCTGCAGACGCAGCGGGTCATGGC	AGCAGCAGCGGCGGCGGGAGTCCGCAGTCTTTACGAGGAGCTGCGGACGCAGCGGGTCATGGC	63	77	Ins	N/A
55	AGCAGCAGCGGCGGCGGGAGTCCGCAGTCTTACGAGGAGCTGCAGACGCAGCGGGTCATGGC	AGCAGCAGCGGCGGCGGGAGGCCGCAGTCTT-------------GACGCAGCGGGTCATGGC	49	70	del	N/A
56	AGCAGCAGCGGCGGCGGGAGTCCGCAGTCTTACGAGGAGCTGCAGACGCAGCGGGTCATGGC	GGCAGCAGCGGCGGCGGG-------------ACGAGGAGCTGCAGACGCAGCGGGTCATGGC	49	65	del	N/A
57	AGCAGCAGCGGCGGCGGGAGTCCGCAGTCTTACGAGGAGCTGCAGACGCAGCGGGTCATGGC	AGCAGCAGCGGCGGCGGGAGTCCGCAGTCTT-------------GACGCAGCGGGTCATGGT	49	65	del	N/A
58	AGCAGCAGCGGCGGCGGGAGTCCGCAGTCTTACGAGGAGCTGCAGACGCAGCGGGTCATGGC	AGCAGCAGCGGCGGCGGG-------------ACGAGGAGCTGCAGACGCAGCGGGTCATGTC	49	63	del	N/A
59	AGCAGCAGCGGCGGCGGGAGTCCGCAGTC-TTACGAGGAGCTGCAGACGCAGCGGGTCATGGC	AGCAGCAGCGGCGGCGGGAGTCCGCAGTCTTTACGAGGAGGTGCAGACGCAGCGGGTCATGGC	63	62	Ins	N/A
60	AGCAGCAGCGGCGGCGGGAGTCCGCAGTCTTACGAGGAGCTGCAGACGCAGCGGGTCATGGC	AGCAGCAGCGGCGGCGGGAGTCCGCAGTCTT-------------GACGCAGCGGGTCATGAC	49	62	del	N/A
61	AGCAGCAGCGGCGGCGGGAGTCCGCAGTCTTACGAGGAGCTGCAGACGCAGCGGGTCATGGC	AGCAGCAGCGGCGGCAGGAGTCCGCAGTCTT-------------GACGCAGCGGGTCATGGC	49	62	del	N/A
62	AGCAGCAGCGGCGGCGGGAGTCCGCAGTC-TTACGAGGAGCTGCAGACGCAGCGGGTCATGGC	AGCAGCAGCGGCGGCGGGAGTCCGCAGTCTTTACGAGGAGTTGCAGACGCAGCGGGTCATGGC	63	62	Ins	N/A
63	AGCAGCAGCGGCGGCGGGAGTCCGCAGTCT-TACGAGGAGCTGCAGACGCAGCGGGTCATGGC	AGCAGCAGCGGCGGCGGGAGTCCGCAGTCTGTACGAGGAGCTGCAGACGCAGCGGGTCATGGC	63	60	Ins	N/A
64	AGCAGCAGCGGCGGCGGGAGTCCGCAGTC-TTACGAGGAGCTGCAGACGCAGCGGGTCATGGC	AGCAGCAGCGGCGGCGGGAGTCCGCAGTCTTTATGAGGAGCTGCAGACGCAGCGGGTCATGGC	63	60	Ins	N/A
65	AGCAGCAGCGGCGGCGGGAGTCCGCAGTCTTACGAGGAGCTGCAGACGCAGCGGGTCATGGC	AGCAGCAGCGGCGGCGGGAGTACGCAGTCTT-------------GACGCAGCGGGTCATGGC	49	60	del	N/A
66	AGCAGCAGCGGCGGCGGGAGTCCGCAGTCTTACGAGGAGCTGCAGACGCAGCGGGTCATGGC	AGCAGCAGCGGCGGCGAGAGTCCGCAGTCTT-------------GACGCAGCGGGTCATGGC	49	59	del	N/A
67	AGCAGCAGCGGCGGCGGGAGTCCGCAGTC-TTACGAGGAGCTGCAGACGCAGCGGGTCATGGC	AGCAGCAGCGGCGGCGGGAGTCCGCAGTCTTTACGAGGAACTGCAGACGCAGCGGGTCATGGC	63	59	Ins	N/A
68	AGCAGCAGCGGCGGCGGGAGTCCGCAGTCTTACGAGGAGCTGCAGACGCAGCGGGTCATGGC	AGCAGCAGCGGCGGCGGG-------------ACGAGGAACTGCAGACGCAGCGGGTCATGGC	49	58	del	N/A
69	AGCAGCAGCGGCGGCGGGAGTCCGCAGTC-TTACGAGGAGCTGCAGACGCAGCGGGTCATGGC	AGCAGCAGCGGCGGCGGGAGTCCGCAGTCTTTACGAGGAGCTGCAGACGCAGCGGGTCGTGGC	63	57	Ins	N/A
70	AGCAGCAGCGGCGGCGGGAGTCCGCAGTC-TTACGAGGAGCTGCAGACGCAGCGGGTCATGGC	AGCAGCAGCGGCGACGGGAGTCCGCAGTCTTTACGAGGAGCTGCAGACGCAGCGGGTCATGGC	63	55	Ins	N/A
71	AGCAGCAGCGGCGGCGGGAGTCCGCAGTCTTACGAGGAGCTGCAGACGCAGCGGGTCATGGC	AGCAGCAGCGGCGGCGGGAGTCCGCAGTCTT-------------GATGCAGCGGGTCATGGC	49	54	del	N/A
72	AGCAGCAGCGGCGGCGGGAGTCCGCAGTC-TTACGAGGAGCTGCAGACGCAGCGGGTCATGGC	AGCAGCAGCGGCGGCGGGAGTCCGCAGTCTTTACGAGGAGCTGCAGACGCAGCGGGTCATGCC	63	54	Ins	N/A
73	AGCAGCAGCGGCGGCGGGAGTCCGCAGTC-TTACGAGGAGCTGCAGACGCAGCGGGTCATGGC	AGCAGCAGCGGCGGCGGGAGTCCGCAGGCTTTACGAGGAGCTGCAGACGCAGCGGGTCATGGC	63	48	Ins	N/A
74	AGCAGCAGCGGCGGCGGGAGTCCGCAGTC-TTACGAGGAGCTGCAGACGCAGCGGGTCATGGC	AGCAGCAGCGGCGGCGGGAGTCCGCAGTCTTTACGAGGAGCTGCAGACGCAGCGGGTCATGGA	63	47	Ins	N/A
75	AGCAGCAGCGGCGGCGGGAGTCCGCAGTC-TTACGAGGAGCTGCAGACGCAGCGGGTCATGGC	AGCAGCAGCGGCAGCGGGAGTCCGCAGTCTTTACGAGGAGCTGCAGACGCAGCGGGTCATGGC	63	46	Ins	N/A
76	AGCAGCAGCGGCGGCGGGAGTCCGCAGTCTTACGAGGAGCTGCAGACGCAGCGGGTCATGGC	AGCAGCAGCGGCGGCGGGAGTCCGCAGTCTT-------------GACACAGCGGGTCATGGC	49	45	del	N/A
77	AGCAGCAGCGGCGGCGGGAGTCCGCAGTC-TTACGAGGAGCTGCAGACGCAGCGGGTCATGGC	AGCAGCAGCGGCGGCGGGAGTCCGCAGTCTTTACGAGGAGCTGCAGACGCAGCGGGTAATGGC	63	45	Ins	N/A
78	AGCAGCAGCGGCGGCGGGAGTCCGCAGTCTTACGAGGAGCTGCAGACGCAGCGGGTCATGGC	AGCAGCAGCGGCGGCGGGAGTCCGCGGTCTT-------------GACGCAGCGGGTCATGGC	49	44	del	N/A
79	AGCAGCAGCGGCGGCGGGAGTCCGCAGTC-TTACGAGGAGCTGCAGACGCAGCGGGTCATGGC	AGCAGCAGCGGCGGCGGGAGTCCGCAGTCTTTACGAGGAGCCGCAGACGCAGCGGGTCATGGC	63	44	Ins	N/A
80	AGCAGCAGCGGCGGCGGGAGTCCGCAGTC-TTACGAGGAGCTGCAGACGCAGCGGGTCATGGC	AGCAGCAGCGACGGCGGGAGTCCGCAGTCTTTACGAGGAGCTGCAGACGCAGCGGGTCATGGC	63	43	Ins	N/A
81	AGCAGCAGCGGCGGCGGGAGTCCGCAGTCTTACGAGGAGCTGCAGACGCAGCGGGTCATGGC	AGCAGCAGCGGCGGCGGG-------------ACGAGGAGCTGCAGACGCAGCGGGTCATGGT	49	42	del	N/A
82	AGCAGCAGCGGCGGCGGGAGTCCGCAGTC-TTACGAGGAGCTGCAGACGCAGCGGGTCATGGC	AGCAGCAGCGGCGGCGGGAGTCCGCAGTCTTTACGAGGAGCTGCAGACGCGGCGGGTCATGGC	63	42	Ins	N/A
83	AGCAGCAGCGGCGGCGGGAGTCCGCAGTC-TTACGAGGAGCTGCAGACGCAGCGGGTCATGGC	AGCAGCAGCGGCGGCGGGAGTCCGCAGTCTTTACGAGGAGCTGCAGACGCAGCGGATCATGGC	63	41	Ins	N/A
84	AGCAGCAGCGGCGGCGGGAGTCCGCAGTCTTACGAGGAGCTGCAGACGCAGCGGGTCATGGC	AGCAGCAGCGGCGGCGGGAGTCCGCAGTCTT-------------GACGCAGCGGGTCATGCC	49	39	del	N/A
85	AGCAGCAGCGGCGGCGGGAGTCCGCAGTCTTACGAGGAGCTGCAGACGCAGCGGGTCATGGC	AGCAGCAGCGGCGGCGGGAGTCCGCAGTCTT-------------GACGCAGCGGGTCATGGA	49	39	del	N/A
86	AGCAGCAGCGGCGGCGGGAGTCCGCAGTCTTACGAGGAGCTGCAGACGCAGCGGGTCATGGC	AGCAGCAGCGACGGCGGGAGTCCGCAGTCTT-------------GACGCAGCGGGTCATGGC	49	38	del	N/A
87	AGCAGCAGCGGCGGCGGGAGTCCGCAGTC-TTACGAGGAGCTGCAGACGCAGCGGGTCATGGC	AGCAGCAGCGGCGGCGGGAGTCCGCAGTCTTTACGAGGAGCTGCAGACGCAGCGGGTTATGGC	63	37	Ins	N/A
88	AGCAGCAGCGGCGGCGGGAGTCCGCAGTC-TTACGAGGAGCTGCAGACGCAGCGGGTCATGGC	AGCAGCAGCGGCGGCGGAAGTCCGCAGTCTTTACGAGGAGCTGCAGACGCAGCGGGTCATGGC	63	37	Ins	N/A
89	AGCAGCAGCGGCGGCGGGAGTCCGCAGTC-TTACGAGGAGCTGCAGACGCAGCGGGTCATGGC	AGCAGCAGCGGCGGCGGGAGTCCGCAGTCTTTACGAGGAGCTGCAGACGCAGCGGGCCATGGC	63	36	Ins	N/A
90	AGCAGCAGCGGCGGCGGGAGTCCGCAGTC-TTACGAGGAGCTGCAGACGCAGCGGGTCATGGC	AGCAGCAGCGGCGGCGGGAGTCCGCAGTCTTTACGAGGAGCTGCAGATGCAGCGGGTCATGGC	63	36	Ins	N/A
91	AGCAGCAGCGGCGGCGGGAGTCCGCAGTCTTACGAGGAGCTGCAGACGCAGCGGGTCATGGC	AGCAGCAGCGGCGGCGGG-------------ACGAGGAGCTGCAGACGCAGCGGGTCATGAC	49	35	del	N/A
92	AGCAGCAGCGGCGGCGGGAGTCCGCAGTCTTACGAGGAGCTGCAGACGCAGCGGGTCATGGC	AGCAGCAACGGCGGCGGG-------------ACGAGGAGCTGCAGACGCAGCGGGTCATGGC	49	34	del	N/A
93	AGCAGCAGCGGCGGCGGGAGTCCGCAGTC-TTACGAGGAGCTGCAGACGCAGCGGGTCATGGC	AGCAGCAGCGGCGGCGGGAGTCTGCAGTCTTTACGAGGAGCTGCAGACGCAGCGGGTCATGGC	63	34	Ins	N/A
94	AGCAGCAGCGGCGGCGGGAGTCCGCAGTCTTACGAGGAGCTGCAGACGCAGCGGGTCATGGC	AGCAGCAGCGGCGACGGGAGTCCGCAGTCTT-------------GACGCAGCGGGTCATGGC	49	33	del	N/A
95	AGCAGCAGCGGCGGCGGGAGTCCGCAGTC-TTACGAGGAGCTGCAGACGCAGCGGGTCATGGC	AGCAGCAGCGGCGGCGGGAGTCCGCAGTCTTTACGAGGAGCTGCAGACGCAGCGGGTCATAGC	63	32	Ins	N/A
96	AGCAGCAGCGGCGGCGGGAGTCCGCAGTCTTACGAGGAGCTGCAGACGCAGCGGGTCATGGC	AGCAGCAGCGGCGGCGGGAGTCCGCAGTCTT-------------GACGCAGCGGGTAATGGC	49	32	del	N/A
97	AGCAGCAGCGGCGGCGGGAGTCCGCAGTCTTACGAGGAGCTGCAGACGCAGCGGGTCATGGC	AGCAGCAGCGGCGGCGGGAGTCCGAAGTCTT-------------GACGCAGCGGGTCATGGC	49	32	del	N/A
98	AGCAGCAGCGGCGGCGGGAGTCCGCAGTCTTACGAGGAGCTGCAGACGCAGCGGGTCATGGC	AGCAGCAGCGGCGGCGGGAGTCCGCAGTGTT-------------GACGCAGCGGGTCATGGC	49	32	del	N/A
99	AGCAGCAGCGGCGGCGGGAGTCCGCAGTC-TTACGAGGAGCTGCAGACGCAGCGGGTCATGGC	AGCAGCAGCGGCGGCGGGGGTCCGCAGTCTTTACGAGGAGCTGCAGACGCAGCGGGTCATGGC	63	31	Ins	N/A
100	AGCAGCAGCGGCGGCGGGAGTCCGCAGTC-TTACGAGGAGCTGCAGACGCAGCGGGTCATGGC	AGCAGCAACGGCGGCGGGAGTCCGCAGTCTTTACGAGGAGCTGCAGACGCAGCGGGTCATGGC	63	31	Ins	N/A
101	AGCAGCAGCGGCGGCGGGAGTCCGCAGTC-TTACGAGGAGCTGCAGACGCAGCGGGTCATGGC	AGCAGCAGCGGCGGCGGGAGACCGCAGTCTTTACGAGGAGCTGCAGACGCAGCGGGTCATGGC	63	31	Ins	N/A
102	AGCAGCAGCGGCGGCGGGAGTCCGCAGTCTTACGAGGAGCTGCAGACGCAGCGGGTCATGGC	AGCAGCAGCGGCGGCGGGAG-------------GAGGAGCTGCAGACGCAGCGGGTCATGGC	49	30	del	N/A
103	AGCAGCAGCGGCGGCGGGAGTCCGCAGTC-TTACGAGGAGCTGCAGACGCAGCGGGTCATGGC	AGCAGCAGCGGCGGCGGGAGTCCGCAGTCTTTACGAAGAGCTGCAGACGCAGCGGGTCATGGC	63	30	Ins	N/A
104	AGCAGCAGCGGCGGCGGGAGTCCGCAGTC-TTACGAGGAGCTGCAGACGCAGCGGGTCATGGC	AGCAGCAGCGGCGGCGGGAGTCCGCAGTCTTTACGAGGAGCTGCAGACGCAGCGGGTCAGGGC	63	30	Ins	N/A
105	AGCAGCAGCGGCGGCGGGAGTCCGCAGTCTTACGAGGAGCTGCAGACGCAGCGGGTCATGGC	AGCAGCAGCGGCAGCGGG-------------ACGAGGAGCTGCAGACGCAGCGGGTCATGGC	49	29	del	N/A
106	AGCAGCAGCGGCGGCGGGAGTCCGCAGTCTTACGAGGAGCTGCAGACGCAGCGGGTCATGGC	AGCAGCAGCGGCGGCGGGAGTCAGCAGTCTT-------------GACGCAGCGGGTCATGGC	49	28	del	N/A
107	AGCAGCAGCGGCGGCGGGAGTCCGCAGTC-TTACGAGGAGCTGCAGACGCAGCGGGTCATGGC	AGCAGCAGCGGCGGCGGGAATCCGCAGTCTTTACGAGGAGCTGCAGACGCAGCGGGTCATGGC	63	28	Ins	N/A
108	AGCAGCAGCGGCGGCGGGAGTCCGCAGTCTTACGAGGAGCTGCAGACGCAGCGGGTCATGGC	AGCAGCAGCGGCGACGGG-------------ACGAGGAGCTGCAGACGCAGCGGGTCATGGC	49	28	del	N/A
109	AGCAGCAGCGGCGGCGGGAGTCCGCAGTCTTACGAGGAGCTGCAGACGCAGCGGGTCATGGC	AGCAGCAGCGGCGGCGGG-------------ACGAGGCGCTGCAGACGCAGCGGGTCATGGC	49	27	del	N/A
110	AGCAGCAGCGGCGGCGGGAGTCCGCAGTC-TTACGAGGAGCTGCAGACGCAGCGGGTCATGGC	AGCAGCAGCGGCGGCGGGAGTCAGCAGTCTTTACGAGGAGCTGCAGACGCAGCGGGTCATGGC	63	27	Ins	N/A
111	AGCAGCAGCGGCGGCGGGAGTCCGCAGTC-TTACGAGGAGCTGCAGACGCAGCGGGTCATGGC	AGCAGCAGCGGCGGCGGGAGTCCGCGGTCTTTACGAGGAGCTGCAGACGCAGCGGGTCATGGC	63	26	Ins	N/A
112	AGCAGCAGCGGCGGCGGGAGTCCGCAGTCTTACGAGGAGCTGCAGACGCAGCGGGTCATGGC	AGCAGCAGCGGCGGCGGG-------------ACGAGGAGCTGCAGATGCAGCGGGTCATGGC	49	26	del	N/A
113	AGCAGCAGCGGCGGCGGGAGTCCGCAGTC-TTACGAGGAGCTGCAGACGCAGCGGGTCATGGC	AGCAGCGGCGGCGGCGGGAGTCCGCAGTCTTTACGAGGAGCTGCAGACGCAGCGGGTCATGGC	63	25	Ins	N/A
114	AGCAGCAGCGGCGGCGGGAGTCCGCAGTCTTACGAGGAGCTGCAGACGCAGCGGGTCATGGC	AGCAGCAGCGGCGGCGGGAGTCCGCAGTCTT-------------GACGCAGCGGGTCGTGGC	49	25	del	N/A
115	AGCAGCAGCGGCGGCGGGAGTCCGCAGTCTTACGAGGAGCTGCAGACGCAGCGGGTCATGGC	AGCAGCAGCGGCGGCGGGAATCCGCAGTCTT-------------GACGCAGCGGGTCATGGC	49	25	del	N/A
116	AGCAGCAGCGGCGGCGGGAGTCCGCAGTCTTACGAGGAGCTGCAGACGCAGCGGGTCATGGC	AGCAGCAGCGGCGGCGGGAGTCCGCAGTCTT-------------GACGCAACGGGTCATGGC	49	25	del	N/A
117	AGCAGCAGCGGCGGCGGGAGTCCGCAGTCTTACGAGGAGCTGCAGACGCAGCGGGTCATGGC	AGCAGCAGCGGCGGCTGGAGTCCGCAGTCTT-------------GACGCAGCGGGTCATGGC	49	24	del	N/A
118	AGCAGCAGCGGCGGCGGGAGTCCGCAGTCTTACGAGGAGCTGCAGACGCAGCGGGTCATGGC	AGCAGCAGCGGCGGCGGGAGTCCGCAGTCTT-------------GACGCAGCGGATCATGGC	49	24	del	N/A
119	AGCAGCAGCGGCGGCGGGAGTCCGCAGTCTTACGAGGAGCTGCAGACGCAGCGGGTCATGGC	AGCAGCAGCGGCGGCGGGAGTCCGCAGTCTT-------------GACGCAGCGAGTCATGGC	49	24	del	N/A
120	AGCAGCAGCGGCGGCGGGAGTCCGCAGTC-TTACGAGGAGCTGCAGACGCAGCGGGTCATGGC	AGCAGCAGCGGCGGCGGGAGTCCGCAGTCTTTACGACGAGCTGCAGACGCAGCGGGTCATGGC	63	24	Ins	N/A
121	AGCAGCAGCGGCGGCGGGAGTCCGCAGTCTTACGAGGAGCTGCAGACGCAGCGGGTCATGGC	AGCAGCAGCGGCAGCGGGAGTCCGCAGTCTT-------------GACGCAGCGGGTCATGGC	49	24	del	N/A
122	AGCAGCAGCGGCGGCGGGAGTCCGCAGTCTTACGAGGAGCTGCAGACGCAGCGGGTCATGGC	AGCAGCAGCGGCGGCGGG-------------ACGAGGAGTTGCAGACGCAGCGGGTCATGGC	49	23	del	N/A
123	AGCAGCAGCGGCGGCGGGAGTCCGCAGTCTTACGAGGAGCTGCAGACGCAGCGGGTCATGGC	AGCAGCAGCGGCGGCAGG-------------ACGAGGAGCTGCAGACGCAGCGGGTCATGGC	49	23	del	N/A
124	AGCAGCAGCGGCGGCGGGAGTCCGCAGTCTTACGAGGAGCTGCAGACGCAGCGGGTCATGGC	AGCAGCAGCGGCGGCGGGAGTCTGCAGTCTT-------------GACGCAGCGGGTCATGGC	49	23	del	N/A
125	AGCAGCAGCGGCGGCGGGAGTCCGCAGTCTTACGAGGAGCTGCAGACGCAGCGGGTCATGGC	AGCAGCAGCGGCGGCGGG-------------ATGAGGAGCTGCAGACGCAGCGGGTCATGGC	49	23	del	N/A
126	AGCAGCAGCGGCGGCGGGAGTCCGCAGTC-TTACGAGGAGCTGCAGACGCAGCGGGTCATGGC	AGCAGCAGCGGCGGCGGGAGTCCCCAGTCTTTACGAGGAGCTGCAGACGCAGCGGGTCATGGC	63	23	Ins	N/A
127	AGCAGCAGCGGCGGCGGGAGTCCGCAGTCTTACGAGGAGCTGCAGACGCAGCGGGTCATGGC	AGCAGCAGCGGCGGCGGG-------------ACGAGGAGGTGCAGACGCAGCGGGTCATGGC	49	23	del	N/A
128	AGCAGCAGCGGCGGCGGGAGTCCGCAGTC-TTACGAGGAGCTGCAGACGCAGCGGGTCATGGC	AGCAGCAGCGGCGGCGGGAGTCCGCAGTCTTTACGAGGAGCTGCAGACGCAGCAGGTCATGGC	63	22	Ins	N/A
129	AGCAGCAGCGGCGGCGGGAGTCCGCAGTC-TTACGAGGAGCTGCAGACGCAGCGGGTCATGGC	AGCAGCAGCGGCGGCGGGAGTCCGCAGTCTTTACGAGGAGCTGCAGACGCAGCGGGTCACGGC	63	22	Ins	N/A
130	AGCAGCAGCGGCGGCGGGAGTCCGCAGTC-TTACGAGGAGCTGCAGACGCAGCGGGTCATGGC	AGCAGCAGCGGCGGGGGGAGTCCGCAGTCTTTACGAGGAGCTGCAGACGCAGCGGGTCATGGC	63	21	Ins	N/A
131	AGCAGCAGCGGCGGCGGGAGTCCGCAGTCTTACGAGGAGCTGCAGACGCAGCGGGTCATGGC	AGCAGCAGCGACGGCGGG-------------ACGAGGAGCTGCAGACGCAGCGGGTCATGGC	49	21	del	N/A
132	AGCAGCAGCGGCGGCGGGAGTCCGCAGTC-TTACGAGGAGCTGCAGACGCAGCGGGTCATGGC	AGCAGCAGCGGCGGCTGGAGTCCGCAGTCTTTACGAGGAGCTGCAGACGCAGCGGGTCATGGC	63	21	Ins	N/A
133	AGCAGCAGCGGCGGCGGGAGTCCGCAGT-CTTACGAGGAGCTGCAGACGCAGCGGGTCATGGC	AGCAGCAGCGGCGGCGGGAGTCCGCAGTCCTTACGAGGAGCTGCAGACGCAGCGGGTCATGGC	63	20	Ins	N/A
134	AGCAGCAGCGGCGGCGGGAGTCCGCAGTC-TTACGAGGAGCTGCAGACGCAGCGGGTCATGGC	AGCAGCAGCGGCGGCGGGAGTCCGCAGTCTTTACGGGGAGCTGCAGACGCAGCGGGTCATGGC	63	20	Ins	N/A
135	AGCAGCAGCGGCGGCGGGAGTCCGCAGTCTTACGAGGAGCTGCAGACGCAGCGGGTCATGGC	AGCAGCAGCGGCGGCGG-------------TACGAGGAGCTGCAGACGCAGCGGGTCATGGC	49	20	del	N/A
136	AGCAGCAGCGGCGGCGGGAGTCCGCAGTC-TTACGAGGAGCTGCAGACGCAGCGGGTCATGGC	AGCAGCAGCGGCGGCGGGAGTCCGCAGTCTTTACGAGGGGCTGCAGACGCAGCGGGTCATGGC	63	20	Ins	N/A
137	AGCAGCAGCGGCGGCGGGAGTCCGCAGTCTT-ACGAGGAGCTGCAGACGCAGCGGGTCATGGC	AGCAGCAGCGGCGGCGGGAGTCCGCAGTCTTCACGAGGAGCTGCAGACGCAGCGGGTCATGGC	63	20	Ins	N/A
138	AGCAGCAGCGGCGGCGGGAGTCCGCAGTC-TTACGAGGAGCTGCAGACGCAGCGGGTCATGGC	AGCAGCAGCGGCGGCGGGAGTCCGCAGTCTTTACGAGGAGCTGCTGACGCAGCGGGTCATGGC	63	20	Ins	N/A
139	AGCAGCAGCGGCGGCGGGAGTCCGCAGTC-TTACGAGGAGCTGCAGACGCAGCGGGTCATGGC	AGCAGCAGCGGCGGCGGGAGTCCGCAGTCTTTACAAGGAGCTGCAGACGCAGCGGGTCATGGC	63	19	Ins	N/A
140	AGCAGCAGCGGCGGCGGGAGTCCGCAGTCTTACGAGGAGCTGCAGACGCAGCGGGTCATGGC	AGCAGCAGCGGCGGCGGGAGTCCGCAGTCTT-------------GACGCAGCGGGTTATGGC	49	19	del	N/A
141	AGCAGCAGCGGCGGCGGGAGTCCGCAGTC-TTACGAGGAGCTGCAGACGCAGCGGGTCATGGC	AGCAGCAGCGGCGGCGGGAGTCCGCAGTCTTTACGAGGATCTGCAGACGCAGCGGGTCATGGC	63	19	Ins	N/A
142	AGCAGCAGCGGCGGCGGGAGTCCGCAGTC-TTACGAGGAGCTGCAGACGCAGCGGGTCATGGC	AGCAGCAGCGGCGGCGGGAGTCCGCAGTCTTTACGAGGAGCTGCAGACGCAGCGAGTCATGGC	63	19	Ins	N/A
143	AGCAGCAGCGGCGGCGGGAGTCCGCAGTC-TTACGAGGAGCTGCAGACGCAGCGGGTCATGGC	AGCAGCAGCGGCGGCGGGAGTCCGCCGTCTTTACGAGGAGCTGCAGACGCAGCGGGTCATGGC	63	19	Ins	N/A
144	AGCAGCAGCGGCGGCGGGAGTCCGCAGTCTTACGAGGAGCTGCAGACGCAGCGGGTCATGGC	AGCAGCAGCGGCGGCGAG-------------ACGAGGAGCTGCAGACGCAGCGGGTCATGGC	49	19	del	N/A
145	AGCAGCAGCGGCGGCGGGAGTCCGCAGTCTTACGAGGAGCTGCAGACGCAGCGGGTCATGGC	AGCAGCAGCGGCGGCGGG-------------ACGCGGAGCTGCAGACGCAGCGGGTCATGGC	49	19	del	N/A
146	AGCAGCAGCGGCGGCGGGAGTCCGCAGTCTTACGAGGAGCTGCAGACGCAGCGGGTCATGGC	AGCAGCAGCGGCGGCGGTAGTCCGCAGTCTT-------------GACGCAGCGGGTCATGGC	49	18	del	N/A
147	AGCAGCAGCGGCGGCGGGAGTCCGCAGTCTTACGAGGAGCTGCAGACGCAGCGGGTCATGGC	AGCAGCAGCGGCGGCGGGAGTCCGCAGTCTT-------------GACGCAGCGGGTCAGGGC	49	18	del	N/A
148	AGCAGCAGCGGCGGCGGGAGTCCGCAGTC-TTACGAGGAGCTGCAGACGCAGCGGGTCATGGC	AGCAGCAGCGGCGGCGGGAGTCCGCAATCTTTACGAGGAGCTGCAGACGCAGCGGGTCATGGC	63	18	Ins	N/A
149	AGCAGCAGCGGCGGCGGGAGTCCGCAGTCTTACGAGGAGCTGCAGACGCAGCGGGTCATGGC	AGCAGCAGCGGCGGCGGGAGTCCGCACTCTT-------------GACGCAGCGGGTCATGGC	49	18	del	N/A
150	AGCAGCAGCGGCGGCGGGAGTCCGCAGTC-TTACGAGGAGCTGCAGACGCAGCGGGTCATGGC	AGCAGCAGCGGCGGCGGGAGTCCGCAGTCTTTACGAGGAGCTGCAGACGCAACGGGTCATGGC	63	18	Ins	N/A
151	AGCAGCAGCGGCGGCGGGAGTCCGCAGTCTTACGAGGAGCTGCAGACGCAGCGGGTCATGGC	AGCAGCAGCGGCGGCGGGAGTCCGCAGTCT-------------CGACGCAGCGGGTCATGGC	49	18	del	N/A
152	AGCAGCAGCGGCGGCGGGAGTCCGCAGTCTTACGAGGAGCTGCAGACGCAGCGGGTCATGGC	AGCAGCAGCGGCGGCGGGAGTCCGCAGTCTT-------------GACGCAGCGGGTCATAGC	49	18	del	N/A
153	AGCAGCAGCGGCGGCGGGAGTCCGCAGTCT-TACGAGGAGCTGCAGACGCAGCGGGTCATGGC	AGCAGCAGCGGCGGCGGGAGTCCGCAGTCTCTACGAGGAGCTGCAGACGCAGCGGGTCATGGC	63	18	Ins	N/A
154	AGCAGCAGCGGCGGCGGGAGTCCGCAGTCTTACGAGGAGCTGCAGACGCAGCGGGTCATGGC	AGCAGCAGCGGCGGCGGG-------------ACGAGGAGCTGCAGACGCAGCGGATCATGGC	49	17	del	N/A
155	AGCAGCAGCGGCGGCGGGAGTCCGCAGTCTTACGAGGAGCTGCAGACGCAGCGGGTCATGGC	AGCAGCAGCGGCGGCGGG-------------ACGAGGAGCTGCTGACGCAGCGGGTCATGGC	49	17	del	N/A
156	AGCAGCAGCGGCGGCGGGAGTCCGCAGTC-TTACGAGGAGCTGCAGACGCAGCGGGTCATGGC	AGCAGCAGCGGCGGCGGGAGTCCGCAGTCTTTGCGAGGAGCTGCAGACGCAGCGGGTCATGGC	63	17	Ins	N/A
157	AGCAGCAGCGGCGGCGGGAGTCCGCAGTCTTACGAGGAGCTGCAGACGCAGCGGGTCATGGC	AGCAGCAGCGGCGGCGGG-------------ACTAGGAGCTGCAGACGCAGCGGGTCATGGC	49	17	del	N/A
158	AGCAGCAGCGGCGGCGGGAGTCCGCAGTC-TTACGAGGAGCTGCAGACGCAGCGGGTCATGGC	AGCAGCAGCGGCGGCGGGAGTTCGCAGTCTTTACGAGGAGCTGCAGACGCAGCGGGTCATGGC	63	17	Ins	N/A
159	AGCAGCAGCGGCGGCGGGAGTCCGCAGTC-TTACGAGGAGCTGCAGACGCAGCGGGTCATGGC	AGCAGCAGCGGCGGCGGGAGTCCGCAGTCTTTACGATGAGCTGCAGACGCAGCGGGTCATGGC	63	16	Ins	N/A
160	AGCAGCAGCGGCGGCGGGAGTCCGCAGTC-TTACGAGGAGCTGCAGACGCAGCGGGTCATGGC	AGCAGCAGCGGCGGCGGGAGCCCGCAGTCTTTACGAGGAGCTGCAGACGCAGCGGGTCATGGC	63	16	Ins	N/A
161	AGCAGCAGCGGCGGCGGGAGTCCGCAGTCTTACGAGGAGCTGCAGACGCAGCGGGTCATGGC	AGCAGCAGCGGCGGCGGG-------------ACGAGGAGCTGCAGACGCAGCGGGTCATGCC	49	16	del	N/A
162	AGCAGCAGCGGCGGCGGGAGTCCGCAGTCTTACGAGGAGCTGCAGACGCAGCGGGTCATGGC	AGCAGCAGCGGCGGCGGG-------------ACAAGGAGCTGCAGACGCAGCGGGTCATGGC	49	16	del	N/A
163	AGCAGCAGCGGCGGCGGGAGTCCGCAGTC-TTACGAGGAGCTGCAGACGCAGCGGGTCATGGC	AGCAGCAGCTGCGGCGGGAGTCCGCAGTCTTTACGAGGAGCTGCAGACGCAGCGGGTCATGGC	63	16	Ins	N/A
164	AGCAGCAGCGGCGGCGGGAGTCCGCAGTC-TTACGAGGAGCTGCAGACGCAGCGGGTCATGGC	AGCAGCAGCGGCGGCGGGAGTCCGCAGTCTTTACGAGGAGCTGCAGACGCCGCGGGTCATGGC	63	15	Ins	N/A
165	AGCAGCAGCGGCGGCGGGAGTCCGCAGTCTTACGAGGAGCTGCAGACGCAGCGGGTCATGGC	AGCAGCAGCGGCGGCGG-------------AACGAGGAGCTGCAGACGCAGCGGGTCATGGC	49	15	del	N/A
166	AGCAGCAGCGGCGGCGGGAGTCCGCAGTC-TTACGAGGAGCTGCAGACGCAGCGGGTCATGGC	AGCAGCAGCGGCGGAGGGAGTCCGCAGTCTTTACGAGGAGCTGCAGACGCAGCGGGTCATGGC	63	15	Ins	N/A
167	AGCAGCAGCGGCGGCGGGAGTCCGCAGTCTTACGAGGAGCTGCAGACGCAGCGGGTCATGGC	AGCAGCAGCGGCGGCGGG-------------ACGAGGAGCTGCAGACGCAGCGGGTAATGGC	49	15	del	N/A
168	AGCAGCAGCGGCGGCGGGAGTCCGCAGTC-TTACGAGGAGCTGCAGACGCAGCGGGTCATGGC	AGCAGCAGCGGCGGCGGGAGTCCGCAGCCTTTACGAGGAGCTGCAGACGCAGCGGGTCATGGC	63	15	Ins	N/A
169	AGCAGCAGCGGCGGCGGGAGTCCGCAGTC-TTACGAGGAGCTGCAGACGCAGCGGGTCATGGC	AGCAGCAGCGGCGGCGGGAGTCCGCAGTCTTTAGGAGGAGCTGCAGACGCAGCGGGTCATGGC	63	15	Ins	N/A
170	AGCAGCAGCGGCGGCGGGAGTCCGCAGTC-TTACGAGGAGCTGCAGACGCAGCGGGTCATGGC	AGCAGCAGCGGCGGCGGGAGTCCGCAGTCTTTACGAGGAGCTGCAGACGCAGCGGGTCAAGGC	63	15	Ins	N/A
171	AGCAGCAGCGGCGGCGGGAGTCCGCAGTCTTACGAGGAGCTGCAGACGCAGCGGGTCATGGC	AGCAGCAGCGGCGGCGGGGGTCCGCAGTCTT-------------GACGCAGCGGGTCATGGC	49	15	del	N/A
172	AGCAGCAGCGGCGGCGGGAGTCCGCAGTCTTACGAGGAGCTGCAGACGCAGCGGGTCATGGC	AGCAGCGGCGGCGGCGGGAGTCCGCAGTCTT-------------GACGCAGCGGGTCATGGC	49	15	del	N/A
173	AGCAGCAGCGGCGGCGGGAGTCCGCAGTC-TTACGAGGAGCTGCAGACGCAGCGGGTCATGGC	AGCGGCAGCGGCGGCGGGAGTCCGCAGTCTTTACGAGGAGCTGCAGACGCAGCGGGTCATGGC	63	15	Ins	N/A
174	AGCAGCAGCGGCGGCGGGAGTCCGCAGTCTTACGAGGAGCTGCAGACGCAGCGGGTCATGGC	AGCAGCAGCGGCGGCGGG-------------ACGAGGAGCTGCAGACGCAGCGGGTCATGGA	49	15	del	N/A
175	AGCAGCAGCGGCGGCGGGAGTCCGCAGTCTTACGAGGAGCTGCAGACGCAGCGGGTCATGGC	AGCAGCAGCGGCGGCGGG-------------ACGAGGAGCTGCAGACGCAGCGAGTCATGGC	49	15	del	N/A
176	AGCAGCAGCGGCGGCGGGAGTCCGCAGTCTTACGAGGAGCTGCAGACGCAGCGGGTCATGGC	AGCAGCAGTGGCGGCGGGAGTCCGCAGTCTTACGAGGAGCTGCAGACGCAGCGGGTCATGGC	62	14	WT or Sub	N/A
177	AGCAGCAGCGGCGGCGGGAGTCCGCAGTC-TTACGAGGAGCTGCAGACGCAGCGGGTCATGGC	AGCAGCAGCGGCGGCGGGAGTCCGCAGTCTTTACGAGGAGCTGCAGACGCAGCGGGTCATGGG	63	14	Ins	N/A
178	AGCAGCAGCGGCGGCGGGAGTCCGCAGTCTTACGAGGAGCTGCAGACGCAGCGGGTCATGGC	AGCGGCAGCGGCGGCGGGAGTCCGCAGTCTT-------------GACGCAGCGGGTCATGGC	49	14	del	N/A
179	AGCAGCAGCGGCGGCGGGAGTCCGCAGTCTTACGAGGAGCTGCAGACGCAGCGGGTCATGGC	AGCAGCAGCGGCGGCGGGAGTCCGCAGTCTT-------------GACGCAGCGGGCCATGGC	49	14	del	N/A
180	AGCAGCAGCGGCGGCGGGAGTCCGCAGTCTTACGAGGAGCTGCAGACGCAGCGGGTCATGGC	AGCAGCGGCGGCGGCGGG-------------ACGAGGAGCTGCAGACGCAGCGGGTCATGGC	49	14	del	N/A
181	AGCAGCAGCGGCGGCGGGAGTCCGCAGTC-TTACGAGGAGCTGCAGACGCAGCGGGTCATGGC	AGCAGCAGCGGCGGCGTGAGTCCGCAGTCTTTACGAGGAGCTGCAGACGCAGCGGGTCATGGC	63	14	Ins	N/A
182	AGCAGCAGCGGCGGCGGGAGTCCGCAGTC-TTACGAGGAGCTGCAGACGCAGCGGGTCATGGC	AGCAGCAGCGGCGGCGGGAGTGCGCAGTCTTTACGAGGAGCTGCAGACGCAGCGGGTCATGGC	63	14	Ins	N/A
183	AGCAGCAGCGGCGGCGGGAGTCCGCAGTC-TTACGAGGAGCTGCAGACGCAGCGGGTCATGGC	AGCAGCAGCGGCGGCGGGAGTCCGCAGTCTTTACGAGAAGCTGCAGACGCAGCGGGTCATGGC	63	14	Ins	N/A
184	AGCAGCAGCGGCGGCGGGAGTCCGCAGTCTTACGAGGAGCTGCAGACGCAGCGGGTCATGGC	AGCAGCAGCGGCGGCGGGAGTCCGCAGTC-------------CTGACGCAGCGGGTCATGGC	49	14	del	N/A
185	AGCAGCAGCGGCGGCGGGAGTCCGCAGTC-TTACGAGGAGCTGCAGACGCAGCGGGTCATGGC	AGCAGCAGCGGCGGCGGGAGGCCGCAGTCTTTACGAGGAGCTGCAGACGCAGCGGGTCATGGC	63	13	Ins	N/A
186	AGCAGCAGCGGCGGCGGGAGTCCGCAGTCTTACGAGGAGCTGCAGACGCAGCGGGTCATGGC	AGCAGCAGCGGCGGCGGGAGTCCGCAGTCTT-------------GACGCAGCGGGTCACGGC	49	13	del	N/A
187	AGCAGCAGCGGCGGCGGGAGTCCGCAGTC-TTACGAGGAGCTGCAGACGCAGCGGGTCATGGC	AGCAGCAGCGGCGGCGGGAGTCCGCAGTCTTTACGAGGAGCTGCAGACGCAGCGGGTCATTGC	63	13	Ins	N/A
188	AGCAGCAGCGGCGGCGGGAGTCCGCAGTCTTACGAGGAGCTGCAGACGCAGCGGGTCATGGC	AGCAGCAGCGGCGGCTGG-------------ACGAGGAGCTGCAGACGCAGCGGGTCATGGC	49	13	del	N/A
189	AGCAGCAGCGGCGGCGGGAGTCCGCAGTCTTACGAGGAGCTGCAGACGCAGCGGGTCATGGC	AGCAGCAGCGGCGGCGGGAGTCCGCAGTCTT-------------GACGCGGCGGGTCATGGC	49	13	del	N/A
190	AGCAGCAGCGGCGGCGGGAGTCCGCAGTCTTACGAGGAGCTGCAGACGCAGCGGGTCATGGC	AGCAGCAGCGGCGGCGGGAGTCCGCAGTCTT-------------GACGCCGCGGGTCATGGC	49	12	del	N/A
191	AGCAGCAGCGGCGGCGGGAGTCCGCAGTCTTACGAGGAGCTGCAGACGCAGCGGGTCATGGC	AGCAGCAGCGGCGGCGGGAGCCCGCAGTCTT-------------GACGCAGCGGGTCATGGC	49	12	del	N/A
192	AGCAGCAGCGGCGGCGGGAGTCCGCAGTCTTACGAGGAGCTGCAGACGCAGCGGGTCATGGC	AGCAGCAGCGGCGGCGGGAGTCCGCAGTCTT-------------GACGCAGCGGGTCATTGC	49	12	del	N/A
193	AGCAGCAGCGGCGGCGGGAGTCCGCAGTC-TTACGAGGAGCTGCAGACGCAGCGGGTCATGGC	AGCAGCAGCGGCGGCGGGAGTCCGCAGTCTTTACGAGGAGCTGCAGGCGCAGCGGGTCATGGC	63	12	Ins	N/A
194	AGCAGCAGCGGCGGCGGGAGTCCGCAGTCTTACGAGGAGCTGCAGACGCAGCGGGTCATGGC	AGCAGCAGCGGCGGCGGG-------------ACGAGGGGCTGCAGACGCAGCGGGTCATGGC	49	12	del	N/A
195	AGCAGCAGCGGCGGCGGGAGTCCGCAGTCTTACGAGGAGCTGCAGACGCAGCGGGTCATGGC	AGCAGCAGCGGCGGCGTGAGTCCGCAGTCTT-------------GACGCAGCGGGTCATGGC	49	11	del	N/A
196	AGCAGCAGCGGCGGCGGGAGTCCGCAGTC-TTACGAGGAGCTGCAGACGCAGCGGGTCATGGC	AGCAGCAGCGGCGGCGGGAGTCCGCAGTCTTTACGTGGAGCTGCAGACGCAGCGGGTCATGGC	63	11	Ins	N/A
197	AGCAGCAGCGGCGGCGGGAGTCCGCAGTCTTACGAGGAGCTGCAGACGCAGCGGGTCATGGC	AGCAGCAGCGGCGGCGGG-------------ACGAGGAGCTGCAGACGCAGCGGGTCGTGGC	49	11	del	N/A
198	AGCAGCAGCGGCGGCGGGAGTCCGCAGTCTTACGAGGAGCTGCAGACGCAGCGGGTCATGGC	AGCAGCAGCGGCGGCGGG-------------ACGAGGAGCTGCGGACGCAGCGGGTCATGGC	49	11	del	N/A
199	AGCAGCAGCGGCGGCGGGAGTCCGCAGTCTTACGAGGAGCTGCAGACGCAGCGGGTCATGGC	AGCAGCAGCGGCGTCGGGAGTCCGCAGTCTT-------------GACGCAGCGGGTCATGGC	49	11	del	N/A
200	AGCAGCAGCGGCGGCGGGAGTCCGCAGTCTTACGAGGAGCTGCAGACGCAGCGGGTCATGGC	AGCATCAGCGGCGGCGGGAGTCCGCAGTCTT-------------GACGCAGCGGGTCATGGC	49	11	del	N/A
201	AGCAGCAGCGGCGGCGGGAGTCCGCAGTC-TTACGAGGAGCTGCAGACGCAGCGGGTCATGGC	AGCAGCAGCGGCGGCGGTAGTCCGCAGTCTTTACGAGGAGCTGCAGACGCAGCGGGTCATGGC	63	11	Ins	N/A
202	AGCAGCAGCGGCGGCGGGAGTCCGCAGTCTTACGAGGAGCTGCAGACGCAGCGGGTCATGGC	AGCAGCAGCGGCGGCGGGAGTTCGCAGTCTT-------------GACGCAGCGGGTCATGGC	49	11	del	N/A
203	AGCAGCAGCGGCGGCGGGAGTCCGCAGTC-TTACGAGGAGCTGCAGACGCAGCGGGTCATGGC	AGCAGCAGCGGCGGCGGGAGTCCGCAGTCTTTACGAGGAGCTGCAAACGCAGCGGGTCATGGC	63	11	Ins	N/A
204	AGCAGCAGCGGCGGCGGGAGTCCGCAGTC-TTACGAGGAGCTGCAGACGCAGCGGGTCATGGC	AGCAGCAGCGGCGGCGGGAGTCCGCATTCTTTACGAGGAGCTGCAGACGCAGCGGGTCATGGC	63	11	Ins	N/A
205	AGCAGCAGCGGCGGCGGGAGTCCGCAGTC-TTACGAGGAGCTGCAGACGCAGCGGGTCATGGC	AGCAGCAGCGGCGGCGGGAGTCCGCAGTCTTTACGAGGAGCTGCAGACGCAGGGGGTCATGGC	63	10	Ins	N/A
206	AGCAGCAGCGGCGGCGGGAGTCCGCAGTCTTACGAGGAGCTGCAGACGCAGCGGGTCATGGC	AGCAGCAGCGGCGGCGGAAGTCCGCAGTCTT-------------GACGCAGCGGGTCATGGC	49	10	del	N/A
207	AGCAGCAGCGGCGGCGGGAGTCCGCAGTCTTACGAGGAGCTGCAGACGCAGCGGGTCATGGC	AGCAGCAGCGGCGGCGGGAGTCCGCAGTCTT-------------GACGCAGCGGGTCAAGGC	49	10	del	N/A
208	AGCAGCAGCGGCGGCGGGAGTCCGCAGTC-TTACGAGGAGCTGCAGACGCAGCGGGTCATGGC	AGCAGCAGCGGCGGCGGGAGTCCGCAGTCTTTACGAGGAGCTGCAGACGCTGCGGGTCATGGC	63	10	Ins	N/A
209	AGCAGCAGCGGCGGCGGGAGTCCGCAGTCTTACGAGGAGCTGCAGACGCAGCGGGTCATGGC	AGCAGCAGCGGCGGCGGGAGTCCGCAGTCTT-------------GACGCAGCAGGTCATGGC	49	10	del	N/A
210	AGCAGCAGCGGCGGCGGGAGTCCGCAGTC-TTACGAGGAGCTGCAGACGCAGCGGGTCATGGC	AGCAGCAGCGGCGGCGGGAGTCCGCAGTCGTGACGAGGAGCTGCAGACGCAGCGGGTCATGGC	63	10	Ins	N/A
211	AGCAGCAGCGGCGGCGGGAGTCCGCAGTC-TTACGAGGAGCTGCAGACGCAGCGGGTCATGGC	ATCAGCAGCGGCGGCGGGAGTCCGCAGTCTTTACGAGGAGCTGCAGACGCAGCGGGTCATGGC	63	10	Ins	N/A
212	AGCAGCAGCGGCGGCGGGAGTCCGCAGTCTTACGAGGAGCTGCAGACGCAGCGGGTCATGGC	AGCAGCAGCGGCGGCGGG-------------ACGAGGAGCTGCAGACGCAGCGGGTCATAGC	49	10	del	N/A
213	AGCAGCAGCGGCGGCGGGAGTCCGCAGTC-TTACGAGGAGCTGCAGACGCAGCGGGTCATGGC	AGCAGCAGCGGCGGCGGGAGTCCGCAGTCTTTACGAGGAGCTTCAGACGCAGCGGGTCATGGC	63	10	Ins	N/A
214	AGCAGCAGCGGCGGCGGGAGTCCGCAGTCTTACGAGGAGCTGCAGACGCAGCGGGTCATGGC	AGCAGCAGCGGCGGCGGG-------------ACGAGGAGCTGCAGACGCAACGGGTCATGGC	49	10	del	N/A
215	AGCAGCAGCGGCGGCGGGAGTCCGCAGTCTTACGAGGAGCTGCAGACGCAGCGGGTCATGGC	AGGAGCAGCGGCGGCGGG-------------ACGAGGAGCTGCAGACGCAGCGGGTCATGGC	49	10	del	N/A
216	AGCAGCAGCGGCGGCGGGAGTCCGCAGTCTTACGAGGAGCTGCAGACGCAGCGGGTCATGGC	AGCAGCAGCGGCGGCGGGAGTCCGCAGTCT-------------AGACGCAGCGGGTCATGGC	49	10	del	N/A
217	AGCAGCAGCGGCGGCGGGAGTCCGCAGTCTTACGAGGAGCTGCAGACGCAGCGGGTCATGGC	AGCAGCAGGGGCGGCGGGAGTCCGCAGTCTT-------------GACGCAGCGGGTCATGGC	49	9	del	N/A
218	AGCAGCAGCGGCGGCGGGAGTCCGCAGTC-TTACGAGGAGCTGCAGACGCAGCGGGTCATGGC	AGCAGCAGCGGCGGCGGGAGTCCGCAGTCTTTACGAGGAGCTGCAGACGTAGCGGGTCATGGC	63	9	Ins	N/A
219	AGCAGCAGCGGCGGCGGGAGTCCGCAGTC-TTACGAGGAGCTGCAGACGCAGCGGGTCATGGC	AGCAGCAGCGGCGGCGGGAGTCCGCAGTCTTTACTAGGAGCTGCAGACGCAGCGGGTCATGGC	63	9	Ins	N/A
220	AGCAGCAGCGGCGGCGGGAGTCCGCAGTC-TTACGAGGAGCTGCAGACGCAGCGGGTCATGGC	AGCAGCAGCGGCGGCGGGAGTCCGCAGTCTTTACGAGGAGCTGAAGACGCAGCGGGTCATGGC	63	9	Ins	N/A
221	AGCAGCAGCGGCGGCGGGAGTCCGCAGTCTTACGAGGAGCTGCAGACGCAGCGGGTCATGGC	AGCAGCAGCGGCGGCGGGAGTCCGCAGTCTTA-------------ACGCAGCGGGTCATGGC	49	9	del	N/A
222	AGCAGCAGCGGCGGCGGGAGTCCGCAGTCTTACGAGGAGCTGCAGACGCAGCGGGTCATGGC	AGCAGCAGCGGCGGCGGGAGTCCGCAGTCTT-------------GGCGCAGCGGGTCATGGC	49	9	del	N/A
223	AGCAGCAGCGGCGGCGGGAGTCCGCAGTCTTACGAGGAGCTGCAGACGCAGCGGGTCATGGC	AGCATCAGCGGCGGCGGG-------------ACGAGGAGCTGCAGACGCAGCGGGTCATGGC	49	9	del	N/A
224	AGCAGCAGCGGCGGCGGGAGTCCGCAGTCTTACGAGGAGCTGCAGACGCAGCGGGTCATGGC	AGCAGCAGCTGCGGCGGGAGTCCGCAGTCTT-------------GACGCAGCGGGTCATGGC	49	9	del	N/A
225	AGCAGCAGCGGCGGCGGGAGTCCGCAGTC-TTACGAGGAGCTGCAGACGCAGCGGGTCATGGC	AGCAGCAGCGGCTGCGGGAGTCCGCAGTCTTTACGAGGAGCTGCAGACGCAGCGGGTCATGGC	63	9	Ins	N/A
226	AGCAGCAGCGGCGGCGGGAGTCCGCAGTCTTACGAGGAGCTGCAGACGCAGCGGGTCATGGC	AGCAGCAGCGGCGGCGGG-------------ACGAGGAGCTCCAGACGCAGCGGGTCATGGC	49	9	del	N/A
227	AGCAGCAGCGGCGGCGGGAGTCCGCAGTCTTACGAGGAGCTGCAGACGCAGCGGGTCATGGC	AGCAGCAGCGGCGGCGGGAGTCGGCAGTCTT-------------GACGCAGCGGGTCATGGC	49	9	del	N/A
228	AGCAGCAGCGGCGGCGGGAGTCCGCAGTCTTACGAGGAGCTGCAGACGCAGCGGGTCATGGC	AGCAGCAGCGGCGGCGGGAGTCCGCAGCCTT-------------GACGCAGCGGGTCATGGC	49	9	del	N/A
229	AGCAGCAGCGGCGGCGGGAGTCCGCAGTCTTACGAGGAGCTGCAGACGCAGCGGGTCATGGC	AGCAGCAGCGGCGGCGGGAGTACGCAGTGTT-------------GACGCAGCGGGTCATGGC	49	8	del	N/A
230	AGCAGCAGCGGCGGCGGGAGTCCGCAGTC-TTACGAGGAGCTGCAGACGCAGCGGGTCATGGC	AGCAGCAGCGGCGGCGGGAGTCCGGAGTCTTTACGAGGAGCTGCAGACGCAGCGGGTCATGGC	63	8	Ins	N/A
231	AGCAGCAGCGGCGGCGGGAGTCCGCAGTC-TTACGAGGAGCTGCAGACGCAGCGGGTCATGGC	AGCAGCAGCGGCGTCGGGAGTCCGCAGTCTTTACGAGGAGCTGCAGACGCAGCGGGTCATGGC	63	8	Ins	N/A
232	AGCAGCAGCGGCGGCGGGAGTCCGCAGTC-TTACGAGGAGCTGCAGACGCAGCGGGTCATGGC	AGCAGCAGCGGCGGCGGGAGTCCGCAGTCTTTACGAGGAGCTGCAGACGCAGCGGGTCCTGGC	63	8	Ins	N/A
233	AGCAGCAGCGGCGGCGGGAGTCCGCAGTC-TTACGAGGAGCTGCAGACGCAGCGGGTCATGGC	AGCAGCAGCGGCGGCGGGAGTCCGCAGTCTTTACGAGGCGGTGCAGACGCAGCGGGTCATGGC	63	8	Ins	N/A
234	AGCAGCAGCGGCGGCGGGAGTCCGCAGTC-TTACGAGGAGCTGCAGACGCAGCGGGTCATGGC	AGCAGCAGCGGCGGCGGGAGTCCGCAGTCTTTACGAGGAGCTGCAGACGCAGAGGGTCATGGC	63	8	Ins	N/A
235	AGCAGCAGCGGCGGCGGGAGTCCGCAGTCTTACGAGGAGCTGCAGACGCAGCGGGTCATGGC	AGCAGCAGCGGCGGCGGGAGTCCGCAGTATT-------------GACGCAGCGGGTCATGGC	49	8	del	N/A
236	AGCAGCAGCGGCGGCGGGAGTCCGCAGTC-TTACGAGGAGCTGCAGACGCAGCGGGTCATGGC	AGCAGCAGCGGGGGCGGGAGTCCGCAGTCTTTACGAGGAGCTGCAGACGCAGCGGGTCATGGC	63	8	Ins	N/A
237	AGCAGCAGCGGCGGCGGGAGTCCGCAGTC-TTACGAGGAGCTGCAGACGCAGCGGGTCATGGC	AGCAGCAGCGGCGGC-GGAGTCCGCAGTCTTTACGAGGAGCTGCAGACGCAGCGGGTCATGGC	62	8	WT or Sub	N/A
238	AGCAGCAGCGGCGGCGGGAGTCCGCAGTCTTACGAGGAGCTGCAGACGCAGCGGGTCATGGC	AGCAGCAGCGGCGGCGGGAGTCCGCAATCTT-------------GACGCAGCGGGTCATGGC	49	8	del	N/A
239	AGCAGCAGCGGCGGCGGGAGTCCGCAGTC-TTACGAGGAGCTGCAGACGCAGCGGGTCATGGC	AGCAGCAGCGGCGGCGGGAGTCCGCAGTCTTTACGAGGAGCGGCAGACGCAGCGGGTCATGGC	63	8	Ins	N/A
240	AGCAGCAGCGGCGGCGGGAGTCCGCAGTC-TTACGAGGAGCTGCAGACGCAGCGGGTCATGGC	AGGAGCAGCGGCGGCGGGAGTCCGCAGTCTTTACGAGGAGCTGCAGACGCAGCGGGTCATGGC	63	8	Ins	N/A
241	AGCAGCAGCGGCGGCGGGAGTCCGCAGTCT-TACGAGGAGCTGCAGACGCAGCGGGTCATGGC	AGCAGCAGCGGCGGCGGGAGTCCGCAGTCTATACGAGGAGCTGCAGACGCAGCGGGTCATGGC	63	8	Ins	N/A
242	AGCAGCAGCGGCGGCGGGAGTCCGCAGTCTTACGAGGAGCTGCAGACGCAGCGGGTCATGGC	AGCAGCAGCGGCGGC-GGAGTCCGCAGTCTT-------------GACGCAGCGGGTCATGGC	48	8	del	N/A
243	AGCAGCAGCGGCGGCGGGAGTCCGCAGTCTTACGAGGAGCTGCAGACGCAGCGGGTCATGGC	AGCAGCAGCGGCGGCGGGAGTCCGCAGTCTT-------------GACGCAGCGGGTCTTGGC	49	7	del	N/A
244	AGCAGCAGCGGCGGCGGGAGTCCGCAGTC-TTACGAGGAGCTGCAGACGCAGCGGGTCATGGC	AGCAGCAGCGGCGGCGGGAGTCCGCAGTCTTTACGAGGAGCTGCCGACGCAGCGGGTCATGGC	63	7	Ins	N/A
245	AGCAGCAGCGGCGGCGGGAGTCCGCAGTCTTACGAGGAGCTGCAGACGCAGCGGGTCATGGC	AGCAGCAGCGGCTGCGGGAGTCCGCAGTCTT-------------GACGCAGCGGGTCATGGC	49	7	del	N/A
246	AGCAGCAGCGGCGGCGGGAGTCCGCAGTCTTACGAGGAGCTGCAGACGCAGCGGGTCATGGC	AGCAGCAGCGGCGGCGGGAGTCCGCCGTCTT-------------GACGCAGCGGGTCATGGC	49	7	del	N/A
247	AGCAGCAGCGGCGGCGGGAGTCCGCAGTCTTACGAGGAGCTGCAGACGCAGCGGGTCATGGC	AGCAGCAGCGGCGGCGGG-------------ACGAAGAGCTGCAGACGCAGCGGGTCATGGC	49	7	del	N/A
248	AGCAGCAGCGGCGGCGGGAGTCCGCAGTCTTACGAGGAGCTGCAGACGCAGCGGGTCATGGC	AGGAGCAGCGGCGGCGGGAGTCCGCAGTCTT-------------GACGCAGCGGGTCATGGC	49	7	del	N/A
249	AGCAGCAGCGGCGGCGGGAGTCCGCAGTC-TTACGAGGAGCTGCAGACGCAGCGGGTCATGGC	AGCAGCAGGGGCGGCGGGAGTCCGCAGTCTTTACGAGGAGCTGCAGACGCAGCGGGTCATGGC	63	7	Ins	N/A
250	AGCAGCAGCGGCGGCGGGAGTCCGCAGTC-TTACGAGGAGCTGCAGACGCAGCGGGTCATGGC	AGCAGCAGCGGCGGCGGGAGTCCGCAGTCTTTACGAGGAGCTGCAGACGCAGCGGGGCATGGC	63	7	Ins	N/A
251	AGCAGCAGCGGCGGCGGGAGTCCGCAGTC-TTACGAGGAGCTGCAGACGCAGCGGGTCATGGC	AGCAGCAGCGGCGGCGGGAGTCCGCAGTCTTTACGAGGAGCTGCAGACGAAGCGGGTCATGGC	63	7	Ins	N/A
252	AGCAGCAGCGGCGGCGGGAGTCCGCAGTC-TTACGAGGAGCTGCAGACGCAGCGGGTCATGGC	AGCAGCAGCGGCGGCGGGAGTCCGCAGTCTTTACGAGTAGCTGCAGACGCAGCGGGTCATGGC	63	7	Ins	N/A
253	AGCAGCAGCGGCGGCGGGAGTCCGCAGTCTTACGAGGAGCTGCAGACGCAGCGGGTCATGGC	AGCAGCAGCGGCGGCGGG-------------ACGAGGAGCTGCAGACGCAGCGGGTCAGGGC	49	7	del	N/A
254	AGCAGCAGCGGCGGCGGGAGTCCGCAGTCTTACGAGGAGCTGCAGACGCAGCGGGTCATGGC	AGCAGCAGCGGCTGCGGG-------------ACGAGGAGCTGCAGACGCAGCGGGTCATGGC	49	7	del	N/A
255	AGCAGCAGCGGCGGCGGGAGTCCGCAGTC-TTACGAGGAGCTGCAGACGCAGCGGGTCATGGC	AGCAGCAGAGGCGGCGGGAGTCCGCAGTCTTTACGAGGAGCTGCAGACGCAGCGGGTCATGGC	63	7	Ins	N/A
256	AGCAGCAGCGGCGGCGGGAGTCCGCAGTC-TTACGAGGAGCTGCAGACGCAGCGGGTCATGGC	AGCAGCAGCGGAGGCGGGAGTCCGCAGTCTTTACGAGGAGCTGCAGACGCAGCGGGTCATGGC	63	7	Ins	N/A
257	AGCAGCAGCGGCGGCGGGAGTCCGCAGTC-TTACGAGGAGCTGCAGACGCAGCGGGTCATGGC	AGCAGCAGCGGCGGCGGGAGTCCGCTGTCTTTACGAGGAGCTGCAGACGCAGCGGGTCATGGC	63	7	Ins	N/A
258	AGCAGCAGCGGCGGCGGGAGTCCGCAGTC-TTACGAGGAGCTGCAGACGCAGCGGGTCATGGC	AGCAGCAGCGGCGGCGGGACTCCGCAGTCTTTACGAGGAGCTGCAGACGCAGCGGGTCATGGC	63	7	Ins	N/A
259	AGCAGCAGCGGCGGCGGGAGTCCGCAGTCTTACGAGGAGCTGCAGACGCAGCGGGTCATGGC	AGCAGCAGCGGCGGCGGG-------------ACGAGGAGCTGCAGACGCGGCGGGTCATGGC	49	7	del	N/A
260	AGCAGCAGCGGCGGCGGGAGTCCGCAGTCTTACGAGGAGCTGCAGACGCAGCGGGTCATGGC	AGCAGCAGCGGCGGCGGG-------------ACGAGGAGCTGCAGACTCAGCGGGTCATGGC	49	7	del	N/A
261	AGCAGCAGCGGCGGCGGGAGTCCGCAGTCTTACGAGGAGCTGCAGACGCAGCGGGTCATGGC	AGCAGCAGCGGCGGCGGGAG-------------GAGGAGGTGCAGACGCAGCGGGTCATGGC	49	7	del	N/A
262	AGCAGCAGCGGCGGCGGGAGTCCGCAGTC-TTACGAGGAGCTGCAGACGCAGCGGGTCATGGC	AGCCGCAGCGGCGGCGGGAGTCCGCAGTCTTTACGAGGAGCTGCAGACGCAGCGGGTCATGGC	63	7	Ins	N/A
263	AGCAGCAGCGGCGGCGGGAGTCCGCAGTC-TTACGAGGAGCTGCAGACGCAGCGGGTCATGGC	AGCATCAGCGGCGGCGGGAGTCCGCAGTCTTTACGAGGAGCTGCAGACGCAGCGGGTCATGGC	63	7	Ins	N/A
264	AGCAGCAGCGGCGGCGGGAGTCCGCAGTCTTACGAGGAGCTGCAGACGCAGCGGGTCATGGC	AGCAGCAGCGGCGGCGGGAG-------------GAGGAACTGCAGACGCAGCGGGTCATGGC	49	7	del	N/A
265	AGCAGCAGCGGCGGCGGGAGTCCGCAGTC-TTACGAGGAGCTGCAGACGCAGCGGGTCATGGC	AGCAGCAGCGGCGG-GGGAGTCCGCAGTCTTTACGAGGAGCTGCAGACGCAGCGGGTCATGGC	62	6	WT or Sub	N/A
266	AGCAGCAGCGGCGGCGGGAGTCCGCAGTC-TTACGAGGAGCTGCAGACGCAGCGGGTCATGGC	AGCAGCAGCGGCGGCGGGTGTCCGCAGTCTTTACGAGGAGCTGCAGACGCAGCGGGTCATGGC	63	6	Ins	N/A
267	AGCAGCAGCGGCGGCGGGAGTCCGCAGTCTTACGAGGAGCTGCAGACGCAGCGGGTCATGGC	AGCAGCAGCGGCGGCGGG-------------ACGGGGAGCTGCAGACGCAGCGGGTCATGGC	49	6	del	N/A
268	AGCAGCA---GCGGCGGCGGGAGTCCGCAGTC-TTACGAGGAGCTGCAGACGCAGCGGGTCATGGC	AGCAGCAGCGGCGGCGGCGGGAGTCCGCAGTCTTTACGAGGAGCTGCAGACGCAGCGGGTCATGGC	66	6	Ins	N/A
269	AGCAGCAGCGGCGGCGGGAGTCCGCAGTCTTACGAGGAGCTGCAGACGCAGCGGGTCATGGC	AGCAGCAGCGGCGGCGGGAGTCCGCAGTCTT-------------GACGCATCGGGTCATGGC	49	6	del	N/A
270	AGCAGCAGCGGCGGCGGGAGTCCGCAGTCTTACGAGGAGCTGCAGACGCAGCGGGTCATGGC	AGCAGCAGCGGCGGCGGG-------------ACGATGAGCTGCAGACGCAGCGGGTCATGGC	49	6	del	N/A
271	AGCAGCAGCGGCGGCGGGAGTCCGCAGTCTTACGAGGAGCTGCAGACGCAGCGGGTCATGGC	AGCAGCAGCGGAGGCGGGAGTCCGCAGTCTT-------------GACGCAGCGGGTCATGGC	49	6	del	N/A
272	AGCAGCAGCGGCGGCGGGAGTCCGCAGTCTTACGAGGAGCTGCAGACGCAGCGGGTCATGGC	AGCAGCAGCGGCGGCGGGAGTCCGCAGTCTT-------------GACGCAGCGGGGCATGGC	49	6	del	N/A
273	AGCAGCAGCGGCGGCGGGAGTCCGCAGTCTTACGAGGAGCTGCAGACGCAGCGGGTCATGGC	AGCAGCAGCGGCGGCGGG-------------ACGACGAGCTGCAGACGCAGCGGGTCATGGC	49	6	del	N/A
274	AGCAGCAGCGGCGGCGGGAGTCCGCAGTC-TTACGAGGAGCTGCAGACGCAGCGGGTCATGGC	AGCAGCAGCGGCGGCGGGAGTCCGCAGGCGTTACGAGGAGCTGCAGACGCAGCGGGTCATGGC	63	6	Ins	N/A
275	AGCAGCAGCGGCGGCGGGAGTCCGCAGTC-TTACGAGGAGCTGCAGACGCAGCGGGTCATGGC	AGCAGCAGCGGCGGCGGGAGTCCGCAGTCTTTACGAGGAGCTGCAGACGCATCGGGTCATGGC	63	6	Ins	N/A
276	AGCAGCAGCGGCGGCGGGAGTCCGCAGTC-TTACGAGGAGCTGCAGACGCAGCGGGTCATGGC	AGCAGCAGCGGCGGCGGGAGTCCGCAGACTTTACGAGGAGCTGCAGACGCAGCGGGTCATGGC	63	6	Ins	N/A
277	AGCAGCAGCGGCGGCGGGAGTCCGCAGTCTTACGAGGAGCTGCAGACGCAGCGGGTCATGGC	AGCAGCAGCGGCGGCGGGAG-------------GAGGCGCTGCAGACGCAGCGGGTCATGGC	49	6	del	N/A
278	AGCAGCAGCGGCGGCGGGAGTCCGCAGTCTTACGAGGAGCTGCAGACGCAGCGGGTCATGGC	AGCAGCAGCGGCGGCGGG-------------ACGAGGAGCTGCAGGCGCAGCGGGTCATGGC	49	6	del	N/A
279	AGCAGCAGCGGCGGCGGGAGTCCGCAGTC-TTACGAGGAGCTGCAGACGCAGCGGGTCATGGC	AGCAGCAGCGGCGGCGGGAGTCCGCAGTCTTTACGAGGAGCTGCAGACGCAGCGGGACATGGC	63	6	Ins	N/A
280	AGCAGCAGCGGCGGCGGGAGTCCGCAGTCTTACGAGGAGCTGCAGACGCAGCGGGTCATGGC	AGCAGCAGCGGCGGCGGGAGTCCGCAGTCTT-------------GACGCAGCGGGTCATGGG	49	6	del	N/A
281	AGCAGCAGCGGCGGCGGGAGTCCGCAGTCTTACGAGGAGCTGCAGACGCAGCGGGTCATGGC	AGCAGCAGCGGCGGCGGGAGTCCGCAGTCTT-------------GACGTAGCGGGTCATGGC	49	6	del	N/A
282	AGCAGCAGCGGCGGCGGGAGTCCGCAGTC-TTACGAGGAGCTGCAGACGCAGCGGGTCATGGC	AGCAGCAGCGGCGGCGGGAGTCCGCAGTCTTTACGCGGCGCTGCAGACGCAGCGGGTCATGGC	63	6	Ins	N/A
283	AGCAGCAGCGGCGGCGGGAGTCCGCAGTCTTACGAGGAGCTGCAGACGCAGCGGGTCATGGC	AGCAGCAGCGGCGGCGGG-------------ACGAGGAGCCGCAGACGCAGCGGGTCATGGC	49	6	del	N/A
284	AGCAGCAGCGGCGGCGGGAGTCCGCAG-TCTTACGAGGAGCTGCAGACGCAGCGGGTCATGGC	AGCAGCAGCGGCGGCGGGAGTCCGCAGTTTTTACGAGGAGCTGCAGACGCAGCGGGTCATGGC	63	6	Ins	N/A
285	AGCAGCAGCGGCGGCGGGAGTCCGCAGTCTTACGAGGAGCTGCAGACGCAGCGGGTCATGGC	AGCAGCAGCGGAGGCGGG-------------ACGAGGAGCTGCAGACGCAGCGGGTCATGGC	49	6	del	N/A
286	AGCAGCAGCGGCGGCGGGAGTCCGCAGTCT-TACGAGGAGCTGCAGACGCAGCGGGTCATGGC	AGCAGCAGCGGCGGCGGGAGTCCGCAGTCTGGACGAGGAGCTGCAGACGCAGCGGGTCATGGC	63	6	Ins	N/A
287	AGCAGCAGCGGCGGCGGGAGTCCGCAGTCTTACGAGGAGCTGCAGACGCAGCGGGTCATGGC	AGCAGCAGCGGCGGCGGG-------------ACGAGGAGCTGCAGACGCAGCAGGTCATGGC	49	6	del	N/A
288	AGCAGCAGCGGCGGCGGGAGTCCGCAGTC-TTACGAGGAGCTGCAGACGCAGCGGGTCATGGC	AGCAGCAGCGGCGGCGGGATTCCGCAGTCTTTACGAGGAGCTGCAGACGCAGCGGGTCATGGC	63	6	Ins	N/A
289	AGCAGCAGCGGCGGCGGGAGTCCGCAGTC-TTACGAGGAGCTGCAGACGCAGCGGGTCATGGC	AGCAGCCGCGGCGGCGGGAGTCCGCAGTCTTTACGAGGAGCTGCAGACGCAGCGGGTCATGGC	63	6	Ins	N/A
290	AGCAGCAGCGGCGGCGGGAGTCCGCAGTC-TTACGAGGAGCTGCAGACGCAGCGGGTCATGGC	AGCAGCAGCGGCGGCGGGAGTCCGCAGTCTTTACGAGGAGCTGCAGACGCAGCGTGTCATGGC	63	6	Ins	N/A
291	AGCAGCAGCGGCGGCGGGAGTCCGCAGTCTTACGAGGAGCTGCAGACGCAGCGGGTCATGGC	AGCAGCAGCGGCGGCGGGAG-------------GAGGAAGTGCAGACGCAGCGGGTCATGGC	49	6	del	N/A
292	AGCAGCAGCGGCGGCGGGAGTCCGCAGTC-TTACGAGGAGCTGCAGACGCAGCGGGTCATGGC	AGCAGCAGCGGCGGCGGGAGTCCGCAGTCTTTCCGAGGAGCTGCAGACGCAGCGGGTCATGGC	63	5	Ins	N/A
293	AGCAGCAGCGGCGGCGGGAGTCCGCAGTCTTACGAGGAGCTGCAGACGCAGCGGGTCATGGC	AGCAGCAGCGGCGGCGGGAGTCCGCATTCTT-------------GACGCAGCGGGTCATGGC	49	5	del	N/A
294	AGCAGCAGCGGCGGCGGGAGTCCGCAGTC-TTACGAGGAGCTGCAGACGCAGCGGGTCATGGC	AGCAGCAGCGGCGGCGGGAGTCCGCAGTCTTTACGAGGAGCTGCAGAAGCAGCGGGTCATGGC	63	5	Ins	N/A
295	AGCAGCAGCGGCGGCGGGAGTCCGCAGTCTTACGAGGAGCTGCAGACGCAGCGGGTCATGGC	AGCAGCAGAGGCGGCGGGAGTCCGCAGTCTT-------------GACGCAGCGGGTCATGGC	49	5	del	N/A
296	AGCAGCAGCGGCGGCGGGAGTCCGCAGTCTTACGAGGAGCTGCAGACGCAGCGGGTCATGGC	AGCAGCAGCGGCGGCGGG-------------CCGAGGAGCTGCAGACGCAGCGGGTCATGGC	49	5	del	N/A
297	AGCAGCAGCGGCGGCGGGAGTCCGCAGTCTTACGAGGAGCTGCAGACGCAGCGGGTCATGGC	AGCAGCAGCGGCGGCGGGAGGAGGCAGTCTT-------------GACGCAGCGGGTCATGGC	49	5	del	N/A
298	AGCAGCAGCGGCGGCGGGAGTCCGCAGTC-TTACGAGGAGCTGCAGACGCAGCGGGTCATGGC	AGCAGCAGCGGCGGCGCGAGTCCGCAGTCTTTACGAGGAGCTGCAGACGCAGCGGGTCATGGC	63	5	Ins	N/A
299	AGCAGCAGCGGCGGCGGGAGTCCGCAGTCTTACGAGGAGCTGCAGACGCAGCGGGTCATGGC	AGCAGCAGCGGCGGCGGGAGTCGGCAGTGTT-------------GACGCAGCGGGTCATGGC	49	5	del	N/A
300	AGCAGCAGCGGCGGCGGGAGTCCGCAGTCTTACGAGGAGCTGCAGACGCAGCGGGTCATGGC	AGCAGCAGCGGCGGCGGGAGTCCGCAGTCTT-------------GACGCAGGGGGTCATGGC	49	5	del	N/A
301	AGCAGCAGCGGCGGCGGGAGTCCGCAGTCTTACGAGGAGCTGCAGACGCAGCGGGTCATGGC	AGCAGCAGCGGCGGCGGGAGTCCGCAGTTTT-------------GACGCAGCGGGTCATGGC	49	5	del	N/A
302	AGCAGCAGCGGCGGCGGGAGTCCGCAGTC-TTACGAGGAGCTGCAGACGCAGCGGGTCATGGC	AGCAGCAGCGGCGGCGGGAGTCCGCAGTCTTTACGAGGAGATGCAGACGCAGCGGGTCATGGC	63	5	Ins	N/A
303	AGCAGCAGCGGCGGCGGGAGTCCGCAGTCTTACGAGGAGCTGCAGACGCAGCGGGTCATGGC	AGCAGCAGCGGCGGCGGG-------------ACGAGGAAGTGCAGACGCAGCGGGTCATGGC	49	5	del	N/A
304	AGCAGCAGCGGCGGCGGGAGTCCGCAGTC-TTACGAGGAGCTGCAGACGCAGCGGGTCATGGC	AGCAGCAGCGGCGGCGGGAGTCCGCAGTCTTTACGAGGAGCTGCAGTCGCAGCGGGTCATGGC	63	5	Ins	N/A
305	AGCAGCAGCGGCGGCGGGAGTCCGCAGTC-TTACGAGGAGCTGCAGACGCAGCGGGTCATGGC	AGCAGCAGCGGCGGCGGGAGTCCGCAGTCTTTACGAGGCACTGCAGACGCAGCGGGTCATGGC	63	5	Ins	N/A
306	AGCAGCAGCGGCGGCGGGAGTCCGCAGTCTTACGAGGAGCTGCAGACGCAGCGGGTCATGGC	AGCAGCAGCGGCGGCGGGAGTCCGCAGTCTT-------------TACGCAGCGGGTCATGGC	49	5	del	N/A
307	AGCAGCAGCGGCGGCGGGAGTCCGCAGTC-TTACGAGGAGCTGCAGACGCAGCGGGTCATGGC	AGCAGCAGCGGCGGCGGGAGTCCGCAGTCTTTACGAGGAGCTGCAGACTCAGCGGGTCATGGC	63	5	Ins	N/A
308	AGCAGCAGCGGCGGCGGGAGTCCGCAGTCTTACGAGGAGCTGCAGACGCAGCGGGTCATGGC	AGCAGCAGCGGCGGCG-------------TGACGAGGAGCTGCAGACGCAGCGGGTCATGGC	49	5	del	N/A
309	AGCAGCAGCGGCGGCGGGAGTCCGCAGTCTTACGAGGAGCTGCAGACGCAGCGGGTCATGGC	AGCAGCAGCGGCGGCGGGAGGACGCAGTCTT-------------GACGCAGCGGGTCATGGC	49	5	del	N/A
310	AGCAGCAGCGGCGGCGGGAGTCCGCAGTCTTACGAGGAGCTGCAGACGCAGCGGGTCATGGC	AGCAGCAGCGGCGGCGGGAGTCCGCAGTCTTACGAGGAGCTGCAGACGCAGTGGGTCATGGC	62	5	WT or Sub	N/A
311	AGCAGCAGCGGCGGCGGGAGTCCGCAGTCTTACGAGGAGCTGCAGACGCAGCGGGTCATGGC	AGCAGCAGCGGCGGCGGGTGTCCGCAGTCTT-------------GACGCAGCGGGTCATGGC	49	5	del	N/A
312	AGCAGCAGCGGCGGCGGGAGTCCGCAGTCTTACGAGGAGCTGCAGACGCAGCGGGTCATGGC	AGCAGCAGCGGCGGCGGGAGTCCCCAGTCTT-------------GACGCAGCGGGTCATGGC	49	5	del	N/A
313	AGCAGCAGCGGCGGCGGGAGTCCGCAGTC-TTACGAGGAGCTGCAGACGCAGCGGGTCATGGC	AGCAGCAGCGGCGGCGGGAGTCCGCAGTCTTTACGAGGAGCTCCAGACGCAGCGGGTCATGGC	63	5	Ins	N/A
314	AGCAGCAGCGGCGGCGGGAGTCCGCAGTCTTACGAGGAGCTGCAGACGCAGCGGGTCATGGC	ATCAGCAGCGGCGGCGGGAGTCCGCAGTCTT-------------GACGCAGCGGGTCATGGC	49	5	del	N/A
315	AGCAGCAGCGGCGGCGGGAGTCCGCAGTCTTACGAGGAGCTGCAGACGCAGCGGGTCATGGC	AGCAGCAGCGGCGGCGGGATTCCGCAGTCTT-------------GACGCAGCGGGTCATGGC	49	5	del	N/A
316	AGCAGCAGCGGCGGCGGGAGTCCGCAGTCTTACGAGGAGCTGCAGACGCAGCGGGTCATGGC	AGCAGCAGCGGCGGCGGGAGTACGCAGTC-------------CTGACGCAGCGGGTCATGGC	49	5	del	N/A
317	AGCAGCAGCGGCGGCGGGAGTCCGCAGTCTTACGAGGAGCTGCAGACGCAGCGGGTCATGGC	AGCAGCAGCGGCGGCGGGAGTCCGCAGTCTT-------------GACGCAGCGGGACATGGC	49	5	del	N/A
318	AGCAGCAGCGGCGGCGGGAGTCCGCAGTCTTACGAGGAGCTGCAGACGCAGCGGGTCATGGC	AGCAGCAGCGGCGGGGGGAGTCCGCAGTCTT-------------GACGCAGCGGGTCATGGC	49	5	del	N/A
319	AGCAGCAGCGGCGGCGGGAGTCCGCAGTCTTACGAGGAGCTGCAGACGCAGCGGGTCATGGC	AGCAGCAGCGGCGGCGGGAGTCCTCAGTCTT-------------GACGCAGCGGGTCATGGC	49	5	del	N/A
320	AGCAGCAGCGGCGGCGGGAGTCCGCAGTCTTACGAGGAGCTGCAGACGCAGCGGGTCATGGC	AGCAGCAGCGGCGGCGGG-------------ACGCGGCGCTGCAGACGCAGCGGGTCATGGC	49	5	del	N/A
321	AGCAGCAGCGGCGGCGGGAGTCCGCAGTC-TTACGAGGAGCTGCAGACGCAGCGGGTCATGGC	AGCAGCAGCGGCGGCGGGAGTCCGCAGTCTTTAAGAGGAGCTGCAGACGCAGCGGGTCATGGC	63	5	Ins	N/A
322	AGCAGCAGCGGCGGCGGGAGTCCGCAGTCTTACGAGGAGCTGCAGACGCAGCGGGTCATGGC	AGCAGCAGCGGCGGCGGGAGGCCGCAGTC-------------CTGACGCAGCGGGTCATGGC	49	5	del	N/A
323	AGCAGCAGCGGCGGCGGGAGTCCGCAGTC-TTACGAGGAGCTGCAGACGCAGCGGGTCATGGC	AGCAGCAGCGGCGGCGGGAGTCCGCAGTCGGTACGAGGAGCTGCAGACGCAGCGGGTCATGGC	63	5	Ins	N/A
324	AGCAGCAGCGGCGGCGGGAGTCCGCAGTCTTACGAGGAGCTGCAGACGCAGCGGGTCATGGC	AGCAGCAGCGGCGGCGGGAGTCCGCAGTCTT-------------GACGAAGCGGGTCATGGC	49	5	del	N/A
325	AGCAGCAGCGGCGGCGGGAGTCCGCAGTC-TTACGAGGAGCTGCAGACGCAGCGGGTCATGGC	AGCAGCAGCGGCGGCGGGAGTACGCAGTCTTTACGAGGAGCTGCAGACGCAGCGGGTCATGGC	63	5	Ins	N/A
326	AGCAGCAGCGGCGGCGGGAGTCCGCAGTCTTACGAGGAGCTGCAGACGCAGCGGGTCATGGC	AGCAGAAGCGGCGGCGGGAGTCCGCAGTCTT-------------GACGCAGCGGGTCATGGC	49	5	del	N/A
327	AGCAGCAGCGGCGGCGGGAGTCCGCAGTCTTACGAGGAGCTGCAGACGCAGCGGGTCATGGC	AGCAGCAGCGGCGGCGGGAG-------------GAGGAGCTGTAGACGCAGCGGGTCATGGC	49	5	del	N/A
328	AGCAGCAGCGGCGGCGGGAGTCCGCAGTCTTACGAGGAGCTGCAGACGCAGCGGGTCATGGC	AGTAGCAGCGGCGGCGGGAGTCCGCAGTCTTACGAGGAGCTGCAGACGCAGCGGGTCATGGC	62	4	WT or Sub	N/A
329	AGCAGCAGCGGCGGCGGGAGTCCGCAGTCTTACGAGGAGCTGCAGACGCAGCGGGTCATGGC	AGCAGCAGCGGCGGCGGG-------------ACGAGTAGCTGCAGACGCAGCGGGTCATGGC	49	4	del	N/A
330	AGCAGCAGCGGCGGCGGGAGTCCGCAGTCTTACGAGGAGCTGCAGACGCAGCGGGTCATGGC	AGCAGCAGCGGCGGCGGG-------------ACGAGGAGGTGTAGACGCAGCGGGTCATGGC	49	4	del	N/A
331	AGCAGCAGCGGCGGCGGGAGTCCGCAGTC-TTACGAGGAGCTGCAGACGCAGCGGGTCATGGC	AGCAGCAGCGGCGGCGGGAGTCCGCAGTCTTTACGAGGCGCTGCTGACGCAGCGGGTCATGGC	63	4	Ins	N/A
332	AGCAGCAGCGGCGGCGGGAGTCCGCAGTCTTACGAGGAGCTGCAGACGCAGCGGGTCATGGC	AGCAGCAGCGGCGGCGGG-------------ACGAGGAGCTGCAGACGCAGCGGGTCACGGC	49	4	del	N/A
333	AGCAGCAGCGGCGGCGGGAGTCCGCAGTCTTACGAGGAGCTGCAGACGCAGCGGGTCATGGC	AGCAGCAGCGGCGGCGGGAGTAGGAAGTCTT-------------GACGCAGCGGGTCATGGC	49	4	del	N/A
334	AGCAGCAGCGGCGGCGGGAGTCCGCAGTCTT-ACGAGGAGCTGCAGACGCAGCGGGTCATGGC	AGCAGCAGCGGCGGCGGGAGTCCGCAGTCTTGACGAGGCGCTGCAGACGCAGCGGGTCATGGC	63	4	Ins	N/A
335	AGCAGCAGCGGCGGCGGGAGTCCGCAGTCTTACGAGGAGCTGCAGACGCAGCGGGTCATGGC	AGCAGCAGCGGCGTCGGG-------------ACGAGGAGCTGCAGACGCAGCGGGTCATGGC	49	4	del	N/A
336	AGCAGCAGCGGCGGCGGGAGTCCGCAGTC-TTACGAGGAGCTGCAGACGCAGCGGGTCATGGC	AGCAGCAGCGGCGGCGGGAGTCCGCAGTCTTTACGAGGAGCTGCAGACGCAGCGCGTCATGGC	63	4	Ins	N/A
337	AGCAGCAGCGGCGGCGGGAGTCCGCAGTCTTACGAGGAGCTGCAGACGCAGCGGGTCATGGC	AGCAGCAGCGGCGGCGGGAGTCCGCAGGCTT-------------GACGCAGCGGGTCATGGC	49	4	del	N/A
338	AGCAGCAGCGGCGGCGGGAGTCCGCAGTCTTACGAGGAGCTGCAGACGCAGCGGGTCATGGC	AGCAGCAGCGGCGGCGGGAG-------------GAGGAAGTGTTGACGCAGCGGGTCATGGC	49	4	del	N/A
339	AGCAGCAGCGGCGGCGGGAGTCCGCAGTC-TTACGAGGAGCTGCAGACGCAGCGGGTCATGGC	AGCAGCAGCGGCGGCGGGAGTCCGCAGTCTTTACGAGGAGCTGCAGACGCAGCTGGTCATGGC	63	4	Ins	N/A
340	AGCAGCAGCGGCGGCGGGAGTCCGCAGTCTTACGAGGAGCTGCAGACGCAGCGGGTCATGGC	AGCAGCAGCTGCGGCGGG-------------ACGAGGAGCTGCAGACGCAGCGGGTCATGGC	49	4	del	N/A
341	AGCAGCAGCGGCGGCGGGAGTCCGCAGTCTTACGAGGAGCTGCAGACGCAGCGGGTCATGGC	AGCAGGAGCGGCGGCGGGAGTCCGCAGTCTT-------------GACGCAGCGGGTCATGGC	49	4	del	N/A
342	AGCAGCAGCGGCGGCGGGAGTCCGCAGTC-TTACGAGGAGCTGCAGACGCAGCGGGTCATGGC	AGCAGCAGCGGCGGCGGGAGTCCGCAGTCTTTACGAGGAGCTGCAGACCCAGCGGGTCATGGC	63	4	Ins	N/A
343	AGCAGCAGCGGCGGCGGGAGTCCGCAGTCTTACGAGGAGCTGCAGACGCAGCGGGTCATGGC	AGCAGCAGCGGCGGCGGGAGTCCGCAGTCTT-------------GACGCAGCGTGTCATGGC	49	4	del	N/A
344	AGCAGCAGCGGCGGCGGGAGTCCGCAGTC-TTACGAGGAGCTGCAGACGCAGCGGGTCATGGC	AGCAGCAGCGGCGGCGGGAGTCCGCAGTCTTTACGCGGAGCTGCAGACGCAGCGGGTCATGGC	63	4	Ins	N/A
345	AGCAGCAGCGGCGGCGGGAGTCCGCAGTC-TTACGAGGAGCTGCAGACGCAGCGGGTCATGGC	AGAAGCAGCGGCGGCGGGAGTCCGCAGTCTTTACGAGGAGCTGCAGACGCAGCGGGTCATGGC	63	4	Ins	N/A
346	AGCAGCAGCGGCGGCGGGAGTCCGCAGTCTTACGAGGAGCTGCAGACGCAGCGGGTCATGGC	AGCAGCAGCGGCGGCGGGAGGCCGCGGTCTT-------------GACGCAGCGGGTCATGGC	49	4	del	N/A
347	AGCAGCAGCGGCGGCGGGAGTCCGCAGTCTTACGAGGAGCTGCAGACGCAGCGGGTCATGGC	AGCGGCAGCGGCGGCGGG-------------ACGAGGAGCTGCAGACGCAGCGGGTCATGGC	49	4	del	N/A
348	AGCAGCAGCGGCGGCGGGAGTCCGCAGTCTTACGAGGAGCTGCAGACGCAGCGGGTCATGGC	AGCAGCAGCGGCGGCGGG-------------ACGAGGAGCTGCAGACGCAGCGGGCCATGGC	49	4	del	N/A
349	AGCAGCAGCGGCGGCGGGAGTCCGCAGTCTTACGAGGAGCTGCAGACGCAGCGGGTCATGGC	AGCAGCAGCGGCGGCGGG-------------ACGAGGAGCTGCAGACGCAGCTGGTCATGGC	49	4	del	N/A
350	AGCAGCAGCGGCGGCGGGAGTCCGCAGTCTTACGAGGAGCTGCAGACGCAGCGGGTCATGGC	AGCAGCAGCGGCGGCGGGAGTCCGCAGTCTT-------------GAGGCAGCGGGTCATGGC	49	4	del	N/A
351	AGCAGCAGCGGCGGCGGGAGTCCGCAGTC-TTACGAGGAGCTGCAGACGCAGCGGGTCATGGC	AGCAGCAGCGGCGGCGGGAGTCCGCAGTCTTTACGAGGAGCTGCAGACGCAGCGGGTGATGGC	63	4	Ins	N/A
352	AGCAGCAGCGGCGGCGGGAGTCCGCAGTCTTACGAGGAGCTGCAGACGCAGCGGGTCATGGC	AGCAGCAGCGGCGGCGGGAGTCCGCAGTCAT-------------GACGCAGCGGGTCATGGC	49	4	del	N/A
353	AGCAGCAGCGGCGGCGGGAGTCCGCAGTCTTACGAGGAGCTGCAGACGCAGCGGGTCATGGC	AGCAGCAGCGGCGGCGGGAGTCCGCAGTCTT-------------GACGCAGCTGGTCATGGC	49	4	del	N/A
354	AGCAGCAGCGGCGGCGGGAGTCCGCAGTCTTACGAGGAGCTGCAGACGCAGCGGGTCATGGC	AGCAGCAGCGGCGGCGGGAG-------------GAGGAGCTGCTGACGCAGCGGGTCATGGC	49	4	del	N/A
355	AGCAGCAGCGGCGGCGGGAGTCCGCAGTCTTACGAGGAGCTGCAGACGCAGCGGGTCATGGC	AGCAGCAGCGGCGGCGGG-------------ACGAGGAACTGCTGACGCAGCGGGTCATGGC	49	4	del	N/A
356	AGCAGCAGCGGCGGCGGGAGTCCGCAGTCTTACGAGGAGCTGCAGACGCAGCGGGTCATGGC	AGCAGCAGCGGCGGCGGG-------------ACGAGGCACTGCAGACGCAGCGGGTCATGGC	49	4	del	N/A
357	AGCAGCAGCGGCGGCGGGAGTCCGCAGTC-TTACGAGGAGCTGCAGACGCAGCGGGTCATGGC	AGCAGCAGCGGCGGCGGGAGTCCGCAGTCTTTACGAGGAAGTGCAGACGCAGCGGGTCATGGC	63	4	Ins	N/A
358	AGCAGCAGCGGCGGCGGGAGTCCGCAGTCTTACGAGGAGCTGCAGACGCAGCGGGTCATGGC	AGCAGCATCGGCGGCGGG-------------ACGAGGAGCTGCAGACGCAGCGGGTCATGGC	49	4	del	N/A
359	AGCAGCAGCGGCGGCGGGAGTCCGCAGTC-TTACGAGGAGCTGCAGACGCAGCGGGTCATGGC	AGCAGCAGCGGCGGCGGGAGTCCACAGTCTTTACGAGGAGCTACAGACGCAGCGGGTCATGGC	63	4	Ins	N/A
360	#NAME?	AGCAGCAGCGGCGGCGGCGGCGGCAGCAGCAGCGGCGGCGGGAGTCCGCAGTCTTTACGAGGAGCTGCAGACGCAGCGGGTCATGGC	87	4	Ins	N/A
361	AGCAGCAGCGGCGGCGGGAGTCCGCAGTCTTACGAGGAGCTGCAGACGCAGCGGGTCATGGC	AGCAGCAGCGGCGGCGGGACTCCGCAGTCTT-------------GACGCAGCGGGTCATGGC	49	4	del	N/A
362	AGCAGCAGCGGCGGCGGGAGTCCGCAGTC-TTACGAGGAGCTGCAGACGCAGCGGGTCATGGC	AGCAGCAGCGGCGGCGGGAGTCCTCAGTCTTTACGAGGAGCTGCAGACGCAGCGGGTCATGGC	63	4	Ins	N/A
363	AGCAGCAGCGGCGGCGGGAGTCCGCAGTCTTACGAGGAGCTGCAGACGCAGCGGGTCATGGC	AGCAGCAGCGGCGGCGGGAGGCCGCAGTGTT-------------GACGCAGCGGGTCATGGC	49	4	del	N/A
364	AGCAGCAGCGGCGGCGGGAGTCCGCAGTC-TTACGAGGAGCTGCAGACGCAGCGGGTCATGGC	AGCAGCAGCGGCGGCGGGAGTCCGCAGTCTTTACGCGGCGCTGTAGACGCAGCGGGTCATGGC	63	4	Ins	N/A
365	AGCAGCAGCGGCGGCGGGAGTCCGCAGTC-TTACGAGGAGCTGCAGACGCAGCGGGTCATGGC	AGCAGCAGCGTCGGCGGGAGTCCGCAGTCTTTACGAGGAGCTGCAGACGCAGCGGGTCATGGC	63	4	Ins	N/A
366	AGCAGCAGCGGCGGCGGGAGTCCGCAGTC-TTACGAGGAGCTGCAGACGCAGCGGGTCATGGC	AGCAGCAGCGGCGGCGGGAGTCCGCAGTCTTTACGAGGAGCTGCAGACGCAGCGGGTCTTGGC	63	4	Ins	N/A
367	AGCAGCAGCGGCGGCGGGAGTCCGCAGTCTTACGAGGAGCTGCAGACGCAGCGGGTCATGGC	AGCAGCAGCGGCGGCGGGAGTACGAAGTCTT-------------GACGCAGCGGGTCATGGC	49	4	del	N/A
368	AGCAGCAGCGGCGGCGGGAGTCCGCAGTCTTACGAGGAGCTGCAGACGCAGCGGGTCATGGC	AGCAGCAGCGGCGGCGGG-------------ACGAGGAGCTGCAGACGCAGCGGGTCATTGC	49	4	del	N/A
369	AGCAGCAGCGGCGGCGGGAGTCCGCAGTCTTACGAGGAGCTGCAGACGCAGCGGGTCATGGC	AGCAGCAGCGGCGGCGGG-------------ACGACGAGGTGCAGACGCAGCGGGTCATGGC	49	4	del	N/A
370	AGCAGCAGCGGCGGCGGGAGTCCGCAGTCTTACGAGGAGCTGCAGACGCAGCGGGTCATGGC	AGCAGGAGCGGCGGCGGG-------------ACGAGGAGCTGCAGACGCAGCGGGTCATGGC	49	4	del	N/A
371	AGCAGCAGCGGCGGCGGGAGTCCGCAGTCTTACGAGGAGCTGCAGACGCAGCGGGTCATGGC	AGCAGCAGCGGCGGCGGG-------------ACGAGGATCTGCAGACGCAGCGGGTCATGGC	49	4	del	N/A
372	AGCAGCAGCGGCGGCGGGAGTCCGCAGTCTTACGAGGAGCTGCAGACGCAGCGGGTCATGGC	AGCAGCAGCGGCGGCGGG-------------ACGAGGAGCTGCAGACGCAGGGGGTCATGGC	49	4	del	N/A
373	AGCAGCAGCGGCGGCGGGAGTCCGCAGTCTTACGAGGAGCTGCAGACGCAGCGGGTCATGGC	AGCAGCAGCGTCGGCGGGAGTCCGCAGTCTT-------------GACGCAGCGGGTCATGGC	49	4	del	N/A
374	AGCAGCAGCGGCGGCGGGAGTCCGCAGTCTTACGAGGAGCTGCAGACGCAGCGGGTCATGGC	AGCAGCAGCGGCGGCGGG-------------ACGAGGAGGTGCTGACGCAGCGGGTCATGGC	49	4	del	N/A
375	AGCAGCAGCGGCGGCGGGAGTCCGCAGTCTTACGAGGAGCTGCAGACGCAGCGGGTCATGGC	AGCAGCAGCGGCGGCGGGAGGCGGCGGTCTT-------------GACGCAGCGGGTCATGGC	49	3	del	N/A
376	AGCAGCAGCGGCGGCGGGAGTCCGCAGTCTTACGAGGAGCTGCAGACGCAGCGGGTCATGGC	AGCAGCAGCGGCGGCGGGAGTCCGAAGTGTT-------------GACGCAGCGGGTCATGGC	49	3	del	N/A
377	AGCAGCAGCGGCGGCGGGAGTCCGCAGTCTTACGAGGAGCTGCAGACGCAGCGGGTCATGGC	AGCAGCAGCGGCGGCGGGAGGCGGCAGTGTT-------------GACGCAGCGGGTCATGGC	49	3	del	N/A
378	AGCAGCAGCGGCGGCGGGAGTCCGCAGTCTTACGAGGAGCTGCAGACGCAGCGGGTCATGGC	AGCAGCAGCGGGGGCGGGAGTCCGCAGTCTT-------------GACGCAGCGGGTCATGGC	49	3	del	N/A
379	AGCAGCAGCGGCGGCGGGAGTCCGCAGTC-TTACGAGGAGCTGCAGACGCAGCGGGTCATGGC	AGCAGCAGCCGCGGCGGGAGTCCGCAGTCTTTACGAGGAGCTGCAGACGCAGCGGGTCATGGC	63	3	Ins	N/A
380	AGCAGCAGCGGCGGCGGGAGTCCGCAGTC-TTACGAGGAGCTGCAGACGCAGCGGGTCATGGC	AGCAGCAGCGGCGGCGGGAGTCCGCAGTCTTTACGAGGAGCAGCAGACGCAGCGGGTCATGGC	63	3	Ins	N/A
381	AGCAGCAGCGGCGGCGGGAGTCCGCAGTC-TTACGAGGAGCTGCAGACGCAGCGGGTCATGGC	AGCAGCAGTGGCGGCGGGAGTCCGCAGTCTTTACGAGGAGCCGCAGACGCAGCGGGTCATGGC	63	3	Ins	N/A
382	AGCAGCAGCGGCGGCGGGAGTCCGCAGTC-TTACGAGGAGCTGCAGACGCAGCGGGTCATGGC	AGCAGCAGCGGCGGCGGGAGTCCGCAGTCTTTACGAGGTGCTGCAGACGCAGCGGGTCATGGC	63	3	Ins	N/A
383	AGCAGCAGCGGCGGCGGGAGTCCGCAGTCTTACGAGGAGCTGCAGACGCAGCGGGTCATGGC	AGCAGCAGCGGCGGCGGG-------------ACGAGGAGCTTCAGACGCAGCGGGTCATGGC	49	3	del	N/A
384	AGCAGCAGCGGCGGCGGGAGTCCGCAGTCTTACGAGGAGCTGCAGACGCAGCGGGTCATGGC	AGCAGCAGCGGCGGCGGGAGTCCGCAGTCTT-------------GAAGCAGCGGGTCATGGC	49	3	del	N/A
385	AGCAGCAGCGGCGGCGGGAGTCCGCAGTCTTACGAGGAGCTGCAGACGCAGCGGGTCATGGC	AGCAGCAGCGGCGGCGGG-------------ACGAGGAGCTGCAGACGCAGCGGGTCATGGG	49	3	del	N/A
386	AGCAGCAGCGGCGGCGGGAGTCCGCAGTCTTACGAGGAGCTGCAGACGCAGCGGGTCATGGC	AGCAGCAGCGGCGGCGGGAGGCCGCGGTGTT-------------GACGCAGCGGGTCATGGC	49	3	del	N/A
387	AGCAGCAGCGGCGGCGGGAGTCCGCAGTCTTACGAGGAGCTGCAGACGCAGCGGGTCATGGC	AGCAGCAGCGGCGGCGGGAG-------------GAGGAGGTCTTGACGCAGCGGGTCATGGC	49	3	del	N/A
388	AGCAGCAGCGGCGGCGGGAGTCCGCAGTCTTACGAGGAGCTGCAGACGCAGCGGGTCATGGC	AGCAGCAGCGGCGGCGGG-------------ACGAGGAGCTGCAGACGCAGCGGGACATGGC	49	3	del	N/A
389	AGCAGCAGCGGCGGCGGGAGTCCGCAGTCTTACGAGGAGCTGCAGACGCAGCGGGTCATGGC	AGCAGCAGCGGCGGCGGG-------------ACGAGGAGCTGCAGACGCAGCGGGTTATGGC	49	3	del	N/A
390	AGCAGCAGCGGCGGCGGGAGTCCGCAGTC-TTACGAGGAGCTGCAGACGCAGCGGGTCATGGC	AGCAGCAGCGGCGGCGGGAGTCCGCAGTCTTTACCAGGAGCTGCAGACGCAGCGGGTCATGGC	63	3	Ins	N/A
391	AGCAGCAGCGGCGGCGGGAGTCCGCAGTCTTACGAGGAGCTGCAGACGCAGCGGGTCATGGC	AGCAGCAGCGGCGGCGGG-------------ACTAGGAACTGCAGACGCAGCGGGTCATGGC	49	3	del	N/A
392	AGCAGCAGCGGCGGCGGGAGTCCGCAGTCTTACGAGGAGCTGCAGACGCAGCGGGTCATGGC	AGCAGCAGCGGCGGCGGGAGACCGCAGTCTT-------------GACGCAGCGGGTCATGGC	49	3	del	N/A
393	AGCAGCAGCGGCGGCGGGAGTCCGCAGTCTTACGAGGAGCTGCAGACGCAGCGGGTCATGGC	AGCAGCAGCGGCGGCGGGAG-------------GAGGCGGTGTTGACGCAGCGGGTCATGGC	49	3	del	N/A
394	AGCAGCAGCGGCGGCGGGAGTCCGCAGTCTTACGAGGAGCTGCAGACGCAGCGGGTCATGGC	AGCAGCAGCGGCGGCGGG-------------ACGACGAGCTGCTGACGCAGCGGGTCATGGC	49	3	del	N/A
395	AGCAGCAGCGGCGGCGGGAGTCCGCAGTCTTACGAGGAGCTGCAGACGCAGCGGGTCATGGC	AGCAGCAGCGGCGGCGGG-------------ACGAGAAGCTGCAGACGCAGCGGGTCATGGC	49	3	del	N/A
396	AGCAGCAGCGGCGGCGGGAGTCCGCAGTCTTACGAGGAGCTGCAGACGCAGCGGGTCATGGC	AGCAGCAGTGGCGGCGGG-------------ACGAGGAGCTGCAGACACAGCGGGTCATGGC	49	3	del	N/A
397	AGCAGCAGCGGCGGCGGGAGTCCGCAGTCTTACGAGGAGCTGCAGACGCAGCGGGTCATGGC	AGCAGCAGCGGCGGCGGG-------------ACTAGGAGCTGTAGACGCAGCGGGTCATGGC	49	3	del	N/A
398	AGCAGCAGCGGCGGCGGGAGTCCGCAGTCTTACGAGGAGCTGCAGACGCAGCGGGTCATGGC	AGCAGCAGCGGCGGCGGG-------------ACGAGGAACTGTAGACGCAGCGGGTCATGGC	49	3	del	N/A
399	AGCAGCAGCGGCGGCGGGAGTCCGCAGTCTTACGAGGAGCTGCAGACGCAGCGGGTCATGGC	AGCAGCAGCGGCGGCGGGAGGCGGCAGTCTT-------------GACGCAGCGGGTCATGGC	49	3	del	N/A
400	AGCAGCAGCGGCGGCGGGAGTCCGCAGTCTTACGAGGAGCTGCAGACGCAGCGGGTCATGGC	AGCAGCAGCGGCGGCGGG-------------TCGAGGAGCTGCAGACGCAGCGGGTCATGGC	49	3	del	N/A
401	AGCAGCAGCGGCGGCGGGAGTCCGCAGTCTTACGAGGAGCTGCAGACGCAGCGGGTCATGGC	AGCAGCAGCGGCGGCGGGAGTCCGCGGTGTT-------------GACGCAGCGGGTCATGGC	49	3	del	N/A
402	AGCAGCAGCGGCGGCGGGAGTCCGCAGTCTTACGAGGAGCTGCAGACGCAGCGGGTCATGGC	AGAAGCAGCGGCGGCGGGAGTCCGCAGTCTT-------------GACGCAGCGGGTCATGGC	49	3	del	N/A
403	AGCAGCAGCGGCGGCGGGAGTCCGCAGTCTTACGAGGAGCTGCAGACGCAGCGGGTCATGGC	AGCAGCAGCGGCGGCGGGAGGCC-------------GAACTGCTGACGCAGCGGGTCATGGC	49	3	del	N/A
404	AGCAGCAGCGGCGGCGGGAGTCCGCAGTCTTACGAGGAGCTGCAGACGCAGCGGGTCATGGC	AGCAGCAGCGGCGGCGGG-------------ACGAGGAGCTGCAAACGCAGCGGGTCATGGC	49	3	del	N/A
405	AGCAGCAGCGGCGGCGGGAGTCCGCAGTCTTACGAGGAGCTGCAGACGCAGCGGGTCATGGC	AGCAGCAGCGGCGGCGGGAGTAGGCAGTCTT-------------GACGCAGCGGGTCATGGC	49	3	del	N/A
406	AGCAGCAGCGGCGGCGGGAGTCCGCAGTC-TTACGAGGAGCTGCAGACGCAGCGGGTCATGGC	AGCAGCAGCGGCGGAGGGAGTCCGCAGTCGTTACGAGGAGCTGCAGACGCAGCGGGTCATGGC	63	3	Ins	N/A
407	AGCAGCAGCGGCGGCGGGAGTCCGCAGTC-TTACGAGGAGCTGCAGACGCAGCGGGTCATGGC	AGCAGCAGCGGCGGCCGGAGTCCGCAGTCTTTACGAGGAGCTGCAGACGCAGCGGGTCATGGC	63	3	Ins	N/A
408	AGCAGCAGCGGCGGCGGGAGTCCGCAGTCTT-ACGAGGAGCTGCAGACGCAGCGGGTCATGGC	AGCAGCAGCGGCGGCGGGAGTCCGCAGTCTTGACGAGGAGGTGCAGACGCAGCGGGTCATGGC	63	3	Ins	N/A
409	AGCAGCAGCGGCGGCGGGAGTCCGCAGTCTTACGAGGAGCTGCAGACGCAGCGGGTCATGGC	AGCAGCAGCGGCGGCGGGAGTCCGCAGTCTT-------------GACGCAGCGGGTCCTGGC	49	3	del	N/A
410	AGCAGCAGCGGCGGCGGGAGTCCGCAGTCTTACGAGGAGCTGCAGACGCAGCGGGTCATGGC	AGCAGCAGCGGCGGCGGG-------------ACGTGGAGCTGCAGACGCAGCGGGTCATGGC	49	3	del	N/A
411	AGCAGCAGCGGCGGCGGGAGTCCGCAGTCTTACGAGGAGCTGCAGACGCAGCGGGTCATGGC	AGCAGCAGCGGCGGGGG--------------ACGAGGAGCTGCAGACGCAGCGGGTCATGGC	48	3	del	N/A
412	AGCAGCAGCGGCGGCGGGAGTCCGCAGTCTTACGAGGAGCTGCAGACGCAGCGGGTCATGGC	AGCAGCAGCGGCGGCGGGAGTCCGCAGTCTT-------------GTCGCAGCGGGTCATGGC	49	3	del	N/A
413	AGCAGCAGCGGCGGCGGGAGTCCGCAGTCTTACGAGGAGCTGCAGACGCAGCGGGTCATGGC	AGCAGCAGCGGCGGCGGGAGGCGGAAGTCTT-------------GACGCAGCGGGTCATGGC	49	3	del	N/A
414	AGCAGCAGCGGCGGCGGGAGTCCGCAGTCTTACGAGGAGCTGCAGACGCAGCGGGTCATGGC	AGCAGCAGCGGCGGCGGGAG-------------GACGAACTGCAGACGCAGCGGGTCATGGC	49	3	del	N/A
415	AGCAGCAGCGGCGGCGGGAGTCCGCAGTCTTACGAGGAGCTGCAGACGCAGCGGGTCATGGC	CGCAGCAGCGGCGGCGGGAGTCCGCAGTCTT-------------GACGCAGCGGGTCATGGC	49	3	del	N/A
416	AGCAGCAGCGGCGGCGGGAGTCCGCAGTCTTACGAGGAGCTGCAGACGCAGCGGGTCATGGC	AGCAGCAGCGGCGGCGGGAGTCGGAAGTCTT-------------GACGCAGCGGGTCATGGC	49	3	del	N/A
417	AGCAGCAGCGGCGGCGGGAGTCCGCAGTCTTACGAGGAGCTGCAGACGCAGCGGGTCATGGC	AGCAGCAGAGGCGGCGGG-------------ACGAGGAGCTGCAGACGCAGCGGGTCATGGC	49	3	del	N/A
418	AGCAGCAGCGGCGGCGGGAGTCCGCAGTCTTACGAGGAGCTGCAGACGCAGCGGGTCATGGC	AGCTGCAGCGGCGGCGGGAGTCCGCAGTCTT-------------GACGCAGCGGGTCATGGC	49	3	del	N/A
419	AGCAGCAGCGGCGGCGGGAGTCCGCAGTC-TTACGAGGAGCTGCAGACGCAGCGGGTCATGGC	AGCAGCAGCGGCGGCGGGAGTCCGCAGTCTTTACGAGGAGCTGCAGCCGCAGCGGGTCATGGC	63	3	Ins	N/A
420	AGCAGCAGCGGCGGCGGGAGTCCGCAGTC-TTACGAGGAGCTGCAGACGCAGCGGGTCATGGC	AGCAGCAGCGGCGGCGGGAGTCCGCAGTCTTTACGACGCGCTGCAGACGCAGCGGGTCATGGC	63	3	Ins	N/A
421	AGCAGCAGCGGCGGCGGGAGTCCGCAGTCTTACGAGGAGCTGCAGACGCAGCGGGTCATGGC	AGCAGCAGCGGCGGCGGGAGGCCGCGCTCTT-------------GACGCAGCGGGTCATGGC	49	3	del	N/A
422	AGCAGCAGCGGCGGCGGGAGTCCGCAGTC-TTACGAGGAGCTGCAGACGCAGCGGGTCATGGC	AGCTGCAGCGGCGGCGGGAGTCCGCAGTCTTTACGAGGAGCTGCAGACGCAGCGGGTCATGGC	63	3	Ins	N/A
423	AGCAGCAGCGGCGGCGGGAGTCCGCAGTCTTACGAGGAGCTGCAGACGCAGCGGGTCATGGC	AGCAGCAGCGGCGGCGGGACTCCGCAGTGTT-------------GACGCAGCGGGTCATGGC	49	3	del	N/A
424	AGCAGCAGCGGCGGCGGGAGTCCGCAGTCTTACGAGGAGCTGCAGACGCAGCGGGTCATGGC	AGCAGCAGCGGCGGCGGGAGTCCGCAGACTT-------------GACGCAGCGGGTCATGGC	49	3	del	N/A
425	AGCAGCAGCGGCGGCGGGAGTCCGCAGTCTTACGAGGAGCTGCAGACGCAGCGGGTCATGGC	AGCAGCAGCGGCGGCGGGAGTCCGCACTCT-------------AGACGCAGCGGGTCATGGC	49	3	del	N/A
426	AGCAGCAGCGGCGGCGGGAGTCCGCAGTCT-TACGAGGAGCTGCAGACGCAGCGGGTCATGGC	AGCAGCAGCGGCGGCGGGAGACCGCAGTCTGTACGAGGAGCTGCAGACGCAGCGGGTCATGGC	63	3	Ins	N/A
427	AGCAGCAGCGGCGGCGGGAGTCCGCAGTCTTACGAGGAGCTGCAGACGCAGCGGGTCATGGC	AGCAGCAGCGGCGGCGGGAGTCCGCAG-------------TGCTGACGCAGCGGGTCATGGC	49	3	del	N/A
428	AGCAGCAGCGGCGGCGGGAGTCCGCAGTCTTACGAGGAGCTGCAGACGCAGCGGGTCATGGC	AGCAGCAGCGGCGGCGGGAGGACGCAGTCT-------------AGACGCAGCGGGTCATGGC	49	3	del	N/A
429	AGCAGCAGCGGCGGCGGGAGTCCGCAGTCTTACGAGGAGCTGCAGACGCAGCGGGTCATGGC	AGCAGCAGCGGCGGCGGGAGTCCGGAGTCTT-------------GACGCAGCGGGTCATGGC	49	3	del	N/A
430	AGCAGCAGCGGCGGCGGGAGTCCGCAGTCTT-ACGAGGAGCTGCAGACGCAGCGGGTCATGGC	AGCAGCAGCGGCGGCGGGAGACCGCAGTCTTGACGAGGAGCTGCAGACGCAGCGGGTCATGGC	63	3	Ins	N/A
431	AGCAGCAGCGGCGGCGGGAGTCCGCAGTCTTACGAGGAGCTGCAGACGCAGCGGGTCATGGC	AGCAGCAGCGGCGGCGGG-------------ACGAGGAGCTGCAGACGCTGCGGGTCATGGC	49	3	del	N/A
432	AGCAGCAGCGGCGGCGGGAGTCCGCAGTCTTACGAGGAGCTGCAGACGCAGCGGGTCATGGC	AGCAGCAGCGGCGGCGGGAG-------------GAGGCGCTGTTGACGCAGCGGGTCATGGC	49	3	del	N/A
433	AGCAGCAGCGGCGGCGGGAGTCCGCAGTCTTACGAGGAGCTGCAGACGCAGCGGGTCATGGC	AGCAGCAGCGGCGGCGGG-------------ACGAGGAGCTGCAGACGCAGCGGGTCAAGGC	49	3	del	N/A
434	AGCAGCAGCGGCGGCGGGAGTCCGCAGTCTTACGAGGAGCTGCAGACGCAGCGGGTCATGGC	AGCAGCAGGGGCGGCGGG-------------ACGAGGAGCTGCAGACGCAGCGGGTCATGGC	49	3	del	N/A
435	AGCAGCAGCGGCGGCGGGAGTCCGCAGTCTTACGAGGAGCTGCAGACGCAGCGGGTCATGGC	AGCAGCAGCGGCGGGGGG-------------ACGAGGAGCTGCAGACGCAGCGGGTCATGGC	49	3	del	N/A
436	AGCAGCAGCGGCGGCGGGAGTCCGCAGTCTTACGAGGAGCTGCAGACGCAGCGGGTCATGGC	AGCAGCAGCGGCGGCGGG-------------ACGAGGAGCTGCAGACGTAGCGGGTCATGGC	49	3	del	N/A
437	AGCAGCAGCGGCGGCGGGAGTCCGCAGTC-TTACGAGGAGCTGCAGACGCAGCGGGTCATGGC	AGCAGCAGCGGCGGCGGGAGTCCGCAGTCATTACGAGGAGCTGCAGACGCAGCGGGTCATGGC	63	3	Ins	N/A
438	AGCAGCAGCGGCGGCGGGAGTCCGCAGTC-TTACGAGGAGCTGCAGACGCAGCGGGTCATGGC	GGCAGCAGCGGCGGCGAGAGTCCGCAGTCTTTACGAGGAGCTGCAGACGCAGCGGGTCATGGC	63	3	Ins	N/A
439	AGCAGCAGCGGCGGCGGGAGTCCGCAGTCTTACGAGGAGCTGCAGACGCAGCGGGTCATGGC	AGCAGCAGCGGCGGCGGGAG-------------GAGGCACTGCTGACGCAGCGGGTCATGGC	49	2	del	N/A
440	AGCAGCAGCGGCGGCGGGAGTCCGCAGTCTTACGAGGAGCTGCAGACGCAGCGGGTCATGGC	AGCAGCAGCGGCGGCGGGAGTACGC-------------GCTGTTGACGCAGCGGGTCATGGC	49	2	del	N/A
441	AGCAGCAGCGGCGGCGGGAGTCCGCAGTCTTACGAGGAGCTGCAGACGCAGCGGGTCATGGC	AGCAGCAGCGGCGGCGGGAGGCGGCAG-------------TGCAGACGCAGCGGGTCATGGC	49	2	del	N/A
442	AGCAGCAGCGGCGGCGGGAGTCCGCAGTCTTACGAGGAGCTGCAGACGCAGCGGGTCATGGC	AGCAGCAGCGCCGGCGGG-------------ACGAGGAGCTGCAGACGCAGCGGGTCATGGC	49	2	del	N/A
443	AGCAGCAGCGGCGGCGGGAGTCCGCAGTC-TTACGAGGAGCTGCAGACGCAGCGGGTCATGGC	AGCAACAGCGGCGGCGGGAGTCCGCAGTCTTTACGAGGAGCTGCAGACGCAGCGGGTCATGCC	63	2	Ins	N/A
444	AGCAGCAGCGGCGGCGGGAGTCCGCAGTCTTACGAGGAGCTGCAGACGCAGCGGGTCATGGC	AGCAGCAGCGGCGGCGGG-------------ACGAGGAGCTGCAGACGCAGCGGGTCTTGGC	49	2	del	N/A
445	AGCAGCAGCGGCGGCGGGAGTCCGCAGTCTTACGAGGAGCTGCAGACGCAGCGGGTCATGGC	AGCAGCAGCGGCGGCGGGAGTACGAAGTC-------------CTGACGCAGCGGGTCATGGC	49	2	del	N/A
446	AGCAGCAGCGGCGGCGGGAGTCCGCAGTCTTACGAGGAGCTGCAGACGCAGCGGGTCATGGC	AGCAGCAGCGGCGGCGGGAGTCGGCGGTCTT-------------GACGCAGCGGGTCATGGC	49	2	del	N/A
447	AGCAGCAGCGGCGGCGGGAGTCCGCAGTCTTACGAGGAGCTGCAGACGCAGCGGGTCATGGC	AGCAGCAGCGGCGGCAGGAGTCCGCAGTCTTACGAGGAGCTGCAGACGCAGCGGGTCATGGC	62	2	WT or Sub	N/A
448	AGCAGCAGCGGCGGCGGGAGTCCGCAGT-CTTACGAGGAGCTGCAGACGCAGCGGGTCATGGC	AGCAGCAGCGGCGGCGGGAGTCCGCAGTATTTACGAGGAGCTGCAGACGCAGCGGGTCATGGC	63	2	Ins	N/A
449	AGCAGCAGCGGCGGCGGGAGTCCGCAGTCTTACGAGGAGCTGCAGACGCAGCGGGTCATGGC	AGCAGCAGCGGCGGCGGGAG-------------GAGGAAGTCCAGACGCAGCGGGTCATGGC	49	2	del	N/A
450	AGCAGCAGCGGCGGCGGGAGTCCGCAGTCTTACGAGGAGCTGCAGACGCAGCGGGTCATGGC	AGCAGCAGCGGCGGCGGGACGCGGCAG-------------TGTAGACGCAGCGGGTCATGGC	49	2	del	N/A
451	AGCAGCAGCGGCGGCGGGAGTCCGCAGTC-TTACGAGGAGCTGCAGACGCAGCGGGTCATGGC	AGCAGCAGCGGCGGCGGGAGTCCGGCGTCGTTACGAGGAGCTGCAGACGCAGCGGGTCATGGC	63	2	Ins	N/A
452	AGCAGCAGCGGCGGCGGGAGTCCGCAGTCTTACGAGGAGCTGCAGACGCAGCGGGTCATGGC	AGCAGCAGCGGCGGCGGGAGGACGCA-------------CTGTAGACGCAGCGGGTCATGGC	49	2	del	N/A
453	AGCAGCAGCGGCGGCGGGAGTCCGCAGTC-TTACGAGGAGCTGCAGACGCAGCGGGTCATGGC	GGCAGCAGCGGCGGCGGGAGTCCGCAGTCTTTACGAGGAGCTGCAGACGCAGTGGGTCATGGC	63	2	Ins	N/A
454	AGCAGCAGCGGCGGCGGGAGTCCGCAGTCTTACGAGGAGCTGCAGACGCAGCGGGTCATGGC	AGCAGCAGCGGCGGCGGGAG-------------GAGGAACTGCTGACGCAGCGGGTCATGGC	49	2	del	N/A
455	AGCAGCAGCGGCGGCGGGAGTCCGCAGTC-TTACGAGGAGCTGCAGACGCAGCGGGTCATGGC	AACAGCAGCGGCGGCGGGAGTCCGCAGTCTTTACGAGGAGCTGCAGACGCAGTGGGTCATGGC	63	2	Ins	N/A
456	AGCAGCAGCGGCGGCGGGAGTCCGCAGTCTTACGAGGAGCTGCAGACGCAGCGGGTCATGGC	AGCAGCAGCGGCGGCGGGAGT-------------AGGAAGTGCTGACGCAGCGGGTCATGGC	49	2	del	N/A
457	AGCAGCAGCGGCGGCGGGAGTCCGCAGTC-TTACGAGGAGCTGCAGACGCAGCGGGTCATGGC	AGCAGCAGCGGCGGCGGGAGTCCGCAGTCTTTACGAGCAGCTGCAGACGCAGCGGGTCATGGC	63	2	Ins	N/A
458	AGCAGCAGCGGCGGCGGGAGTCCGCAGTCTTACGAGGAGCTGCAGACGCAGCGGGTCATGGC	AGCAGCAGCGGCGGCGGG-------------ACGCGGAGCTCCAGACGCAGCGGGTCATGGC	49	2	del	N/A
459	AGCAGCAGCGGCGGCGGGAGTCCGCAGTCTTACGAGGAGCTGCAGACGCAGCGGGTCATGGC	AGCAGCAGCGGCGGCGGGAGGCGGCGGTC-------------CAGACGCAGCGGGTCATGGC	49	2	del	N/A
460	AGCAGCAGCGGCGGCGGGAGTCCGCAGTCTTACGAGGAGCTGCAGACGCAGCGGGTCATGGC	AGCAGCAGCGGCGGCGGGACTCGGCGGTGTT-------------GACGCAGCGGGTCATGGC	49	2	del	N/A
461	AGCAGCAGCGGCGGCGGGAGTCCGCAGTC-TTACGAGGAGCTGCAGACGCAGCGGGTCATGGC	AGCAGCA---GCGGCGGGAGTCCACAGTCTTTACGAGGAGCTGCAGACGCAGCGGGTCATGGC	60	2	del	N/A
462	AGCAGCAGCGGCGGCGGGAGTCCGCAGTCTTACGAGGAGCTGCAGACGCAGCGGGTCATGGC	ACCAGCAGCGGCGGCGGGAGTCCGCAGTCTT-------------GACGCAGCGGGTCATGGC	49	2	del	N/A
463	AGCAGCAGCGGCGGCGGGAGTCCGCAGTCTTACGAGGAGCTGCAGACGCAGCGGGTCATGGC	AGCAGCAGCGGCGGCGGGAGGCGGCGGTCT-------------AGACGCAGCGGGTCATGGC	49	2	del	N/A
464	AGCAGCAGCGGCGGCGGGAGTCCGCAGTCTTACGAGGAGCTGCAGACGCAGCGGGTCATGGC	AGCAGCAGCCGCGGCGGGAGTCCGCAGTCTT-------------GACGCAGCGGGTCATGGC	49	2	del	N/A
465	AGCAGCAGCGGCGGCGGGAGTCCGCAGTCTTACGAGGAGCTGCAGACGCAGCGGGTCATGGC	AGCAGCAGCGGCGGCGGG-------------ACGAGGTGCTGCAGACGCAGCGGGTCATGGC	49	2	del	N/A
466	AGCAGCAGCGGCGGCGGGAGTCCGCAGTCTTACGAGGAGCTGCAGACGCAGCGGGTCATGGC	AGCAGCAGCGGCGGCGGG-------------ACGAGGCGGTGCAGACGCAGCGGGTCATGGC	49	2	del	N/A
467	AGCAGCAGCGGCGGCGGGAGTCCGCAGTCTT-ACGAGGAGCTGCAGACGCAGCGGGTCATGGC	AGCAGCAGCGGCGGCGGGAGTCCGCAGTCTTAACGAGGAGCTGCAGACGCAGCGGGTCATGGC	63	2	Ins	N/A
468	AGCAGCAGCGGCGGCGGGAGTCCGCAGTCTTACGAGGAGCTGCAGACGCAGCGGGTCATGGC	AGCAGCAGCGGCGGCGGTAGTCCGCAGTGTT-------------GACGCAGCGGGTCATGGC	49	2	del	N/A
469	AGCAGCAGCGGCGGCGGGAGTCCGCAGTCTTACGAGGAGCTGCAGACGCAGCGGGTCATGGC	AGCAGCAGCGGCGGTGGGAGTCCGCAGTCTT-------------GACGCAGCGGGTCATGGT	49	2	del	N/A
470	AGCAGCAGCGGCGGCGGGAGTCCGCAGTCTTACGAGGAGCTGCAGACGCAGCGGGTCATGGC	AGCAGCAGCGGCGGCGGG-------------ACGAGGAGCTGCAGAGGCAGCGGGTCATGGC	49	2	del	N/A
471	AGCAGCAGCGGCGGCGGGAGTCCGCAGTC-TTACGAGGAGCTGCAGACGCAGCGGGTCATGGC	AGCAGCA---GCGGCGGGAGTCCGCAGTCTTTACGAGGAGCTGCAGACGCGGCGGGTCATGGC	60	2	del	N/A
472	AGCAGCAGCGGCGGCGGGAGTCCGCAGTC-TTACGAGGAGCTGCAGACGCAGCGGGTCATGGC	AGCAGCAGCGGCGGCGGGAGTCCGCAGTCTTTACGAGGAGCTGCAGAGGCAGCGGGTCATGGC	63	2	Ins	N/A
473	AGCAGCAGCGGCGGCGGGAGTCCGCAGTC-TTACGAGGAGCTGCAGACGCAGCGGGTCATGGC	CGCAGCAGCGGCGGCGGGAGTCCGCAGTCTTTACGAGGAGCTGCAGACGCAGCGGGTCATGGC	63	2	Ins	N/A
474	AGCAGCA---GCGGCGGCGGGAGTCCGCAGTCTTACGAGGAGCTGCAGACGCAGCGGGTCATGGC	AGCAGCAGCGGCGGCGGCGGGAGTCCGCAGTCTT-------------GACGCAGCGGGTCATGGC	52	2	del	N/A
475	AGCAGCAGCGGCGGCGGGAGTCCGCAGTCTTACGAGGAGCTGCAGACGCAGCGGGTCATGGC	AGCAGCAGCGGCGGCGGGAG-------------GAGGAGGTGCTGACGCAGCGGGTCATGGC	49	2	del	N/A
476	AGCAGCAGCGGCGGCGGGAGTCCGCAGTCTTACGAGGAGCTGCAGACGCAGCGGGTCATGGC	AGCAGCAGCGGCGGCGGGAGTCCGCAGTCTTACGAGGAGCTGCAGACGCAGCGGGTCATAGC	62	2	WT or Sub	N/A
477	AGCAGCAGCGGCGGCGGGAGTCCGCAGTCTTACGAGGAGCTGCAGACGCAGCGGGTCATGGC	AGCAGCAGCGGCGGCGGGAGGCCGC-------------GGTGTAGACGCAGCGGGTCATGGC	49	2	del	N/A
478	AGCAGCAGCGGCGGCGGGAGTCCGCAGTCTTACGAGGAGCTGCAGACGCAGCGGGTCATGGC	AGCAGCAGCGGCGGCGGG-------------AAGAGGAGCTGCAGACGCAGCGGGTCATGGC	49	2	del	N/A
479	AGCAGCAGCGGCGGCGGGAGTCCGCAGTCTTACGAGGAGCTGCAGACGCAGCGGGTCATGGC	AGCAGCAGCGGCGGCGGGAGGACGCGGTC-------------CAGACGCAGCGGGTCATGGC	49	2	del	N/A
480	AGCAGCAGCGGCGGCGGGAGTCCGCAGTCTTACGAGGAGCTGCAGACGCAGCGGGTCATGGC	AGCAGCAGCGGCGGCGGGAGGACGCAGTC-------------CTGACGCAGCGGGTCATGGC	49	2	del	N/A
481	AGCAGCAGCGGCGGCGGGAGTCCGCAGTCTTACGAGGAGCTGCAGACGCAGCGGGTCATGGC	AGCAGCAGCGGCGGCGGGAGTC-------------GGAAGTGCAGACGCAGCGGGTCATGGC	49	2	del	N/A
482	AGCAGCAGCGGCGGCGGGAGTCCGCAGTCTTACGAGGAGCTGCAGACGCAGCGGGTCATGGC	AGCAGCAGCGGCGGCGGGAGTCCGCAGTCTT-------------GACGCAGAGGGTCATGGC	49	2	del	N/A
483	AGCAGCAGCGGCGGCGGGAGTCCGCAGTC-TTACGAGGAGCTGCAGACGCAGCGGGTCATGGC	AGCAGCAGCGGCGCCGGGAGTCCGCAGTCTTTACGAGGAGCTGCAGACGCAGCGGGTCATGGC	63	2	Ins	N/A
484	AGCAGCAGCGGCGGCGGGAGTCCGCAGTCTTACGAGGAGCTGCAGACGCAGCGGGTCATGGC	AGCAGCAGCGGCGGCGGG-------------ACGAGGAGCTGCAGACGCAGCGGGGCATGGC	49	2	del	N/A
485	AGCAGCAGCGGCGGCGGGAGTCCGCAGTCTTACGAGGAGCTGCAGACGCAGCGGGTCATGGC	AGCAGCAGCGGCGGCGGGAGGCCGAAGTCTT-------------GACGCAGCGGGTCATGGC	49	2	del	N/A
486	AGCAGCAGCGGCGGCGGGAGTCCGCAGTCTTACGAGGAGCTGCAGACGCAGCGGGTCATGGC	AGCAGCAGCGGCGGCGGGAGTCCGCAGTCTTACGAGGAGCTGCAGACGCAGCGGGTCATGGA	62	2	WT or Sub	N/A
487	AGCAGCAGCGGCGGCGGGAGTCCGCAGTC-TTACGAGGAGCTGCAGACGCAGCGGGTCATGGC	GGCAGCAGCGGCGGCAGGAGTCCGCAGTCTTTACGAGGAGCTGCAGACGCAGCGGGTCATGGC	63	2	Ins	N/A
488	AGCAGCAGCGGCGGCGGGAGTCCGCAGTC-TTACGAGGAGCTGCAGACGCAGCGGGTCATGGC	AGCAGCAGCGGCGGTGGGAGTCCGCAGTCTTTACGAGGAGCTGCGGACGCAGCGGGTCATGGC	63	2	Ins	N/A
489	AGCAGCAGCGGCGGCGGGAGTCCGCAGTC-TTACGAGGAGCTGCAGACGCAGCGGGTCATGGC	AGCAGCAGCGGCGGCGGGAGTCCGCAGTCTTTTCGAGGAGCTGCAGACGCAGCGGGTCATGGC	63	2	Ins	N/A
490	AGCAGCAGCGGCGGCGGGAGTCCGCAGTC-TTACGAGGAGCTGCAGACGCAGCGGGTCATGGC	AGCAGAAGCGGCGGCGGGAGTCCGCAGTCTTTACGAGGAGCTGCAGACGCAGCGGGTCATGGC	63	2	Ins	N/A
491	AGCAGCAGCGGCGGCGGGAGTCCGCAGTCTTACGAGGAGCTGCAGACGCAGCGGGTCATGGC	AGCAGCAGCGGCGGCGGGAGT-------------AGGAGCTGCAGACGCAGCGGGTCATGGC	49	2	del	N/A
492	AGCAGCAGCGGCGGCGGGAGTCCGCAGTCTTACGAGGAGCTGCAGACGCAGCGGGTCATGGC	AGCAGCAGCGGCGGCGGGAG-------------GAGGCGCTGCTGACGCAGCGGGTCATGGC	49	2	del	N/A
493	AGCAGCAGCGGCGGCGGGAGTCCGCAGTC-TTACGAGGAGCTGCAGACGCAGCGGGTCATGGC	GGCAGCAGCGGCGGCGGGAGTCCGCAGGCTTTACGAGGAGCTGCAGACGCAGCGGGTCATGGC	63	2	Ins	N/A
494	AGCAGCAGCGGCGGCGGGAGTCCGCAGTCTTACGAGGAGCTGCAGACGCAGCGGGTCATGGC	AGCAGCAGCGGCGGTGGGAGTCCGCAGTCTTACGAGGAGCTGCAGACGCAGCGGGTCATGGC	62	2	WT or Sub	N/A
495	AGCAGCAGCGGCGGCGGGAGTCCGCAGTCTTACGAGGAGCTGCAGACGCAGCGGGTCATGGC	AGCAGCAGCGGCGGCGGGAGTCTGCAGTCTTACGAGGAGCTGCAGACGCAGCGGGTCATGGC	62	2	WT or Sub	N/A
496	AGCAGCAGCGGCGGCGGGAGTCCGCAGTCTTACGAGGAGCTGCAGACGCAGCGGGTCATGGC	AGCAGCAGCGGCGGCGGG-------------ACGAGGAGCGGCAGACGCAGCGGGTCATGGC	49	2	del	N/A
497	AGCAGCAGCGGCGGCGGGAGTCCGCAGTC-TTACGAGGAGCTGCAGACGCAGCGGGTCATGGC	AGCAGCAGCGGCGGCGGGAGTCCACAGTCTTTATGAGGAGCTGCAGACGCAGCGGGTCATGGC	63	2	Ins	N/A
498	AGCAGCAGCGGCGGCGGGAGTCCGCAGTCTTACGAGGAGCTGCAGACGCAGCGGGTCATGGC	AGCAGCAGCGGCGGCGGGAGTCGGCA-------------CTGTTGACGCAGCGGGTCATGGC	49	2	del	N/A
499	AGCAGCAGCGGCGGCGGGAGTCCGCAGTCTTACGAGGAGCTGCAGACGCAGCGGGTCATGGC	AGCAGCAGCGGCGGCGGG-------------ACTAGGAGGTGCTGACGCAGCGGGTCATGGC	49	2	del	N/A
500	AGCAGCAGCGGCGGCGGGAGTCCGCAGTCTTACGAGGAGCTGCAGACGCAGCGGGTCATGGC	AGCAGCAGCGGCGGCGGGAGGCCGAGGTCTT-------------GACGCAGCGGGTCATGGC	49	2	del	N/A
501	AGCAGCAGCGGCGGCGGGAGTCCGCAGTCTTACGAGGAGCTGCAGACGCAGCGGGTCATGGC	AGCAGCAGCGGCGGCGGGAGGCGGCGGTGTT-------------GACGCAGCGGGTCATGGC	49	2	del	N/A
502	AGCAGCAGCGGCGGCGGGAGTCCGCAGTCTTACGAGGAGCTGCAGACGCAGCGGGTCATGGC	AGCAGCAGCGGTGGCGGG-------------ACGAGGAGCTGCAGACGCAGCGGGTCATGTC	49	2	del	N/A
503	AGCAGCAGCGGCGGCGGGAGTCCGCAGTC-TTACGAGGAGCTGCAGACGCAGCGGGTCATGGC	AGCAGCAGCGGCGGCGGGAGTCCGCAGTCGGGACGAGGAGCTGCAGACGCAGCGGGTCATGGC	63	2	Ins	N/A
504	AGCAGCAGCGGCGGCGGGAGTCCGCAGTCTTACGAGGAGCTGCAGACGCAGCGGGTCATGGC	AGCAGCAGCGGCGGCGGG-------------ACGCGGCGCTGTAGACGCAGCGGGTCATGGC	49	2	del	N/A
505	AGCAGCAGCGGCGGCGGGAGTCCGCAGTCTTACGAGGAGCTGCAGACGCAGCGGGTCATGGC	AGCAGCAGCGGCGGCGGGAG-------------GACGAGGTCTAGACGCAGCGGGTCATGGC	49	2	del	N/A
506	AGCAGCAGCGGCGGCGGGAGTCCGCAGTCTTACGAGGAGCTGCAGACGCAGCGGGTCATGGC	AGCAGCAGCGGCGGCGGGAGTCCGCAGTCTT-------------CACGCAGCGGGTCATGGC	49	2	del	N/A
507	AGCAGCAGCGGCGGCGGGAGTCCGCAGTC-TTACGAGGAGCTGCAGACGCAGCGGGTCATGGC	AGCAGCAGCGGCGGCGGGAGTCCGCAGTCTTTACGAGGAGCTACAGACGCAGCGGGTCATGTC	63	2	Ins	N/A
508	AGCAGCAGCGGCGGCGGGAGTCCGCAGTC-TTACGAGGAGCTGCAGACGCAGCGGGTCATGGC	AGCAGCAGCGGCGGCGGGAGTGCGCAGTCGTTACGAGGAGCTGCAGACGCAGCGGGTCATGGC	63	2	Ins	N/A
509	AGCAGCAGCGGCGGCGGGAGTCCGCAGTCTTACGAGGAGCTGCAGACGCAGCGGGTCATGGC	AGCAGCAGCGGCGGCGGGAGTCCGCAGTCTT-------------GACGCAGCGGGTGATGGC	49	2	del	N/A
510	AGCAGCAGCGGCGGCGGGAGTCCGCAGTCTTACGAGGAGCTGCAGACGCAGCGGGTCATGGC	AGCAGCAGCGGCGGCCGGAGTCCGCAGTCTT-------------GACGCAGCGGGTCATGGC	49	2	del	N/A
511	AGCAGCAGCGGCGGCGGGAGTCCGCAGTC-TTACGAGGAGCTGCAGACGCAGCGGGTCATGGC	AGCAGCAGCGGCGGCGGGAGTCCGCAGGCGGTACGAGGAGCTGCAGACGCAGCGGGTCATGGC	63	2	Ins	N/A
512	AGCAGCAGCGGCGGCGGGAGTCCGCAGTC-TTACGAGGAGCTGCAGACGCAGCGGGTCATGGC	AGCAGCAGCGGCGGCGGGAGTCCGCAGTCTTTACGAGGCGCTGTAGACGCAGCGGGTCATGGC	63	2	Ins	N/A
513	AGCAGCAGCGGCGGCGGGAGTCCGCAGTCTTACGAGGAGCTGCAGACGCAGCGGGTCATGGC	AGCAGCAGCGGCGGCGGGAGTCCGCAGTCTTACGAGGAGCTGCAGACGCAGCAGGTCATGGC	62	2	WT or Sub	N/A
514	AGCAGCAGCGGCGGCGGGAGTCCGCAGTCTTACGAGGAGCTGCAGACGCAGCGGGTCATGGC	AGCAGCAGCGGCGGCGGGAGGCGGCA-------------CTGTAGACGCAGCGGGTCATGGC	49	2	del	N/A
515	AGCAGCAGCGGCGGCGGGAGTCCGCAGTCTTACGAGGAGCTGCAGACGCAGCGGGTCATGGC	AGCAGCAGCGGCGGCGGG-------------ACGAGGAGCTACAGACGCAGCGGGTCAGGGC	49	2	del	N/A
516	AGCAGCAGCGGCGGCGGGAGTCCGCAGTCTTACGAGGAGCTGCAGACGCAGCGGGTCATGGC	AGCAGCAGTGGCGGCGGG-------------ACGAGGAGCTGCAGACGCAGCGGGTCATGCC	49	2	del	N/A
517	AGCAGCAGCGGCGGCGGGAGTCCGCAGTCTT-ACGAGGAGCTGCAGACGCAGCGGGTCATGGC	AGCAGCAGCGGCGGCGGGAGTCCGCAGTCTTGACGAGGAGCTGTAGACGCAGCGGGTCATGGC	63	2	Ins	N/A
518	AGCAGCAGCGGCGGCGGGAGTCCGCAGTCTTACGAGGAGCTGCAGACGCAGCGGGTCATGGC	AGCAGCAGCGGCGGCGGGACTCCGCACTCTT-------------GACGCAGCGGGTCATGGC	49	2	del	N/A
519	AGCAGCAGCGGCGGCGGGAGTCCGCAGTCTTACGAGGAGCTGCAGACGCAGCGGGTCATGGC	AGCAGCAGCGGCGGCTGGAGTCCGCAGTCTT-------------GACGCAGTGGGTCATGGC	49	2	del	N/A
520	AGCAGCAGCGGCGGCGGGAGTCCGCAGTC-TTACGAGGAGCTGCAGACGCAGCGGGTCATGGC	AGCAGCAGCGGTGGCGGGAGTCCACAGTCTTTACGAGGAGCTGCAGACGCAGCGGGTCATGGC	63	2	Ins	N/A
521	AGCAGCAGCGGCGGCGGGAGTCCGCAGTCTTACGAGGAGCTGCAGACGCAGCGGGTCATGGC	AGCAGCAGCGGCGG-GGGAGTCCGCAGTCTT-------------GACGCAGCGGGTCATGGC	48	2	del	N/A
522	AGCAGCAGCGGCGGCGGGAGTCCGCAGTC-TTACGAGGAGCTGCAGACGCAGCGGGTCATGGC	AGCAGCAGCGGCGGCGGGACTCCGCAGTCTTTACGAGGCGCTGCAGACGCAGCGGGTCATGGC	63	2	Ins	N/A
523	AGCAGCAGCGGCGGCGGGAGTCCGCAGTCTTACGAGGAGCTGCAGACGCAGCGGGTCATGGC	AGCAGCAGCGGCGGAGGG-------------ACGAGGAGCTGCAGACGCAGCGGGTCATGGC	49	2	del	N/A
524	AGCAGCAGCGGCGGCGGGAGTCCGCAGTC-TTACGAGGAGCTGCAGACGCAGCGGGTCATGGC	AGCAACAGCGGCGGCGGGAGTCCGCAGTCTTTACGAGGAGCTGCAGACACAGCGGGTCATGGC	63	2	Ins	N/A
525	AGCAGCAGCGGCGGCGGGAGTCCGCAGTC-TTACGAGGAGCTGCAGACGCAGCGGGTCATGGC	AGCAGCAGCGGCGGCGGGAGTCCGCAGTCGTTACGAGGAGGTGCAGACGCAGCGGGTCATGGC	63	2	Ins	N/A
526	AGCAGCAGCGGCGGCGGGAGTCCGCAGTCTTACGAGGAGCTGCAGACGCAGCGGGTCATGGC	AGCAGCAGCGGCGGCGGGAGTCCGCAG-------------TGTAGACGCAGCGGGTCATGGC	49	2	del	N/A
527	AGCAGCAGCGGCGGCGGGAGTCCGCAGTCTTACGAGGAGCTGCAGACGCAGCGGGTCATGGC	AGCAGCAGCGGCGGCGGGAGTACGCGGTGTT-------------GACGCAGCGGGTCATGGC	49	2	del	N/A
528	AGCAGCAGCGGCGGCGGGAGTCCGCAGTC-TTACGAGGAGCTGCAGACGCAGCGGGTCATGGC	AGCAGCAGCGGCGGCGGGAGTCCGCAGTCTTTACGAGGAGCTGCATACGCAGCGGGTCATGGC	63	2	Ins	N/A
529	AGCAGCAGCGGCGGCGGGAGTCCGCAGTCT-TACGAGGAGCTGCAGACGCAGCGGGTCATGGC	AGCAGCAGCGGCGGCGGGAGTCCGCAGGCTGTACGAGGAGCTGCAGACGCAGCGGGTCATGGC	63	2	Ins	N/A
530	AGCAGCAGCGGCGGCGGGAGTCCGCAGTCTTACGAGGAGCTGCAGACGCAGCGGGTCATGGC	AGCAGCAGCGGCGGCGGGAGTCCGAACTCTT-------------GACGCAGCGGGTCATGGC	49	2	del	N/A
531	AGCAGCAGCGGCGGCGGGAGTCCGCAGTC-TTACGAGGAGCTGCAGACGCAGCGGGTCATGGC	AGCAGCAGCGGCGGCGGGAGTCCGCAGTCTTTACGAGGAGCTGCAGACGCAGCGGGTCATCGC	63	2	Ins	N/A
532	AGCAGCAGCGGCGGCGGGAGTCCGCAGTCTTACGAGGAGCTGCAGACGCAGCGGGTCATGGC	AGCAGCAGCGGCGGCGGGAGTAGGCAGTGTT-------------GACGCAGCGGGTCATGGC	49	2	del	N/A
533	AGCAGCAGCGGCGGCGGGAGTCCGCAGTCTTACGAGGAGCTGCAGACGCAGCGGGTCATGGC	AGCAGCAGCGGCGGCGGGAG-------------GAGGAGCTGTTGACGCAGCGGGTCATGGC	49	2	del	N/A
534	AGCAGCAGCGGCGGCGGGAGTCCGCAGTC-TTACGAGGAGCTGCAGACGCAGCGGGTCATGGC	AGCAGCAGCGGCGGCGGGAGTCCACAGTCTTTACGAGGAGCTGCAGACGCAGTGGGTCATGGC	63	2	Ins	N/A
535	AGCAGCAGCGGCGGCGGGAGTCCGCAGTCTTACGAGGAGCTGCAGACGCAGCGGGTCATGGC	AGCAGCAGCGGCGGCGGG-------------ACGCGGAGCTGTAGACGCAGCGGGTCATGGC	49	2	del	N/A
536	AGCAGCAGCGGCGGCGGGAGTCCGCAGTC-TTACGAGGAGCTGCAGACGCAGCGGGTCATGGC	TGCAGCAGCGGCGGCGGGAGTCCGCAGTCTTTACGAGGAGCTGCAGACGCAGCGGGTCATGGC	63	2	Ins	N/A
537	AGCAGCAGCGGCGGCGGGAGTCCGCAGTCTTACGAGGAGCTGCAGACGCAGCGGGTCATGGC	AGCAGCAGCGGCGGCGGG-------------ACGACGAACTGCAGACGCAGCGGGTCATGGC	49	2	del	N/A
538	AGCAGCAGCGGCGGCGGGAGTCCGCAGTCTTACGAGGAGCTGCAGACGCAGCGGGTCATGGC	CGCAGCAGCGGCGGCGGG-------------ACGAGGAGCTGCAGACGCAGCGGGTCATGGC	49	2	del	N/A
539	AGCAGCAGCGGCGGCGGGAGTCCGCAGTCTTACGAGGAGCTGCAGACGCAGCGGGTCATGGC	AGCAGCAGCGGCGGCGCGAGTCCGCAGTCTT-------------GACGCAGCGGGTCATGGC	49	2	del	N/A
540	AGCAGCAGCGGCGGCGGGAGTCCGCAGTC-TTACGAGGAGCTGCAGACGCAGCGGGTCATGGC	AGCAGCAGCGGCGGCGGGAGTCCGCAGTCTTTACGACGAACTGCAGACGCAGCGGGTCATGGC	63	2	Ins	N/A
541	AGCAGCAGCGGCGGCGGGAGTCCGCAGTCTTACGAGGAGCTGCAGACGCAGCGGGTCATGGC	AGCAGCAGCGGCGGCGGGAGTCCGCA-------------CTCCTGACGCAGCGGGTCATGGC	49	2	del	N/A
542	AGCAGCAGCGGCGGCGGGAGTCCGCAGTCTTACGAGGAGCTGCAGACGCAGCGGGTCATGGC	AGCAGCAGCGGCGGCGG-------------CACGAGGAGCTGCAGACGCAGCGGGTCATGGC	49	2	del	N/A
543	AGCAGCAGCGGCGGCGGGAGTCCGCAGTC-TTACGAGGAGCTGCAGACGCAGCGGGTCATGGC	AGCAGCA---GCGGCGGGAGTCCGCAGTCTTTACGAGGAGCTGCAGACACAGCGGGTCATGGC	60	2	del	N/A
544	AGCAGCAGCGGCGGCGGGAGTCCGCAGTC-TTACGAGGAGCTGCAGACGCAGCGGGTCATGGC	AGCAGCAGCGGCGGCGGGAGTCCACAGTCTTTACGAGGAGCTGCTGACGCAGCGGGTCATGGC	63	2	Ins	N/A
545	AGCAGCAGCGGCGGCGGGAGTCCGCAGTC-TTACGAGGAGCTGCAGACGCAGCGGGTCATGGC	AGCAGCAGCGGCGGCGGGAGTCCGCAGTCTTTACGAGGAGGTGCTGACGCAGCGGGTCATGGC	63	2	Ins	N/A
546	AGCAGCAGCGGCGGCGGGAGTCCGCAGTC-TTACGAGGAGCTGCAGACGCAGCGGGTCATGGC	AGTAGCAGCGGCGGCGGGAGTCCGCAGTCTTTACGAGGAGTTGCAGACGCAGCGGGTCATGGC	63	2	Ins	N/A
547	AGCAGCAGCGGCGGCGGGAGTCCGCAGTCTTACGAGGAGCTGCAGACGCAGCGGGTCATGGC	AGCAGCAGCGGCGGAGGGAGTCCGCAGTCTT-------------GACGCAGCGGGTCATGGC	49	2	del	N/A
548	AGCAGCAGCGGCGGCGGGAGTCCGCAGTC-TTACGAGGAGCTGCAGACGCAGCGGGTCATGGC	AGCAGCATCGGCGGCGGGAGTCCGCAGTCTTTACGAGGAGCTGCAGACGCAGCGGGTCATGGC	63	2	Ins	N/A
549	AGCAGCAGCGGCGGCGGGAGTCCGCAGTC-TTACGAGGAGCTGCAGACGCAGCGGGTCATGGC	AGCAGCAGCGGCGGCGGGAGTCCACAGTCTTTACGAGGAGCTGCAGACGCAGCGGGTCATGAC	63	2	Ins	N/A
550	AGCAGCAGCGGCGGCGGGAGTCCGCAGTCTTACGAGGAGCTGCAGACGCAGCGGGTCATGGC	AGCAGCAGCGGCGGCGGG-------------ACGAGGAGCTGCATACGCAGCGGGTCATGGC	49	2	del	N/A
551	AGCAGCAGCGGCGGCGGGAGTCCGCAGTC-TTACGAGGAGCTGCAGACGCAGCGGGTCATGGC	AGTAGCAGCGGCGGCGGGAGTCCGCAGTCTTTACGAGGAGCTGCAGACGCAGTGGGTCATGGC	63	2	Ins	N/A
552	AGCAGCAGCGGCGGCGGGAGTCCGCAGTC-TTACGAGGAGCTGCAGACGCAGCGGGTCATGGC	ACCAGCAGCGGCGGCGGGAGTCCGCAGTCTTTACGAGGAGCTGCAGACGCAGCGGGTCATGGC	63	2	Ins	N/A
553	AGCAGCAGCGGCGGCGGGAGTCCGCAGTC-TTACGAGGAGCTGCAGACGCAGCGGGTCATGGC	AGCAGCGGCGGCGGCGGGAGTCCGCAGTCTTTACGAGGAACTGCAGACGCAGCGGGTCATGGC	63	2	Ins	N/A
554	AGCAGCAGCGGCGGCGGGAGTCCGCAGTCTTACGAGGAGCTGCAGACGCAGCGGGTCATGGC	AGCAGCAGCGGCGGCGGGAGTC-------------GGAGGTGTTGACGCAGCGGGTCATGGC	49	2	del	N/A
555	AGCAGCAGCGGCGGCGGGAGTCCGCAGTCTTACGAGGAGCTGCAGACGCAGCGGGTCATGGC	AGCAGCAGCGGCGGCGGGACTACGCAGTCTT-------------GACGCAGCGGGTCATGGC	49	2	del	N/A
556	AGCAGCAGCGGCGGCGGGAGTCCGCAGTCTTACGAGGAGCTGCAGACGCAGCGGGTCATGGC	AGCAGCAGCGGCGGCGGG-------------ACGAGGAGCAGCAGACGCAGCGGGTCATGGC	49	2	del	N/A
557	AGCAGCAGCGGCGGCGGGAGTCCGCAGTC-TTACGAGGAGCTGCAGACGCAGCGGGTCATGGC	AGCAGCAGCGGCGGCGGGAGTCCGCAGTCTTTACGAGGCGCTCCAGACGCAGCGGGTCATGGC	63	2	Ins	N/A
558	AGCAGCAGCGGCGGCGGGAGTCCGCAGTCTTACGAGGAGCTGCAGACGCAGCGGGTCATGGC	GGCAGCAGCGGCGGCTGGAGTCCGCAGTCTT-------------GACGCAGCGGGTCATGGC	49	2	del	N/A
559	AGCAGCAGCGGCGGCGGGAGTCCGCAGTCTTACGAGGAGCTGCAGACGCAGCGGGTCATGGC	TGCAGCAGCGGCGGCGGG-------------ACGAGGAGCTGCAGACGCAGCGGGTCATGGC	49	2	del	N/A
560	AGCAGCAGCGGCGGCGGGAGTCCGCAGTCTTACGAGGAGCTGCAGACGCAGCGGGTCATGGC	ACCAGCAGCGGCGGCGGG-------------ACGAGGAGCTGCAGACGCAGCGGGTCATGGC	49	2	del	N/A
561	AGCAGCAGCGGCGGCGGGAGTCCGCAGTCTTACGAGGAGCTGCAGACGCAGCGGGTCATGGC	AGCAGCAGTGGCGGCGGGAGTCCGCAGTCTT-------------GACGCAGTGGGTCATGGC	49	2	del	N/A
562	AGCAGCAGCGGCGGCGGGAGTCCGCAGTCTTACGAGGAGCTGCAGACGCAGCGGGTCATGGC	AGCAGCAGCGGCGGTGGGAGTCCGCAGTCTT-------------GACGCAGCGGGTCATGGA	49	2	del	N/A
563	#NAME?	AGCAGCAGCGGCGGCGGCGGCAGCAGCAGCGGCGGCGGGAGTCCGCAGTCTTTACGAGGAGCTGCAGACGCAGCGGGTCATGGC	84	2	Ins	N/A
564	AGCAGCAGCGGCGGCGGGAGTCCGCAGTCTTACGAGGAGCTGCAGACGCAGCGGGTCATGGC	AGCAGCAGCGGCGGCGGGAGTACGAAGTGTT-------------GACGCAGCGGGTCATGGC	49	2	del	N/A
565	AGCAGCAGCGGCGGCGGGAGTCCGCAGTCTTACGAGGAGCTGCAGACGCAGCGGGTCATGGC	AGCAGCAGCGGCGGCGGG-------------ACGAGGAGATGCAGACGCAGCGGGTCATGGC	49	2	del	N/A
566	AGCAGCAGCGGCGGCGGGAGTCCGCAGTCTTACGAGGAGCTGCAGACGCAGCGGGTCATGGC	AGCAGCAGCGGCGGCGGGAG-------------GACGAGGTGTAGACGCAGCGGGTCATGGC	49	2	del	N/A
567	AGCAGCAGCGGCGGCGGGAGTCCGCAGTCTTACGAGGAGCTGCAGACGCAGCGGGTCATGGC	AGCAGCAGCGGCGGCGGG-------------ACGAGGCGGTGTTGACGCAGCGGGTCATGGC	49	2	del	N/A
568	AGCAGCAGCGGCGGCGGGAGTCCGCAGTCTTACGAGGAGCTGCAGACGCAGCGGGTCATGGC	AACAGCAGCGGCGGCGGGAGTCCGCAGTCTTACGAGGAGCTGCAGACGCAGCGGGTCATGGC	62	2	WT or Sub	N/A
569	AGCAGCAGCGGCGGCGGGAGTCCGCAGTCTTACGAGGAGCTGCAGACGCAGCGGGTCATGGC	AGCAGCAGCGGCGGCGGGAG-------------GCGGCGGTGCAGACGCAGCGGGTCATGGC	49	2	del	N/A
570	AGCAGCAGCGGCGGCGGGAGTCCGCAGT-CTTACGAGGAGCTGCAGACGCAGCGGGTCATGGC	AGCAGCAGCGGCGGCGGGAGTCCGCAGTGTTTACGAGGAGCTGCAGACGCAGCGGGTCATGGC	63	2	Ins	N/A
571	AGCAGCAGCGGCGGCGGGAGTCCGCAGTC-TTACGAGGAGCTGCAGACGCAGCGGGTCATGGC	AGCAGCAGCGGCGGCGGGAGTCCGCAGTCTTTACGAGGAGCTGCAGACGCAGCGGCTCATGGC	63	2	Ins	N/A
572	AGCAGCAGCGGCGGCGGGAGTCCGCAGTCTTACGAGGAGCTGCAGACGCAGCGGGTCATGGC	AGCAGCAGCGGCGGCGGG-------------ACGAGGAGCTGCAGACGCCGCGGGTCATGGC	49	2	del	N/A
573	AGCAGCAGCGGCGGCGGGAGTCCGCAGTC-TTACGAGGAGCTGCAGACGCAGCGGGTCATGGC	AGCAGCAGCGGCGGCGGGAGTCCGCAGTCTTTACGAGGAGCTGCAGACGCAGCCGGTCATGGC	63	2	Ins	N/A
574	AGCAGCAGCGGCGGCGGGAGTCCGCAGTCTTACGAGGAGCTGCAGACGCAGCGGGTCATGGC	AGCAGCAGCGGCGGCGGTAGGCCGCAGTCTT-------------GACGCAGCGGGTCATGGC	49	2	del	N/A
575	AGCAGCAGCGGCGGCGGGAGTCCGCAGTCTTACGAGGAGCTGCAGACGCAGCGGGTCATGGC	AGCAGCAGCGGCGGCGGGAGTCCGAGGTCTT-------------GACGCAGCGGGTCATGGC	49	2	del	N/A
576	AGCAGCAGCGGCGGCGGGAGTCCGCAGTC-TTACGAGGAGCTGCAGACGCAGCGGGTCATGGC	AGCAGCAGCGGCGGCGGGAGTCCGTAGTCTTTACGAGGAGCTGCGGACGCAGCGGGTCATGGC	63	2	Ins	N/A
577	AGCAGCAGCGGCGGCGGGAGTCCGCAGTCTTACGAGGAGCTGCAGACGCAGCGGGTCATGGC	AGCAGCAGCGGCGGCTGGAGGCCGCAGTCTT-------------GACGCAGCGGGTCATGGC	49	2	del	N/A

## Sheet: Twist_cl2
File name
Twist_2_join.fq
WT sequence
(blue: indicator sequences at each ends of comparision range, green: crRNA sequence, red: WT marker sequence )
AGCAGCAGCGGCGGCCGGGAGTCCGCAGTCTTACGAGGAGCTGCAGACGCAGCGGGTCATGGC
crRNA sequence
CGGGAGTCCGCAGTCTTACG
Comparison range (R) [?]		Minimum frequency (n) [?]		WT marker (r) [?]
62		1		5
Run again with different values
Result Summary
Total Sequences	With both indicator sequences	More than minimum frequency	Insertions	Deletions	Indel frequency	HDR frequency
190883	187484	186463	1595	173466	175061 (93.9%)	0 (0.0%)
#ID	WT Sequence	RGEN Treated Sequence	Length	Count	Type	HDR
1	AGCAGCAGCGGCGGCGGGAGTCCGCAGTCTTACGAGGAGCTGCAGACGCAGCGGGTCATGGC	AGCAGCAGCGGCGGCGGGAGTCCGCAGTCTT-------------GACGCAGCGGGTCATGGC	49	81743	del	N/A	43.8387
2	AGCAGCAGCGGCGGCGGGAGTCCGCAGTCTTACGAGGAGCTGCAGACGCAGCGGGTCATGGC	AGCAGCAGCGGCGGCGGG-------------ACGAGGAGCTGCAGACGCAGCGGGTCATGGC	49	76939	del	N/A	41.2623
3	AGCAGCAGCGGCGGCGGGAGTCCGCAGTCTTACGAGGAGCTGCAGACGCAGCGGGTCATGGC	AGCAGCAGCGGCGGCGGGAGTCCGCAGTCTTACGAGGAGCTGCAGACGCAGCGGGTCATGGC	62	10788	WT or Sub	N/A	5.7856
4	AGCAGCAGCGGCGGCGGGAGTCCGCAGTC-TTACGAGGAGCTGCAGACGCAGCGGGTCATGGC	AGCAGCAGCGGCGGCGGGAGTCCGCAGTCTTTACGAGGAGCTGCAGACGCAGCGGGTCATGGC	63	1494	Ins	N/A	0.801231
5	AGCAGCAGCGGCGGCGGGAGTCCGCAGTCTTACGAGGAGCTGCAGACGCAGCGGGTCATGGC	AGCAGCAGCGGCGGTGGG-------------ACGAGGAGCTGCAGACGCAGCGGGTCATGGC	49	686	del	N/A	0.367901
6	AGCAGCAGCGGCGGCGGGAGTCCGCAGTCTTACGAGGAGCTGCAGACGCAGCGGGTCATGGC	AGTAGCAGCGGCGGCGGGAGTCCGCAGTCTT-------------GACGCAGCGGGTCATGGC	49	683	del	N/A	0.366293
7	AGCAGCAGCGGCGGCGGGAGTCCGCAGTCTTACGAGGAGCTGCAGACGCAGCGGGTCATGGC	AGCAGCAGTGGCGGCGGG-------------ACGAGGAGCTGCAGACGCAGCGGGTCATGGC	49	517	del	N/A	0.277267
8	AGCAGCAGCGGCGGCGGGAGTCCGCAGTCTTACGAGGAGCTGCAGACGCAGCGGGTCATGGC	AGCAGTAGCGGCGGCGGG-------------ACGAGGAGCTGCAGACGCAGCGGGTCATGGC	49	463	del	N/A	92.6994
9	AGCAGCAGCGGCGGCGGGAGTCCGCAGTCTTACGAGGAGCTGCAGACGCAGCGGGTCATGGC	AGTAGCAGCGGCGGCGGG-------------ACGAGGAGCTGCAGACGCAGCGGGTCATGGC	49	433	del	N/A
10	AGCAGCAGCGGCGGCGGGAGTCCGCAGTCTTACGAGGAGCTGCAGACGCAGCGGGTCATGGC	AGCAGCAGCGGCGGTGGGAGTCCGCAGTCTT-------------GACGCAGCGGGTCATGGC	49	417	del	N/A
11	AGCAGCAGCGGCGGCGGGAGTCCGCAGTCTTACGAGGAGCTGCAGACGCAGCGGGTCATGGC	AGCAGCAGTGGCGGCGGGAGTCCGCAGTCTT-------------GACGCAGCGGGTCATGGC	49	389	del	N/A
12	AGCAGCAGCGGCGGCGGGAGTCCGCAGTCTTACGAGGAGCTGCAGACGCAGCGGGTCATGGC	AGCAGCAGCGGTGGCGGG-------------ACGAGGAGCTGCAGACGCAGCGGGTCATGGC	49	383	del	N/A
13	AGCAGCAGCGGCGGCGGGAGTCCGCAGTCTTACGAGGAGCTGCAGACGCAGCGGGTCATGGC	AGCAACAGCGGCGGCGGG-------------ACGAGGAGCTGCAGACGCAGCGGGTCATGGC	49	351	del	N/A
14	AGCAGCAGCGGCGGCGGGAGTCCGCAGTCTTACGAGGAGCTGCAGACGCAGCGGGTCATGGC	GGCAGCAGCGGCGGCGGG-------------ACGAGGAGCTGCAGACGCAGCGGGTCATGGC	49	344	del	N/A
15	AGCAGCAGCGGCGGCGGGAGTCCGCAGTCTTACGAGGAGCTGCAGACGCAGCGGGTCATGGC	AGCAGCAGCGGCGGCGGGAGTCCACAGTCTT-------------GACGCAGCGGGTCATGGC	49	298	del	N/A
16	AGCAGCAGCGGCGGCGGGAGTCCGCAGTCTTACGAGGAGCTGCAGACGCAGCGGGTCATGGC	AACAGCAGCGGCGGCGGG-------------ACGAGGAGCTGCAGACGCAGCGGGTCATGGC	49	283	del	N/A
17	AGCAGCAGCGGCGGCGGGAGTCCGCAGTCTTACGAGGAGCTGCAGACGCAGCGGGTCATGGC	AGCAGCAGCGGTGGCGGGAGTCCGCAGTCTT-------------GACGCAGCGGGTCATGGC	49	271	del	N/A
18	AGCAGCAGCGGCGGCGGGAGTCCGCAGTCTTACGAGGAGCTGCAGACGCAGCGGGTCATGGC	AGCAGCAGCGGCGGCGGG-------------ACGAGGAGCTGCAGACGCAGTGGGTCATGGC	49	261	del	N/A
19	AGCAGCAGCGGCGGCGGGAGTCCGCAGTCTTACGAGGAGCTGCAGACGCAGCGGGTCATGGC	AGCAGCAGCGGCGGCGGG-------------ACGAGGAGCTACAGACGCAGCGGGTCATGGC	49	241	del	N/A
20	AGCAGCAGCGGCGGCGGGAGTCCGCAGTCTTACGAGGAGCTGCAGACGCAGCGGGTCATGGC	AGCAGCAGCGGCGGCGGG-------------ATGAGGAGCTGCAGACGCAGCGGGTCATGGC	49	240	del	N/A
21	AGCAGCAGCGGCGGCGGGAGTCCGCAGTCTTACGAGGAGCTGCAGACGCAGCGGGTCATGGC	AACAGCAGCGGCGGCGGGAGTCCGCAGTCTT-------------GACGCAGCGGGTCATGGC	49	239	del	N/A
22	AGCAGCAGCGGCGGCGGGAGTCCGCAGTCTTACGAGGAGCTGCAGACGCAGCGGGTCATGGC	AGCAGCAGCGGCGGCGGG-------------ACGAGGAGCTGCAGACACAGCGGGTCATGGC	49	236	del	N/A
23	AGCAGCAGCGGCGGCGGGAGTCCGCAGTCTTACGAGGAGCTGCAGACGCAGCGGGTCATGGC	AGCAGTAGCGGCGGCGGGAGTCCGCAGTCTT-------------GACGCAGCGGGTCATGGC	49	226	del	N/A
24	AGCAGCAGCGGCGGCGGGAGTCCGCAGTCTTACGAGGAGCTGCAGACGCAGCGGGTCATGGC	AGCAGCAGCGGCGGCAGG-------------ACGAGGAGCTGCAGACGCAGCGGGTCATGGC	49	226	del	N/A
25	AGCAGCAGCGGCGGCGGGAGTCCGCAGTCTTACGAGGAGCTGCAGACGCAGCGGGTCATGGC	AGCAGCAGCGGCGGCGGGAGTCCGCAGTCTT-------------GACGTAGCGGGTCATGGC	49	224	del	N/A
26	AGCAGCAGCGGCGGCGGGAGTCCGCAGTCTTACGAGGAGCTGCAGACGCAGCGGGTCATGGC	AGCAGCAGCGGCGG----------------GACGAGGAGCTGCAGACGCAGCGGGTCATGGC	46	203	del	N/A
27	AGCAGCAGCGGCGGCGGGAGTCCGCAGTCTTACGAGGAGCTGCAGACGCAGCGGGTCATGGC	AGCAGCA---GCGGCGGGAGTCCGCAGTCTT-------------GACGCAGCGGGTCATGGC	46	192	del	N/A
28	AGCAGCAGCGGCGGCGGGAGTCCGCAGTCTTACGAGGAGCTGCAGACGCAGCGGGTCATGGC	AGCAGCAGCGGCGGCGGG-------------ACGAGGAGCTGTAGACGCAGCGGGTCATGGC	49	189	del	N/A
29	AGCAGCAGCGGCGGCGGGAGTCCGCAGTCTTACGAGGAGCTGCAGACGCAGCGGGTCATGGC	AGCAGCAGCGGCGGCGGG-------------ACGAGGAGCTGCAGACGCAGCGGGTCATGTC	49	187	del	N/A
30	AGCAGCAGCGGCGGCGGGAGTCCGCAGTCTTACGAGGAGCTGCAGACGCAGCGGGTCATGGC	AGCAACAGCGGCGGCGGGAGTCCGCAGTCTT-------------GACGCAGCGGGTCATGGC	49	181	del	N/A
31	AGCAGCAGCGGCGGCGGGAGTCCGCAGTCTTACGAGGAGCTGCAGACGCAGCGGGTCATGGC	AGCAGCAGCGGCGGCGGGAGTCCGCAGTCTT-------------GACGCAGTGGGTCATGGC	49	164	del	N/A
32	AGCAGCAGCGGCGGCGGGAGTCCGCAGTCTTACGAGGAGCTGCAGACGCAGCGGGTCATGGC	AGCAGCAGCGGCGGCGGG-------------ACGAGGAACTGCAGACGCAGCGGGTCATGGC	49	161	del	N/A
33	AGCAGCAGCGGCGGCGGGAGTCCGCAGTCTTACGAGGAGCTGCAGACGCAGCGGGTCATGGC	GGCAGCAGCGGCGGCGGGAGTCCGCAGTCTT-------------GACGCAGCGGGTCATGGC	49	143	del	N/A
34	AGCAGCAGCGGCGGCGGGAGTCCGCAGTCTTACGAGGAGCTGCAGACGCAGCGGGTCATGGC	AGCAGCAGCGGCGGCGGGAGTCCGCAGTCTT-------------GACGCAGCGGGTCATGTC	49	142	del	N/A
35	AGCAGCAGCGGCGGCGGGAGTCCGCAGTCTTACGAGGAGCTGCAGACGCAGCGGGTCATGGC	AGCAGCAGCGGCAGCGGG-------------ACGAGGAGCTGCAGACGCAGCGGGTCATGGC	49	117	del	N/A
36	AGCAGCAGCGGCGGCGGGAGTCCGCAGTCTTACGAGGAGCTGCAGACGCAGCGGGTCATGGC	AGCAGCAGCGGCGGCGGGAGGCCGCAGTCTT-------------GACGCAGCGGGTCATGGC	49	111	del	N/A
37	AGCAGCAGCGGCGGCGGGAGTCCGCAGTCTTACGAGGAGCTGCAGACGCAGCGGGTCATGGC	AGCAGCAGCGGCGGCGGGAGTACGCAGTCTT-------------GACGCAGCGGGTCATGGC	49	108	del	N/A
38	AGCAGCAGCGGCGGCGGGAGTCCGCAGTCTTACGAGGAGCTGCAGACGCAGCGGGTCATGGC	AGCAGCAGCGGCGGCGGGAGTCCGTAGTCTT-------------GACGCAGCGGGTCATGGC	49	103	del	N/A
39	AGCAGCAGCGGCGGCGGGAGTCCGCAGTCTTACGAGGAGCTGCAGACGCAGCGGGTCATGGC	AGCAGCAGCGGCGGCGGG-------------ACGAGGAGTTGCAGACGCAGCGGGTCATGGC	49	102	del	N/A
40	AGCAGCAGCGGCGGCGGGAGTCCGCAGTCTTACGAGGAGCTGCAGACGCAGCGGGTCATGGC	AGCAGCAGCGGCGGCGGG-------------ACGAGGAGCTGCAGACGCAGCGGGTCATGGT	49	101	del	N/A
41	AGCAGCAGCGGCGGCGGGAGTCCGCAGTCTTACGAGGAGCTGCAGACGCAGCGGGTCATGGC	AGCAGCAGCGGCGGCAGGAGTCCGCAGTCTT-------------GACGCAGCGGGTCATGGC	49	98	del	N/A
42	AGCAGCAGCGGCGGCGGGAGTCCGCAGTCTTACGAGGAGCTGCAGACGCAGCGGGTCATGGC	AGCAGCAGCGGCAGCGGGAGTCCGCAGTCTT-------------GACGCAGCGGGTCATGGC	49	94	del	N/A
43	AGCAGCAGCGGCGGCGGGAGTCCGCAGTCTTACGAGGAGCTGCAGACGCAGCGGGTCATGGC	AGCAGCAGCGACGGCGGG-------------ACGAGGAGCTGCAGACGCAGCGGGTCATGGC	49	93	del	N/A
44	AGCAGCAGCGGCGGCGGGAGTCCGCAGTCTTACGAGGAGCTGCAGACGCAGCGGGTCATGGC	AGCAGCAGCGGCGGCGAGAGTCCGCAGTCTT-------------GACGCAGCGGGTCATGGC	49	91	del	N/A
45	AGCAGCAGCGGCGGCGGGAGTCCGCAGTCTTACGAGGAGCTGCAGACGCAGCGGGTCATGGC	AGCAGCAGCGGCGGCGGGAG-------------GAGGAGCTGCAGACGCAGCGGGTCATGGC	49	90	del	N/A
46	AGCAGCAGCGGCGGCGGGAGTCCGCAGTCTTACGAGGAGCTGCAGACGCAGCGGGTCATGGC	AGCAGCAGCGGCGGCGGGAGTCCGCAGTCTT-------------GACGCAGCGGGTCATGGT	49	89	del	N/A
47	AGCAGCAGCGGCGGCGGGAGTCCGCAGTCTTACGAGGAGCTGCAGACGCAGCGGGTCATGGC	AGCAGCAGCGGCGGCGGGAGTCCGCGGTCTT-------------GACGCAGCGGGTCATGGC	49	76	del	N/A
48	AGCAGCAGCGGCGGCGGGAGTCCGCAGTCTTACGAGGAGCTGCAGACGCAGCGGGTCATGGC	AGCAGCAGCGGCGGCGGGAGTCCGCAGTCTT-------------GATGCAGCGGGTCATGGC	49	75	del	N/A
49	AGCAGCAGCGGCGGCGGGAGTCCGCAGTCTTACGAGGAGCTGCAGACGCAGCGGGTCATGGC	AGCAGCAGCGGCGACGGG-------------ACGAGGAGCTGCAGACGCAGCGGGTCATGGC	49	75	del	N/A
50	AGCAGCAGCGGCGGCGGGAGTCCGCAGTCTTACGAGGAGCTGCAGACGCAGCGGGTCATGGC	AGCAGCAGCGGCGGCGGAAGTCCGCAGTCTT-------------GACGCAGCGGGTCATGGC	49	72	del	N/A
51	AGCAGCAGCGGCGGCGGGAGTCCGCAGTCTTACGAGGAGCTGCAGACGCAGCGGGTCATGGC	AGCAGCAGCGGCGGCGGGAGTCCGCAGTCTT-------------GACGCAGCGGGTCATGAC	49	69	del	N/A
52	AGCAGCAGCGGCGGCGGGAGTCCGCAGTCTTACGAGGAGCTGCAGACGCAGCGGGTCATGGC	AGCAGCAGCGGCGGCGGGAGTCCGCAGTCTT-------------GACGCAGCGGGTTATGGC	49	69	del	N/A
53	AGCAGCAGCGGCGGCGGGAGTCCGCAGTCTTACGAGGAGCTGCAGACGCAGCGGGTCATGGC	AGCAGCAGCGGCGGCGGG-------------ACGAGGCGCTGCAGACGCAGCGGGTCATGGC	49	68	del	N/A
54	AGCAGCAGCGGCGGCGGGAGTCCGCAGTCTTACGAGGAGCTGCAGACGCAGCGGGTCATGGC	AGCAGCAGCGGCGGCGGGAGTCCGCAGTCTT-------------GACACAGCGGGTCATGGC	49	67	del	N/A
55	AGCAGCAGCGGCGGCGGGAGTCCGCAGTCTTACGAGGAGCTGCAGACGCAGCGGGTCATGGC	AGCAGCAACGGCGGCGGG-------------ACGAGGAGCTGCAGACGCAGCGGGTCATGGC	49	65	del	N/A
56	AGCAGCAGCGGCGGCGGGAGTCCGCAGTCTTACGAGGAGCTGCAGACGCAGCGGGTCATGGC	AGCAGCAGCGGCGACGGGAGTCCGCAGTCTT-------------GACGCAGCGGGTCATGGC	49	64	del	N/A
57	AGCAGCAGCGGCGGCGGGAGTCCGCAGTCTTACGAGGAGCTGCAGACGCAGCGGGTCATGGC	AGCAGCAGCGGCGGCGGG-------------ACGAGGAGCTGCAGACGCAGCGGGTCATGAC	49	61	del	N/A
58	AGCAGCAGCGGCGGCGGGAGTCCGCAGTCTTACGAGGAGCTGCAGACGCAGCGGGTCATGGC	AGCAGCAGCGGCGGCGGG-------------ACGAGGAGCTGCAGACGCAGCGGGTCATGCC	49	56	del	N/A
59	AGCAGCAGCGGCGGCGGGAGTCCGCAGTCTTACGAGGAGCTGCAGACGCAGCGGGTCATGGC	AGCAGCAGCGGCGGCGGG-------------ACGAGGAGCTGCAGACGCAGCGGGTCATGGA	49	53	del	N/A
60	AGCAGCAGCGGCGGCGGGAGTCCGCAGTCTTACGAGGAGCTGCAGACGCAGCGGGTCATGGC	AGCAGCAGCGGCGGCGGGAGTCCGCAGTGTT-------------GACGCAGCGGGTCATGGC	49	50	del	N/A
61	AGCAGCAGCGGCGGCGGGAGTCCGCAGTCTTACGAGGAGCTGCAGACGCAGCGGGTCATGGC	AGCAGCAGCGGCGGCGGG-------------ACGAGGAGCTGCTGACGCAGCGGGTCATGGC	49	47	del	N/A
62	AGCAGCAGCGGCGGCGGGAGTCCGCAGTCTTACGAGGAGCTGCAGACGCAGCGGGTCATGGC	AGCAGCAGCGGCGGCGGGAGTCCGCAGTCTT-------------GACGCAGCGGGTCATGCC	49	47	del	N/A
63	AGCAGCAGCGGCGGCGGGAGTCCGCAGTCTTACGAGGAGCTGCAGACGCAGCGGGTCATGGC	AGCAGCAGCGGCGGCGGG-------------ACAAGGAGCTGCAGACGCAGCGGGTCATGGC	49	46	del	N/A
64	AGCAGCAGCGGCGGCGGGAGTCCGCAGTCTTACGAGGAGCTGCAGACGCAGCGGGTCATGGC	AGCAGCAGCGGCGGCGGG-------------ACGAGGAGCTGCAGATGCAGCGGGTCATGGC	49	46	del	N/A
65	AGCAGCAGCGGCGGCGGGAGTCCGCAGTCTTACGAGGAGCTGCAGACGCAGCGGGTCATGGC	AGCAGCAGCGGCGGCGAG-------------ACGAGGAGCTGCAGACGCAGCGGGTCATGGC	49	46	del	N/A
66	AGCAGCAGCGGCGGCGGGAGTCCGCAGTCTTACGAGGAGCTGCAGACGCAGCGGGTCATGGC	AGCAGCAGCGGCGGCGGG-------------ACGAGGAGGTGCAGACGCAGCGGGTCATGGC	49	45	del	N/A
67	AGCAGCAGCGGCGGCGGGAGTCCGCAGTCTTACGAGGAGCTGCAGACGCAGCGGGTCATGGC	AGCAGCAGCGGCGGCTGG-------------ACGAGGAGCTGCAGACGCAGCGGGTCATGGC	49	44	del	N/A
68	AGCAGCAGCGGCGGCGGGAGTCCGCAGTCTTACGAGGAGCTGCAGACGCAGCGGGTCATGGC	AGCAGCAACGGCGGCGGGAGTCCGCAGTCTT-------------GACGCAGCGGGTCATGGC	49	43	del	N/A
69	AGCAGCAGCGGCGGCGGGAGTCCGCAGTCTTACGAGGAGCTGCAGACGCAGCGGGTCATGGC	AGCAGCAGCGGCGGCGG-------------AACGAGGAGCTGCAGACGCAGCGGGTCATGGC	49	43	del	N/A
70	AGCAGCAGCGGCGGCGGGAGTCCGCAGTCTTACGAGGAGCTGCAGACGCAGCGGGTCATGGC	AGCAGCAGCGGCGGTGGGAGTCCGCAGTCTTACGAGGAGCTGCAGACGCAGCGGGTCATGGC	62	42	WT or Sub	N/A
71	AGCAGCAGCGGCGGCGGGAGTCCGCAGTCTTACGAGGAGCTGCAGACGCAGCGGGTCATGGC	AGCAGCAGCGGCGGCGGGAGTCCGCAGTCTT-------------GACGCAGCGGGTCGTGGC	49	42	del	N/A
72	AGCAGCAGCGGCGGCGGGAGTCCGCAGTCTTACGAGGAGCTGCAGACGCAGCGGGTCATGGC	AGCAGCAGCGGCGGCGGGAGTCCGCAGTC-------------CTGACGCAGCGGGTCATGGC	49	41	del	N/A
73	AGCAGCAGCGGCGGCGGGAGTCCGCAGTCTTACGAGGAGCTGCAGACGCAGCGGGTCATGGC	AGCAGCAGCGGCGGCGGGAGTCCGCAGTCTT-------------GACGCAGCGGGTAATGGC	49	41	del	N/A
74	AGCAGCAGCGGCGGCGGGAGTCCGCAGTCTTACGAGGAGCTGCAGACGCAGCGGGTCATGGC	AGCAGCAGCGGCGGCGGG-------------ACGAGGAGCTGCAGACGCAGCGAGTCATGGC	49	40	del	N/A
75	AGCAGCAGCGGCGGCGGGAGTCCGCAGTCTTACGAGGAGCTGCAGACGCAGCGGGTCATGGC	AGCAGCAGCGGCGGCGGG-------------ACGAGGAGCTGCAGACGCAGCGGGTAATGGC	49	40	del	N/A
76	AGCAGCAGCGGCGGCGGGAGTCCGCAGTCTTACGAGGAGCTGCAGACGCAGCGGGTCATGGC	AGCAGCAGCGACGGCGGGAGTCCGCAGTCTT-------------GACGCAGCGGGTCATGGC	49	39	del	N/A
77	AGCAGCAGCGGCGGCGGGAGTCCGCAGTCTTACGAGGAGCTGCAGACGCAGCGGGTCATGGC	AGCAGCAGCGGCGGCGGG-------------ACGAGGAGCTGCAGACGCAGCGGATCATGGC	49	39	del	N/A
78	AGCAGCAGCGGCGGCGGGAGTCCGCAGTCTTACGAGGAGCTGCAGACGCAGCGGGTCATGGC	AGCAGCAGCGGCGGCGGGAGTCCGAAGTCTT-------------GACGCAGCGGGTCATGGC	49	39	del	N/A
79	AGCAGCAGCGGCGGCGGGAGTCCGCAGTCTTACGAGGAGCTGCAGACGCAGCGGGTCATGGC	AGCAGCAGCGGCGGCGGG-------------ACGCGGAGCTGCAGACGCAGCGGGTCATGGC	49	38	del	N/A
80	AGCAGCAGCGGCGGCGGGAGTCCGCAGTCTTACGAGGAGCTGCAGACGCAGCGGGTCATGGC	AGCAGCAGCGGCGGCGGGAGTCCGCAGTCTTACGAGGAGCTGCAGACGCAGTGGGTCATGGC	62	36	WT or Sub	N/A
81	AGCAGCAGCGGCGGCGGGAGTCCGCAGTCTTACGAGGAGCTGCAGACGCAGCGGGTCATGGC	AGCAGCAGCGGCGGCGGGAGTCCGCAGTCTT-------------GACGCAGCGGATCATGGC	49	36	del	N/A
82	AGCAGCAGCGGCGGCGGGAGTCCGCAGTCTTACGAGGAGCTGCAGACGCAGCGGGTCATGGC	AGCAGCAGCGGCGGCGGGAGTCCGCAGTCTTACGAGGAGCTACAGACGCAGCGGGTCATGGC	62	34	WT or Sub	N/A
83	AGCAGCAGCGGCGGCGGGAGTCCGCAGTCTTACGAGGAGCTGCAGACGCAGCGGGTCATGGC	AGCAGCAGCGGCGGCGGGAGTCTGCAGTCTT-------------GACGCAGCGGGTCATGGC	49	34	del	N/A
84	AGCAGCAGCGGCGGCGGGAGTCCGCAGTCTTACGAGGAGCTGCAGACGCAGCGGGTCATGGC	AGCAGCAGCGGCGGCGGGAGTCGGCAGTCTT-------------GACGCAGCGGGTCATGGC	49	34	del	N/A
85	AGCAGCAGCGGCGGCGGGAGTCCGCAGTCTTACGAGGAGCTGCAGACGCAGCGGGTCATGGC	AGCAGCAGCGGCGGCGGG-------------ACTAGGAGCTGCAGACGCAGCGGGTCATGGC	49	33	del	N/A
86	AGCAGCAGCGGCGGCGGGAGTCCGCAGTCTTACGAGGAGCTGCAGACGCAGCGGGTCATGGC	AGCAGCAGCGGCGGCGGGAGTCCGCAGTCTT-------------GACGCAGCGGGTCATGGA	49	33	del	N/A
87	AGCAGCAGCGGCGGCGGGAGTCCGCAGTCTTACGAGGAGCTGCAGACGCAGCGGGTCATGGC	AGCAGCAGCGGCGGCGGGAGTCCGCAGTCTT-------------GACGCAGCGGGTCATAGC	49	31	del	N/A
88	AGCAGCAGCGGCGGCGGGAGTCCGCAGTCTTACGAGGAGCTGCAGACGCAGCGGGTCATGGC	AGCAGCAGCGGCGGCGGG-------------ACGATGAGCTGCAGACGCAGCGGGTCATGGC	49	30	del	N/A
89	AGCAGCAGCGGCGGCGGGAGTCCGCAGTCTTACGAGGAGCTGCAGACGCAGCGGGTCATGGC	AGCAGCAGCGGCGGCGGGAGTCCGCAGTCT-------------CGACGCAGCGGGTCATGGC	49	30	del	N/A
90	AGCAGCAGCGGCGGCGGGAGTCCGCAGTCTTACGAGGAGCTGCAGACGCAGCGGGTCATGGC	AGCAGCAGCGGCGGCGG-------------TACGAGGAGCTGCAGACGCAGCGGGTCATGGC	49	28	del	N/A
91	AGCAGCAGCGGCGGCGGGAGTCCGCAGTCTTACGAGGAGCTGCAGACGCAGCGGGTCATGGC	AGCAGCAGCGGCGGCGGG-------------ACGAGGAGCTGCAGACGCAGCGGGTCATAGC	49	28	del	N/A
92	AGCAGCAGCGGCGGCGGGAGTCCGCAGTCTTACGAGGAGCTGCAGACGCAGCGGGTCATGGC	AGCAGCAGCGGCGGCGGGAGTCCACAGTCTTACGAGGAGCTGCAGACGCAGCGGGTCATGGC	62	28	WT or Sub	N/A
93	AGCAGCAGCGGCGGCGGGAGTCCGCAGTCTTACGAGGAGCTGCAGACGCAGCGGGTCATGGC	AGCAGCAGCGGCGGCGGG-------------ACGAAGAGCTGCAGACGCAGCGGGTCATGGC	49	27	del	N/A
94	AGCAGCAGCGGCGGCGGGAGTCCGCAGTCTTACGAGGAGCTGCAGACGCAGCGGGTCATGGC	AGCAGCAGCTGCGGCGGGAGTCCGCAGTCTT-------------GACGCAGCGGGTCATGGC	49	27	del	N/A
95	AGCAGCAGCGGCGGCGGGAGTCCGCAGTCTTACGAGGAGCTGCAGACGCAGCGGGTCATGGC	AGCAGCAGCGGCGGCGGGAGTCCGCAGTCT-------------AGACGCAGCGGGTCATGGC	49	27	del	N/A
96	AGCAGCAGCGGCGGCGGGAGTCCGCAGTCTTACGAGGAGCTGCAGACGCAGCGGGTCATGGC	AGCAGCAGCGGCGGCGGGAGTCCGCAGTCTT-------------GACGCAGCGAGTCATGGC	49	26	del	N/A
97	AGCAGCAGCGGCGGCGGGAGTCCGCAGTCTTACGAGGAGCTGCAGACGCAGCGGGTCATGGC	AGCAGCAGCGGCGGCGGG-------------ACGACGAGCTGCAGACGCAGCGGGTCATGGC	49	26	del	N/A
98	AGCAGCAGCGGCGGCGGGAGTCCGCAGTCTTACGAGGAGCTGCAGACGCAGCGGGTCATGGC	GGCAGCAGCGGCGGCGGGAGTCCGCAGTCTTACGAGGAGCTGCAGACGCAGCGGGTCATGGC	62	26	WT or Sub	N/A
99	AGCAGCAGCGGCGGCGGGAGTCCGCAGTCTTACGAGGAGCTGCAGACGCAGCGGGTCATGGC	AGCAGCAGCGGCGGCGGG-------------ACGAGGAGCTGCAGACGCAACGGGTCATGGC	49	26	del	N/A
100	AGCAGCAGCGGCGGCGGGAGTCCGCAGTCTTACGAGGAGCTGCAGACGCAGCGGGTCATGGC	AGCAGCAGCGGCGGCGGG-------------ACGAGGAGCTGCAGACGCAGCAGGTCATGGC	49	26	del	N/A
101	AGCAGCAGCGGCGGCGGGAGTCCGCAGTCTTACGAGGAGCTGCAGACGCAGCGGGTCATGGC	AGCAGCAGCGGCGGCTGGAGTCCGCAGTCTT-------------GACGCAGCGGGTCATGGC	49	25	del	N/A
102	AGCAGCAGCGGCGGCGGGAGTCCGCAGTCTTACGAGGAGCTGCAGACGCAGCGGGTCATGGC	AGCAGCAGCGGCGGCGGG-------------ACGAGGAGCTGCGGACGCAGCGGGTCATGGC	49	25	del	N/A
103	AGCAGCAGCGGCGGCGGGAGTCCGCAGTCTTACGAGGAGCTGCAGACGCAGCGGGTCATGGC	AGCAGCAGCGGCGGCG-------------TGACGAGGAGCTGCAGACGCAGCGGGTCATGGC	49	24	del	N/A
104	AGCAGCAGCGGCGGCGGGAGTCCGCAGTCTTACGAGGAGCTGCAGACGCAGCGGGTCATGGC	AGCAGCAGCGGCGGCGGTAGTCCGCAGTCTT-------------GACGCAGCGGGTCATGGC	49	24	del	N/A
105	AGCAGCAGCGGCGGCGGGAGTCCGCAGTCTTACGAGGAGCTGCAGACGCAGCGGGTCATGGC	AGCAGCAGCGGCGGCGGGAGTCCGCAGTCTT-------------GACGCAGCAGGTCATGGC	49	23	del	N/A
106	AGCAGCAGCGGCGGCGGGAGTCCGCAGTCTTACGAGGAGCTGCAGACGCAGCGGGTCATGGC	AGCAGCAGCGGCGGCGGGAATCCGCAGTCTT-------------GACGCAGCGGGTCATGGC	49	22	del	N/A
107	AGCAGCAGCGGCGGCGGGAGTCCGCAGTCTTACGAGGAGCTGCAGACGCAGCGGGTCATGGC	AGCAGCAGCGGCGGCGGGAGTCCGCAGTCTTACGAGGAGCTGCAGACGCAGCGGGTCATGTC	62	22	WT or Sub	N/A
108	AGCAGCAGCGGCGGCGGGAGTCCGCAGTCTTACGAGGAGCTGCAGACGCAGCGGGTCATGGC	AGCAGCAGCGGCGGCGGG-------------ACGAGGAGCTGCAGACGCAGCGGGTCGTGGC	49	21	del	N/A
109	AGCAGCAGCGGCGGCGGGAGTCCGCAGTCTTACGAGGAGCTGCAGACGCAGCGGGTCATGGC	AGCAGCAGCGGCGGCGGGAGTCCGCACTCTT-------------GACGCAGCGGGTCATGGC	49	21	del	N/A
110	AGCAGCAGCGGCGGCGGGAGTCCGCAGTCTTACGAGGAGCTGCAGACGCAGCGGGTCATGGC	AGCAGCAGCGGCGGCGGG-------------ACGCGGCGCTGCAGACGCAGCGGGTCATGGC	49	20	del	N/A
111	AGCAGCAGCGGCGGCGGGAGTCCGCAGTCTTACGAGGAGCTGCAGACGCAGCGGGTCATGGC	AGCAGCGGCGGCGGCGGGAGTCCGCAGTCTT-------------GACGCAGCGGGTCATGGC	49	20	del	N/A
112	AGCAGCAGCGGCGGCGGGAGTCCGCAGTCTTACGAGGAGCTGCAGACGCAGCGGGTCATGGC	AGCAGCAGCGGCGGCGGGAGTCCGCAGTCTTACGAGGAGCTGCAGACACAGCGGGTCATGGC	62	20	WT or Sub	N/A
113	AGCAGCAGCGGCGGCGGGAGTCCGCAGTCTTACGAGGAGCTGCAGACGCAGCGGGTCATGGC	AGCAGCAGCGGCGGCGGGAGTTCGCAGTCTT-------------GACGCAGCGGGTCATGGC	49	20	del	N/A
114	AGCAGCAGCGGCGGCGGGAGTCCGCAGTCTTACGAGGAGCTGCAGACGCAGCGGGTCATGGC	AGCAGCAGCGGCGGCGGGAG-------------GAGGAACTGCAGACGCAGCGGGTCATGGC	49	20	del	N/A
115	AGCAGCAGCGGCGGCGGGAGTCCGCAGTCTTACGAGGAGCTGCAGACGCAGCGGGTCATGGC	AGCAGCAGCGGCGGCGGGAGTACGAAGTCTT-------------GACGCAGCGGGTCATGGC	49	19	del	N/A
116	AGCAGCAGCGGCGGCGGGAGTCCGCAGTCTTACGAGGAGCTGCAGACGCAGCGGGTCATGGC	AGCAGCAGCGGCGGCGGGAGTCCGCAGTCTT-------------GACGCAGCGGGTCAGGGC	49	19	del	N/A
117	AGCAGCAGCGGCGGCGGGAGTCCGCAGTCTTACGAGGAGCTGCAGACGCAGCGGGTCATGGC	AGCAGCAGCGGCGGCGGGAGTCCGCAGTCTTA-------------ACGCAGCGGGTCATGGC	49	19	del	N/A
118	AGCAGCAGCGGCGGCGGGAGTCCGCAGTCTTACGAGGAGCTGCAGACGCAGCGGGTCATGGC	AGCAGCGGCGGCGGCGGG-------------ACGAGGAGCTGCAGACGCAGCGGGTCATGGC	49	19	del	N/A
119	AGCAGCAGCGGCGGCGGGAGTCCGCAGTCTTACGAGGAGCTGCAGACGCAGCGGGTCATGGC	AGCAGCAGCGGCGGCGGG-------------ACGAGGAGCTGCAGACGCGGCGGGTCATGGC	49	18	del	N/A
120	AGCAGCAGCGGCGGCGGGAGTCCGCAGTCTTACGAGGAGCTGCAGACGCAGCGGGTCATGGC	AGCAGCAGCGGCGGCGGGAGTCCGCAGTCGTACGAGGAGCTGCAGACGCAGCGGGTCATGGC	62	18	WT or Sub	N/A
121	AGCAGCAGCGGCGGCGGGAGTCCGCAGTCTTACGAGGAGCTGCAGACGCAGCGGGTCATGGC	AGCAGCAGCGGCGGCGTGAGTCCGCAGTCTT-------------GACGCAGCGGGTCATGGC	49	18	del	N/A
122	AGCAGCAGCGGCGGCGGGAGTCCGCAGTCTTACGAGGAGCTGCAGACGCAGCGGGTCATGGC	AGCAGCAGCGGCGGCGGGAGTCCGCAGTCTT-------------GACGCAACGGGTCATGGC	49	17	del	N/A
123	AGCAGCAGCGGCGGCGGGAGTCCGCAGTCTTACGAGGAGCTGCAGACGCAGCGGGTCATGGC	AGCAGCAGCTGCGGCGGG-------------ACGAGGAGCTGCAGACGCAGCGGGTCATGGC	49	17	del	N/A
124	AGCAGCAGCGGCGGCGGGAGTCCGCAGTCTTACGAGGAGCTGCAGACGCAGCGGGTCATGGC	AGCAGCAGCGGCGGCGGGAGTCCGCAGTCTT-------------GACGCAGCGGGCCATGGC	49	17	del	N/A
125	AGCAGCAGCGGCGGCGGGAGTCCGCAGTCTTACGAGGAGCTGCAGACGCAGCGGGTCATGGC	AGCAGTAGCGGCGGCGGGAGTCCGCAGTCTTACGAGGAGCTGCAGACGCAGCGGGTCATGGC	62	17	WT or Sub	N/A
126	AGCAGCAGCGGCGGCGGGAGTCCGCAGTCTTACGAGGAGCTGCAGACGCAGCGGGTCATGGC	AGCAGCAGCGGCGGCGGGAGTCAGCAGTCTT-------------GACGCAGCGGGTCATGGC	49	17	del	N/A
127	AGCAGCAGCGGCGGCGGGAGTCCGCAGTCTTACGAGGAGCTGCAGACGCAGCGGGTCATGGC	AGCAGCAGCGGCGGCGGGAG-------------GAGGAGGTGCAGACGCAGCGGGTCATGGC	49	16	del	N/A
128	AGCAGCAGCGGCGGCGGGAGTCCGCAGTCTTACGAGGAGCTGCAGACGCAGCGGGTCATGGC	AGCAGCAGCGGCGGCGGG-------------ACGAGGAGCTGCAGACGTAGCGGGTCATGGC	49	16	del	N/A
129	AGCAGCAGCGGCGGCGGGAGTCCGCAGTCTTACGAGGAGCTGCAGACGCAGCGGGTCATGGC	AGCAGCAGCGGCGGCGGGAGTCCGCAGTCTT-------------GACGCGGCGGGTCATGGC	49	16	del	N/A
130	AGCAGCAGCGGCGGCGGGAGTCCGCAGTCTTACGAGGAGCTGCAGACGCAGCGGGTCATGGC	AGCAGCAGCGGCGGCGGGAGTCCGCAGTCTTACGAGGAGCTGTAGACGCAGCGGGTCATGGC	62	16	WT or Sub	N/A
131	AGCAGCAGCGGCGGCGGGAGTCCGCAGTCTTACGAGGAGCTGCAGACGCAGCGGGTCATGGC	AGCAGCAGCGGCGGCGGGAGTCCGCAGTCTT-------------TACGCAGCGGGTCATGGC	49	15	del	N/A
132	AGCAGCAGCGGCGGCGGGAGTCCGCAGTCTTACGAGGAGCTGCAGACGCAGCGGGTCATGGC	AGCAGCAGCGGCGGCGGG-------------ACGAGAAGCTGCAGACGCAGCGGGTCATGGC	49	15	del	N/A
133	AGCAGCAGCGGCGGCGGGAGTCCGCAGTCTTACGAGGAGCTGCAGACGCAGCGGGTCATGGC	AGCAGCAGCGGCGGCGGG-------------ACGAGGAGCCGCAGACGCAGCGGGTCATGGC	49	15	del	N/A
134	AGCAGCAGCGGCGGCGGGAGTCCGCAGTCTTACGAGGAGCTGCAGACGCAGCGGGTCATGGC	AGCAGCAGCGGCGGCGGG-------------ACGAGGAGCTGCAGACGCAGCGGGTTATGGC	49	15	del	N/A
135	AGCAGCAGCGGCGGCGGGAGTCCGCAGTCTTACGAGGAGCTGCAGACGCAGCGGGTCATGGC	AGCATCAGCGGCGGCGGGAGTCCGCAGTCTT-------------GACGCAGCGGGTCATGGC	49	15	del	N/A
136	AGCAGCAGCGGCGGCGGGAGTCCGCAGTCTTACGAGGAGCTGCAGACGCAGCGGGTCATGGC	AGCAGCAGCGGCGGCGGGAGTCCGCAATCTT-------------GACGCAGCGGGTCATGGC	49	15	del	N/A
137	AGCAGCAGCGGCGGCGGGAGTCCGCAGTCTTACGAGGAGCTGCAGACGCAGCGGGTCATGGC	AGCAGCAGCGGCGGCGGGAGTCCGCAGTCTT-------------GACGCAGCGGGTCACGGC	49	15	del	N/A
138	AGCAGCAGCGGCGGCGGGAGTCCGCAGTCTTACGAGGAGCTGCAGACGCAGCGGGTCATGGC	AGCAGCAGCGGCGTCGGG-------------ACGAGGAGCTGCAGACGCAGCGGGTCATGGC	49	14	del	N/A
139	AGCAGCAGCGGCGGCGGGAGTCCGCAGTCTTACGAGGAGCTGCAGACGCAGCGGGTCATGGC	AGCAGCAGCGGCGGCGGG-------------ACGAGGCGCTGTAGACGCAGCGGGTCATGGC	49	14	del	N/A
140	AGCAGCAGCGGCGGCGGGAGTCCGCAGTCTTACGAGGAGCTGCAGACGCAGCGGGTCATGGC	AGCAGCAGCGGCGGCGGG-------------ACGAGGGGCTGCAGACGCAGCGGGTCATGGC	49	14	del	N/A
141	AGCAGCAGCGGCGGCGGGAGTCCGCAGTCTTACGAGGAGCTGCAGACGCAGCGGGTCATGGC	AGCAGCAGTGGCGGCGGGAGTCCGCAGTCTTACGAGGAGCTGCAGACGCAGCGGGTCATGGC	62	14	WT or Sub	N/A
142	AGCAGCAGCGGCGGCGGGAGTCCGCAGTCTTACGAGGAGCTGCAGACGCAGCGGGTCATGGC	AGCAGCAGCGGCGGCGGG-------------TCGAGGAGCTGCAGACGCAGCGGGTCATGGC	49	14	del	N/A
143	AGCAGCAGCGGCGGCGGGAGTCCGCAGTCTTACGAGGAGCTGCAGACGCAGCGGGTCATGGC	AGCAGCAGCGGCGGCGGGAGTCCGCAGTCTTACGAGGAGCTGCAGACGCAGCGGGTCATGAC	62	14	WT or Sub	N/A
144	AGCAGCAGCGGCGGCGGGAGTCCGCAGTCTTACGAGGAGCTGCAGACGCAGCGGGTCATGGC	AGCAGCAGCGGCGGCGGG-------------ACGAGGAAGTGCAGACGCAGCGGGTCATGGC	49	14	del	N/A
145	AGCAGCAGCGGCGGCGGGAGTCCGCAGTCTTACGAGGAGCTGCAGACGCAGCGGGTCATGGC	AGCAGCAGCGGCGGCGGGAGTCCGCAGGCTT-------------GACGCAGCGGGTCATGGC	49	14	del	N/A
146	AGCAGCAGCGGCGGCGGGAGTCCGCAGTCTTACGAGGAGCTGCAGACGCAGCGGGTCATGGC	AGCAGCAGCGGCGGGGGG-------------ACGAGGAGCTGCAGACGCAGCGGGTCATGGC	49	13	del	N/A
147	AGCAGCAGCGGCGGCGGGAGTCCGCAGTCTTACGAGGAGCTGCAGACGCAGCGGGTCATGGC	AGCAGCAGCGGCGTCGGGAGTCCGCAGTCTT-------------GACGCAGCGGGTCATGGC	49	13	del	N/A
148	AGCAGCAGCGGCGGCGGGAGTCCGCAGTCTTACGAGGAGCTGCAGACGCAGCGGGTCATGGC	AGCAGCAGCGGCGGCGGGAGTCCGCAGTCTTACGAGGAGCTGCAGACGCAGCGGGTCATGGT	62	13	WT or Sub	N/A
149	AGCAGCAGCGGCGGCGGGAGTCCGCAGTCTTACGAGGAGCTGCAGACGCAGCGGGTCATGGC	AGCAGCAGCGGCGGCGGGAGTCCGCAGTCTTACGAGGCGCTGCAGACGCAGCGGGTCATGGC	62	13	WT or Sub	N/A
150	AGCAGCAGCGGCGGCGGGAGTCCGCAGTCTTACGAGGAGCTGCAGACGCAGCGGGTCATGGC	AGCAGCAGCGGCGGCGGGAGGACGCAGTCTT-------------GACGCAGCGGGTCATGGC	49	13	del	N/A
151	AGCAGCAGCGGCGGCGGGAGTCCGCAGTCTTACGAGGAGCTGCAGACGCAGCGGGTCATGGC	AGCAGCAGCGGCGGCGGGAGGCCGCAGTGTT-------------GACGCAGCGGGTCATGGC	49	13	del	N/A
152	AGCAGCAGCGGCGGCGGGAGTCCGCAGTCTTACGAGGAGCTGCAGACGCAGCGGGTCATGGC	AGAAGCAGCGGCGGCGGG-------------ACGAGGAGCTGCAGACGCAGCGGGTCATGGC	49	13	del	N/A
153	AGCAGCAGCGGCGGCGGGAGTCCGCAGTCTTACGAGGAGCTGCAGACGCAGCGGGTCATGGC	AGCAGCAGCGGCGGCGGGAGTCCGCGGTCTTACGAGGAGCTGCAGACGCAGCGGGTCATGGC	62	13	WT or Sub	N/A
154	AGCAGCAGCGGCGGCGGGAGTCCGCAGTCTTACGAGGAGCTGCAGACGCAGCGGGTCATGGC	AGCAGCAGCGGCGGCGGG-------------ACGAGGAGCTGCAGACTCAGCGGGTCATGGC	49	13	del	N/A
155	AGCAGCAGCGGCGGCGGGAGTCCGCAGTCTTACGAGGAGCTGCAGACGCAGCGGGTCATGGC	AGCAGCATCGGCGGCGGG-------------ACGAGGAGCTGCAGACGCAGCGGGTCATGGC	49	13	del	N/A
156	AGCAGCAGCGGCGGCGGGAGTCCGCAGTCTTACGAGGAGCTGCAGACGCAGCGGGTCATGGC	AGCATCAGCGGCGGCGGG-------------ACGAGGAGCTGCAGACGCAGCGGGTCATGGC	49	13	del	N/A
157	AGCAGCAGCGGCGGCGGGAGTCCGCAGTCTTACGAGGAGCTGCAGACGCAGCGGGTCATGGC	AGCAGCAGCGGCGGCGGGAGTCCGCAGTCTT-------------GACGCAGCGGGACATGGC	49	13	del	N/A
158	AGCAGCAGCGGCGGCGGGAGTCCGCAGTCTTACGAGGAGCTGCAGACGCAGCGGGTCATGGC	AGCAGCAGCGGCGGCGGG-------------ACGGGGAGCTGCAGACGCAGCGGGTCATGGC	49	13	del	N/A
159	AGCAGCAGCGGCGGCGGGAGTCCGCAGTCTTACGAGGAGCTGCAGACGCAGCGGGTCATGGC	AGCAGCAGCGGCGGCGGGAGTCCGCAGTCTT-------------GACGCCGCGGGTCATGGC	49	12	del	N/A
160	AGCAGCAGCGGCGGCGGGAGTCCGCAGTCTTACGAGGAGCTGCAGACGCAGCGGGTCATGGC	ATCAGCAGCGGCGGCGGG-------------ACGAGGAGCTGCAGACGCAGCGGGTCATGGC	49	12	del	N/A
161	AGCAGCAGCGGCGGCGGGAGTCCGCAGTCTTACGAGGAGCTGCAGACGCAGCGGGTCATGGC	AGGAGCAGCGGCGGCGGGAGTCCGCAGTCTT-------------GACGCAGCGGGTCATGGC	49	12	del	N/A
162	AGCAGCAGCGGCGGCGGGAGTCCGCAGTCTTACGAGGAGCTGCAGACGCAGCGGGTCATGGC	AGCAGCAGCGGCGGGGGGAGTCCGCAGTCTT-------------GACGCAGCGGGTCATGGC	49	12	del	N/A
163	AGCAGCAGCGGCGGCGGGAGTCCGCAGTCTTACGAGGAGCTGCAGACGCAGCGGGTCATGGC	AGCAGCAGCGGCTGCGGG-------------ACGAGGAGCTGCAGACGCAGCGGGTCATGGC	49	12	del	N/A
164	AGCAGCAGCGGCGGCGGGAGTCCGCAGTCTTACGAGGAGCTGCAGACGCAGCGGGTCATGGC	AACAGCAGCGGCGGCGGGAGTCCGCAGTCTTACGAGGAGCTGCAGACGCAGCGGGTCATGGC	62	12	WT or Sub	N/A
165	AGCAGCAGCGGCGGCGGGAGTCCGCAGTCTTACGAGGAGCTGCAGACGCAGCGGGTCATGGC	AGCAGCA---GCGGCGGGAGTCCGCAGTCTTACGAGGAGCTGCAGACGCAGCGGGTCATGGC	59	12	WT or Sub	N/A
166	AGCAGCAGCGGCGGCGGGAGTCCGCAGTCTTACGAGGAGCTGCAGACGCAGCGGGTCATGGC	AGCGGCAGCGGCGGCGGGAGTCCGCAGTCTT-------------GACGCAGCGGGTCATGGC	49	12	del	N/A
167	AGCAGCAGCGGCGGCGGGAGTCCGCAGTCTTACGAGGAGCTGCAGACGCAGCGGGTCATGGC	AGCAACAGCGGCGGCGGGAGTCCGCAGTCTTACGAGGAGCTGCAGACGCAGCGGGTCATGGC	62	12	WT or Sub	N/A
168	AGCAGCAGCGGCGGCGGGAGTCCGCAGTCTTACGAGGAGCTGCAGACGCAGCGGGTCATGGC	AGCAGCAGCGGCGGCGGGAGTCCGCAGTCTT-------------GACGCAGCGGGTCAAGGC	49	12	del	N/A
169	AGCAGCAGCGGCGGCGGGAGTCCGCAGTCTTACGAGGAGCTGCAGACGCAGCGGGTCATGGC	AGCAGCAGCGGCGGCGGG-------------ACGAGGAGCTGCAGTCGCAGCGGGTCATGGC	49	12	del	N/A
170	AGCAGCAGCGGCGGCGGGAGTCCGCAGTCTTACGAGGAGCTGCAGACGCAGCGGGTCATGGC	AGTAGCAGCGGCGGCGGGAGTCCGCAGTCTTACGAGGAGCTGCAGACGCAGCGGGTCATGGC	62	12	WT or Sub	N/A
171	AGCAGCAGCGGCGGCGGGAGTCCGCAGTCTTACGAGGAGCTGCAGACGCAGCGGGTCATGGC	AGCAGCAGCGGCGGCGGG-------------ACGAGGAGCTGCAGACGCAGCGGGTCAGGGC	49	11	del	N/A
172	AGCAGCAGCGGCGGCGGGAGTCCGCAGTCTTACGAGGAGCTGCAGACGCAGCGGGTCATGGC	AGCAGCAGCGGCGGCGGG-------------ACGACGAACTGCAGACGCAGCGGGTCATGGC	49	11	del	N/A
173	AGCAGCAGCGGCGGCGGGAGTCCGCAGTCTTACGAGGAGCTGCAGACGCAGCGGGTCATGGC	AGCAGCAGCGGCGGCGGG-------------ACGAGGAACTGCTGACGCAGCGGGTCATGGC	49	11	del	N/A
174	AGCAGCAGCGGCGGCGGGAGTCCGCAGTCTTACGAGGAGCTGCAGACGCAGCGGGTCATGGC	AGCAGCAGCGGCGGCGGG-------------ACGAGGAGCTCCAGACGCAGCGGGTCATGGC	49	11	del	N/A
175	AGCAGCAGCGGCGGCGGGAGTCCGCAGTCTTACGAGGAGCTGCAGACGCAGCGGGTCATGGC	AGCAGCAGCGGCGGCGGG-------------ACGAGGCACTGCAGACGCAGCGGGTCATGGC	49	11	del	N/A
176	AGCAGCAGCGGCGGCGGGAGTCCGCAGTCTTACGAGGAGCTGCAGACGCAGCGGGTCATGGC	AGCAGCAGCGGCGGCGGG-------------ACGTGGAGCTGCAGACGCAGCGGGTCATGGC	49	11	del	N/A
177	AGCAGCAGCGGCGGCGGGAGTCCGCAGTCTTACGAGGAGCTGCAGACGCAGCGGGTCATGGC	AGCAGCAGAGGCGGCGGG-------------ACGAGGAGCTGCAGACGCAGCGGGTCATGGC	49	11	del	N/A
178	AGCAGCAGCGGCGGCGGGAGTCCGCAGTCTTACGAGGAGCTGCAGACGCAGCGGGTCATGGC	AGCAGCAGCGGAGGCGGGAGTCCGCAGTCTT-------------GACGCAGCGGGTCATGGC	49	11	del	N/A
179	AGCAGCAGCGGCGGCGGGAGTCCGCAGTCTTACGAGGAGCTGCAGACGCAGCGGGTCATGGC	AGCAGCAGCGGCGGCGGG-------------ACGAGGAGCTGCAGACGCAGCGGGTCAAGGC	49	11	del	N/A
180	AGCAGCAGCGGCGGCGGGAGTCCGCAGTCTTACGAGGAGCTGCAGACGCAGCGGGTCATGGC	AGCAGCAGCGGCGGCGGG-------------ACGAGGATCTGCAGACGCAGCGGGTCATGGC	49	11	del	N/A
181	AGCAGCAGCGGCGGCGGGAGTCCGCAGTCTTACGAGGAGCTGCAGACGCAGCGGGTCATGGC	TGCAGCAGCGGCGGCGGGAGTCCGCAGTCTT-------------GACGCAGCGGGTCATGGC	49	11	del	N/A
182	AGCAGCAGCGGCGGCGGGAGTCCGCAGTCTTACGAGGAGCTGCAGACGCAGCGGGTCATGGC	AGCAGCAGCGGCGGCGGG-------------ACGAGGAGCTGCAGACGCAGCTGGTCATGGC	49	11	del	N/A
183	AGCAGCAGCGGCGGCGGGAGTCCGCAGTCTTACGAGGAGCTGCAGACGCAGCGGGTCATGGC	AGCAGCAGCGGCGGCGGGTGTCCGCAGTCTT-------------GACGCAGCGGGTCATGGC	49	10	del	N/A
184	AGCAGCAGCGGCGGCGGGAGTCCGCAGTCTTACGAGGAGCTGCAGACGCAGCGGGTCATGGC	TGCAGCAGCGGCGGCGGG-------------ACGAGGAGCTGCAGACGCAGCGGGTCATGGC	49	10	del	N/A
185	AGCAGCAGCGGCGGCGGGAGTCCGCAGTCTTACGAGGAGCTGCAGACGCAGCGGGTCATGGC	AGCAGCAGCGGCGGCGGGAGTCCGCAGCCTT-------------GACGCAGCGGGTCATGGC	49	10	del	N/A
186	AGCAGCAGCGGCGGCGGGAGTCCGCAGTCTTACGAGGAGCTGCAGACGCAGCGGGTCATGGC	AGCAGCAGCGGCGGCGGGAGTCCGCAGTCTT-------------GGCGCAGCGGGTCATGGC	49	10	del	N/A
187	AGCAGCAGCGGCGGCGGGAGTCCGCAGTCTTACGAGGAGCTGCAGACGCAGCGGGTCATGGC	AGCAGCAGCGGCGGCGGGAGTCCGCAGTCTTACGAGGAACTGCAGACGCAGCGGGTCATGGC	62	10	WT or Sub	N/A
188	AGCAGCAGCGGCGGCGGGAGTCCGCAGTCTTACGAGGAGCTGCAGACGCAGCGGGTCATGGC	AGCAGCAGCGGCGGCGGGAGACCGCAGTCTT-------------GACGCAGCGGGTCATGGC	49	10	del	N/A
189	AGCAGCAGCGGCGGCGGGAGTCCGCAGTCTTACGAGGAGCTGCAGACGCAGCGGGTCATGGC	AGCAGCAGCGGCGGCGGG-------------ACGAGGAGCTGCAGACGCAGGGGGTCATGGC	49	10	del	N/A
190	AGCAGCAGCGGCGGCGGGAGTCCGCAGTCTTACGAGGAGCTGCAGACGCAGCGGGTCATGGC	AGCAGCAGCGGCGGCGGG-------------ACGAGGAGCTGCATACGCAGCGGGTCATGGC	49	10	del	N/A
191	AGCAGCAGCGGCGGCGGGAGTCCGCAGTCTTACGAGGAGCTGCAGACGCAGCGGGTCATGGC	AGCAGCAGCGGCGGCGGGAG-------------GAGGAGCTGTAGACGCAGCGGGTCATGGC	49	10	del	N/A
192	AGCAGCAGCGGCGGCGGGAGTCCGCAGTCTTACGAGGAGCTGCAGACGCAGCGGGTCATGGC	AGCAGCAGCGGCGGCGGGAGTCCGCAGTCTT-------------GACGCAGCGGGTCATTGC	49	10	del	N/A
193	AGCAGCAGCGGCGGCGGGAGTCCGCAGTCTTACGAGGAGCTGCAGACGCAGCGGGTCATGGC	AGCAGCAGCGGCGGCGGGAG-------------GAGGCGCTGCAGACGCAGCGGGTCATGGC	49	10	del	N/A
194	AGCAGCAGCGGCGGCGGGAGTCCGCAGTCTTACGAGGAGCTGCAGACGCAGCGGGTCATGGC	AGCAGCAGCGGAGGCGGG-------------ACGAGGAGCTGCAGACGCAGCGGGTCATGGC	49	10	del	N/A
195	AGCAGCAGCGGCGGCGGGAGTCCGCAGTCTTACGAGGAGCTGCAGACGCAGCGGGTCATGGC	AGCAGCAGCGGCGGCGGG-------------ACGAGGAGCTGCAGACGCAGCGGGTCACGGC	49	10	del	N/A
196	AGCAGCAGCGGCGGCGGGAGTCCGCAGTCTTACGAGGAGCTGCAGACGCAGCGGGTCATGGC	AGCAGCAGCGGCGGCGGGACTCCGCAGTCTT-------------GACGCAGCGGGTCATGGC	49	10	del	N/A
197	AGCAGCAGCGGCGGCGGGAGTCCGCAGTCTTACGAGGAGCTGCAGACGCAGCGGGTCATGGC	AGCAGCAGCGGCGGCGGG-------------ACGAGGAGGTGCTGACGCAGCGGGTCATGGC	49	9	del	N/A
198	AGCAGCAGCGGCGGCGGGAGTCCGCAGTCTTACGAGGAGCTGCAGACGCAGCGGGTCATGGC	AGCAGCAGCGGCGGCGGG-------------ACGAGGAGCTGCAGACGCAGCGGGCCATGGC	49	9	del	N/A
199	AGCAGCAGCGGCGGCGGGAGTCCGCAGTCTTACGAGGAGCTGCAGACGCAGCGGGTCATGGC	AGCAGCGGCGGCGGCGGGAGTCCGCAGTCTTACGAGGAGCTGCAGACGCAGCGGGTCATGGC	62	9	WT or Sub	N/A
200	AGCAGCAGCGGCGGCGGGAGTCCGCAGTCTTACGAGGAGCTGCAGACGCAGCGGGTCATGGC	AGCAGCAGCGGCGGCGGGAGTCCGCAGTCTT-------------GACGCAGCGGGTCATGGG	49	9	del	N/A
201	AGCAGCAGCGGCGGCGGGAGTCCGCAGTC-TTACGAGGAGCTGCAGACGCAGCGGGTCATGGC	AGCAGCAGCGGCGGCGGGAGTCCGCAGTCGTTACGAGGAGCTGCAGACGCAGCGGGTCATGGC	63	9	Ins	N/A
202	AGCAGCAGCGGCGGCGGGAGTCCGCAGTCTTACGAGGAGCTGCAGACGCAGCGGGTCATGGC	AGCAGCAGCGGCGGCGGGAGTACGCAGTGTT-------------GACGCAGCGGGTCATGGC	49	9	del	N/A
203	AGCAGCAGCGGCGGCGGGAGTCCGCAGTCTTACGAGGAGCTGCAGACGCAGCGGGTCATGGC	AGCAGCAGCGGCGGCGGGAGTCCGTAGTCTTACGAGGAGCTGCAGACGCAGCGGGTCATGGC	62	9	WT or Sub	N/A
204	AGCAGCAGCGGCGGCGGGAGTCCGCAGTCTT-ACGAGGAGCTGCAGACGCAGCGGGTCATGGC	AGCAGCAGCGGCGGCGGGAGTCCGCAGTCTTGACGAGGAGCTGCAGACGCAGCGGGTCATGGC	63	9	Ins	N/A
205	AGCAGCAGCGGCGGCGGGAGTCCGCAGTCTTACGAGGAGCTGCAGACGCAGCGGGTCATGGC	AGCAGCAGCGGCTGCGGGAGTCCGCAGTCTT-------------GACGCAGCGGGTCATGGC	49	9	del	N/A
206	AGCAGCAGCGGCGGCGGGAGTCCGCAGTCTTACGAGGAGCTGCAGACGCAGCGGGTCATGGC	AGCAGCAGCGGCGGCGGGAGTCCGCAGTTTT-------------GACGCAGCGGGTCATGGC	49	9	del	N/A
207	AGCAGCAGCGGCGGCGGGAGTCCGCAGTCTTACGAGGAGCTGCAGACGCAGCGGGTCATGGC	AGCAGCAGCGGCGGCGGGAGTCCGCAGTCTT-------------GACGCAGCTGGTCATGGC	49	9	del	N/A
208	AGCAGCAGCGGCGGCGGGAGTCCGCAGTCTTACGAGGAGCTGCAGACGCAGCGGGTCATGGC	AGCAGCAGCGGCGGCGGG-------------ACTAGGAACTGCAGACGCAGCGGGTCATGGC	49	9	del	N/A
209	AGCAGCAGCGGCGGCGGGAGTCCGCAGTCTTACGAGGAGCTGCAGACGCAGCGGGTCATGGC	AGCAGCAGCGGCGGCGGG-------------ACGAGGAGCTGCAGACGCAGCGGGTCATGGG	49	9	del	N/A
210	AGCAGCAGCGGCGGCGGGAGTCCGCAGTCTTACGAGGAGCTGCAGACGCAGCGGGTCATGGC	AGGAGCAGCGGCGGCGGG-------------ACGAGGAGCTGCAGACGCAGCGGGTCATGGC	49	9	del	N/A
211	AGCAGCAGCGGCGGCGGGAGTCCGCAGTCTTACGAGGAGCTGCAGACGCAGCGGGTCATGGC	AGCAGCAGCGGCGGCGGG-------------ACGAGGAGCTGCAGACGCTGCGGGTCATGGC	49	8	del	N/A
212	AGCAGCAGCGGCGGCGGGAGTCCGCAGTCTTACGAGGAGCTGCAGACGCAGCGGGTCATGGC	AGCAGCAGCGGCGGCAGGAGTCCGCAGTCTTACGAGGAGCTGCAGACGCAGCGGGTCATGGC	62	8	WT or Sub	N/A
213	AGCAGCAGCGGCGGCGGGAGTCCGCAGTCTTACGAGGAGCTGCAGACGCAGCGGGTCATGGC	AGCGGCAGCGGCGGCGGG-------------ACGAGGAGCTGCAGACGCAGCGGGTCATGGC	49	8	del	N/A
214	AGCAGCAGCGGCGGCGGGAGTCCGCAGTCTTACGAGGAGCTGCAGACGCAGCGGGTCATGGC	AGCAGCAGCGGCGGCGGG-------------ACGAGGAGCTGCAGACGCAGCGGGTCATTGC	49	8	del	N/A
215	AGCAGCAGCGGCGGCGGGAGTCCGCAGTCTTACGAGGAGCTGCAGACGCAGCGGGTCATGGC	AGCAGCAGCGGCGGCGGGAGTCCGCAGTCTT-------------GACGCAGGGGGTCATGGC	49	8	del	N/A
216	AGCAGCAGCGGCGGCGGGAGTCCGCAGTCTTACGAGGAGCTGCAGACGCAGCGGGTCATGGC	AGCAGCAGCGGCGGCGGGAGTACGAAGTGTT-------------GACGCAGCGGGTCATGGC	49	8	del	N/A
217	AGCAGCAGCGGCGGCGGGAGTCCGCAGTCTTACGAGGAGCTGCAGACGCAGCGGGTCATGGC	AGCAGCAGCGGCGGCGGGAGTCCGCAGTCTT-------------GACTCAGCGGGTCATGGC	49	8	del	N/A
218	AGCAGCAGCGGCGGCGGGAGTCCGCAGTCTTACGAGGAGCTGCAGACGCAGCGGGTCATGGC	AGCAGCAGCGGCGGC-GGAGTCCGCAGTCTT-------------GACGCAGCGGGTCATGGC	48	8	del	N/A
219	AGCAGCAGCGGCGGCGGGAGTCCGCAGTCTTACGAGGAGCTGCAGACGCAGCGGGTCATGGC	AGCAGCAGCGGCGGCGGG-------------ACGAGGAGCTGCAAACGCAGCGGGTCATGGC	49	8	del	N/A
220	AGCAGCAGCGGCGGCGGGAGTCCGCAGTCTTACGAGGAGCTGCAGACGCAGCGGGTCATGGC	AGCAGCAGCGGCGGCGGG-------------ACGAGGAGCTTCAGACGCAGCGGGTCATGGC	49	8	del	N/A
221	AGCAGCAGCGGCGGCGGGAGTCCGCAGTCTTACGAGGAGCTGCAGACGCAGCGGGTCATGGC	AGCAGCTGCGGCGGCGGGAGTCCGCAGTCTT-------------GACGCAGCGGGTCATGGC	49	8	del	N/A
222	AGCAGCAGCGGCGGCGGGAGTCCGCAGTCTTACGAGGAGCTGCAGACGCAGCGGGTCATGGC	AGCAGCAGCGGCGGCGGGAGCCCGCAGTCTT-------------GACGCAGCGGGTCATGGC	49	8	del	N/A
223	AGCAGCAGCGGCGGCGGGAGTCCGCAGTCTTACGAGGAGCTGCAGACGCAGCGGGTCATGGC	AGCAGCAGCGGCGGCGGG-------------ACGAGGAGCTGCAGAAGCAGCGGGTCATGGC	49	8	del	N/A
224	AGCAGCAGCGGCGGCGGGAGTCCGCAGTCTTACGAGGAGCTGCAGACGCAGCGGGTCATGGC	AGCAGCAGCGGCGGCGGGAGTCCGCAGTCTGACGAGGAGCTGCAGACGCAGCGGGTCATGGC	62	7	WT or Sub	N/A
225	AGCAGCAGCGGCGGCGGGAGTCCGCAGTCTTACGAGGAGCTGCAGACGCAGCGGGTCATGGC	ATCAGCAGCGGCGGCGGGAGTCCGCAGTCTT-------------GACGCAGCGGGTCATGGC	49	7	del	N/A
226	AGCAGCAGCGGCGGCGGGAGTCCGCAGTCTTACGAGGAGCTGCAGACGCAGCGGGTCATGGC	AGCAGCAGGGGCGGCGGG-------------ACGAGGAGCTGCAGACGCAGCGGGTCATGGC	49	7	del	N/A
227	AGCAGCAGCGGCGGCGGGAGTCCGCAGTCTTACGAGGAGCTGCAGACGCAGCGGGTCATGGC	AGCAGCAGCGGCGGCGGGAGTCCGCAGTCTT-------------GACGAAGCGGGTCATGGC	49	7	del	N/A
228	AGCAGCAGCGGCGGCGGGAGTCCGCAGTCTTACGAGGAGCTGCAGACGCAGCGGGTCATGGC	AGCAGCAGCGGTGGCGGGAGTCCGCAGTCTTACGAGGAGCTGCAGACGCAGCGGGTCATGGC	62	7	WT or Sub	N/A
229	AGCAGCAGCGGCGGCGGGAGTCCGCAGTCTTACGAGGAGCTGCAGACGCAGCGGGTCATGGC	AGCAGAAGCGGCGGCGGG-------------ACGAGGAGCTGCAGACGCAGCGGGTCATGGC	49	7	del	N/A
230	AGCAGCAGCGGCGGCGGGAGTCCGCAGTCTTACGAGGAGCTGCAGACGCAGCGGGTCATGGC	AGCAGGAGCGGCGGCGGGAGTCCGCAGTCTT-------------GACGCAGCGGGTCATGGC	49	7	del	N/A
231	AGCAGCAGCGGCGGCGGGAGTCCGCAGTCTTACGAGGAGCTGCAGACGCAGCGGGTCATGGC	AGCAGCAGCGGCGGCGGG-------------ACGAGGAGCTGCAGACGCAGCGGGTCTTGGC	49	7	del	N/A
232	AGCAGCAGCGGCGGCGGGAGTCCGCAGTCTTACGAGGAGCTGCAGACGCAGCGGGTCATGGC	AGCAGCAGCGGCGGCGGGAGTCCGCAGTCTTACGAGGAGCTGCAGACGCAGCGGGTCATGGA	62	7	WT or Sub	N/A
233	AGCAGCAGCGGCGGCGGGAGTCCGCAGTCTTACGAGGAGCTGCAGACGCAGCGGGTCATGGC	AGCAGCAGCGGCGGCGGGAG-------------GAGGAGCTGTTGACGCAGCGGGTCATGGC	49	7	del	N/A
234	AGCAGCAGCGGCGGCGGGAGTCCGCAGTCTTACGAGGAGCTGCAGACGCAGCGGGTCATGGC	AGCAGCAGCGGCGGCGGG-------------ACGAGGAGCTGTTGACGCAGCGGGTCATGGC	49	7	del	N/A
235	AGCAGCAGCGGCGGCGGGAGTCCGCAGTCTTACGAGGAGCTGCAGACGCAGCGGGTCATGGC	AGCAGCAGCGGCGGCGGG-------------ACGAGGAGCTGCAGACGCAGCGGGACATGGC	49	7	del	N/A
236	AGCAGCAGCGGCGGCGGGAGTCCGCAGTCTTACGAGGAGCTGCAGACGCAGCGGGTCATGGC	AGCAGCAGCGGCGGCGGGAGTCCGCGGTGTT-------------GACGCAGCGGGTCATGGC	49	7	del	N/A
237	AGCAGCA---GCGGCGGCGGGAGTCCGCAGTCTTACGAGGAGCTGCAGACGCAGCGGGTCATGGC	AGCAGCAGCGGCGGCGGCGGGAGTCCGCAGTCTT-------------GACGCAGCGGGTCATGGC	52	7	del	N/A
238	AGCAGCAGCGGCGGCGGGAGTCCGCAGTCTTACGAGGAGCTGCAGACGCAGCGGGTCATGGC	AGCAGCAGCGGCGGCGGG-------------ACGACGAGCTGCTGACGCAGCGGGTCATGGC	49	7	del	N/A
239	AGCAGCAGCGGCGGCGGGAGTCCGCAGTCTTACGAGGAGCTGCAGACGCAGCGGGTCATGGC	AGCAGCAGCGGCGGCGGGAGGAGGCAGTCTT-------------GACGCAGCGGGTCATGGC	49	7	del	N/A
240	AGCAGCAGCGGCGGCGGGAGTCCGCAGTCTTACGAGGAGCTGCAGACGCAGCGGGTCATGGC	AGCAGCAGCGGCGGCGGGAGTCCGCAGTCTTACGAGGAGCTGCAGGCGCAGCGGGTCATGGC	62	7	WT or Sub	N/A
241	AGCAGCAGCGGCGGCGGGAGTCCGCAGTCTTACGAGGAGCTGCAGACGCAGCGGGTCATGGC	AGCAGCAGGGGCGGCGGGAGTCCGCAGTCTT-------------GACGCAGCGGGTCATGGC	49	7	del	N/A
242	AGCAGCAGCGGCGGCGGGAGTCCGCAGTCTTACGAGGAGCTGCAGACGCAGCGGGTCATGGC	AGCAGCAGCGGCGGCGGG-------------ACGAGGCGCTGTTGACGCAGCGGGTCATGGC	49	7	del	N/A
243	AGCAGCAGCGGCGGCGGGAGTCCGCAGTCTTACGAGGAGCTGCAGACGCAGCGGGTCATGGC	AGCAGCAGCGGCGGCGGGAGTCCGCAGTCTT-------------GACGGAGCGGGTCATGGC	49	7	del	N/A
244	AGCAGCAGCGGCGGCGGGAGTCCGCAGTCTTACGAGGAGCTGCAGACGCAGCGGGTCATGGC	AGAAGCAGCGGCGGCGGGAGTCCGCAGTCTT-------------GACGCAGCGGGTCATGGC	49	7	del	N/A
245	AGCAGCAGCGGCGGCGGGAGTCCGCAGTCTTACGAGGAGCTGCAGACGCAGCGGGTCATGGC	AGCAGCAGCGGCGGCGGGAGTCCTCAGTCTT-------------GACGCAGCGGGTCATGGC	49	6	del	N/A
246	AGCAGCAGCGGCGGCGGGAGTCCGCAGTCTTACGAGGAGCTGCAGACGCAGCGGGTCATGGC	AGCAGCAGCGGCGGCGGGAG-------------GCGGAGCTGCAGACGCAGCGGGTCATGGC	49	6	del	N/A
247	AGCAGCAGCGGCGGCGGGAGTCCGCAGTCTTACGAGGAGCTGCAGACGCAGCGGGTCATGGC	AGCAGCAGCGGCGGCAGG-------------ACGAGGAGCTACAGACGCAGCGGGTCATGGC	49	6	del	N/A
248	AGCAGCAGCGGCGGCGGGAGTCCGCAGTCTTACGAGGAGCTGCAGACGCAGCGGGTCATGGC	AGCAGCAGCGGCGGCGGGAGTCCGCAGTCTT-------------GACGCTGCGGGTCATGGC	49	6	del	N/A
249	AGCAGCAGCGGCGGCGGGAGTCCGCAGTCTTACGAGGAGCTGCAGACGCAGCGGGTCATGGC	AGCAGCAGCGGCGGCGGGAGTCCGCAGTCTTATGAGGAGCTGCAGACGCAGCGGGTCATGGC	62	6	WT or Sub	N/A
250	AGCAGCAGCGGCGGCGGGAGTCCGCAGTCTTACGAGGAGCTGCAGACGCAGCGGGTCATGGC	AGCAGCAGCGGCGGCGGG-------------ACGACGCGCTGCAGACGCAGCGGGTCATGGC	49	6	del	N/A
251	AGCAGCAGCGGCGGCGGGAGTCCGCAGTC-TTACGAGGAGCTGCAGACGCAGCGGGTCATGGC	AGCAGCAGCGGCGGCGGGAGTCCACAGTCTTTACGAGGAGCTGCAGACGCAGCGGGTCATGGC	63	6	Ins	N/A
252	AGCAGCAGCGGCGGCGGGAGTCCGCAGTCTTACGAGGAGCTGCAGACGCAGCGGGTCATGGC	AGCAGCAGCGGCGGCGGGAGTCCGCA-------------CTCCTGACGCAGCGGGTCATGGC	49	6	del	N/A
253	AGCAGCAGCGGCGGCGGGAGTCCGCAGTCTTACGAGGAGCTGCAGACGCAGCGGGTCATGGC	AGCAGCAGCGGCGGCGGGAGTCCGCAGTCGGACGAGGAGCTGCAGACGCAGCGGGTCATGGC	62	6	WT or Sub	N/A
254	AGCAGCAGCGGCGGCGGGAGTCCGCAGTCTTACGAGGAGCTGCAGACGCAGCGGGTCATGGC	CGCAGCAGCGGCGGCGGGAGTCCGCAGTCTT-------------GACGCAGCGGGTCATGGC	49	6	del	N/A
255	AGCAGCAGCGGCGGCGGGAGTCCGCAGTCTTACGAGGAGCTGCAGACGCAGCGGGTCATGGC	AGCAGCAGCGGCGGCGGGAGGCCGCGGTGTT-------------GACGCAGCGGGTCATGGC	49	6	del	N/A
256	AGCAGCAGCGGCGGCGGGAGTCCGCAGTCTTACGAGGAGCTGCAGACGCAGCGGGTCATGGC	AGCAGCAGCGGCGGCGGG-------------GCGAGGAGCTGCAGACGCAGCGGGTCATGGC	49	6	del	N/A
257	AGCAGCAGCGGCGGCGGGAGTCCGCAGTC-TTACGAGGAGCTGCAGACGCAGCGGGTCATGGC	AGTAGCAGCGGCGGCGGGAGTCCGCAGTCTTTACGAGGAGCTGCAGACGCAGCGGGTCATGGC	63	6	Ins	N/A
258	AGCAGCAGCGGCGGCGGGAGTCCGCAGTCTTACGAGGAGCTGCAGACGCAGCGGGTCATGGC	AGCAGCAGCGGCGGCGGG-------------ACGAGGCGGTGCAGACGCAGCGGGTCATGGC	49	6	del	N/A
259	AGCAGCAGCGGCGGCGGGAGTCCGCAGTCTTACGAGGAGCTGCAGACGCAGCGGGTCATGGC	AGCAGCAGCGGCGGCGGGAGTCCGCAGTCTT-------------GACGCATCGGGTCATGGC	49	6	del	N/A
260	AGCAGCAGCGGCGGCGGGAGTCCGCAGTCTTACGAGGAGCTGCAGACGCAGCGGGTCATGGC	AGCAGCAGCGGCGGAGGG-------------ACGAGGAGCTGCAGACGCAGCGGGTCATGGC	49	6	del	N/A
261	AGCAGCAGCGGCGGCGGGAGTCCGCAGTCTTACGAGGAGCTGCAGACGCAGCGGGTCATGGC	AGCAGCAGCGGCGGCGGGAG-------------GAGGAACTCCAGACGCAGCGGGTCATGGC	49	6	del	N/A
262	AGCAGCAGCGGCGGCGGGAGTCCGCAGTCTTACGAGGAGCTGCAGACGCAGCGGGTCATGGC	AGCAGCAGCGGCGGCGGGAGGCGGCAGTCTT-------------GACGCAGCGGGTCATGGC	49	6	del	N/A
263	AGCAGCAGCGGCGGCGGGAGTCCGCAGTCTTACGAGGAGCTGCAGACGCAGCGGGTCATGGC	AGCAGCAGCGGCGGCGGG-------------ACGAGTAGCTGCAGACGCAGCGGGTCATGGC	49	6	del	N/A
264	AGCAGCAGCGGCGGCGGGAGTCCGCAGTCTTACGAGGAGCTGCAGACGCAGCGGGTCATGGC	AGCAGCAGCGGCGGCGGG-------------ACGAGGAGCTGCCGACGCAGCGGGTCATGGC	49	6	del	N/A
265	AGCAGCAGCGGCGGCGGGAGTCCGCAGTCTTACGAGGAGCTGCAGACGCAGCGGGTCATGGC	AGCAGCAGCGGCGGCGGGAGTCCGAAGTGTT-------------GACGCAGCGGGTCATGGC	49	6	del	N/A
266	AGCAGCAGCGGCGGCGGGAGTCCGCAGTCTTACGAGGAGCTGCAGACGCAGCGGGTCATGGC	AGCAGCAGCGGCGGCGGG-------------ACGAGGAGCTGCAGGCGCAGCGGGTCATGGC	49	6	del	N/A
267	AGCAGCAGCGGCGGCGGGAGTCCGCAGTC-TTACGAGGAGCTGCAGACGCAGCGGGTCATGGC	AGCAGCAGTGGCGGCGGGAGTCCGCAGTCTTTACGAGGAGCTGCAGACGCAGCGGGTCATGGC	63	5	Ins	N/A
268	AGCAGCAGCGGCGGCGGGAGTCCGCAGTCTTACGAGGAGCTGCAGACGCAGCGGGTCATGGC	AGCAGCAGCGGCGGCGGGAGTCCGCAGTCTTACGGGGAGCTGCAGACGCAGCGGGTCATGGC	62	5	WT or Sub	N/A
269	AGCAGCAGCGGCGGCGGGAGTCCGCAGTCTTACGAGGAGCTGCAGACGCAGCGGGTCATGGC	AGCAGCAGCGGCGGCGGGAGTCCGCAGTC-------------CAGACGCAGCGGGTCATGGC	49	5	del	N/A
270	AGCAGCAGCGGCGGCGGGAGTCCGCAGTCTTACGAGGAGCTGCAGACGCAGCGGGTCATGGC	AGCAGCAGCGGCGGCGGGAGTCCCCAGTCTT-------------GACGCAGCGGGTCATGGC	49	5	del	N/A
271	AGCAGCAGCGGCGGCGGGAGTCCGCAGTCTTACGAGGAGCTGCAGACGCAGCGGGTCATGGC	AGCAGCAGCGGCGGCGGGAGTACGCA-------------CTCCTGACGCAGCGGGTCATGGC	49	5	del	N/A
272	AGCAGCAGCGGCGGCGGGAGTCCGCAGTCTTACGAGGAGCTGCAGACGCAGCGGGTCATGGC	AGCAGCAGCGGCGGCGGG-------------ACGCGGAGCTGTAGACGCAGCGGGTCATGGC	49	5	del	N/A
273	AGCAGCAGCGGCGGCGGGAGTCCGCAGTCTTACGAGGAGCTGCAGACGCAGCGGGTCATGGC	AGCAGCAGCGGCGGCGGTAGTCCGCAGTCTTACGAGGAGCTGCAGACGCAGCGGGTCATGGC	62	5	WT or Sub	N/A
274	AGCAGCAGCGGCGGCGGGAGTCCGCAGTCTTACGAGGAGCTGCAGACGCAGCGGGTCATGGC	AGCAGCAGCGGCGGCGGG-------------ACGAGGCGCTGCTGACGCAGCGGGTCATGGC	49	5	del	N/A
275	AGCAGCAGCGGCGGCGGGAGTCCGCAGTCTTACGAGGAGCTGCAGACGCAGCGGGTCATGGC	AGCAGCCGCGGCGGCGGG-------------ACGAGGAGCTGCAGACGCAGCGGGTCATGGC	49	5	del	N/A
276	AGCAGCAGCGGCGGCGGGAGTCCGCAGTCTTACGAGGAGCTGCAGACGCAGCGGGTCATGGC	AGCAGCAGCGGCGGCGGG-------------ACGAGGAGCTGCAGACGCCGCGGGTCATGGC	49	5	del	N/A
277	AGCAGCAGCGGCGGCGGGAGTCCGCAGTCTTACGAGGAGCTGCAGACGCAGCGGGTCATGGC	AGCAGCAGCGGCGGCGGG-------------ACGAGGAGATGCAGACGCAGCGGGTCATGGC	49	5	del	N/A
278	AGCAGCAGCGGCGGCGGGAGTCCGCAGTCTTACGAGGAGCTGCAGACGCAGCGGGTCATGGC	AGCAGCAGCGGCGGCGGGAG-------------GAGGAGCTGCTGACGCAGCGGGTCATGGC	49	5	del	N/A
279	AGCAGCAGCGGCGGCGGGAGTCCGCAGTCTTACGAGGAGCTGCAGACGCAGCGGGTCATGGC	AGCAGCAGCGGCGGCGGG-------------ACGAGGAGGTGTAGACGCAGCGGGTCATGGC	49	5	del	N/A
280	AGCAGCAGCGGCGGCGGGAGTCCGCAGTCTTACGAGGAGCTGCAGACGCAGCGGGTCATGGC	AGCAGCAGCGGCGGCGGGAGGCCGAAGTCTT-------------GACGCAGCGGGTCATGGC	49	5	del	N/A
281	AGCAGCAGCGGCGGCGGGAGTCCGCAGTCTTACGAGGAGCTGCAGACGCAGCGGGTCATGGC	AGCAGAAGCGGCGGCGGGAGTCCGCAGTCTT-------------GACGCAGCGGGTCATGGC	49	5	del	N/A
282	AGCAGCAGCGGCGGCGG-GAGTCCGCAGTCTTACGAGGAGCTGCAGACGCAGCGGGTCATGGC	AGCAGCAGCGGCGGCGGCGGG-----------ACGAGGAGCTGCAGACGCAGCGGGTCATGGC	52	5	del	N/A
283	AGCAGCAGCGGCGGCGGGAGTCCGCAGTCTTACGAGGAGCTGCAGACGCAGCGGGTCATGGC	AGCAGCAGCGTCGGCGGGAGTCCGCAGTCTT-------------GACGCAGCGGGTCATGGC	49	5	del	N/A
284	AGCAGCAGCGGCGGCGGGAGTCCGCAGTCTTACGAGGAGCTGCAGACGCAGCGGGTCATGGC	AGCAGCAGCGGCGGCGGGAGTCCGCAGTCTT-------------GACGCAGAGGGTCATGGC	49	5	del	N/A
285	AGCAGCAGCGGCGGCGGGAGTCCGCAGTCTTACGAGGAGCTGCAGACGCAGCGGGTCATGGC	AGCAGCAGCGGCGGCGGGAGTCCGCAGTCTT-------------GACGCAGCGTGTCATGGC	49	5	del	N/A
286	AGCAGCAGCGGCGGCGGGAGTCCGCAGTCTTACGAGGAGCTGCAGACGCAGCGGGTCATGGC	AGCAGCAGCGGCGGCGGGAGTAGGCAGTCTT-------------GACGCAGCGGGTCATGGC	49	5	del	N/A
287	AGCAGCAGCGGCGGCGGGAGTCCGCAGTC-TTACGAGGAGCTGCAGACGCAGCGGGTCATGGC	AGCAGCAGCGGCGGCGGGAGTCCGCAGTCTTTACGAGGAGCTGCAGACGCAGCGGGTCATGTC	63	5	Ins	N/A
288	AGCAGCAGCGGCGGCGGGAGTCCGCAGTCTTACGAGGAGCTGCAGACGCAGCGGGTCATGGC	AGCAGCAGAGGCGGCGGGAGTCCGCAGTCTT-------------GACGCAGCGGGTCATGGC	49	5	del	N/A
289	AGCAGCAGCGGCGGCGGGAGTCCGCAGTCTTACGAGGAGCTGCAGACGCAGCGGGTCATGGC	AGCAGCAGCGGCGGCGGGAGTCCGCAGTCTT-------------GAAGCAGCGGGTCATGGC	49	5	del	N/A
290	AGCAGCAGCGGCGGCGGGAGTCCGCAGTCTTACGAGGAGCTGCAGACGCAGCGGGTCATGGC	AGCAGCAGCGGCGGCGGGAGTCCGCAGACTT-------------GACGCAGCGGGTCATGGC	49	5	del	N/A
291	AGCAGCAGCGGCGGCGGGAGTCCGCAGTCTTACGAGGAGCTGCAGACGCAGCGGGTCATGGC	AGCAGCAGCGGCGGCGGGAGTCCGCAGTCTT-------------GACGCAGCGGGGCATGGC	49	5	del	N/A
292	AGCAGCAGCGGCGGCGGGAGTCCGCAGTCTTACGAGGAGCTGCAGACGCAGCGGGTCATGGC	AGCAGCCGCGGCGGCGGGAGTCCGCAGTCTT-------------GACGCAGCGGGTCATGGC	49	5	del	N/A
293	AGCAGCAGCGGCGGCGGGAGTCCGCAGTCTTACGAGGAGCTGCAGACGCAGCGGGTCATGGC	AGCAGCAGCGGCGGCGGG-------------ACGAGGAGCTGCAGACGCAGCGGCTCATGGC	49	5	del	N/A
294	AGCAGCAGCGGCGGCGGGAGTCCGCAGTCTTACGAGGAGCTGCAGACGCAGCGGGTCATGGC	AGCCGCAGCGGCGGCGGGAGTCCGCAGTCTT-------------GACGCAGCGGGTCATGGC	49	5	del	N/A
295	AGCAGCAGCGGCGGCGGGAGTCCGCAGTCT-TACGAGGAGCTGCAGACGCAGCGGGTCATGGC	AGCAGCAGCGGCGGCGGGAGTCCGCAGTCTGTACGAGGAGCTGCAGACGCAGCGGGTCATGGC	63	5	Ins	N/A
296	AGCAGCAGCGGCGGCGGGAGTCCGCAGTCTTACGAGGAGCTGCAGACGCAGCGGGTCATGGC	AGCAGCAGCGGCGGCGGGAGTACGCAGTC-------------CTGACGCAGCGGGTCATGGC	49	5	del	N/A
297	AGCAGCAGCGGCGGCGGGAGTCCGCAGTCTTACGAGGAGCTGCAGACGCAGCGGGTCATGGC	AGCAGCAGCGGCGGCGGGAG-------------GAGGAAGTGCAGACGCAGCGGGTCATGGC	49	5	del	N/A
298	AGCAGCAGCGGCGGCGGGAGTCCGCAGTCTTACGAGGAGCTGCAGACGCAGCGGGTCATGGC	AGCAGCAGCGGCGGCGGG-------------ACGAGGAGCTGCAGACGCAGCGTGTCATGGC	49	5	del	N/A
299	AGCAGCAGCGGCGGCGGGAGTCCGCAGTCTTACGAGGAGCTGCAGACGCAGCGGGTCATGGC	AGCAGCAGCGGCGGCGGGAGTCCGCAGTCTTACGAGGAGCCGCAGACGCAGCGGGTCATGGC	62	5	WT or Sub	N/A
300	AGCAGCAGCGGCGGCGGGAGTCCGCAGTCTTACGAGGAGCTGCAGACGCAGCGGGTCATGGC	AGCAGCAGCGGCGGCGGGAGTCCGCAGTCTTACGAGGAGGTGCAGACGCAGCGGGTCATGGC	62	5	WT or Sub	N/A
301	AGCAGCAGCGGCGGCGGGAGTCCGCAGTCTTACGAGGAGCTGCAGACGCAGCGGGTCATGGC	AGCAGCAGCGGCGGCGGGAGTCCGCAGTCTT-------------GCCGCAGCGGGTCATGGC	49	5	del	N/A
302	AGCAGCAGCGGCGGCGGGAGTCCGCAGTCTTACGAGGAGCTGCAGACGCAGCGGGTCATGGC	AGCAGCAGCGGCGGCCGGAGTCCGCAGTCTT-------------GACGCAGCGGGTCATGGC	49	5	del	N/A
303	AGCAGCAGCGGCGGCGGGAGTCCGCAGTCTTACGAGGAGCTGCAGACGCAGCGGGTCATGGC	AGCAGCAGCGGCGGCGGGAGTACGCAGTCT-------------AGACGCAGCGGGTCATGGC	49	5	del	N/A
304	AGCAGCAGCGGCGGCGGGAGTCCGCAGTCTTACGAGGAGCTGCAGACGCAGCGGGTCATGGC	AGCAGCAGCGGCGGCGGGAGTACGCGGTCTT-------------GACGCAGCGGGTCATGGC	49	5	del	N/A
305	AGCAGCAGCGGCGGCGGGAGTCCGCAGTCTTACGAGGAGCTGCAGACGCAGCGGGTCATGGC	AGCAGCAGCGGCGGCGGGAGTCCGCAGTCTTACGAGGGGCTGCAGACGCAGCGGGTCATGGC	62	4	WT or Sub	N/A
306	AGCAGCAGCGGCGGCGGGAGTCCGCAGTCTTACGAGGAGCTGCAGACGCAGCGGGTCATGGC	AGCAGCAGCGGCGGCGGGAG-------------GACGAGCTGCAGACGCAGCGGGTCATGGC	49	4	del	N/A
307	AGCAGCAGCGGCGGCGGGAGTCCGCAGTCTTACGAGGAGCTGCAGACGCAGCGGGTCATGGC	AGCAGCAGCGGCGGCGGG-------------ACTACGAACTGCTGACGCAGCGGGTCATGGC	49	4	del	N/A
308	AGCAGCAGCGGCGGCGGGAGTCCGCAGTC-TTACGAGGAGCTGCAGACGCAGCGGGTCATGGC	AACAGCAGCGGCGGCGGGAGTCCGCAGTCTTTACGAGGAGCTGCAGACGCAGCGGGTCATGGC	63	4	Ins	N/A
309	AGCAGCAGCGGCGGCGGGAGTCCGCAGTCTTACGAGGAGCTGCAGACGCAGCGGGTCATGGC	AGCAGCAGCGGCGGCGGG-------------ACGAGGAACTCCAGACGCAGCGGGTCATGGC	49	4	del	N/A
310	AGCAGCAGCGGCGGCGGGAGTCCGCAGTCTTACGAGGAGCTGCAGACGCAGCGGGTCATGGC	AGCAGCAGCGGCGGCGGG-------------ACGAGGAGCTGCAGCCGCAGCGGGTCATGGC	49	4	del	N/A
311	AGCAGCAGCGGCGGCGGGAGTCCGCAGTCTTACGAGGAGCTGCAGACGCAGCGGGTCATGGC	AGCAGCAGCGGCGGCGGGAGTCCGCAGTCTTACGAGGAGCTGCGGACGCAGCGGGTCATGGC	62	4	WT or Sub	N/A
312	AGCAGCAGCGGCGGCGGGAGTCCGCAGTCTTACGAGGAGCTGCAGACGCAGCGGGTCATGGC	AGCAGCAGCGGCGGAGGGAGTCCGCAGTCTT-------------GACGCAGCGGGTCATGGC	49	4	del	N/A
313	AGCAGCAGCGGCGGCGGGAGTCCGCAGTC-TTACGAGGAGCTGCAGACGCAGCGGGTCATGGC	AGCAGCAGCGGCGGCGGGAGTCCGCAGGCTTTACGAGGAGCTGCAGACGCAGCGGGTCATGGC	63	4	Ins	N/A
314	AGCAGCAGCGGCGGCGGGAGTCCGCAGTCTTACGAGGAGCTGCAGACGCAGCGGGTCATGGC	AGCAGCAGCGGCGGCGGGAG-------------GAGGAGGTGCTGACGCAGCGGGTCATGGC	49	4	del	N/A
315	AGCAGCAGCGGCGGCGGGAGTCCGCAGTCTTACGAGGAGCTGCAGACGCAGCGGGTCATGGC	AGCAGCAGCGGCGGCGGGAGTCCGCAGTATT-------------GACGCAGCGGGTCATGGC	49	4	del	N/A
316	AGCAGCAGCGGCGGCGGGAGTCCGCAGTCTTACGAGGAGCTGCAGACGCAGCGGGTCATGGC	AGCAGCAGCGGCGGCGGGAGTCCGCAGTCTTACTAGGAGCTGCAGACGCAGCGGGTCATGGC	62	4	WT or Sub	N/A
317	AGCAGCAGCGGCGGCGGGAGTCCGCAGTCTTACGAGGAGCTGCAGACGCAGCGGGTCATGGC	AGCAGCAGCGGCGGCGGGAGTCCGCAGTCTTACGAGGAGCTGCAGACGCAGCGGATCATGGC	62	4	WT or Sub	N/A
318	AGCAGCAGCGGCGGCGGGAGTCCGCAGTCTTACGAGGAGCTGCAGACGCAGCGGGTCATGGC	AGCAGCAGCGGCGGCGGGGGTCCGCAGTCTT-------------GACGCAGCGGGTCATGGC	49	4	del	N/A
319	AGCAGCAGCGGCGGCGGGAGTCCGCAGTCTTACGAGGAGCTGCAGACGCAGCGGGTCATGGC	AGCAGCAGCGGCGGCGAGAGTCCGCAGTCTTACGAGGAGCTGCAGACGCAGCGGGTCATGGC	62	4	WT or Sub	N/A
320	AGCAGCAGCGGCGGCGGGAGTCCGCAGTCTTACGAGGAGCTGCAGACGCAGCGGGTCATGGC	AGCAGCAGCGGCGGCGGGAGTCGGCGGTCTT-------------GACGCAGCGGGTCATGGC	49	4	del	N/A
321	AGCAGCAGCGGCGGCGGGAGTCCGCAGTCTTACGAGGAGCTGCAGACGCAGCGGGTCATGGC	AGCAGCAGCGGCGGCGGGAGGCCGCAGTCTTACGAGGAGCTGCAGACGCAGCGGGTCATGGC	62	4	WT or Sub	N/A
322	AGCAGCAGCGGCGGCGGGAGTCCGCAGTCTTACGAGGAGCTGCAGACGCAGCGGGTCATGGC	AGCAGCAGCGGCGGCGGGAGTCCGCAGTCTTACGCGGAGCTGCAGACGCAGCGGGTCATGGC	62	4	WT or Sub	N/A
323	AGCAGCAGCGGCGGCGGGAGTCCGCAGTCTTACGAGGAGCTGCAGACGCAGCGGGTCATGGC	AGCAGCAGCGGCGGCGGGAGGCCGCGGTCTT-------------GACGCAGCGGGTCATGGC	49	4	del	N/A
324	AGCAGCAGCGGCGGCGGGAGTCCGCAGTCTTACGAGGAGCTGCAGACGCAGCGGGTCATGGC	AGCAGCAGCGGCGGCGGGAGTCCGCAGTCTTACGACGAGCTGCAGACGCAGCGGGTCATGGC	62	4	WT or Sub	N/A
325	AGCAGCAGCGGCGGCGGGAGTCCGCAGTCTTACGAGGAGCTGCAGACGCAGCGGGTCATGGC	AGCAGCAGCGGCGGCGGGAGTCCGCAGTCTTACGAGGAGCTGCAGATGCAGCGGGTCATGGC	62	4	WT or Sub	N/A
326	AGCAGCAGCGGCGGCGGGAGTCCGCAGTCTTACGAGGAGCTGCAGACGCAGCGGGTCATGGC	AGCAGCAGCGGCGGCGGGAGTCCGCGCTCTT-------------GACGCAGCGGGTCATGGC	49	4	del	N/A
327	AGCAGCAGCGGCGGCGGGAGTCCGCAGTCTTACGAGGAGCTGCAGACGCAGCGGGTCATGGC	AGCAGCAGCGGCGGCGGG-------------ACGAGGCACTGCTGACGCAGCGGGTCATGGC	49	4	del	N/A
328	AGCAGCAGCGGCGGCGGGAGTCCGCAGTCTTACGAGGAGCTGCAGACGCAGCGGGTCATGGC	AGCAGCAGCGGCGG-GGGAGTCCGCAGTCTT-------------GACGCAGCGGGTCATGGC	48	4	del	N/A
329	AGCAGCAGCGGCGGCGGGAGTCCGCAGTCTTACGAGGAGCTGCAGACGCAGCGGGTCATGGC	AGCAGCAGCGGCGGCGGGAGT-------------AGGAGCTGCAGACGCAGCGGGTCATGGC	49	4	del	N/A
330	AGCAGCAGCGGCGGCGGGAGTCCGCAGTC-TTACGAGGAGCTGCAGACGCAGCGGGTCATGGC	AGCAGCAGCGGCGGCGGGAGTCCGCAGTCTTTACGAGGAGCTGCAGACGCAGTGGGTCATGGC	63	4	Ins	N/A
331	AGCAGCAGCGGCGGCGGGAGTCCGCAGTCTTACGAGGAGCTGCAGACGCAGCGGGTCATGGC	AGCAGCAGCGGCGGCGGGAGTCCGCAGTCTT-------------GTCGCAGCGGGTCATGGC	49	4	del	N/A
332	AGCAGCAGCGGCGGCGGGAGTCCGCAGTCTTACGAGGAGCTGCAGACGCAGCGGGTCATGGC	AGCAGCAGCGGCGGCGGG-------------ACGAGGAGCTGCAGACGCAGAGGGTCATGGC	49	4	del	N/A
333	AGCAGCAGCGGCGGCGGGAGTCCGCAGTCTTACGAGGAGCTGCAGACGCAGCGGGTCATGGC	AGCAGCAGCGGCGGCGGG-------------ACGAGGAGCTGCAGACGCAGCGGGGCATGGC	49	4	del	N/A
334	AGCAGCAGCGGCGGCGGGAGTCCGCAGTCTTACGAGGAGCTGCAGACGCAGCGGGTCATGGC	AGCAGCAGCGGCGGCGGGAGGCGGCGGTCTT-------------GACGCAGCGGGTCATGGC	49	4	del	N/A
335	AGCAGCAGCGGCGGCGGGAGTCCGCAGTCTTACGAGGAGCTGCAGACGCAGCGGGTCATGGC	AGCAGCAGCGGCGGCGGG-------------CCGAGGAGCTGCAGACGCAGCGGGTCATGGC	49	4	del	N/A
336	AGCAGCAGCGGCGGCGGGAGTCCGCAGTCTTACGAGGAGCTGCAGACGCAGCGGGTCATGGC	AGCAGCAGCGGCGGCGGGACGCCGCAGTCTT-------------GACGCAGCGGGTCATGGC	49	4	del	N/A
337	AGCAGCAGCGGCGGCGGGAGTCCGCAGTCTTACGAGGAGCTGCAGACGCAGCGGGTCATGGC	AGCAACAGCGGCGGCGGG-------------ACGAGGAGCTGCAGACGCAGTGGGTCATGGC	49	4	del	N/A
338	AGCAGCAGCGGCGGCGGGAGTCCGCAGTCTTACGAGGAGCTGCAGACGCAGCGGGTCATGGC	AGCAGCAGCGGCGGCGGG-------------ACGAGGCGCTCCAGACGCAGCGGGTCATGGC	49	4	del	N/A
339	AGCAGCAGCGGCGGCGGGAGTCCGCAGTCTTACGAGGAGCTGCAGACGCAGCGGGTCATGGC	AGCAGCAGCGGCGGCGGGAGT-------------AGGAGGTGTAGACGCAGCGGGTCATGGC	49	4	del	N/A
340	AGCAGCAGCGGCGGCGGGAGTCCGCAGTC-TTACGAGGAGCTGCAGACGCAGCGGGTCATGGC	AGCAGCAGCGGCGGCGGGAGTCCGCAGTCTTTACGAGGAGGTGCAGACGCAGCGGGTCATGGC	63	4	Ins	N/A
341	AGCAGCAGCGGCGGCGGGAGTCCGCAGTC-TTACGAGGAGCTGCAGACGCAGCGGGTCATGGC	AGCAGCAGCGGCGGTGGGAGTCCGCAGTCTTTACGAGGAGCTGCAGACGCAGCGGGTCATGGC	63	4	Ins	N/A
342	AGCAGCAGCGGCGGCGGGAGTCCGCAGTCTTACGAGGAGCTGCAGACGCAGCGGGTCATGGC	AGCAGCAGCGGCGGCGGG-------------ACGACGAGCTGTAGACGCAGCGGGTCATGGC	49	4	del	N/A
343	AGCAGCAGCGGCGGCGGGAGTCCGCAGTCTTACGAGGAGCTGCAGACGCAGCGGGTCATGGC	AGCAGCAGCGGCGGCGGG-------------ACGAGGAACTGTAGACGCAGCGGGTCATGGC	49	4	del	N/A
344	AGCAGCAGCGGCGGCGGGAGTCCGCAGTCTTACGAGGAGCTGCAGACGCAGCGGGTCATGGC	ACCAGCAGCGGCGGCGGG-------------ACGAGGAGCTGCAGACGCAGCGGGTCATGGC	49	4	del	N/A
345	AGCAGCAGCGGCGGCGGGAGTCCGCAGTCTTACGAGGAGCTGCAGACGCAGCGGGTCATGGC	AGCAGCAGCGGCGGCGGGAG-------------GCGGCGCTCCAGACGCAGCGGGTCATGGC	49	4	del	N/A
346	AGCAGCAGCGGCGGCGGGAGTCCGCAGTCTTACGAGGAGCTGCAGACGCAGCGGGTCATGGC	AGCAGCAGCGGCGGCGGGAGTCCGAGGTCTT-------------GACGCAGCGGGTCATGGC	49	4	del	N/A
347	AGCAGCAGCGGCGGCGGGAGTCCGCAGTCTTACGAGGAGCTGCAGACGCAGCGGGTCATGGC	AGCAGCAGCGGCGGCGGGAG-------------GAGGCGGTGTAGACGCAGCGGGTCATGGC	49	4	del	N/A
348	AGCAGCAGCGGCGGCGGGAGTCCGCAGTCTTACGAGGAGCTGCAGACGCAGCGGGTCATGGC	AGCAGCAGCGGCGGCGGGAGTACGAAG-------------TGCTGACGCAGCGGGTCATGGC	49	4	del	N/A
349	AGCAGCAGCGGCGGCGGGAGTCCGCAGTCTTACGAGGAGCTGCAGACGCAGCGGGTCATGGC	AGCAGCAGTGGCGGCGGG-------------ACGAGGAGCTGCAGACGCAGTGGGTCATGGC	49	4	del	N/A
350	AGCAGCAGCGGCGGCGGGAGTCCGCAGTCTTACGAGGAGCTGCAGACGCAGCGGGTCATGGC	AGCAGCAGCGGCGGCGGG-------------ACGAGGCACTCCAGACGCAGCGGGTCATGGC	49	4	del	N/A
351	AGCAGCAGCGGCGGCGGGAGTCCGCAGTCTTACGAGGAGCTGCAGACGCAGCGGGTCATGGC	AGCAGCAGCGGCGGCGGGAGGACGAAGTGTT-------------GACGCAGCGGGTCATGGC	49	4	del	N/A
352	AGCAGCAGCGGCGGCGGGAGTCCGCAGTCTTACGAGGAGCTGCAGACGCAGCGGGTCATGGC	AGCAGCAGCGGCGGCGGGAGTCGGCAGTGTT-------------GACGCAGCGGGTCATGGC	49	4	del	N/A
353	AGCAGCAGCGGCGGCGGGAGTCCGCAGTCTTACGAGGAGCTGCAGACGCAGCGGGTCATGGC	AGCAGCAGCGGCGGCGGGAATCCGCAGTCTTACGAGGAGCTGCAGACGCAGCGGGTCATGGC	62	4	WT or Sub	N/A
354	AGCAGCAGCGGCGGCGGGAGTCCGCAGTCTTACGAGGAGCTGCAGACGCAGCGGGTCATGGC	AGCAGCAGCGGCGGCGGG-------------ACGAGGAGCAGCAGACGCAGCGGGTCATGGC	49	4	del	N/A
355	AGCAGCAGCGGCGGCGGGAGTCCGCAGTCTTACGAGGAGCTGCAGACGCAGCGGGTCATGGC	AGCAGCAGCGGCGGCGGGAGTAGGCAG-------------TGCTGACGCAGCGGGTCATGGC	49	4	del	N/A
356	AGCAGCAGCGGCGGCGGGAGTCCGCAGTCTTACGAGGAGCTGCAGACGCAGCGGGTCATGGC	AGCAGCAGCGGCGGCGGGAG-------------GAGGAACTGTAGACGCAGCGGGTCATGGC	49	4	del	N/A
357	AGCAGCAGCGGCGGCGGGAGTCCGCAGTCTTACGAGGAGCTGCAGACGCAGCGGGTCATGGC	AGCAGCAGCGGCGGCGGGAGGACGCACTCTT-------------GACGCAGCGGGTCATGGC	49	4	del	N/A
358	AGCAGCAGCGGCGGCGGGAGTCCGCAGTCTTACGAGGAGCTGCAGACGCAGCGGGTCATGGC	AGCAGCAGCGGCGGCGGGAG-------------GAGGCGCTGCTGACGCAGCGGGTCATGGC	49	4	del	N/A
359	AGCAGCAGCGGCGGCGGGAGTCCGCAGTCTTACGAGGAGCTGCAGACGCAGCGGGTCATGGC	AGCAGCAGCGGCGGCGGGAGTCCGCAGTCTTACGAGGAGCTGCAGACGCAGCGGGTCATAGC	62	4	WT or Sub	N/A
360	AGCAGCAGCGGCGGCGGGAGTCCGCAGTCTTACGAGGAGCTGCAGACGCAGCGGGTCATGGC	AGCAGCAGCGGCGGCGGGAG-------------GAGGAAGTCCAGACGCAGCGGGTCATGGC	49	3	del	N/A
361	AGCAGCAGCGGCGGCGGGAGTCCGCAGTCTTACGAGGAGCTGCAGACGCAGCGGGTCATGGC	AGCAGCAGCGGCGGCGGG-------------ACTACGAGCTGCAGACGCAGCGGGTCATGGC	49	3	del	N/A
362	AGCAGCAGCGGCGGCGGGAGTCCGCAGTCTTACGAGGAGCTGCAGACGCAGCGGGTCATGGC	AGCAGCAGCGGCGGCGGGAGTCCGCATTCTT-------------GACGCAGCGGGTCATGGC	49	3	del	N/A
363	AGCAGCAGCGGCGGCGGGAGTCCGCAGTCTTACGAGGAGCTGCAGACGCAGCGGGTCATGGC	AGCAGCAGCGGCGGCGGGACTACGCAG-------------TGCTGACGCAGCGGGTCATGGC	49	3	del	N/A
364	AGCAGCAGCGGCGGCGGGAGTCCGCAGTCTTACGAGGAGCTGCAGACGCAGCGGGTCATGGC	AGCAGCAGCGGCGGCGGGAGTACGAAGTC-------------CTGACGCAGCGGGTCATGGC	49	3	del	N/A
365	AGCAGCAGCGGCGGCGGGAGTCCGCAGTC-TTACGAGGAGCTGCAGACGCAGCGGGTCATGGC	AGCAGCAGCGGCGGCGGGAGTCCGCAGTCTTTACGAGGAGCTGCAGACGCAGCTGGTCATGGC	63	3	Ins	N/A
366	AGCAGCAGCGGCGGCGGGAGTCCGCAGTCTTACGAGGAGCTGCAGACGCAGCGGGTCATGGC	AGCAGCAGCGGCGGCGGGAGTCCGCCGTCTT-------------GACGCAGCGGGTCATGGC	49	3	del	N/A
367	AGCAGCAGCGGCGGCGGGAGTCCGCAGTCTTACGAGGAGCTGCAGACGCAGCGGGTCATGGC	AGCAGCAGCGGCGGCGGGAG-------------GAGGAAGTGTAGACGCAGCGGGTCATGGC	49	3	del	N/A
368	AGCAGCAGCGGCGGCGGGAGTCCGCAGTCTTACGAGGAGCTGCAGACGCAGCGGGTCATGGC	AGCAGCAGCGCCGGCGGGAGTCCGCAGTCTT-------------GACGCAGCGGGTCATGGC	49	3	del	N/A
369	AGCAGCAGCGGCGGCGGGAGTCCGCAGTCTTACGAGGAGCTGCAGACGCAGCGGGTCATGGC	CGCAGCAGCGGCGGCGGG-------------ACGAGGAGCTGCAGACGCAGCGGGTCATGGC	49	3	del	N/A
370	AGCAGCAGCGGCGGCGGGAGTCCGCAGTCTTACGAGGAGCTGCAGACGCAGCGGGTCATGGC	AGCAGCAGCGGCGGCGG-------------CACGAGGAGCTGCAGACGCAGCGGGTCATGGC	49	3	del	N/A
371	AGCAGCAGCGGCGGCGGGAGTCCGCAGTCTTACGAGGAGCTGCAGACGCAGCGGGTCATGGC	AGCAGCAGCGGCGGCGGGACGCCGC-------------GCTGCAGACGCAGCGGGTCATGGC	49	3	del	N/A
372	AGCAGCAGCGGCGGCGGGAGTCCGCAGTCTTACGAGGAGCTGCAGACGCAGCGGGTCATGGC	AGGAGCAGCGGCGGCGGGAGTCCGCAGTCTTACGAGGAGCTGCAGACGCAGCGGGTCATGGC	62	3	WT or Sub	N/A
373	AGCAGCAGCGGCGGCGGGAGTCCGCAGTCTTACGAGGAGCTGCAGACGCAGCGGGTCATGGC	AGCAGCAGCGGCGGCGGGAGTCCGCAGTCTTACGAGAAGCTGCAGACGCAGCGGGTCATGGC	62	3	WT or Sub	N/A
374	AGCAGCAGCGGCGGCGGGAGTCCGCAGTCTTACGAGGAGCTGCAGACGCAGCGGGTCATGGC	AGCAGCAGCGGCGGCGGGATTCCGCAGTCTT-------------GACGCAGCGGGTCATGGC	49	3	del	N/A
375	AGCAGCAGCGGCGGCGGGAGTCCGCAGTCTTACGAGGAGCTGCAGACGCAGCGGGTCATGGC	AGCAGCAGCGGCGGCGGGAGTCCGCAGTCTT-------------GACGCAGCGGGTCCTGGC	49	3	del	N/A
376	AGCAGCAGCGGCGGCGGGAGTCCGCAGTCTTACGAGGAGCTGCAGACGCAGCGGGTCATGGC	AGCAGCAGCGGCGGCGGGAGTCCGCAGTCTTACGAGGAGCTGCAGACGCAGCGGGTCAGGGC	62	3	WT or Sub	N/A
377	AGCAGCAGCGGCGGCGGGAGTCCGCAGTCTTACGAGGAGCTGCAGACGCAGCGGGTCATGGC	AGCAGCAGCGGCGGCGGGAGTAGGAAGTCT-------------AGACGCAGCGGGTCATGGC	49	3	del	N/A
378	AGCAGCAGCGGCGGCGGGAGTCCGCAGTC-TTACGAGGAGCTGCAGACGCAGCGGGTCATGGC	AGCAGCAGCGGCGGCGGGAGTCCGCAGTCTTTACGAGGAGCTGCAGACGCAGCGGGCCATGGC	63	3	Ins	N/A
379	AGCAGCAGCGGCGGCGGGAGTCCGCAGTCTTACGAGGAGCTGCAGACGCAGCGGGTCATGGC	AGCAGCAGTGGCGGCGGG-------------ACGAGGAACTGCAGACGCAGCGGGTCATGGC	49	3	del	N/A
380	AGCAGCAGCGGCGGCGGGAGTCCGCAGTCTTACGAGGAGCTGCAGACGCAGCGGGTCATGGC	AGCAGCAGCGGCGGCGGGAG-------------GAGGCGCTGTAGACGCAGCGGGTCATGGC	49	3	del	N/A
381	AGCAGCAGCGGCGGCGGGAGTCCGCAGTCTTACGAGGAGCTGCAGACGCAGCGGGTCATGGC	AGCAGCAGCGGCGGCGGGAGTC-------------GGCGCTCCTGACGCAGCGGGTCATGGC	49	3	del	N/A
382	AGCAGCAGCGGCGGCGGGAGTCCGCAGTC-TTACGAGGAGCTGCAGACGCAGCGGGTCATGGC	AGCAGCAGCGGCGGCGAGAGTCCGCAGTCTTTACGAGGAGCTGCAGACGCAGCGGGTCATGGC	63	3	Ins	N/A
383	AGCAGCAGCGGCGGCGGGAGTCCGCAGTCTTACGAGGAGCTGCAGACGCAGCGGGTCATGGC	AGCAGCAGCCGCGGCGGG-------------ACGAGGAGCTGCAGACGCAGCGGGTCATGGC	49	3	del	N/A
384	AGCAGCAGCGGCGGCGGGAGTCCGCAGTCTTACGAGGAGCTGCAGACGCAGCGGGTCATGGC	AGCAGCAGCGGCGGCGGG-------------ACGAGGAAGTGTTGACGCAGCGGGTCATGGC	49	3	del	N/A
385	AGCAGCAGCGGCGGCGGGAGTCCGCAGTCTTACGAGGAGCTGCAGACGCAGCGGGTCATGGC	AGCAGCATCGGCGGCGGGAGTCCGCAGTCTT-------------GACGCAGCGGGTCATGGC	49	3	del	N/A
386	AGCAGCAGCGGCGGCGGGAGTCCGCAGTC-TTACGAGGAGCTGCAGACGCAGCGGGTCATGGC	AGCAGCAGCGGCGGCGGGAGTCCGCAGTCTTTACGAGGAACTGCAGACGCAGCGGGTCATGGC	63	3	Ins	N/A
387	AGCAGCAGCGGCGGCGGGAGTCCGCAGTCTTACGAGGAGCTGCAGACGCAGCGGGTCATGGC	AGCAGCAGCGGCGGCGGGAG-------------GAGGCGCTCTTGACGCAGCGGGTCATGGC	49	3	del	N/A
388	AGCAGCAGCGGCGGCGGGAGTCCGCAGTCTTACGAGGAGCTGCAGACGCAGCGGGTCATGGC	AGCAGCAGCGGCGGCGGGAGTCCGCAGTCTTACGAGGAGCTGCTGACGCAGCGGGTCATGGC	62	3	WT or Sub	N/A
389	AGCAGCAGCGGCGGCGGGAGTCCGCAGTCTTACGAGGAGCTGCAGACGCAGCGGGTCATGGC	AGCAGCAGCGGCGGCGGGAGT-------------ACGAGCTGCTGACGCAGCGGGTCATGGC	49	3	del	N/A
390	AGCAGCAGCGGCGGCGGGAGTCCGCAGTCTTACGAGGAGCTGCAGACGCAGCGGGTCATGGC	AGCAGCAGCGGCGGCGGGACTACGCGCTCTT-------------GACGCAGCGGGTCATGGC	49	3	del	N/A
391	AGCAGCAGCGGCGGCGGGAGTCCGCAGTCTTACGAGGAGCTGCAGACGCAGCGGGTCATGGC	AGCAGCAGCGGCGGCGGGAGTGCGCAGTCTTACGAGGAGCTGCAGACGCAGCGGGTCATGGC	62	3	WT or Sub	N/A
392	AGCAGCAGCGGCGGCGGGAGTCCGCAGTCTTACGAGGAGCTGCAGACGCAGCGGGTCATGGC	AGCAGCAGCGGCGGCGGGAGT-------------AGGAACTGCAGACGCAGCGGGTCATGGC	49	3	del	N/A
393	AGCAGCAGCGGCGGCGGGAGTCCGCAGTCTTACGAGGAGCTGCAGACGCAGCGGGTCATGGC	AGCAGCAGCGGGGGCGGGAGTCCGCAGTCTT-------------GACGCAGCGGGTCATGGC	49	3	del	N/A
394	AGCAGCAGCGGCGGCGGGAGTCCGCAGTCTTACGAGGAGCTGCAGACGCAGCGGGTCATGGC	AGCAGCAGCGGCGGCGGG-------------ACGACGAGGTGTAGACGCAGCGGGTCATGGC	49	3	del	N/A
395	AGCAGCAGCGGCGGCGGGAGTCCGCAGTCTTACGAGGAGCTGCAGACGCAGCGGGTCATGGC	AGCAGCAGCGGCGGCGGGAG-------------GAGGCGGTGCTGACGCAGCGGGTCATGGC	49	3	del	N/A
396	AGCAGCAGCGGCGGCGGGAGTCCGCAGTCTTACGAGGAGCTGCAGACGCAGCGGGTCATGGC	AGCAGCAGCGGCGGCGGGAGTCCGCAGTCTTACGAGGAGCTGCAGACGCAGCGGGTCATGCC	62	3	WT or Sub	N/A
397	AGCAGCAGCGGCGGCGGGAGTCCGCAGTCTTACGAGGAGCTGCAGACGCAGCGGGTCATGGC	AGCAGCAGCGGCGGCTGTAGTCCGCAGTCTT-------------GACGCAGCGGGTCATGGC	49	3	del	N/A
398	AGCAGCAGCGGCGGCGGGAGTCCGCAGTCTTACGAGGAGCTGCAGACGCAGCGGGTCATGGC	AGCAGCAGCGGCGGCGGG-------------ACGAGGAGCTGAAGACGCAGCGGGTCATGGC	49	3	del	N/A
399	AGCAGCAGCGGCGGCGGGAGTCCGCAGTCTTACGAGGAGCTGCAGACGCAGCGGGTCATGGC	AGCAGCAGCGGCGGCGGGAGGCGGCAG-------------TGCTGACGCAGCGGGTCATGGC	49	3	del	N/A
400	AGCAGCAGCGGCGGCGGGAGTCCGCAGTCTTACGAGGAGCTGCAGACGCAGCGGGTCATGGC	AGCAGCAGCGGCGGCGGGAGTCCGCAGTCTT-------------GACGCAGCGGGTCTTGGC	49	3	del	N/A
401	AGCAGCAGCGGCGGCGGGAGTCCGCAGTCTTACGAGGAGCTGCAGACGCAGCGGGTCATGGC	AGCAGCAGCGGCGGCGGG-------------ACTAGGAGGTGCAGACGCAGCGGGTCATGGC	49	3	del	N/A
402	AGCAGCAGCGGCGGCGGGAGTCCGCAGTCTTACGAGGAGCTGCAGACGCAGCGGGTCATGGC	GGCAGCAGCGGCGGCGGG-------------ACGAGGAGCTGCAGACACAGCGGGTCATGGC	49	3	del	N/A
403	AGCAGCAGCGGCGGCGGGAGTCCGCAGTCTTACGAGGAGCTGCAGACGCAGCGGGTCATGGC	AGCAGCAGCGGCGGCGGG-------------ACGAGGAGCTACAGACGCAGCGGGTCATGTC	49	3	del	N/A
404	AGCAGCAGCGGCGGCGGGAGTCCGCAGTCTTACGAGGAGCTGCAGACGCAGCGGGTCATGGC	AGCAGCAGCGGCGGCGGGACGCCGCAG-------------TGCAGACGCAGCGGGTCATGGC	49	3	del	N/A
405	AGCAGCAGCGGCGGCGGGAGTCCGCAGTCTTACGAGGAGCTGCAGACGCAGCGGGTCATGGC	AGCAGCAGCGGCGGCGGGAGGACGCAGTCT-------------AGACGCAGCGGGTCATGGC	49	3	del	N/A
406	AGCAGCAGCGGCGGCGGGAGTCCGCAGTCTTACGAGGAGCTGCAGACGCAGCGGGTCATGGC	AGCAGCAGCGGCGGCGGGAGTCCGCAGTCTT-------------GACGCAGCCGGTCATGGC	49	3	del	N/A
407	AGCAGCAGCGGCGGCGGGAGTCCGCAGTC-TTACGAGGAGCTGCAGACGCAGCGGGTCATGGC	AGCAGCAGCGGCGGCGGGAGTCCGCAGTCTTTACGAGGAGCTGCAGACACAGCGGGTCATGGC	63	3	Ins	N/A
408	AGCAGCAGCGGCGGCGGGAGTCCGCAGTCTTACGAGGAGCTGCAGACGCAGCGGGTCATGGC	AGCAGCAGCGGCGGCGGGACTCCGCAGTC-------------CTGACGCAGCGGGTCATGGC	49	3	del	N/A
409	AGCAGCAGCGGCGGCGGGAGTCCGCAGTCTTACGAGGAGCTGCAGACGCAGCGGGTCATGGC	AGCAGCAGCGGCGGCGGGAG-------------GACGAGGTGCAGACGCAGCGGGTCATGGC	49	3	del	N/A
410	AGCAGCAGCGGCGGCGGGAGTCCGCAGTCTTACGAGGAGCTGCAGACGCAGCGGGTCATGGC	AGCAGCAGCGGCGGCGGGAGTCCGAAGTC-------------CTGACGCAGCGGGTCATGGC	49	3	del	N/A
411	AGCAGCAGCGGCGGCGGGAGTCCGCAGTCTTACGAGGAGCTGCAGACGCAGCGGGTCATGGC	AGCAGCAGCGGCGGTGGG-------------ACGAGGAGCTACAGACGCAGCGGGTCATGGC	49	3	del	N/A
412	AGCAGCAGCGGCGGCGGGAGTCCGCAGTCTTACGAGGAGCTGCAGACGCAGCGGGTCATGGC	AGCAGCAGCGGCGGCGGG-------------ACGCGGCGCTGTTGACGCAGCGGGTCATGGC	49	3	del	N/A
413	AGCAGCAGCGGCGGCGGGAGTCCGCAGTC-TTACGAGGAGCTGCAGACGCAGCGGGTCATGGC	AGCAGCAGCGGCGGCGGGAGTCCGCAGTCGGTACGAGGAGCTGCAGACGCAGCGGGTCATGGC	63	3	Ins	N/A
414	AGCAGCAGCGGCGGCGGGAGTCCGCAGTCTTACGAGGAGCTGCAGACGCAGCGGGTCATGGC	AGCAGCAGCGGCGGCGGGAG-------------GAGGCGGTGCAGACGCAGCGGGTCATGGC	49	3	del	N/A
415	AGCAGCAGCGGCGGCGGGAGTCCGCAGTC-TTACGAGGAGCTGCAGACGCAGCGGGTCATGGC	AGCAGCA---GCGGCGGGAGTCCGCAGTCTTTACGAGGAGCTGCAGACGCAGCGGGTCATGGC	60	3	del	N/A
416	AGCAGCAGCGGCGGCGGGAGTCCGCAGTCTTACGAGGAGCTGCAGACGCAGCGGGTCATGGC	AGCAGCAGCGGCGGCGGGAG-------------GAGGAGGTGTAGACGCAGCGGGTCATGGC	49	3	del	N/A
417	AGCAGCAGCGGCGGCGGGAGTCCGCAGTCTTACGAGGAGCTGCAGACGCAGCGGGTCATGGC	AGCAGCAGCGGCGGCGGG-------------ACGCGGCGCTGTAGACGCAGCGGGTCATGGC	49	3	del	N/A
418	AGCAGCAGCGGCGGCGGGAGTCCGCAGTCTTACGAGGAGCTGCAGACGCAGCGGGTCATGGC	AGCAGCAGCGGCGGCGGG-------------ACGACGAACTCCTGACGCAGCGGGTCATGGC	49	3	del	N/A
419	AGCAGCAGCGGCGGCGGGAGTCCGCAGTCTTACGAGGAGCTGCAGACGCAGCGGGTCATGGC	AGCAGCAGCGGCGGCGGGAGTACGCA-------------CTCCAGACGCAGCGGGTCATGGC	49	3	del	N/A
420	AGCAGCAGCGGCGGCGGGAGTCCGCAGTCTTACGAGGAGCTGCAGACGCAGCGGGTCATGGC	AGCAGCAGCGGCGGCGGGACTCCGAAGTCTT-------------GACGCAGCGGGTCATGGC	49	3	del	N/A
421	AGCAGCAGCGGCGGCGGGAGTCCGCAGTCTTACGAGGAGCTGCAGACGCAGCGGGTCATGGC	AGCAGCAGCGGCGGCGGGACGACGCAG-------------TGCTGACGCAGCGGGTCATGGC	49	3	del	N/A
422	AGCAGCAGCGGCGGCGGGAGTCCGCAGTCTTACGAGGAGCTGCAGACGCAGCGGGTCATGGC	AGCAGCAGCGGCGGCGGGGGTCCGCAGTCTTACGAGGAGCTGCAGACGCAGCGGGTCATGGC	62	3	WT or Sub	N/A
423	AGCAGCAGCGGCGGCGGGAGTCCGCAGTCTTACGAGG-AGCTGCAGACGCAGCGGGTCATGGC	AGCAGCAGCGGCGGCGGG-------------ACGAGGCAG-TGCAGACGCAGCGGGTCATGGC	49	3	del	N/A
424	AGCAGCAGCGGCGGCGGGAGTCCGCAGTCTTACGAGGAGCTGCAGACGCAGCGGGTCATGGC	AGCAGCAGCGGCGGCGGGAGTCCGCATTCTTACGAGGAGCTGCAGACGCAGCGGGTCATGGC	62	3	WT or Sub	N/A
425	AGCAGCAGCGGCGGCGGGAGTCCGCAGTCTTACGAGGAGCTGCAGACGCAGCGGGTCATGGC	AGCAGCAGCGGCGGCGGG-------------ACGACGAGGTGCAGACGCAGCGGGTCATGGC	49	3	del	N/A
426	AGCAGCAGCGGCGGCGGGAGTCCGCAGTCTTACGAGGAGCTGCAGACGCAGCGGGTCATGGC	AGCAGCAGCGGCGGCGGGAGT-------------AGGAAGTGCAGACGCAGCGGGTCATGGC	49	3	del	N/A
427	AGCAGCAGCGGCGGCGGGAGTCCGCAGTCTTACGAGGAGCTGCAGACGCAGCGGGTCATGGC	AGCAGCAGCGGCGGCGGG-------------ACGAGGAGCGGCAGACGCAGCGGGTCATGGC	49	3	del	N/A
428	AGCAGCAGCGGCGGCGGGAGTCCGCAGTCTTACGAGGAGCTGCAGACGCAGCGGGTCATGGC	AGCAGCAGCGGCGGCGGGAGGCCGCAG-------------TGTAGACGCAGCGGGTCATGGC	49	3	del	N/A
429	AGCAGCAGCGGCGGCGGGAGTCCGCAGTCTTACGAGGAGCTGCAGACGCAGCGGGTCATGGC	AGCAGCAGCGGCGGCAGG-------------ACGAGGAGCTGCAGACACAGCGGGTCATGGC	49	3	del	N/A
430	AGCAGCAGCGGCGGCGGGAGTCCGCAGTCTTACGAGGAGCTGCAGACGCAGCGGGTCATGGC	AGCAGCAGCGGCGGCGGGACGACGCAGTGTT-------------GACGCAGCGGGTCATGGC	49	3	del	N/A
431	AGCAGCAGCGGCGGCGGGAGTCCGCAGTCTTACGAGGAGCTGCAGACGCAGCGGGTCATGGC	AGTAGCAGCGGCGGCGGGAGTCCGCAGTCTT-------------GACGCAGTGGGTCATGGC	49	3	del	N/A
432	AGCAGCAGCGGCGGCGGGAGTCCGCAGTCTTACGAGGAGCTGCAGACGCAGCGGGTCATGGC	AGCAGCAGCGGCGGCGGGAGTCCGCAGTCGT-------------GACGCAGCGGGTCATGGC	49	3	del	N/A
433	AGCAGCAGCGGCGGCGGGAGTCCGCAGTCTTACGAGGAGCTGCAGACGCAGCGGGTCATGGC	AGCAGCAGCGGCGGCGGGAGTCCGCAGTCTTACGAGGAGCAGCAGACGCAGCGGGTCATGGC	62	3	WT or Sub	N/A
434	AGCAGCAGCGGCGGCGGGAGTCCGCAGTCTTACGAGGAGCTGCAGACGCAGCGGGTCATGGC	AGCAGGAGCGGCGGCGGG-------------ACGAGGAGCTGCAGACGCAGCGGGTCATGGC	49	3	del	N/A
435	AGCAGCAGCGGCGGCGGGAGTCCGCAGTCTTACGAGGAGCTGCAGACGCAGCGGGTCATGGC	AGCAGCAGCGGCGGCGGG-------------ACTAGGAGCTGCTGACGCAGCGGGTCATGGC	49	3	del	N/A
436	AGCAGCAGCGGCGGCGGGAGTCCGCAGTCTTACGAGGAGCTGCAGACGCAGCGGGTCATGGC	AGCAGCAGCGGCGGCGGG-------------ACGAGGAGCTGCAGACGAAGCGGGTCATGGC	49	3	del	N/A
437	AGCAGCAGCGGCGGCGGGAGTCCGCAGTCTTACGAGGAGCTGCAGACGCAGCGGGTCATGGC	AGCAGCAGCGGCGGCGGG-------------ACGCGGAGGTGCAGACGCAGCGGGTCATGGC	49	3	del	N/A
438	AGCAGCAGCGGCGGCGGGAGTCCGCAGTCTTACGAGGAGCTGCAGACGCAGCGGGTCATGGC	AGCAGCAGCGGCGGCGGGAGGCGGCGGTGTT-------------GACGCAGCGGGTCATGGC	49	3	del	N/A
439	AGCAGCAGCGGCGGCGGGAGTCCGCAGTCTTACGAGGAGCTGCAGACGCAGCGGGTCATGGC	AGCAGCAGCGGCGGCGGGAGGACGCAGTC-------------CTGACGCAGCGGGTCATGGC	49	3	del	N/A
440	AGCAGCAGCGGCGGCGGGAGTCCGCAGTCTTACGAGGAGCTGCAGACGCAGCGGGTCATGGC	AGCAGCAGCGGCGGCGGGAG-------------GACGAACTGCTGACGCAGCGGGTCATGGC	49	3	del	N/A
441	AGCAGCAGCGGCGGCGGGAGTCCGCAGTCTTACGAGGAGCTGCAGACGCAGCGGGTCATGGC	AGCAGCAGCGGCGGCGGGAG-------------GCGGCGCTGTTGACGCAGCGGGTCATGGC	49	3	del	N/A
442	AGCAGCAGCGGCGGCGGGAGTCCGCAGTCTTACGAGGAGCTGCAGACGCAGCGGGTCATGGC	AGCAGCAGCGGCGGCGGGAGTCCGCAGTCTT-------------GAGGCAGCGGGTCATGGC	49	3	del	N/A
443	AGCAGCAGCGGCGGCGGGAGTCCGCAGTCTTACGAGGAGCTGCAGACGCAGCGGGTCATGGC	AGCAGCAGCGGCGGCGGGAGTCCGCAGTCTTACGAGGAGCTGCAGACGCAGCGGGCCATGGC	62	3	WT or Sub	N/A
444	AGCAGCAGCGGCGGCGGGAGTCCGCAGTCTTACGAGGAGCTGCAGACGCAGCGGGTCATGGC	AGCAGCAGCGGAGGCGGGAGTCCGCAGTCTTACGAGGAGCTGCAGACGCAGCGGGTCATGGC	62	3	WT or Sub	N/A
445	AGCAGCAGCGGCGGCGGGAGTCCGCAGTCTTACGAGGAGCTGCAGACGCAGCGGGTCATGGC	AGCAGCAGCGGCGGCGGGAGT-------------AGGAAGTGTAGACGCAGCGGGTCATGGC	49	3	del	N/A
446	AGCAGCAGCGGCGGCGGGAGTCCGCAGTCTTACGAGGAGCTGCAGACGCAGCGGGTCATGGC	AGCAGCAGCGGCGGCGGG-------------ACGCGGAGCTCCAGACGCAGCGGGTCATGGC	49	3	del	N/A
447	AGCAGCAGCGGCGGCGGGAGTCCGCAGTCTTACGAGGAGCTGCAGACGCAGCGGGTCATGGC	AGCAGCAGCGGCGGCGGGAGGACGCAG-------------TGTAGACGCAGCGGGTCATGGC	49	3	del	N/A
448	AGCAGCAGCGGCGGCGGGAGTCCGCAGTCTTACGAGGAGCTGCAGACGCAGCGGGTCATGGC	AGCAGCAGCGGCGGCGGGAGGCCGCAGTC-------------CTGACGCAGCGGGTCATGGC	49	3	del	N/A
449	AGCAGCAGCGGCGGCGGGAGTCCGCAGTCTTACGAGGAGCTGCAGACGCAGCGGGTCATGGC	AGCAGCAGCGGCGGCGGGAGTCGGAAGTGTT-------------GACGCAGCGGGTCATGGC	49	3	del	N/A
450	AGCAGCAGCGGCGGCGGGAGTCCGCAGTC-TTACGAGGAGCTGCAGACGCAGCGGGTCATGGC	AGCAGCGGCGGCGGCGGGAGTCCGCAGTCTTTACGAGGAGCTGCAGACGCAGCGGGTCATGGC	63	3	Ins	N/A
451	AGCAGCAGCGGCGGCGGGAGTCCGCAGTCTTACGAGGAGCTGCAGACGCAGCGGGTCATGGC	AGCAGCAGCGGCGGCGGGAGGCCGCAGTCT-------------AGACGCAGCGGGTCATGGC	49	3	del	N/A
452	AGCAGCAGCGGCGGCGGGAGTCCGCAGTCTTACGAGGAGCTGCAGACGCAGCGGGTCATGGC	AGCAGCAGCGTCGGCGGG-------------ACGAGGAGCTGCAGACGCAGCGGGTCATGGC	49	3	del	N/A
453	AGCAGCAGCGGCGGCGGGAGTCCGCAGTCTTACGAGGAGCTGCAGACGCAGCGGGTCATGGC	AGCAGCAGCGGCGGCGGGAGGCGGCA-------------CTGTTGACGCAGCGGGTCATGGC	49	3	del	N/A
454	AGCAGCAGCGGCGGCGGGAGTCCGCAGTCTTACGAGGAGCTGCAGACGCAGCGGGTCATGGC	AGCAGCAACGGCGGCGGGAGTCCGCAGTCTTACGAGGAGCTGCAGACGCAGCGGGTCATGGC	62	3	WT or Sub	N/A
455	AGCAGCAGCGGCGGCGGGAGTCCGCAGTCTTACGAGGAGCTGCAGACGCAGCGGGTCATGGC	AGCAGCAGCGGCGGCGGGAGTAGGCAGTC-------------CTGACGCAGCGGGTCATGGC	49	3	del	N/A
456	AGCAGCAGCGGCGGCGGGAGTCCGCAGTCTTACGAGGAGCTGCAGACGCAGCGGGTCATGGC	AGCAGCAGCGGCGGCGGG-------------ACTAGGAGCTGTAGACGCAGCGGGTCATGGC	49	3	del	N/A
457	AGCAGCAGCGGCGGCGGGAGTCCGCAGTCTTACGAGGAGCTGCAGACGCAGCGGGTCATGGC	AGCAGCAGCGGCGGCGGG-------------ACGAGGTGCTGCAGACGCAGCGGGTCATGGC	49	3	del	N/A
458	AGCAGCAGCGGCGGCGGGAGTCCGCAGTC-TTACGAGGAGCTGCAGACGCAGCGGGTCATGGC	AGCAGCAGCGGCGGCGGGAGTCCGCAGTCTTTACGAGGAGCTGTAGACGCAGCGGGTCATGGC	63	3	Ins	N/A
459	AGCAGCAGCGGCGGCGGGAGTCCGCAGTCTTACGAGGAGCTGCAGACGCAGCGGGTCATGGC	AGCAGCAGCGGCGGCGGG-------------ACGAGGAGCTGCAGAGGCAGCGGGTCATGGC	49	3	del	N/A
460	AGCAGCAGCGGCGGCGGGAGTCCGCAGTCTTACGAGGAGCTGCAGACGCAGCGGGTCATGGC	AGCAGCAGCGGCGGCGGG-------------ACGAGGAGGTGTTGACGCAGCGGGTCATGGC	49	3	del	N/A
461	AGCAGCAGCGGCGGCGGGAGTCCGCAGTCTTACGAGGAGCTGCAGACGCAGCGGGTCATGGC	AGCAGCAGCGGCGGCGGG-------------ACGAGGAGCTGCAGACGCAGCGGTTCATGGC	49	3	del	N/A
462	AGCAGCAGCGGCGGCGGGAGTCCGCAGTCTTACGAGGAGCTGCAGACGCAGCGGGTCATGGC	AGCAGCAGCGGCGGCGGGAGGAGGCAGTGTT-------------GACGCAGCGGGTCATGGC	49	3	del	N/A
463	AGCAGCAGCGGCGGCGGGAGTCCGCAGTCTTACGAGGAGCTGCAGACGCAGCGGGTCATGGC	AGCAGCAGCGGCGGCGGG-------------ACGCGGCACTGCAGACGCAGCGGGTCATGGC	49	3	del	N/A
464	AGCAGCAGCGGCGGCGGGAGTCCGCAGTCTTACGAGGAGCTGCAGACGCAGCGGGTCATGGC	AGCAGCAGCGGCGGCGGGAGGCC-------------GAGCTGCAGACGCAGCGGGTCATGGC	49	2	del	N/A
465	AGCAGCAGCGGCGGCGGGAGTCCGCAGTCTTACGAGGAGCTGCAGACGCAGCGGGTCATGGC	AGCAGCAGCGGTGGCAGG-------------ACGAGGAGCTGCAGACGCAGCGGGTCATGGC	49	2	del	N/A
466	AGCAGCAGCGGCGGCGGGAGTCCGCAGTCTTACGAGGAGCTGCAGACGCAGCGGGTCATGGC	AGCAGCAGCGGCGGCGGGAG-------------GACGAGGTGTAGACGCAGCGGGTCATGGC	49	2	del	N/A
467	AGCAGCAGCGGCGGCGGGAGTCCGCAGTCTTACGAGGAGCTGCAGACGCAGCGGGTCATGGC	AGCAGCAGCGGCGGCGGGAGGAGGCGGTCTT-------------GACGCAGCGGGTCATGGC	49	2	del	N/A
468	AGCAGCAGCGGCGGCGGGAGTCCGCAGTCTTACGAGGAGCTGCAGACGCAGCGGGTCATGGC	AGCAGCAGCGGCGGCGGGAGTCCGCAGTCTTACGAGGAGCTGCAGACGCGGCGGGTCATGGC	62	2	WT or Sub	N/A
469	AGCAGCAGCGGCGGCGGGAGTCCGCAGTCTTACGAGGAGCTGCAGACGCAGCGGGTCATGGC	AGCAGCAGCGGCGGCGGGAG-------------GACGAGCTGCTGACGCAGCGGGTCATGGC	49	2	del	N/A
470	AGCAGCAGCGGCGGCGGGAGTCCGCAGTCTTACGAGGAGCTGCAGACGCAGCGGGTCATGGC	AGCAGCAGCGGCGGCGGGAGCCCGCAGTCTTACGAGGAGCTGCAGACGCAGCGGGTCATGGC	62	2	WT or Sub	N/A
471	AGCAGCAGCGGCGGCGGGAGTCCGCAGTCTTACGAGGAGCTGCAGACGCAGCGGGTCATGGC	AGCAGCAGCGGCGGCGGGAGTC-------------GGAGGTGCTGACGCAGCGGGTCATGGC	49	2	del	N/A
472	AGCAGCAGCGGCGGCGGGAGTCCGCAGTCTTACGAGGAGCTGCAGACGCAGCGGGTCATGGC	AGCAGCAGCAGCGGCGAG-------------ACGAGGAGCTGCAGACGCAGCGGGTCATGGC	49	2	del	N/A
473	AGCAGCAGCGGCGGCGGGAGTCCGCAGTC-TTACGAGGAGCTGCAGACGCAGCGGGTCATGGC	AGCAGCAGCGGCGGCGGGAGGCCGCAGTCTTTACGAGGAGCTGCAGACGCAGCGGGTCATGGC	63	2	Ins	N/A
474	AGCAGCAGCGGCGGCGGGAGTCCGCAGTCTTACGAGGAGCTGCAGACGCAGCGGGTCATGGC	AGCAGCAGCGGCGGCGGGAGGCCGCACTCT-------------AGACGCAGCGGGTCATGGC	49	2	del	N/A
475	AGCAGCAGCGGCGGCGGGAGTCCGCAGTCTTACGAGGAGCTGCAGACGCAGCGGGTCATGGC	AGCAGCAGCGGCGGCGGG-------------ACGCGGCGGTGCAGACGCAGCGGGTCATGGC	49	2	del	N/A
476	AGCAGCAGCGGCGGCGGGAGTCCGCAGTCTTACGAGGAGCTGCAGACGCAGCGGGTCATGGC	AGCAGCAGCGGCGGCGGGAGTCCGCAGTCTTACGAGGAGCTGCAGACGCAGCGAGTCATGGC	62	2	WT or Sub	N/A
477	AGCAGCAGCGGCGGCGGGAGTCCGCAGTCTTACGAGGAGCTGCAGACGCAGCGGGTCATGGC	AGCAGCAGCGGCGGTGGG-------------ACGAGGAGCTGCAGACGCAGCGGGTCATGGA	49	2	del	N/A
478	AGCAGCAGCGGCGGCGGGAGTCCGCAGTCTTACGAGGAGCTGCAGACGCAGCGGGTCATGGC	GGCAGCAGCGGCGGCGGG-------------ACGAGGAGCTGCAGACGCAGTGGGTCATGGC	49	2	del	N/A
479	AGCAGCAGCGGCGGCGGGAGTCCGCAGTCTTACGAGGAGCTGCAGACGCAGCGGGTCATGGC	AGCAGCAGCGGCGGCGGGAGGAGGCACTCTT-------------GACGCAGCGGGTCATGGC	49	2	del	N/A
480	AGCAGCAGCGGCGGCGGGAGTCCGCAGTCTTACGAGGAGCTGCAGACGCAGCGGGTCATGGC	AGCAGCAGCGGCGGCGGGAGGCC-------------GAACTGCAGACGCAGCGGGTCATGGC	49	2	del	N/A
481	AGCAGCAGCGGCGGCGGGAGTCCGCAGTCTTACGAGGAGCTGCAGACGCAGCGGGTCATGGC	AGCAGCAGCGGCGGCGGGATTCCGCAGTCTTACGAGGAGCTGCAGACGCAGCGGGTCATGGC	62	2	WT or Sub	N/A
482	AGCAGCAGCGGCGGCGGGAGTCCGCAGTCTTACGAGGAGCTGCAGACGCAGCGGGTCATGGC	AGCAGCAGCGGCGGCGGG-------------ATGAGGAGCTGCAGACGCAGCGGGTCATGGA	49	2	del	N/A
483	AGCAGCAGCGGCGGCGGGAGTCCGCAGTCTTACGAGGAGCTGCAGACGCAGCGGGTCATGGC	AGCAGCAGCGGCGGCGGGAGTCCGCAGTCTT-------------GACGCACCGGGTCATGGC	49	2	del	N/A
484	AGCAGCAGCGGCGGCGGGAGTCCGCAGTCTTACGAGG-AGCTGCAGACGCAGCGGGTCATGGC	AGCAGCAGCGGCGGCGGG-------------ACGAGGCAG-TCCAGACGCAGCGGGTCATGGC	49	2	del	N/A
485	AGCAGCAGCGGCGGCGGGAGTCCGCAGTCTTACGAGGAGCTGCAGACGCAGCGGGTCATGGC	AGCAGCAGCGGCGGCGGGAGTCCGCACTCT-------------AGACGCAGCGGGTCATGGC	49	2	del	N/A
486	AGCAGCAGCGGCGGCGGGAGTCCGCAGTCTTACGAGGAGCTGCAGACGCAGCGGGTCATGGC	AGCAGCAGCGGCGGCGGGAGTCGGAAGTCT-------------AGACGCAGCGGGTCATGGC	49	2	del	N/A
487	AGCAGCAGCGGCGGCGGGAGTCCGCAGTCTTACGAGGAGCTGCAGACGCAGCGGGTCATGGC	AGCAGCAGCGGCGGCGGGAGTCCGCAGTCTTACGAGGAGCTTCAGACGCAGCGGGTCATGGC	62	2	WT or Sub	N/A
488	AGCAGCAGCGGCGGCGGGAGTCCGCAGTCTTACGAGGAGCTGCAGACGCAGCGGGTCATGGC	ACCAGCAGCGGCGGCGGGAGTCCGCAGTCTT-------------GACGCAGCGGGTCATGGC	49	2	del	N/A
489	AGCAGCAGCGGCGGCGGGAGTCCGCAGTCTTACGAGGAGCTGCAGACGCAGCGGGTCATGGC	AGCAGCAGCGGCGTCGGG-------------ACGAGGATCTGCAGACGCAGCGGGTCATGGC	49	2	del	N/A
490	AGCAGCAGCGGCGGCGGGAGTCCGCAGTCTTACGAGGAGCTGCAGACGCAGCGGGTCATGGC	AGCAGCAGCGGCGGCGGG-------------ACGACGAACTCCAGACGCAGCGGGTCATGGC	49	2	del	N/A
491	AGCAGCAGCGGCGGCGGGAGTCCGCAGTCTTACGAGGAGCTGCAGACGCAGCGGGTCATGGC	AGCAGCAGCGGCGGCGGGAGTCCGCAG-------------TGTAGACGCAGCGGGTCATGGC	49	2	del	N/A
492	AGCAGCAGCGGCGGCGGGAGTCCGCAGTCTTACGAGGAGCTGCAGACGCAGCGGGTCATGGC	AGCAGCAGCGGCGGCGGGAGTCCGCAGTCTTAGGAGGAACTGCAGACGCAGCGGGTCATGGC	62	2	WT or Sub	N/A
493	AGCAGCAGCGGCGGCGGGAGTCCGCAGTCTTACGAGGAGCTGCAGACGCAGCGGGTCATGGC	AGCAGCAGCGGGGGCGGGAGTCCGCAGTCTTACGAGGAGCTGCAGACGCAGCGGGTCATGGC	62	2	WT or Sub	N/A
494	AGCAGCAGCGGCGGCGGGAGTCCGCAGTCTTACGAGGAGCTGCAGACGCAGCGGGTCATGGC	AGCAGCAGCGGTGGCGGG-------------ACGAGGAACTGCAGACGCAGCGGGTCATGGC	49	2	del	N/A
495	AGCAGCAGCGGCGGCGGGAGTCCGCAGTCTTACGAGGAGCTGCAGACGCAGCGGGTCATGGC	AGCAGCAGCGGCGGCGGGAGGAGGCAGTCT-------------AGACGCAGCGGGTCATGGC	49	2	del	N/A
496	AGCAGCAGCGGCGGCGGGAGTCCGCAGTCTTACGAGGAGCTGCAGACGCAGCGGGTCATGGC	AGCAGCAGCGGCGG----------------GACGAGGAGCTCCAGACGCAGCGGGTCATGGC	46	2	del	N/A
497	AGCAGCAGCGGCGGCGGGAGTCCGCAGTCTTACGAGGAGCTGCAGACGCAGCGGGTCATGGC	AGCAGCAGCGGCGGCGGGAGTCCGCAGTCTTACGAGGAGCTGCAGACGCAGCGGGTCAAGGC	62	2	WT or Sub	N/A
498	AGCAGCAGCGGCGGCGGGAGTCCGCAGTCTTACGAGGAGCTGCAGACGCAGCGGGTCATGGC	AGCAGCAGCGGCGGCGGGACTCCGAGGTCTT-------------GACGCAGCGGGTCATGGC	49	2	del	N/A
499	AGCAGCAGCGGCGGCGGGAGTCCGCAGTCTTACGAGGAGCTGCAGACGCAGCGGGTCATGGC	AGCAGCAGCGGCGGCGGGAGTCCGCAGTCTTACGAGGATCTGCAGACGCAGCGGGTCATGGC	62	2	WT or Sub	N/A
500	AGCAGCAGCGGCGGCGGGAGTCCGCAGTCTTACGAGGAGCTGCAGACGCAGCGGGTCATGGC	AGCAGCAGCGGCGGCGGG-------------ACGACGAGCTCCAGACGCAGCGGGTCATGGC	49	2	del	N/A
501	AGCAGCAGCGGCGGCGGGAGTCCGCAGTCTTACGAGGAGCTGCAGACGCAGCGGGTCATGGC	AGCAGCAGCGGCGGCGGGAGTACGCAG-------------TGCAGACGCAGCGGGTCATGGC	49	2	del	N/A
502	AGCAGCAGCGGCGGCGGGAGTCCGCAGTCTTACGAGGAGCTGCAGACGCAGCGGGTCATGGC	AGCAGCAGCGGCGGCGGG-------------ACGAGGAACTGCAGACGCAGTGGGTCATGGC	49	2	del	N/A
503	AGCAGCAGCGGCGGCGGGAGTCCGCAGTCTTACGAGGAGCTGCAGACGCAGCGGGTCATGGC	AGCAGCAGCGGCGGCGGGAGGCCGCA-------------CTCCAGACGCAGCGGGTCATGGC	49	2	del	N/A
504	AGCAGCAGCGGCGGCGGGAGTCCGCAGTCTTACGAGGAGCTGCAGACGCAGCGGGTCATGGC	AGCAGCAGCGGCGGCGGGACGCGGCAG-------------TGCAGACGCAGCGGGTCATGGC	49	2	del	N/A
505	AGCAGCAGCGGCGGCGGGAGTCCGCAGTCTTACGAGGAGCTGCAGACGCAGCGGGTCATGGC	AGCAACAGCGGCGGCGGG-------------ACGAGGAGCTACAGACGCAGCGGGTCATGGC	49	2	del	N/A
506	AGCAGCAGCGGCGGCGGGAGTCCGCAGTCTTACGAGGAGCTGCAGACGCAGCGGGTCATGGC	AGCAGCAGCGGCGGCGGGAG-------------GCGGCGCTCTAGACGCAGCGGGTCATGGC	49	2	del	N/A
507	AGCAGCAGCGGCGGCGGGAGTCCGCAGTCTTACGAGGAGCTGCAGACGCAGCGGGTCATGGC	AGCAGCAGCGGCGGCGGG-------------ACGACGCGGTGTTGACGCAGCGGGTCATGGC	49	2	del	N/A
508	AGCAGCAGCGGCGGCGGGAGTCCGCAGTCTTACGAGGAGCTGCAGACGCAGCGGGTCATGGC	AGCAGCAGCGGCGGCGGGAGGACGAAGTCTT-------------GACGCAGCGGGTCATGGC	49	2	del	N/A
509	AGCAGCAGCGGCGGCGGGAGTCCGCAGTCTTACGAGGAGCTGCAGACGCAGCGGGTCATGGC	AGCAGCAGCGGCGGCGGGAGTCCGC-------------GGTGTAGACGCAGCGGGTCATGGC	49	2	del	N/A
510	AGCAGCAGCGGCGGCGGGAGTCCGCAGTCTTACGAGGAGCTGCAGACGCAGCGGGTCATGGC	AGCAGCAGCGGCGGCGGG-------------ACGACGAAGTGTTGACGCAGCGGGTCATGGC	49	2	del	N/A
511	AGCAGCAGCGGCGGCGGGAGTCCGCAGTCTTACGAGGAGCTGCAGACGCAGCGGGTCATGGC	AGCAGCAGCGGCGGCGGGAGTCCGCAGTCTTACGAGGAGTTGCAGACGCAGCGGGTCATGGC	62	2	WT or Sub	N/A
512	AGCAGCAGCGGCGGCGGGAGTCCGCAGTCTTACGAGGAGCTGCAGACGCAGCGGGTCATGGC	AGCAGCAGCGGCGGCGGGAGT-------------ACGAACTGCTGACGCAGCGGGTCATGGC	49	2	del	N/A
513	AGCAGCAGCGGCGGCGGGAGTCCGCAGTCTTACGAGGAGCTGCAGACGCAGCGGGTCATGGC	AGCAGCAGCGGCGGCGGG-------------ACGCGGAACTGCAGACGCAGCGGGTCATGGC	49	2	del	N/A
514	AGCAGCAGCGGCGGCGGGAGTCCGCAGTCTTACGAGGAGCTGCAGACGCAGCGGGTCATGGC	AGTAGCAGCGGCGGCGGG-------------ACGAGGAGCTGCAGACGCAGCGGGTCATGCC	49	2	del	N/A
515	AGCAGCAGCGGCGGCGGGAGTCCGCAGTCTTACGAGGAGCTGCAGACGCAGCGGGTCATGGC	AGCAGCAGCGGCGGCGGGAGTCCGCAGTCTTACGAGGAGCTGCAGACGCAGAGGGTCATGGC	62	2	WT or Sub	N/A
516	AGCAGCAGCGGCGGCGGGAGTCCGCAGTCTTACGAGGAGCTGCAGACGCAGCGGGTCATGGC	AGCAGCAGCGGCGGCGGG-------------ACGCGGAGGTGCTGACGCAGCGGGTCATGGC	49	2	del	N/A
517	AGCAGCAGCGGCGGCGGGAGTCCGCAGTCTTACGAGGAGCTGCAGACGCAGCGGGTCATGGC	AGCAGCAGCGGCGGCGGGAG-------------GACGAACTCCAGACGCAGCGGGTCATGGC	49	2	del	N/A
518	AGCAGCAGCGGCGGCGGGAGTCCGCAGTCTTACGAGGAGCTGCAGACGCAGCGGGTCATGGC	AGCAGCAGCGGCGGCGGG-------------ACTACGAACTGCAGACGCAGCGGGTCATGGC	49	2	del	N/A
519	AGCAGCAGCGGCGGCGGGAGTCCGCAGTCTTACGAGGAGCTGCAGACGCAGCGGGTCATGGC	AGCAGCAGCGGCGGCGGGAG-------------GAGGAAGTGTTGACGCAGCGGGTCATGGC	49	2	del	N/A
520	AGCAGCAGCGGCGGCGGGAGTCCGCAGTCTTACGAGGAGCTGCAGACGCAGCGGGTCATGGC	AGCAGCAGCGGCGGCGGGACTACGAAG-------------TGCAGACGCAGCGGGTCATGGC	49	2	del	N/A
521	AGCAGCAGCGGCGGCGGGAGTCCGCAGTCTTACGAGGAGCTGCAGACGCAGCGGGTCATGGC	AGCAGCAGCGGCGGCGGGAG----------TACGAGG---TGTTGACGCAGCGGGTCATGGC	49	2	del	N/A
522	AGCAGCAGCGGCGGCGGGAGTCCGCAGTCTTACGAGGAGCTGCAGACGCAGCGGGTCATGGC	AGCAGCAGCGGCGG----------------GACGAGGAGCTGCAGACGCAGCGGGTCATGTC	46	2	del	N/A
523	AGCAGCAGCGGCGGCGGGAGTCCGCAGTC-TTACGAGGAGCTGCAGACGCAGCGGGTCATGGC	AGCAGCAGCGGCGGCGGGAGTCCGCCGTCTTTACGAGGAGCTGCAGACGCAGCGGGTCATGGC	63	2	Ins	N/A
524	AGCAGCAGCGGCGGCGGGAGTCCGCAGTCTTACGAGGAGCTGCAGACGCAGCGGGTCATGGC	AGCAGCAGCGGTGGCGGG-------------ACGAGGAGCTGCAGACGCAGCGGGTCAGGGC	49	2	del	N/A
525	AGCAGCAGCGGCGGCGGGAGTCCGCAGTC-TTACGAGGAGCTGCAGACGCAGCGGGTCATGGC	AGCAGCAACGGCGGCGGGAGTCCGCAGTCTTTACGAGGAGCTGCAGACGCAGCGGGTCATGGC	63	2	Ins	N/A
526	AGCAGCAGCGGCGGCGGGAGTCCGCAGTCTTACGAGGAGCTGCAGACGCAGCGGGTCATGGC	AGCAGCAGCGGCGGTGGG-------------ACGAGGAGCTGCAGACGCAGTGGGTCATGGC	49	2	del	N/A
527	AGCAGCAGCGGCGGCGGGAGTCCGCAGTCTTACGAGGAGCTGCAGACGCAGCGGGTCATGGC	AGCAGCAGCGGCGGCGGGAGTCCGTAGTCTT-------------GACGCAGCGGGGCATGGC	49	2	del	N/A
528	AGCAGCAGCGGCGGCGGGAGTCCGCAGTCTTACGAGGAGCTGCAGACGCAGCGGGTCATGGC	AGCAGCAGTGGCGGCGG-------------TACGAGGAGCTGCAGACGCAGCGGGTCATGGC	49	2	del	N/A
529	AGCAGCAGCGGCGGCGGGAGTCCGCAGTCTTACGAGGAGCTGCAGACGCAGCGGGTCATGGC	AGTAGCAGCGGCGGCGGGAGTCCGCAGTCTT-------------GACGCAGCGGGTCATGGA	49	2	del	N/A
530	AGCAGCAGCGGCGGCGGGAGTCCGCAGTCTTACGAGGAGCTGCAGACGCAGCGGGTCATGGC	AGCAGCAGCGGCGGCGGGACGCCGCAGTCT-------------AGACGCAGCGGGTCATGGC	49	2	del	N/A
531	AGCAGCAGCGGCGGCGGGAGTCCGCAGTCTTACGAGGAGCTGCAGACGCAGCGGGTCATGGC	AGCAGCAGCGGCGGCGTGAGTCCGCAGTCTTACGAGGAGCTGCAGACGCAGCGGGTCATGGC	62	2	WT or Sub	N/A
532	AGCAGCAGCGGCGGCGGGAGTCCGCAGTCTTACGAGGAGCTGCAGACGCAGCGGGTCATGGC	AGCAGCAGCGGCGGCGGGACTACGCAGTCTT-------------GACGCAGCGGGTCATGGC	49	2	del	N/A
533	AGCAGCAGCGGCGGCGGGAGTCCGCAGTCTTACGAGGAGCTGCAGACGCAGCGGGTCATGGC	AGCAGCAGCGGCGGCGGGAG-------------GACGAACTCTAGACGCAGCGGGTCATGGC	49	2	del	N/A
534	AGCAGCAGCGGCGGCGGGAGTCCGCAGTCTTACGAGGAGCTGCAGACGCAGCGGGTCATGGC	AGCAGCAGCGGCGGCGGGAG-------------GCGGCGGTGCTGACGCAGCGGGTCATGGC	49	2	del	N/A
535	AGCAGCAGCGGCGGCGGGAGTCCGCAGTCTTACGAGGAGCTGCAGACGCAGCGGGTCATGGC	AGCAGCAGCGGCGGCTTGAGTCCGCAGTCTT-------------GACGCAGCGGGTCATGGC	49	2	del	N/A
536	AGCAGCAGCGGCGGCGGGAGTCCGCAGTC-TTACGAGGAGCTGCAGACGCAGCGGGTCATGGC	AGCAGCAGCGGCGGCGGGAATCCGCAGTCTTTACGAGGAGCTGCAGACGCAGCGGGTCATGGC	63	2	Ins	N/A
537	AGCAGCAGCGGCGGCGGGAGTCCGCAGTCTTACGAGGAGCTGCAGACGCAGCGGGTCATGGC	AGCAGCAGCGGCGGCGGGAGT-------------AGGAGCTGTTGACGCAGCGGGTCATGGC	49	2	del	N/A
538	AGCAGCAGCGGCGGCGGGAGTCCGCAGTCTTACGAGGAGCTGCAGACGCAGCGGGTCATGGC	AGCAGCAGCGGCGGCGGGAGGCC-------------GAGGTGTAGACGCAGCGGGTCATGGC	49	2	del	N/A
539	AGCAGCAGCGGCGGCGGGAGTCCGCAGTCTTACGAGGAGCTGCAGACGCAGCGGGTCATGGC	AGCAGCAGCGGCGGCGGG-------------ACTAGGCGCTGTAGACGCAGCGGGTCATGGC	49	2	del	N/A
540	AGCAGCAGCGGCGGCGGGAGTCCGCAGTCTTACGAGGAGCTGCAGACGCAGCGGGTCATGGC	AGCAGCAGCGGCGGCGGGAGTCCGCAGTCTTACGAGGCGGTGCAGACGCAGCGGGTCATGGC	62	2	WT or Sub	N/A
541	AGCAGCAGCGGCGGCGGGAGTCCGCAGTCTTACGAGGAGCTGCAGACGCAGCGGGTCATGGC	AGCAGCAGCGGCGGCGGGAGT-------------AGGAAGTGTTGACGCAGCGGGTCATGGC	49	2	del	N/A
542	AGCAGCAGCGGCGGCGGGAGTCCGCAGTCTTACGAGGAGCTGCAGACGCAGCGGGTCATGGC	AGCAGCAGCGGCGGCGGGAG-------------GAGGCACTGCAGACGCAGCGGGTCATGGC	49	2	del	N/A
543	AGCAGCAGCGGCGGCGGGAGTCCGCAGTCTTACGAGGAGCTGCAGACGCAGCGGGTCATGGC	AGCAGCAGCGGCGGCGGGACGCCGCA-------------CTGCTGACGCAGCGGGTCATGGC	49	2	del	N/A
544	AGCAGCAGCGGCGGCGGGAGTCCGCAGTCTTACGAGGAGCTGCAGACGCAGCGGGTCATGGC	AGTAGCAGCGGCGGCGGG-------------ACGAGGAGGTGCAGACGCAGCGGGTCATGGC	49	2	del	N/A
545	AGCAGCAGCGGCGGCGGGAGTCCGCAGTCTTACGAGGAGCTGCAGACGCAGCGGGTCATGGC	AGCAGCAGTGGCGGCGGGAGTCCGCAGTCTT-------------GACGCAGCGGGTTATGGC	49	2	del	N/A
546	AGCAGCAGCGGCGGCGGGAGTCCGCAGTCTTACGAGGAGCTGCAGACGCAGCGGGTCATGGC	AGCAGCAGCGGCGGCGGGAG-------------GACGAACTGCAGACGCAGCGGGTCATGGC	49	2	del	N/A
547	AGCAGCAGCGGCGGCGGGAGTCCGCAGTCTTACGAGGAGCTGCAGACGCAGCGGGTCATGGC	AGCAGCAGCGGCGGCGGGAGTCCGCAGTCTTACGACGAACTGCAGACGCAGCGGGTCATGGC	62	2	WT or Sub	N/A
548	AGCAGCAGCGGCGGCGGGAGTCCGCAGTCTTACGAGGAGCTGCAGACGCAGCGGGTCATGGC	AGCAGCAGCGGCGGCGGGACGCCGCAGTGTT-------------GACGCAGCGGGTCATGGC	49	2	del	N/A
549	AGCAGCAGCGGCGGCGGGAGTCCGCAGTCTTACGAGGAGCTGCAGACGCAGCGGGTCATGGC	AGCAGAAGCGGCGGCGGGAGTCCGCAGTCTTACGAGGAGCTGCAGACGCAGCGGGTCATGGC	62	2	WT or Sub	N/A
550	AGCAGCAGCGGCGGCGGGAGTCCGCAGTCTTACGAGGAGCTGCAGACGCAGCGGGTCATGGC	AGCAGCAGCGGCGGCGGG-------------AAGAGGAGCTGCAGACGCAGCGGGTCATGGC	49	2	del	N/A
551	AGCAGCAGCGGCGGCGGGAGTCCGCAGTCTTACGAGGAGCTGCAGACGCAGCGGGTCATGGC	AGCAGCAGCGGCGGCGGGACTCGGCAGTGTT-------------GACGCAGCGGGTCATGGC	49	2	del	N/A
552	AGCAGCAGCGGCGGCGGGAGTCCGCAGTCTTACGAGGAGCTGCAGACGCAGCGGGTCATGGC	GGCAGCAGCGGCGGCGAGAGTCCGCAGTCTT-------------GACGCAGCGGGTCATGGC	49	2	del	N/A
553	AGCAGCAGCGGCGGCGGGAGTCCGCAGTCTTACGAGGAGCTGCAGACGCAGCGGGTCATGGC	AGCAGCAGCGGCGGCGCG-------------ACGAGGAGCTGCAGACGCAGCGGGTCATGGC	49	2	del	N/A
554	AGCAGCAGCGGCGGCGGGAGTCCGCAGTCTTACGAGGAGCTGCAGACGCAGCGGGTCATGGC	AGCAGCAGCGGCGGCGGGAGT-------------AGGAGGTGCAGACGCAGCGGGTCATGGC	49	2	del	N/A
555	AGCAGCAGCGGCGGCGGGAGTCCGCAGTCTTACGAGGAGCTGCAGACGCAGCGGGTCATGGC	AGCAGCAGCGGCGGCGGGAG-------------GACGAAGTGCAGACGCAGCGGGTCATGGC	49	2	del	N/A
556	AGCAGCAGCGGCGGCGGGAGTCCGCAGTCTTACGAGGAGCTGCAGACGCAGCGGGTCATGGC	AGCAGCAGCGGCGGCGGGAGTCCGCAGTCTTACGAGGAGCTGCAGACGCAGCGGGTCATTGC	62	2	WT or Sub	N/A
557	AGCAGCAGCGGCGGCGGGAGTCCGCAGTCTTACGAGGAGCTGCAGACGCAGCGGGTCATGGC	AGCTGCAGCGGCGGCGGG-------------ACGAGGAGCTGCAGACGCAGCGGGTCATGGC	49	2	del	N/A
558	AGCAGCAGCGGCGGCGGGAGTCCGCAGTCTTACGAGGAGCTGCAGACGCAGCGGGTCATGGC	AGCAGCAGCGGCGGCGGGAGTACGC-------------GCTGTTGACGCAGCGGGTCATGGC	49	2	del	N/A
559	AGCAGCAGCGGCGGCGGGAGTCCGCAGTCTTACGAGGAGCTGCAGACGCAGCGGGTCATGGC	AGTAGCAGCGGCGGCGGGAGTACGCAGTCTT-------------GACGCAGCGGGTCATGGC	49	2	del	N/A
560	AGCAGCAGCGGCGGCGGGAGTCCGCAGTCTTACGAGGAGCTGCAGACGCAGCGGGTCATGGC	AGCAGCAGCGGCGGCGGGAGTCCGCAGTCTTGCGAGGAGCTGCAGACGCAGCGGGTCATGGC	62	2	WT or Sub	N/A
561	AGCAGCAGCGGCGGCGGGAGTCCGCAGTCTTACGAGGAGCTGCAGACGCAGCGGGTCATGGC	AGCAGCAGCGGCGGCGGGAGTCCGCA-------------CTGTAGACGCAGCGGGTCATGGC	49	2	del	N/A
562	AGCAGCAGCGGCGGCGGGAGTCCGCAGTCTTACGAGGAGCTGCAGACGCAGCGGGTCATGGC	AGCAGCAGCGGCGGCGGG-------------ACTAGGAACTGCTGACGCAGCGGGTCATGGC	49	2	del	N/A
563	AGCAGCAGCGGCGGCGGGAGTCCGCAGTCTTACGAGGAGCTGCAGACGCAGCGGGTCATGGC	AGCAGCAGCGGCGGCGGGAGGCCGAAGTGTT-------------GACGCAGCGGGTCATGGC	49	2	del	N/A
564	AGCAGCAGCGGCGGCGGGAGTCCGCAGTCTTACGAGGAGCTGCAGACGCAGCGGGTCATGGC	AGCAGCAGCGGCGGCGGGAG-------------GAGGCGCTGTTGACGCAGCGGGTCATGGC	49	2	del	N/A
565	AGCAGCAGCGGCGGCGGGAGTCCGCAGTCTTACGAGGAGCTGCAGACGCAGCGGGTCATGGC	AGCAGCAGCGGCGGCGGG-------------ACGCGGAAGTGCAGACGCAGCGGGTCATGGC	49	2	del	N/A
566	AGCAGCAGCGGCGGCGGGAGTCCGCAGTCTTACGAGGAGCTGCAGACGCAGCGGGTCATGGC	AGCAGGAGCGGCGGCGGGAGTCCGCAGTCTTACGAGGAGCTGCAGACGCAGCGGGTCATGGC	62	2	WT or Sub	N/A
567	AGCAGCAGCGGCGGCGGGAGTCCGCAGTCTTACGAGGAGCTGCAGACGCAGCGGGTCATGGC	AGCAGCAGCGGCGGCGGG-------------ACTAGGCGCTGCAGACGCAGCGGGTCATGGC	49	2	del	N/A
568	AGCAGCAGCGGCGGCGGGAGTCCGCAGTCTTACGAGGAGCTGCAGACGCAGCGGGTCATGGC	AGCAGCAGCGGCGGCGGAAGTCCGCAGTCTTACGAGGAGCTGCAGACGCAGCGGGTCATGGC	62	2	WT or Sub	N/A
569	AGCAGCAGCGGCGGCGGGAGTCCGCAGTCTTACGAGGAGCTGCAGACGCAGCGGGTCATGGC	AGCAGCACCGGCGGCGGG-------------ACGAGGAGCTGCAGACGCAGCGGGTCATGGC	49	2	del	N/A
570	AGCAGCAGCGGCGGCGGGAGTCCGCAGTCTTACGAGGAGCTGCAGACGCAGCGGGTCATGGC	AGCAGCAGCGGCGGCGGG-------------ACGAGGAAGTGTAGACGCAGCGGGTCATGGC	49	2	del	N/A
571	AGCAGCAGCGGCGGCGGGAGTCCGCAGTCTTACGAGGAGCTGCAGACGCAGCGGGTCATGGC	AGCAGCAGCGGCGGCGGGAGT-------------ACGAACTGTAGACGCAGCGGGTCATGGC	49	2	del	N/A
572	AGCAGCAGCGGCGGCGGGAGTCCGCAGTCTTACGAGGAGCTGCAGACGCAGCGGGTCATGGC	AGCAGCAGCGGCGGCGGGAGTCCGCAGTCTTACGAGGAGCTGCAGCCGCAGCGGGTCATGGC	62	2	WT or Sub	N/A
573	AGCAGCAGCGGCGGCGGGAGTCCGCAGTCTTACGAGGAGCTGCAGACGCAGCGGGTCATGGC	AGCAGCAGCGGCGGCGGGAGTCCGCAGTCTTACGAGGAGCTGCAGACGCAGCGGGTCATGGG	62	2	WT or Sub	N/A
574	AGCAGCAGCGGCGGCGGGAGTCCGCAGTCTTACGAGGAGCTGCAGACGCAGCGGGTCATGGC	AGCAGCAGCGGCGGCGGGAGT-------------ACGAGCTGTAGACGCAGCGGGTCATGGC	49	2	del	N/A
575	AGCAGCAGCGGCGGCGGGAGTCCGCAGTCTTACGAGGAGCTGCAGACGCAGCGGGTCATGGC	AGCAGCAGCGGCGGCGGG-------------ACGCGGCGGTGCTGACGCAGCGGGTCATGGC	49	2	del	N/A
576	AGCAGCAGCGGCGGCGGGAGTCCGCAGTCTTACGAGGAGCTGCAGACGCAGCGGGTCATGGC	AGCAGCAGCGGCGGCGGG-------------ACTAGGAACTCCTGACGCAGCGGGTCATGGC	49	2	del	N/A
577	AGCAGCAGCGGCGGCGGGAGTCCGCAGTCTTACGAGGAGCTGCAGACGCAGCGGGTCATGGC	AGCAGCAGCGGCGGCGGG-------------ACGAGGAGCTACAGACGCAGTGGGTCATGGC	49	2	del	N/A
578	AGCAGCAGCGGCGGCGGGAGTCCGCAGTCTTACGAGGAGCTGCAGACGCAGCGGGTCATGGC	AGCAGTAGCGGCGGCGGGAGGCCGCAGTCTT-------------GACGCAGCGGGTCATGGC	49	2	del	N/A
579	AGCAGCAGCGGCGGCGGGAGTCCGCAGTCTTACGAGGAGCTGCAGACGCAGCGGGTCATGGC	AGCGGCAGCGGCGGCGGGAGTCCGCAGTCTTACGAGGAGCTGCAGACGCAGCGGGTCATGGC	62	2	WT or Sub	N/A
580	AGCAGCAGCGGCGGCGGGAGTCCGCAGTCTTACGAGGAGCTGCAGACGCAGCGGGTCATGGC	AGCAGCAGCGGCGGCGGGAGTCCGCAGTTTTACGAGGAGCTGCAGACGCAGCGGGTCATGGC	62	2	WT or Sub	N/A
581	AGCAGCAGCGGCGGCGGGAGTCCGCAGTCTTACGAGGAGCTGCAGACGCAGCGGGTCATGGC	AGCAGCA---GCGGCGGGAGTCCACAGTCTT-------------GACGCAGCGGGTCATGGC	46	2	del	N/A
582	AGCAGCAGCGGCGGCGGGAGTCCGCAGTCTTACGAGGAGCTGCAGACGCAGCGGGTCATGGC	AGCAGCAGCGGCGGCGGGA---CGC-------CGAGG---TGCTGACGCAGCGGGTCATGGC	49	2	del	N/A
583	AGCAGCAGCGGCGGCGGGAGTCCGCAGTCTTACGAGGAGCTGCAGACGCAGCGGGTCATGGC	AGCAGCAGCGGCGGCGGGAGGACGCGGTCTT-------------GACGCAGCGGGTCATGGC	49	2	del	N/A
584	AGCAGCAGCGGCGGCGGGAGTCCGCAGTCTTACGAGGAGCTGCAGACGCAGCGGGTCATGGC	AGCAGCAGAGGCGGCGGGAGTCCGCAGTCTTACGAGGAGCTGCAGACGCAGCGGGTCATGGC	62	2	WT or Sub	N/A
585	AGCAGCAGCGGCGGCGGGAGTCCGCAGTCTTACGAGGAGCTGCAGACGCAGCGGGTCATGGC	AGCAGCAGCGGCGGCGGGAG-------------GAGGCGCTCCAGACGCAGCGGGTCATGGC	49	2	del	N/A
586	AGCAGCAGCGGCGGCGGGAGTCCGCAGTCTTACGAGGAGCTGCAGACGCAGCGGGTCATGGC	AGCAGCAGCGGCGGCGGGAGTCCGCAGTCTT-------------GACGCAGCGGTTCATGGC	49	2	del	N/A
587	AGCAGCAGCGGCGGCGGGAGTCCGCAGTCTTACGAGGAGCTGCAGACGCAGCGGGTCATGGC	AGCAGCAGCGGCGGCGGG-------------ACGCCGAACTGCAGACGCAGCGGGTCATGGC	49	2	del	N/A
588	AGCAGCAGCGGCGGCGGGAGTCCGCAGTCTTACGAGGAGCTGCAGACGCAGCGGGTCATGGC	AGCAGCAGCGGCGGCGGGACTCCGCAGTGTT-------------GACGCAGCGGGTCATGGC	49	2	del	N/A
589	AGCAGCAGCGGCGGCGGGAGTCCGCAGTCTTACGAGGAGCTGCAGACGCAGCGGGTCATGGC	AGCAGCAGCGGCGGCGGGAGTCCGCAGTCTTACGAGGAGCTGCAGACGCAACGGGTCATGGC	62	2	WT or Sub	N/A
590	AGCAGCAGCGGCGGCGGGAGTCCGCAGTCTTACGAGGAGCTGCAGACGCAGCGGGTCATGGC	AGCAGCAGCGACGGCGGGAGTCCGCAGTCTTACGAGGAGCTGCAGACGCAGCGGGTCATGGC	62	2	WT or Sub	N/A
591	AGCAGCAGCGGCGGCGGGAGTCCGCAGTCTTACGAGGAGCTGCAGACGCAGCGGGTCATGGC	AGCAGCAGCGGCGGCGGG-------------ACGAGCAGCTGCAGACGCAGCGGGTCATGGC	49	2	del	N/A
592	AGCAGCAGCGGCGGCGGGAGTCCGCAGTCTTACGAGGAGCTGCAGACGCAGCGGGTCATGGC	AGCAGCAGCGGCGGCGTTAGTCCGCAGTCTT-------------GACGCAGCGGGTCATGGC	49	2	del	N/A
593	AGCAGCAGCGGCGGCGGGAGTCCGCAGTCTTACGAGGAGCTGCAGACGCAGCGGGTCATGGC	AGCAGCAGCGGCGGCGGGAG-------------GACGAAGTGCTGACGCAGCGGGTCATGGC	49	2	del	N/A
594	AGCAGCAGCGGCGGCGGGAGTCCGCAGTC-TTACGAGGAGCTGCAGACGCAGCGGGTCATGGC	AGCAGCAGCGGCGGCGGGAGTCCGCAGTCTTTACGAGGCGCTGCAGACGCAGCGGGTCATGGC	63	2	Ins	N/A
595	AGCAGCAGCGGCGGCGGGAGTCCGCAGTCTTACGAGGAGCTGCAGACGCAGCGGGTCATGGC	AGCAGCAGCGGCGGCGGG-------------ACGAGGCGGTCCAGACGCAGCGGGTCATGGC	49	2	del	N/A
596	AGCAGCAGCGGCGGCGGGAGTCCGCAGTCTTACGAGGAGCTGCAGACGCAGCGGGTCATGGC	AGCAGCAGCGGCGGCGGG-------------ACGAGGAGCTGCAGACGCAGCGCGTCATGGC	49	2	del	N/A
597	AGCAGCAGCGGCGGCGGGAGTCCGCAGTCTTACGAGGAGCTGCAGACGCAGCGGGTCATGGC	AGCAGCAGCGGCGGCGGGAGT-------------ACGAACTCCTGACGCAGCGGGTCATGGC	49	2	del	N/A
598	AGCAGCAGCGGCGGCGGGAGTCCGCAGTCTTACGAGGAGCTGCAGACGCAGCGGGTCATGGC	AGCAGTAGCGGCGGCGGG-------------ACGAGGAGCTGCAGACGCAGCGGGTCGTGGC	49	2	del	N/A
599	AGCAGCAGCGGCGGCGGGAGTCCGCAGTCTTACGAGGAGCTGCAGACGCAGCGGGTCATGGC	AGCAGCAGCGGCGGCGGG-------------ACGAGGAACTGTTGACGCAGCGGGTCATGGC	49	2	del	N/A
600	AGCAGCAGCGGCGGCGGGAGTCCGCAGTCTTACGAGGAGCTGCAGACGCAGCGGGTCATGGC	AGCAGCAGCGGCGGCGGGAGTCCGCAGTCTTACGAGGAGCTGCAGACGCAGCGGGTCGTGGC	62	2	WT or Sub	N/A
601	AGCAGCAGCGGCGGCGGGAGTCCGCAGTCTTACGAGGAGCTGCAGACGCAGCGGGTCATGGC	AGTAGCAGCGGCGGCGAGAGTCCGCAGTCTT-------------GACGCAGCGGGTCATGGC	49	2	del	N/A
602	AGCAGCAGCGGCGGCGGGAGTCCGCAGTCTTACGAGGAGCTGCAGACGCAGCGGGTCATGGC	AGCAGCAGCGGCGGCGGGAG-------------GCGGAACTGCAGACGCAGCGGGTCATGGC	49	2	del	N/A
603	AGCAGCAGCGGCGGCGGGAGTCCGCAGTCTTACGAGGAGCTGCAGACGCAGCGGGTCATGGC	AGCAGCAGCGGCGGCGGG-------------ACGAGGAGGTCCAGACGCAGCGGGTCATGGC	49	2	del	N/A
604	AGCAGCAGCGGCGGCGGGAGTCCGCAGTCTTACGAGGAGCTGCAGACGCAGCGGGTCATGGC	AGCAGCAGCGGCGGCGGG-------------ACGAGGAGCTGCAGACGCAGCGGGTCCTGGC	49	2	del	N/A
605	AGCAGCAGCGGCGGCGGGAGTCCGCAGTCTTACGAGGAGCTGCAGACGCAGCGGGTCATGGC	AGTAGCAGCGGCGGCGGG-------------ATGAGGAGCTGCAGACGCAGCGGGTCATGGC	49	2	del	N/A
606	AGCAGCAGCGGCGGCGGGAGTCCGCAGTCTTACGAGGAGCTGCAGACGCAGCGGGTCATGGC	AGCAGCAGCGGCGGCGGG-------------ACGCGGCGCTCCAGACGCAGCGGGTCATGGC	49	2	del	N/A
607	AGCAGCAGCGGCGGCGGGAGTCCGCAGTCTTACGAGGAGCTGCAGACGCAGCGGGTCATGGC	AGCAGCAGCGGCGGCGGGACTCCGCACTCT-------------AGACGCAGCGGGTCATGGC	49	2	del	N/A
608	AGCAGCAGCGGCGGCGGGAGTCCGCAGTCTTACGAGGAGCTGCAGACGCAGCGGGTCATGGC	AGCAGCAGCGGCGGCGGGAGTCGGCGGTCT-------------AGACGCAGCGGGTCATGGC	49	2	del	N/A
609	AGCAGCAGCGGCGGCGGGAGTCCGCAGTCTTACGAGGAGCTGCAGACGCAGCGGGTCATGGC	AGCAGCAGCGGCGGCGGGAGGCCGAAGTC-------------CTGACGCAGCGGGTCATGGC	49	2	del	N/A
610	AGCAGCAGCGGCGGCGGGAGTCCGCAGTCTTACGAGGAGCTGCAGACGCAGCGGGTCATGGC	AGCAGCAGCGGCGGCGGGAGTCCGCAGTCCTACGAGGAGCTGCAGACGCAGCGGGTCATGGC	62	2	WT or Sub	N/A
611	AGCAGCAGCGGCGGCGGGAGTCCGCAGTCTTACGAGGAGCTGCAGACGCAGCGGGTCATGGC	AGCAGCAGCGGCGGCGGGAGT-------------AGGCGCTGTAGACGCAGCGGGTCATGGC	49	2	del	N/A
612	AGCAGCAGCGGCGGCGGGAGTCCGCAGTCTTACGAGGAGCTGCAGACGCAGCGGGTCATGGC	AGCAGCAGCGGCGGCTGGAGTCCGCAGTCTTACGAGGAGCTGCAGACGCAGCGGGTCATGGC	62	2	WT or Sub	N/A
613	AGCAGCAGCGGCGGCGGGAGTCCGCAGTC-TTACGAGGAGCTGCAGACGCAGCGGGTCATGGC	AGCAGCAGCGGCAGCGGGAGTCCGCAGTCTTTACGAGGAGCTGCAGACGCAGCGGGTCATGGC	63	2	Ins	N/A
614	AGCAGCAGCGGCGGCGGGAGTCCGCAGTCTTACGAGGAGCTGCAGACGCAGCGGGTCATGGC	AGCAGCAGCGGCGGCGGG-------------ACTACGAGCTGTTGACGCAGCGGGTCATGGC	49	2	del	N/A
615	AGCAGCAGCGGCGGCGGGAGTCCGCAGTCTTACGAGGAGCTGCAGACGCAGCGGGTCATGGC	AGCAGCAGCGGCGGCGGGAG-------------GACGAACTCCTGACGCAGCGGGTCATGGC	49	2	del	N/A
616	AGCAGCAGCGGCGGCGGGAGTCCGCAGTCTTACGAGGAGCTGCAGACGCAGCGGGTCATGGC	AGCAGCAGCGGCGGCGGG-------------ACTAGGAGGTGTAGACGCAGCGGGTCATGGC	49	2	del	N/A
617	AGCAGCAGCGGCGGCGGGAGTCCGCAGTCTTACGAGGAGCTGCAGACGCAGCGGGTCATGGC	AGCAGCAGCGGCGGCGGGACGCGGCAGTGTT-------------GACGCAGCGGGTCATGGC	49	2	del	N/A
618	AGCAGCAGCGGCGGCGGGAGTCCGCAGTCTTACGAGGAGCTGCAGACGCAGCGGGTCATGGC	AGCAGCAGCGGCGGTGGGAGTACGCAGTCTT-------------GACGCAGCGGGTCATGGC	49	2	del	N/A
619	AGCAGCAGCGGCGGCGGGAGTCCGCAGTCTTACGAGGAGCTGCAGACGCAGCGGGTCATGGC	AGCAGCAGCGGCGGCGGG-------------ACTACGAACTCCTGACGCAGCGGGTCATGGC	49	2	del	N/A
620	AGCAGCAGCGGCGGCGGGAGTCCGCAGTCTTACGAGGAGCTGCAGACGCAGCGGGTCATGGC	AGCAACAGCGGCGGCGGG-------------ACGAGGAGCTGCAGACGCAGCGGGTCATGTC	49	2	del	N/A
621	AGCAGCAGCGGCGGCGGGAGTCCGCAGTCTTACGAGGAGCTGCAGACGCAGCGGGTCATGGC	AGTAGCAGCGGCGGCGGGAG-------------GAGGAGCTGCAGACGCAGCGGGTCATGGC	49	2	del	N/A
622	AGCAGCAGCGGCGGCGGGAGTCCGCAGTCTTACGAGGAGCTGCAGACGCAGCGGGTCATGGC	AGCAGCAGCGGCGGCGGGAG-------------GCGGAACTCTAGACGCAGCGGGTCATGGC	49	2	del	N/A
623	AGCAGCAGCGGCGGCGGGAGTCCGCAGTCTTACGAGGAGCTGCAGACGCAGCGGGTCATGGC	AGCAGCAGCGGCGGCGGGAGTACGCACTCT-------------AGACGCAGCGGGTCATGGC	49	2	del	N/A
624	AGCAGCAGCGGCGGCGGGAGTCCGCAGTCTTACGAGGAGCTGCAGACGCAGCGGGTCATGGC	AGCAGCAGCGGCGGCGGGAGTCCGCAGTCTTACGAGGAGCTGCAAACGCAGCGGGTCATGGC	62	2	WT or Sub	N/A
625	AGCAGCAGCGGCGGCGGGAGTCCGCAGTCTTACGAGGAGCTGCAGACGCAGCGGGTCATGGC	AGCAGCAGCGGCGGCGGGAGTCCGCAGTCTTACGAGGAGCTGCAGACGCAGCGGGTCACGGC	62	2	WT or Sub	N/A
626	AGCAGCAGCGGCGGCGGGAGTCCGCAGTCTTACGAGGAGCTGCAGACGCAGCGGGTCATGGC	AGCAGCAGCGGCGGCGGGACTC-------------GGCGCTGTAGACGCAGCGGGTCATGGC	49	2	del	N/A
627	AGCAGCAGCGGCGGCGGGAGTCCGCAGTCTTACGAGGAGCTGCAGACGCAGCGGGTCATGGC	AGCAGCAGCGGCGGCGGGAGTCCGCTGTCTT-------------GACGCAGCGGGTCATGGC	49	2	del	N/A
628	AGCAGCAGCGGCGGCGGGAGTCCGCAGTCTTACGAGGAGCTGCAGACGCAGCGGGTCATGGC	AGCAGCAGTGGCGGCGGGAGTCCGCAGTCTT-------------GACGCAGCGGGTCATGCC	49	2	del	N/A
629	AGCAGCAGCGGCGGCGGGAGTCCGCAGTCTTACGAGGAGCTGCAGACGCAGCGGGTCATGGC	AGCAGCAGCGGCGGCGGG-------------ACGACGAACTGTTGACGCAGCGGGTCATGGC	49	2	del	N/A
630	AGCAGCAGCGGCGGCGGGAGTCCGCAGTCTTACGAGGAGCTGCAGACGCAGCGGGTCATGGC	AGCAGCAGCGGCGGCGGGAGTCGGAGGTCTT-------------GACGCAGCGGGTCATGGC	49	2	del	N/A
631	AGCAGCAGCGGCGGCGGGAGTCCGCAGTCTTACGAGGAGCTGCAGACGCAGCGGGTCATGGC	AGCAGCAGCGGCGGCGGGAGTACGAGGTCTT-------------GACGCAGCGGGTCATGGC	49	2	del	N/A
632	AGCAGCAGCGGCGGCGGGAGTCCGCAGTCTTACGAGGAGCTGCAGACGCAGCGGGTCATGGC	AGCAGCAGCGGCGGCGGGACTCCGCGGTGTT-------------GACGCAGCGGGTCATGGC	49	2	del	N/A
633	AGCAGCAGCGGCGGCGGGAGTCCGCAGTCTTACGAGGAGCTGCAGACGCAGCGGGTCATGGC	AGCAGCAGCGGCGGCGGGAGTCCGCAGTCTCACGAGGAGCTGCAGACGCAGCGGGTCATGGC	62	2	WT or Sub	N/A
634	AGCAGCAGCGGCGGCGGGAGTCCGCAGTCTTACGAGGAGCTGCAGACGCAGCGGGTCATGGC	AGCAGCAGCGGCGGCGGGAGTCCGGAGTCTT-------------GACGCAGCGGGTCATGGC	49	2	del	N/A
635	AGCAGCAGCGGCGGCGGGAGTCCGCAGTCTTACGAGGAGCTGCAGACGCAGCGGGTCATGGC	AGCAGCAGCGGCGGCGGGAGT-------------AGGAGGTCTTGACGCAGCGGGTCATGGC	49	2	del	N/A
636	AGCAGCAGCGGCGGCGGGAGTCCGCAGTCTTACGAGGAGCTGCAGACGCAGCGGGTCATGGC	AGCAGCAGCGGCGGCGGGAG-------------GCGGAGGTGCAGACGCAGCGGGTCATGGC	49	2	del	N/A
637	AGCAGCAGCGGCGGCGGGAGTCCGCAGTCTTACGAGGAGCTGCAGACGCAGCGGGTCATGGC	AGCAGCAGCGGCGGCGGGAGGCGGCA-------------CTGCAGACGCAGCGGGTCATGGC	49	2	del	N/A
638	AGCAGCAGCGGCGGCGGGAGTCCGCAGTCTTACGAGG-AGCTGCAGACGCAGCGGGTCATGGC	AGCAGCAGCGGCGGCGGGAG-------------GAGGCAG-TGCAGACGCAGCGGGTCATGGC	49	2	del	N/A
639	AGCAGCAGCGGCGGCGGGAGTCCGCAGTCTTACGAGGAGCTGCAGACGCAGCGGGTCATGGC	AGTAGCAGCGGCGGCGGGAGGCCGCAGTCTT-------------GACGCAGCGGGTCATGGC	49	2	del	N/A
640	AGCAGCAGCGGCGGCGGGAGTCCGCAGTCTTACGAGGAGCTGCAGACGCAGCGGGTCATGGC	AGCAGCAGCGGCGGCGGGAGGCCGCGGTCT-------------AGACGCAGCGGGTCATGGC	49	2	del	N/A
641	AGCAGCAGCGGCGGCGGGAGTCCGCAGTCTTACGAGGAGCTGCAGACGCAGCGGGTCATGGC	AGCAGCAGCGGCGGCGGGAGTC-------------GGAAGTGTAGACGCAGCGGGTCATGGC	49	2	del	N/A

## Sheet: Twist_cl3
File name
Twist_3_join.fq
WT sequence
(blue: indicator sequences at each ends of comparision range, green: crRNA sequence, red: WT marker sequence )
AGCAGCAGCGGCGGCCGGGAGTCCGCAGTCTTACGAGGAGCTGCAGACGCAGCGGGTCATGGC
crRNA sequence
CGGGAGTCCGCAGTCTTACG
Comparison range (R) [?]		Minimum frequency (n) [?]		WT marker (r) [?]
62		1		5
Run again with different values
Result Summary
Total Sequences	With both indicator sequences	More than minimum frequency	Insertions	Deletions	Indel frequency	HDR frequency
233356	231484	230298	115488	112022	227510 (98.8%)
#ID	WT Sequence	RGEN Treated Sequence	Length	Count	Type	HDR
1	AGCAGCAGCGGCGGCGGGAGTCCGCAGTC-TTACGAGGAGCTGCAGACGCAGCGGGTCATGGC	AGCAGCAGCGGCGGCGGGAGTCCGCAGTCTTTACGAGGAGCTGCAGACGCAGCGGGTCATGGC	63	107419	Ins	N/A	46.6435
2	AGCAGCAGCGGCGGCGGGAGTCCGCAGTCTTACGAGGAGCTGCAGACGCAGCGGGTCATGGC	AGCAGCAGCGGCGGCGGGAGTCCGCAGTCTT-------------GACGCAGCGGGTCATGGC	49	65590	del	N/A	28.4805
3	AGCAGCAGCGGCGGCGGGAGTCCGCAGTCTTACGAGGAGCTGCAGACGCAGCGGGTCATGGC	AGCAGCAGCGGCGGCGGG-------------ACGAGGAGCTGCAGACGCAGCGGGTCATGGC	49	37075	del	N/A	16.0987
4	AGCAGCAGCGGCGGCGGGAGTCCGCAGTCTTACGAGGAGCTGCAGACGCAGCGGGTCATGGC	AGCAGCAGCGGCGGCGGGAGTCCGCAGTCTTACGAGGAGCTGCAGACGCAGCGGGTCATGGC	62	2670	WT or Sub	N/A	1.15937
5	AGCAGCAGCGGCGGCGGGAGTCCGCAGTCTTACGAGGAGCTGCAGACGCAGCGGGTCATGGC	AGCAGCAGTGGCGGCGGGAGTCCGCAGTCTT-------------GACGCAGCGGGTCATGGC	49	734	del	N/A	0.318717
6	AGCAGCAGCGGCGGCGGGAGTCCGCAGTCTTACGAGGAGCTGCAGACGCAGCGGGTCATGGC	AGCAGCAGCGGCGGTGGGAGTCCGCAGTCTT-------------GACGCAGCGGGTCATGGC	49	604	del	N/A	0.262269
7	AGCAGCAGCGGCGGCGGGAGTCCGCAGTC-TTACGAGGAGCTGCAGACGCAGCGGGTCATGGC	AGCAGCAGTGGCGGCGGGAGTCCGCAGTCTTTACGAGGAGCTGCAGACGCAGCGGGTCATGGC	63	517	Ins	N/A	0.224492
8	AGCAGCAGCGGCGGCGGGAGTCCGCAGTC-TTACGAGGAGCTGCAGACGCAGCGGGTCATGGC	AGCAGTAGCGGCGGCGGGAGTCCGCAGTCTTTACGAGGAGCTGCAGACGCAGCGGGTCATGGC	63	471	Ins	N/A	93.1875
9	AGCAGCAGCGGCGGCGGGAGTCCGCAGTC-TTACGAGGAGCTGCAGACGCAGCGGGTCATGGC	AGCAGCAGCGGCGGCGGGAGTCCACAGTCTTTACGAGGAGCTGCAGACGCAGCGGGTCATGGC	63	462	Ins	N/A
10	AGCAGCAGCGGCGGCGGGAGTCCGCAGTC-TTACGAGGAGCTGCAGACGCAGCGGGTCATGGC	AGCAGCAGCGGCGGTGGGAGTCCGCAGTCTTTACGAGGAGCTGCAGACGCAGCGGGTCATGGC	63	366	Ins	N/A
11	AGCAGCAGCGGCGGCGGGAGTCCGCAGTC-TTACGAGGAGCTGCAGACGCAGCGGGTCATGGC	AGCAGCAGCGGCGGCGGGAGTCCGCAGTCTTTACGAGGAGCTGCAGACGCAGTGGGTCATGGC	63	307	Ins	N/A
12	AGCAGCAGCGGCGGCGGGAGTCCGCAGTCTTACGAGGAGCTGCAGACGCAGCGGGTCATGGC	AGCAGCAGTGGCGGCGGG-------------ACGAGGAGCTGCAGACGCAGCGGGTCATGGC	49	287	del	N/A
13	AGCAGCAGCGGCGGCGGGAGTCCGCAGTC-TTACGAGGAGCTGCAGACGCAGCGGGTCATGGC	AGTAGCAGCGGCGGCGGGAGTCCGCAGTCTTTACGAGGAGCTGCAGACGCAGCGGGTCATGGC	63	281	Ins	N/A
14	AGCAGCAGCGGCGGCGGGAGTCCGCAGTC-TTACGAGGAGCTGCAGACGCAGCGGGTCATGGC	AGCAACAGCGGCGGCGGGAGTCCGCAGTCTTTACGAGGAGCTGCAGACGCAGCGGGTCATGGC	63	271	Ins	N/A
15	AGCAGCAGCGGCGGCGGGAGTCCGCAGTC-TTACGAGGAGCTGCAGACGCAGCGGGTCATGGC	AGCAGCAGCGGTGGCGGGAGTCCGCAGTCTTTACGAGGAGCTGCAGACGCAGCGGGTCATGGC	63	270	Ins	N/A
16	AGCAGCAGCGGCGGCGGGAGTCCGCAGTCTTACGAGGAGCTGCAGACGCAGCGGGTCATGGC	AGTAGCAGCGGCGGCGGGAGTCCGCAGTCTT-------------GACGCAGCGGGTCATGGC	49	267	del	N/A
17	AGCAGCAGCGGCGGCGGGAGTCCGCAGTC-TTACGAGGAGCTGCAGACGCAGCGGGTCATGGC	AACAGCAGCGGCGGCGGGAGTCCGCAGTCTTTACGAGGAGCTGCAGACGCAGCGGGTCATGGC	63	265	Ins	N/A
18	AGCAGCAGCGGCGGCGGGAGTCCGCAGTCTTACGAGGAGCTGCAGACGCAGCGGGTCATGGC	AGCAGCAGCGGCGGCGGGAGTCCACAGTCTT-------------GACGCAGCGGGTCATGGC	49	254	del	N/A
19	AGCAGCAGCGGCGGCGGGAGTCCGCAGTC-TTACGAGGAGCTGCAGACGCAGCGGGTCATGGC	GGCAGCAGCGGCGGCGGGAGTCCGCAGTCTTTACGAGGAGCTGCAGACGCAGCGGGTCATGGC	63	242	Ins	N/A
20	AGCAGCAGCGGCGGCGGGAGTCCGCAGTCTTACGAGGAGCTGCAGACGCAGCGGGTCATGGC	AGCAGCAGCGGCGGTGGG-------------ACGAGGAGCTGCAGACGCAGCGGGTCATGGC	49	241	del	N/A
21	AGCAGCAGCGGCGGCGGGAGTCCGCAGTC-TTACGAGGAGCTGCAGACGCAGCGGGTCATGGC	AGCAGCAGCGGCGGCGAGAGTCCGCAGTCTTTACGAGGAGCTGCAGACGCAGCGGGTCATGGC	63	212	Ins	N/A
22	AGCAGCAGCGGCGGCGGGAGTCCGCAGTCTTACGAGGAGCTGCAGACGCAGCGGGTCATGGC	AGTAGCAGCGGCGGCGGG-------------ACGAGGAGCTGCAGACGCAGCGGGTCATGGC	49	212	del	N/A
23	AGCAGCAGCGGCGGCGGGAGTCCGCAGTCTTACGAGGAGCTGCAGACGCAGCGGGTCATGGC	AGCAGTAGCGGCGGCGGG-------------ACGAGGAGCTGCAGACGCAGCGGGTCATGGC	49	211	del	N/A
24	AGCAGCAGCGGCGGCGGGAGTCCGCAGTCTTACGAGGAGCTGCAGACGCAGCGGGTCATGGC	AGCAGCAGCGGTGGCGGGAGTCCGCAGTCTT-------------GACGCAGCGGGTCATGGC	49	203	del	N/A
25	AGCAGCAGCGGCGGCGGGAGTCCGCAGTCTTACGAGGAGCTGCAGACGCAGCGGGTCATGGC	AGCAGCAGCGGCGG----------------GACGAGGAGCTGCAGACGCAGCGGGTCATGGC	46	196	del	N/A
26	AGCAGCAGCGGCGGCGGGAGTCCGCAGT-CTTACGAGGAGCTGCAGACGCAGCGGGTCATGGC	AGCAGCAGCGGCGGCGGGAGTCCGCAGTCCTTACGAGGAGCTGCAGACGCAGCGGGTCATGGC	63	188	Ins	N/A
27	AGCAGCAGCGGCGGCGGGAGTCCGCAGTCTTACGAGGAGCTGCAGACGCAGCGGGTCATGGC	AACAGCAGCGGCGGCGGGAGTCCGCAGTCTT-------------GACGCAGCGGGTCATGGC	49	183	del	N/A
28	AGCAGCAGCGGCGGCGGGAGTCCGCAGTC-TTACGAGGAGCTGCAGACGCAGCGGGTCATGGC	AGCAGCA---GCGGCGGGAGTCCGCAGTCTTTACGAGGAGCTGCAGACGCAGCGGGTCATGGC	60	179	del	N/A
29	AGCAGCAGCGGCGGCGGGAGTCCGCAGTCTTACGAGGAGCTGCAGACGCAGCGGGTCATGGC	AACAGCAGCGGCGGCGGG-------------ACGAGGAGCTGCAGACGCAGCGGGTCATGGC	49	171	del	N/A
30	AGCAGCAGCGGCGGCGGGAGTCCGCAGTCTTACGAGGAGCTGCAGACGCAGCGGGTCATGGC	AGCAACAGCGGCGGCGGGAGTCCGCAGTCTT-------------GACGCAGCGGGTCATGGC	49	171	del	N/A
31	AGCAGCAGCGGCGGCGGGAGTCCGCAGTC-TTACGAGGAGCTGCAGACGCAGCGGGTCATGGC	AGCAGCAGCGGCGGCGGGAGTCCGCAGTCTTTACGAGGAGCTGCAGACGCAGCGGGTCATGTC	63	168	Ins	N/A
32	AGCAGCAGCGGCGGCGGGAGTCCGCAGTC-TTACGAGGAGCTGCAGACGCAGCGGGTCATGGC	AGCAGCAGCGGCGGCGGGAGTCCGCAGTCTTTACGAGGAGCTGCAGACACAGCGGGTCATGGC	63	164	Ins	N/A
33	AGCAGCAGCGGCGGCGGGAGTCCGCAGTCTTACGAGGAGCTGCAGACGCAGCGGGTCATGGC	AGCAGCAGCGGCGGCGGG-------------ACGAGGAGCTACAGACGCAGCGGGTCATGGC	49	162	del	N/A
34	AGCAGCAGCGGCGGCGGGAGTCCGCAGTCTTACGAGGAGCTGCAGACGCAGCGGGTCATGGC	AGCAGTAGCGGCGGCGGGAGTCCGCAGTCTT-------------GACGCAGCGGGTCATGGC	49	153	del	N/A
35	AGCAGCAGCGGCGGCGGGAGTCCGCAGTC-TTACGAGGAGCTGCAGACGCAGCGGGTCATGGC	AGCAGCAGCGGCGGCGGGAGTCCGCAGTCTTTACGAGGAGCTACAGACGCAGCGGGTCATGGC	63	150	Ins	N/A
36	AGCAGCAGCGGCGGCGGGAGTCCGCAGTCTTACGAGGAGCTGCAGACGCAGCGGGTCATGGC	AGCAGCAGCGGTGGCGGG-------------ACGAGGAGCTGCAGACGCAGCGGGTCATGGC	49	147	del	N/A
37	AGCAGCAGCGGCGGCGGGAGTCCGCAGTCTTACGAGGAGCTGCAGACGCAGCGGGTCATGGC	GGCAGCAGCGGCGGCGGGAGTCCGCAGTCTT-------------GACGCAGCGGGTCATGGC	49	146	del	N/A
38	AGCAGCAGCGGCGGCGGGAGTCCGCAGTCTTACGAGGAGCTGCAGACGCAGCGGGTCATGGC	AGCAGCAGCGGCGGCGGG-------------ACGAGGAGCTGCAGACGCAGTGGGTCATGGC	49	140	del	N/A
39	AGCAGCAGCGGCGGCGGGAGTCCGCAGTCTTACGAGGAGCTGCAGACGCAGCGGGTCATGGC	AGCAGCAGCGGCGGCGGGAGTCCGCAGTCTT-------------GACGCAGTGGGTCATGGC	49	138	del	N/A
40	AGCAGCAGCGGCGGCGGGAGTCCGCAGTC-TTACGAGGAGCTGCAGACGCAGCGGGTCATGGC	AGCAGCAGCGGCGGCGGGAGTCCGCAGTCGTTACGAGGAGCTGCAGACGCAGCGGGTCATGGC	63	132	Ins	N/A
41	AGCAGCAGCGGCGGCGGGAGTCCGCAGTCTTACGAGGAGCTGCAGACGCAGCGGGTCATGGC	AGCAGCA---GCGGCGGGAGTCCGCAGTCTT-------------GACGCAGCGGGTCATGGC	46	124	del	N/A
42	AGCAGCAGCGGCGGCGGGAGTCCGCAGTC-TTACGAGGAGCTGCAGACGCAGCGGGTCATGGC	AGCAGCAGCGGCGGCGGGAGTCCGCAGTCTTTACGAGGCGCTGCAGACGCAGCGGGTCATGGC	63	114	Ins	N/A
43	AGCAGCAGCGGCGGCGGGAGTCCGCAGTCTTACGAGGAGCTGCAGACGCAGCGGGTCATGGC	AGCAACAGCGGCGGCGGG-------------ACGAGGAGCTGCAGACGCAGCGGGTCATGGC	49	111	del	N/A
44	AGCAGCAGCGGCGGCGGGAGTCCGCAGTC-TTACGAGGAGCTGCAGACGCAGCGGGTCATGGC	AGCAGCAGCGGCGGCAGGAGTCCGCAGTCTTTACGAGGAGCTGCAGACGCAGCGGGTCATGGC	63	104	Ins	N/A
45	AGCAGCAGCGGCGGCGGGAGTCCGCAGTC-TTACGAGGAGCTGCAGACGCAGCGGGTCATGGC	AGCAGCAGCGGCGGCGGGAGTCCGCAGTCTTTACGAGGAGCTGCAGACGCAGCGGGTCATGGT	63	104	Ins	N/A
46	AGCAGCAGCGGCGGCGGGAGTCCGCAGTCTTACGAGGAGCTGCAGACGCAGCGGGTCATGGC	AGCAGCAGCGGCGGCGGGAGTCCGCAGTCTT-------------GACGCAGCGGGTCATGTC	49	102	del	N/A
47	AGCAGCAGCGGCGGCGGGAGTCCGCAGTCTTACGAGGAGCTGCAGACGCAGCGGGTCATGGC	AGCAGCAGCGGCGGCGGG-------------ACGAGGAGCTGCAGACACAGCGGGTCATGGC	49	101	del	N/A
48	AGCAGCAGCGGCGGCGGGAGTCCGCAGTC-TTACGAGGAGCTGCAGACGCAGCGGGTCATGGC	AGCAGCAGCGGCGGCGGGAGTCCGTAGTCTTTACGAGGAGCTGCAGACGCAGCGGGTCATGGC	63	101	Ins	N/A
49	AGCAGCAGCGGCGGCGGGAGTCCGCAGTC-TTACGAGGAGCTGCAGACGCAGCGGGTCATGGC	AGCAGCAGCGGCGGCGGGAGTCCGCAGTCTTTACGAGGAGCTGTAGACGCAGCGGGTCATGGC	63	100	Ins	N/A
50	AGCAGCAGCGGCGGCGGGAGTCCGCAGTCTT-ACGAGGAGCTGCAGACGCAGCGGGTCATGGC	AGCAGCAGCGGCGGCGGGAGTCCGCAGTCTTGACGAGGAGCTGCAGACGCAGCGGGTCATGGC	63	95	Ins	N/A
51	AGCAGCAGCGGCGGCGGGAGTCCGCAGTCTTACGAGGAGCTGCAGACGCAGCGGGTCATGGC	AGCAGCAGCGGCGGCGGGAGGCCGCAGTCTT-------------GACGCAGCGGGTCATGGC	49	95	del	N/A
52	AGCAGCAGCGGCGGCGGGAGTCCGCAGTCTTACGAGGAGCTGCAGACGCAGCGGGTCATGGC	AGCAGCAGCGGCGGCGGG-------------ACGAGGAGCTGCAGACGCAGCGGGTCATGTC	49	92	del	N/A
53	AGCAGCAGCGGCGGCGGGAGTCCGCAGTCTTACGAGGAGCTGCAGACGCAGCGGGTCATGGC	AGCAGCAGCGGCGGCGGG-------------ACGAGGAACTGCAGACGCAGCGGGTCATGGC	49	88	del	N/A
54	AGCAGCAGCGGCGGCGGGAGTCCGCAGTCTTACGAGGAGCTGCAGACGCAGCGGGTCATGGC	AGCAGCAGCGGCGGCGGG-------------ACGAGGAGCTGCAGATGCAGCGGGTCATGGC	49	88	del	N/A
55	AGCAGCAGCGGCGGCGGGAGTCCGCAGTC-TTACGAGGAGCTGCAGACGCAGCGGGTCATGGC	AGCAGCAGCGGCGGCGGGAGTCCGCAGTCTTTACGAGGAGCTGCAGACGCAGCGGGTCATGAC	63	84	Ins	N/A
56	AGCAGCAGCGGCGGCGGGAGTCCGCAGTCTTACGAGGAGCTGCAGACGCAGCGGGTCATGGC	AGCAGCAGCGGCGGCGGGAGTCCGTAGTCTT-------------GACGCAGCGGGTCATGGC	49	83	del	N/A
57	AGCAGCAGCGGCGGCGGGAGTCCGCAGTC-TTACGAGGAGCTGCAGACGCAGCGGGTCATGGC	AGCAGCAGCGGCGGCGGGAGTCCGCAGTCTTTACGAGGAACTGCAGACGCAGCGGGTCATGGC	63	76	Ins	N/A
58	AGCAGCAGCGGCGGCGGGAGTCCGCAGTCTTACGAGGAGCTGCAGACGCAGCGGGTCATGGC	GGCAGCAGCGGCGGCGGG-------------ACGAGGAGCTGCAGACGCAGCGGGTCATGGC	49	76	del	N/A
59	AGCAGCAGCGGCGGCGGGAGTCCGCAGTC-TTACGAGGAGCTGCAGACGCAGCGGGTCATGGC	AGCAGCAGCGGCGGCGGGAGTCCGCAGTCTTTACGAGGAGCTGCAGACGCAGCGAGTCATGGC	63	73	Ins	N/A
60	AGCAGCAGCGGCGGCGGGAGTCCGCAGTC-TTACGAGGAGCTGCAGACGCAGCGGGTCATGGC	AGCAGCAGCGGCGGCGGGAGTCCGCAGTCTTTACGAGGAGCTGCGGACGCAGCGGGTCATGGC	63	70	Ins	N/A
61	AGCAGCAGCGGCGGCGGGAGTCCGCAGTC-TTACGAGGAGCTGCAGACGCAGCGGGTCATGGC	AGCAGCAGCGGCGGCGGGAGTCCGCAGTCTTTACGGGGAGCTGCAGACGCAGCGGGTCATGGC	63	69	Ins	N/A
62	AGCAGCAGCGGCGGCGGGAGTCCGCAGTCTTACGAGGAGCTGCAGACGCAGCGGGTCATGGC	AGCAGCAGCGGCGGCGGGAGTCCGCAGTCTT-------------GACGCAGCGGGTCATGGT	49	69	del	N/A
63	AGCAGCAGCGGCGGCGGGAGTCCGCAGTCTTACGAGGAGCTGCAGACGCAGCGGGTCATGGC	AGCAGCAGCGGCGGCGGG-------------ACGAGGAGCTGTAGACGCAGCGGGTCATGGC	49	68	del	N/A
64	AGCAGCAGCGGCGGCGGGAGTCCGCAGTCT-TACGAGGAGCTGCAGACGCAGCGGGTCATGGC	AGCAGCAGCGGCGGCGGGAGTCCGCAGTCTGTACGAGGAGCTGCAGACGCAGCGGGTCATGGC	63	68	Ins	N/A
65	AGCAGCAGCGGCGGCGGGAGTCCGCAGTC-TTACGAGGAGCTGCAGACGCAGCGGGTCATGGC	AGCAGCAGCGGCGGCGGGAGTCCGCAGTCTTTACGAGGAGGTGCAGACGCAGCGGGTCATGGC	63	67	Ins	N/A
66	AGCAGCAGCGGCGGCGGGAGTCCGCAGTCTTACGAGGAGCTGCAGACGCAGCGGGTCATGGC	AGCAGCAGCGGCGGCGGGAGTCCGCGGTCTT-------------GACGCAGCGGGTCATGGC	49	67	del	N/A
67	AGCAGCAGCGGCGGCGGGAGTCCGCAGTC-TTACGAGGAGCTGCAGACGCAGCGGGTCATGGC	AGCAGCAGCGGCGGCGTGAGTCCGCAGTCTTTACGAGGAGCTGCAGACGCAGCGGGTCATGGC	63	66	Ins	N/A
68	AGCAGCAGCGGCGGCGGGAGTCCGCAGTCTTACGAGGAGCTGCAGACGCAGCGGGTCATGGC	AGCAGCAGCGGCGGCGGGAGTACGCAGTCTT-------------GACGCAGCGGGTCATGGC	49	65	del	N/A
69	AGCAGCAGCGGCGGCGGGAGTCCGCAGTCTTACGAGGAGCTGCAGACGCAGCGGGTCATGGC	AGCAGCAGCGGCGGCGAGAGTCCGCAGTCTT-------------GACGCAGCGGGTCATGGC	49	64	del	N/A
70	AGCAGCAGCGGCGGCGGGAGTCCGCAGTC-TTACGAGGAGCTGCAGACGCAGCGGGTCATGGC	AGCAGCAGCGGCGGCGGGAGTCCGCAGTCTTTACGAGGAGTTGCAGACGCAGCGGGTCATGGC	63	62	Ins	N/A
71	AGCAGCAGCGGCGGCGGGAGTCCGCAGTCTTACGAGGAGCTGCAGACGCAGCGGGTCATGGC	AGCAGCAGCGGCGGCAGGAGTCCGCAGTCTT-------------GACGCAGCGGGTCATGGC	49	62	del	N/A
72	AGCAGCAGCGGCGGCGGGAGTCCGCAGTC-TTACGAGGAGCTGCAGACGCAGCGGGTCATGGC	AGCAGCAGCGGCAGCGGGAGTCCGCAGTCTTTACGAGGAGCTGCAGACGCAGCGGGTCATGGC	63	62	Ins	N/A
73	AGCAGCAGCGGCGGCGGGAGTCCGCAGTC-TTACGAGGAGCTGCAGACGCAGCGGGTCATGGC	AGCAGCAGCGGCGGCGGGAGTCCGCAGTCTTTATGAGGAGCTGCAGACGCAGCGGGTCATGGC	63	60	Ins	N/A
74	AGCAGCAGCGGCGGCGGGAGTCCGCAGTC-TTACGAGGAGCTGCAGACGCAGCGGGTCATGGC	AGCAGCAGCGGCGGCGGGAGTCCGCAGTCTTTACGAGGAGCTGCAGACGCAGCGGGTCATGCC	63	60	Ins	N/A
75	AGCAGCAGCGGCGGCGGGAGTCCGCAGTCTTACGAGGAGCTGCAGACGCAGCGGGTCATGGC	AGCAGCAGCGGCGGCGGGAGTCCGCAGTCTT-------------GATGCAGCGGGTCATGGC	49	56	del	N/A
76	AGCAGCAGCGGCGGCGGGAGTCCGCAGTCTTACGAGGAGCTGCAGACGCAGCGGGTCATGGC	AGCAGCAGCGGCAGCGGG-------------ACGAGGAGCTGCAGACGCAGCGGGTCATGGC	49	54	del	N/A
77	AGCAGCAGCGGCGGCGGGAGTCCGCAGTCTTACGAGGAGCTGCAGACGCAGCGGGTCATGGC	AGCAGCAGCGGCGGCGGGAG-------------GAGGAGCTGCAGACGCAGCGGGTCATGGC	49	52	del	N/A
78	AGCAGCAGCGGCGGCGGGAGTCCGCAGTC-TTACGAGGAGCTGCAGACGCAGCGGGTCATGGC	AGCAGCAGCGGCGGCGGGAGTCCGCAGTCTTTACGAGGAGCCGCAGACGCAGCGGGTCATGGC	63	49	Ins	N/A
79	AGCAGCAGCGGCGGCGGGAGTCCGCAGTCTTACGAGGAGCTGCAGACGCAGCGGGTCATGGC	AGCAGCAGCGGCGGCGGGAGTCCGCAGTGTT-------------GACGCAGCGGGTCATGGC	49	49	del	N/A
80	AGCAGCAGCGGCGGCGGGAGTCCGCAGTC-TTACGAGGAGCTGCAGACGCAGCGGGTCATGGC	AGCAGCAGCGGCGGCGGGAGTCCGCAGGCTTTACGAGGAGCTGCAGACGCAGCGGGTCATGGC	63	49	Ins	N/A
81	AGCAGCAGCGGCGGCGGGAGTCCGCAGTC-TTACGAGGAGCTGCAGACGCAGCGGGTCATGGC	AGCAGCAGCGGCGGCGGGAGTCCGCAGTCTTTACGAGGAGCTGCAGACGCAGCGGGTCGTGGC	63	48	Ins	N/A
82	AGCAGCAGCGGCGGCGGGAGTCCGCAGTCTTACGAGGAGCTGCAGACGCAGCGGGTCATGGC	AGCAGCAGCGGCGGCGGG-------------ACGAGGAGCTGCAGACGCAGCGGGTCATGGT	49	48	del	N/A
83	AGCAGCAGCGGCGGCGGGAGTCCGCAGTCTTACGAGGAGCTGCAGACGCAGCGGGTCATGGC	AGCAGCAGCGGCGGCGGGAGTCCGCAGTCTT-------------GACGCAGCGGGTCATGAC	49	47	del	N/A
84	AGCAGCAGCGGCGGCGGGAGTCCGCAGTCTTACGAGGAGCTGCAGACGCAGCGGGTCATGGC	AGCAGCAGCGGCGGCGGGAGTCCGCAGTCTT-------------GACACAGCGGGTCATGGC	49	47	del	N/A
85	AGCAGCAGCGGCGGCGGGAGTCCGCAGTCTTACGAGGAGCTGCAGACGCAGCGGGTCATGGC	AGCAGCAGCGGCGGCGGG-------------ACAAGGAGCTGCAGACGCAGCGGGTCATGGC	49	46	del	N/A
86	AGCAGCAGCGGCGGCGGGAGTCCGCAGTC-TTACGAGGAGCTGCAGACGCAGCGGGTCATGGC	AGCAGCAGCGGCGGCGGGAGTCCGCAGTCTTTACGAGGAGCTGCAGACGCAGCGGGTCATGGA	63	45	Ins	N/A
87	AGCAGCAGCGGCGGCGGGAGTCCGCAGTCTTACGAGGAGCTGCAGACGCAGCGGGTCATGGC	AGCAGCAGCGGCAGCGGGAGTCCGCAGTCTT-------------GACGCAGCGGGTCATGGC	49	45	del	N/A
88	AGCAGCAGCGGCGGCGGGAGTCCGCAGTC-TTACGAGGAGCTGCAGACGCAGCGGGTCATGGC	AGCAGCAGCGGCGGCGGGAGTCCGCAGTCTTTACGAGGGGCTGCAGACGCAGCGGGTCATGGC	63	45	Ins	N/A
89	AGCAGCAGCGGCGGCGGGAGTCCGCAGTC-TTACGAGGAGCTGCAGACGCAGCGGGTCATGGC	AGCAGCAGCGGCGACGGGAGTCCGCAGTCTTTACGAGGAGCTGCAGACGCAGCGGGTCATGGC	63	44	Ins	N/A
90	AGCAGCAGCGGCGGCGGGAGTCCGCAGTC-TTACGAGGAGCTGCAGACGCAGCGGGTCATGGC	AGCAGCAGCGGCGGCGGGAGTCCGCAGTCTTTACGAGGAGCTGCAGACGCAGCGGGTAATGGC	63	44	Ins	N/A
91	AGCAGCAGCGGCGGCGGGAGTCCGCAGTC-TTACGAGGAGCTGCAGACGCAGCGGGTCATGGC	AGCAGCAGCGGCGGCGGGAGACCGCAGTCTTTACGAGGAGCTGCAGACGCAGCGGGTCATGGC	63	44	Ins	N/A
92	AGCAGCAGCGGCGGCGGGAGTCCGCAGTC-TTACGAGGAGCTGCAGACGCAGCGGGTCATGGC	AGCAGCGGCGGCGGCGGGAGTCCGCAGTCTTTACGAGGAGCTGCAGACGCAGCGGGTCATGGC	63	43	Ins	N/A
93	AGCAGCAGCGGCGGCGGGAGTCCGCAGTCTTACGAGGAGCTGCAGACGCAGCGGGTCATGGC	AGCAGCAGCGGCGGCGGGAGTCCGAAGTCTT-------------GACGCAGCGGGTCATGGC	49	42	del	N/A
94	AGCAGCAGCGGCGGCGGGAGTCCGCAGTCTTACGAGGAGCTGCAGACGCAGCGGGTCATGGC	AGCAGCAGCGGCGGCAGG-------------ACGAGGAGCTGCAGACGCAGCGGGTCATGGC	49	41	del	N/A
95	AGCAGCAGCGGCGGCGGGAGTCCGCAGTCTTACGAGGAGCTGCAGACGCAGCGGGTCATGGC	AGCAGCAGCGGCGGCGGGAGTCCGCAGTCTT-------------GACGCAGCGGGTCATGCC	49	40	del	N/A
96	AGCAGCAGCGGCGGCGGGAGTCCGCAGTC-TTACGAGGAGCTGCAGACGCAGCGGGTCATGGC	AGCAGCAACGGCGGCGGGAGTCCGCAGTCTTTACGAGGAGCTGCAGACGCAGCGGGTCATGGC	63	40	Ins	N/A
97	AGCAGCAGCGGCGGCGGGAGTCCGCAGTC-TTACGAGGAGCTGCAGACGCAGCGGGTCATGGC	AGCAGCAGCGGCGGCGGGAGTCCGCAGTCTTTACGAGGAGCTGCAGATGCAGCGGGTCATGGC	63	39	Ins	N/A
98	AGCAGCAGCGGCGGCGGGAGTCCGCAGTCTTACGAGGAGCTGCAGACGCAGCGGGTCATGGC	AGCAGCAGCGGCGGCGGG-------------ACGAGGCGCTGCAGACGCAGCGGGTCATGGC	49	39	del	N/A
99	AGCAGCAGCGGCGGCGGGAGTCCGCAGTCTTACGAGGAGCTGCAGACGCAGCGGGTCATGGC	AGCAGCAGCGGCGGCGGGAGTCAGCAGTCTT-------------GACGCAGCGGGTCATGGC	49	38	del	N/A
100	AGCAGCAGCGGCGGCGGGAGTCCGCAGTCTTACGAGGAGCTGCAGACGCAGCGGGTCATGGC	AGCAGCAGCGGCGGCGGG-------------ACGAGGAGCTGCTGACGCAGCGGGTCATGGC	49	37	del	N/A
101	AGCAGCAGCGGCGGCGGGAGTCCGCAGTCTTACGAGGAGCTGCAGACGCAGCGGGTCATGGC	AGCAGCAGCGACGGCGGGAGTCCGCAGTCTT-------------GACGCAGCGGGTCATGGC	49	36	del	N/A
102	AGCAGCAGCGGCGGCGGGAGTCCGCAGTCTTACGAGGAGCTGCAGACGCAGCGGGTCATGGC	AGCAGCAGCGGCGGCGGGAGTCCGCAGTCTT-------------GACGCAGCGGGTCATGGA	49	36	del	N/A
103	AGCAGCAGCGGCGGCGGGAGTCCGCAGTC-TTACGAGGAGCTGCAGACGCAGCGGGTCATGGC	AGCAGCAGCGGCGGCGGGAATCCGCAGTCTTTACGAGGAGCTGCAGACGCAGCGGGTCATGGC	63	35	Ins	N/A
104	AGCAGCAGCGGCGGCGGGAGTCCGCAGTCTTACGAGGAGCTGCAGACGCAGCGGGTCATGGC	AGCAGCAGCGGCGGCGGG-------------ACGAGGAGTTGCAGACGCAGCGGGTCATGGC	49	35	del	N/A
105	AGCAGCAGCGGCGGCGGGAGTCCGCAGTC-TTACGAGGAGCTGCAGACGCAGCGGGTCATGGC	AGCAGCAGCGGCGGCGGGAGTCCGCAGTCTTTACGAGGAGCTGCAGACGCGGCGGGTCATGGC	63	35	Ins	N/A
106	AGCAGCAGCGGCGGCGGGAGTCCGCAGTCTTACGAGGAGCTGCAGACGCAGCGGGTCATGGC	AGCAGCAGCGGCGGCGGG-------------ACGAGGAGCTGCAGACGCAGCGGGTCATGGA	49	34	del	N/A
107	AGCAGCAGCGGCGGCGGGAGTCCGCAGTC-TTACGAGGAGCTGCAGACGCAGCGGGTCATGGC	AGCAGCAGCGGCGGCGGGAGTCCGCAGTCTTTACGCGGAGCTGCAGACGCAGCGGGTCATGGC	63	34	Ins	N/A
108	AGCAGCAGCGGCGGCGGGAGTCCGCAGTC-TTACGAGGAGCTGCAGACGCAGCGGGTCATGGC	AGCAGCAGCGGCGGCGGGAGTCTGCAGTCTTTACGAGGAGCTGCAGACGCAGCGGGTCATGGC	63	33	Ins	N/A
109	AGCAGCAGCGGCGGCGGGAGTCCGCAGTC-TTACGAGGAGCTGCAGACGCAGCGGGTCATGGC	AGCAGCAGCGGCGGCGGGAGTCCGCAGTCTTTACGAGGAGCTGCAGACGCAGCGGGCCATGGC	63	33	Ins	N/A
110	AGCAGCAGCGGCGGCGGGAGTCCGCAGTCTTACGAGGAGCTGCAGACGCAGCGGGTCATGGC	AGCAGCAGCGGCGGCGGGAGTCCGCAGTCTT-------------GACGCAACGGGTCATGGC	49	32	del	N/A
111	AGCAGCAGCGGCGGCGGGAGTCCGCAGTCTTACGAGGAGCTGCAGACGCAGCGGGTCATGGC	AGCAGCAGCGGCGGCGGGAGTCCGCAGTCTT-------------GACGCAGCGGGTAATGGC	49	32	del	N/A
112	AGCAGCAGCGGCGGCGGGAGTCCGCAGTC-TTACGAGGAGCTGCAGACGCAGCGGGTCATGGC	AGCAGCAGCGACGGCGGGAGTCCGCAGTCTTTACGAGGAGCTGCAGACGCAGCGGGTCATGGC	63	32	Ins	N/A
113	AGCAGCAGCGGCGGCGGGAGTCCGCAGTCTTACGAGGAGCTGCAGACGCAGCGGGTCATGGC	AGCAGCAGCGGCGGCGGG-------------ACGAGGAGCTGCAGACGCAGCGGGTCATGAC	49	31	del	N/A
114	AGCAGCAGCGGCGGCGGGAGTCCGCAGTCTTACGAGGAGCTGCAGACGCAGCGGGTCATGGC	AGCAGCAGCGGCGGCGGGAGTCGGCAGTCTT-------------GACGCAGCGGGTCATGGC	49	31	del	N/A
115	AGCAGCAGCGGCGGCGGGAGTCCGCAGTCTTACGAGGAGCTGCAGACGCAGCGGGTCATGGC	AGCAGCAGCGACGGCGGG-------------ACGAGGAGCTGCAGACGCAGCGGGTCATGGC	49	30	del	N/A
116	AGCAGCAGCGGCGGCGGGAGTCCGCAGTCTTACGAGGAGCTGCAGACGCAGCGGGTCATGGC	AGCAGCAGCGGCGACGGGAGTCCGCAGTCTT-------------GACGCAGCGGGTCATGGC	49	30	del	N/A
117	AGCAGCAGCGGCGGCGGGAGTCCGCAGTCTTACGAGGAGCTGCAGACGCAGCGGGTCATGGC	AGCAGCAACGGCGGCGGGAGTCCGCAGTCTT-------------GACGCAGCGGGTCATGGC	49	30	del	N/A
118	AGCAGCAGCGGCGGCGGGAGTCCGCAGTC-TTACGAGGAGCTGCAGACGCAGCGGGTCATGGC	AGCAGCAGCGGCGGCGGGGGTCCGCAGTCTTTACGAGGAGCTGCAGACGCAGCGGGTCATGGC	63	30	Ins	N/A
119	AGCAGCAGCGGCGGCGGGAGTCCGCAGTC-TTACGAGGAGCTGCAGACGCAGCGGGTCATGGC	AGCAGCAGCGGCGGCGGGAGTCCGCAGTCTTTACGAGGAGCTGCTGACGCAGCGGGTCATGGC	63	29	Ins	N/A
120	AGCAGCAGCGGCGGCGGGAGTCCGCAGTCTTACGAGGAGCTGCAGACGCAGCGGGTCATGGC	AGCAGCAGCGGCGACGGG-------------ACGAGGAGCTGCAGACGCAGCGGGTCATGGC	49	29	del	N/A
121	AGCAGCAGCGGCGGCGGGAGTCCGCAGTC-TTACGAGGAGCTGCAGACGCAGCGGGTCATGGC	AGCAGCAGCGGCGGCGGGAGTCCGCAGTCTTTACGAGGAGCTGCAGACGCAACGGGTCATGGC	63	28	Ins	N/A
122	AGCAGCAGCGGCGGCGGGAGTCCGCAGTC-TTACGAGGAGCTGCAGACGCAGCGGGTCATGGC	AGCAGCAGCGGCGGCGGGAGTCCGCAGTCTTTACGAGGAGCTGCAGACGCAGCGGGTCAGGGC	63	27	Ins	N/A
123	AGCAGCAGCGGCGGCGGGAGTCCGCAGTCTTACGAGGAGCTGCAGACGCAGCGGGTCATGGC	AGCAGCAGCGGCGGCGGG-------------ACGCGGAGCTGCAGACGCAGCGGGTCATGGC	49	27	del	N/A
124	AGCAGCAGCGGCGGCGGGAGTCCGCAGTC-TTACGAGGAGCTGCAGACGCAGCGGGTCATGGC	AGCAGCAGCGGCGGCGGGAGTCCGCAGTCTTTACGAGGAGCTGCAGACGCAGCGGGTCATAGC	63	27	Ins	N/A
125	AGCAGCAGCGGCGGCGGGAGTCCGCAGTCTTACGAGGAGCTGCAGACGCAGCGGGTCATGGC	AGCAGCAGCGGCGGCGGG-------------ACGAGGAGCTGCAGACGCAGCGGGTCATGCC	49	27	del	N/A
126	AGCAGCAGCGGCGGCGGGAGTCCGCAGTC-TTACGAGGAGCTGCAGACGCAGCGGGTCATGGC	AGCAGCAGCGGCGGCGGGAGTCCGCAGTCTTTACGAGGAGCTGCAGACGCAGCGGATCATGGC	63	26	Ins	N/A
127	AGCAGCAGCGGCGGCGGGAGTCCGCAGTC-TTACGAGGAGCTGCAGACGCAGCGGGTCATGGC	AGCAGCAGCGGCGGCGGGAGTCCGCAGTCTTTACGAGGAGCTGCAGACGCAGCGGGTTATGGC	63	26	Ins	N/A
128	AGCAGCAGCGGCGGCGGGAGTCCGCAGTC-TTACGAGGAGCTGCAGACGCAGCGGGTCATGGC	AGCAGCAGCGGCGGCGGGAGTCCGCAATCTTTACGAGGAGCTGCAGACGCAGCGGGTCATGGC	63	26	Ins	N/A
129	AGCAGCAGCGGCGGCGGGAGTCCGCAGTCTTACGAGGAGCTGCAGACGCAGCGGGTCATGGC	AGCAGCAGCGGCGGCGGGAGTCCGCAGTCTT-------------GACGCAGCGGGTCGTGGC	49	25	del	N/A
130	AGCAGCAGCGGCGGCGGGAGTCCGCAGTC-TTACGAGGAGCTGCAGACGCAGCGGGTCATGGC	AGCAGCAGCGGCGGCGGGAGTCAGCAGTCTTTACGAGGAGCTGCAGACGCAGCGGGTCATGGC	63	25	Ins	N/A
131	AGCAGCAGCGGCGGCGGGAGTCCGCAGTCTTACGAGGAGCTGCAGACGCAGCGGGTCATGGC	AGCAGCAGCGGCGGCGGG-------------ACGAGGAGCTGCAGACGCAGCGTGTCATGGC	49	24	del	N/A
132	AGCAGCAGCGGCGGCGGGAGTCCGCAGTCTTACGAGGAGCTGCAGACGCAGCGGGTCATGGC	AGCAGCAGCGGCGGCGGG-------------ACGAGGAGGTGCAGACGCAGCGGGTCATGGC	49	24	del	N/A
133	AGCAGCAGCGGCGGCGGGAGTCCGCAGTCTTACGAGGAGCTGCAGACGCAGCGGGTCATGGC	AGCAGCAGCGGCGGCGGTAGTCCGCAGTCTT-------------GACGCAGCGGGTCATGGC	49	24	del	N/A
134	AGCAGCAGCGGCGGCGGGAGTCCGCAGTC-TTACGAGGAGCTGCAGACGCAGCGGGTCATGGC	AGCAGCAGCGGCGGCGGGAGTCCGCGGTCTTTACGAGGAGCTGCAGACGCAGCGGGTCATGGC	63	24	Ins	N/A
135	AGCAGCAGCGGCGGCGGGAGTCCGCAGTCTTACGAGGAGCTGCAGACGCAGCGGGTCATGGC	AGCAGCAGCGGCGGCGGGAGTCTGCAGTCTT-------------GACGCAGCGGGTCATGGC	49	24	del	N/A
136	AGCAGCAGCGGCGGCGGGAGTCCGCAGTCTTACGAGGAGCTGCAGACGCAGCGGGTCATGGC	AGCAGCAGCGGCGGCGGGAGTCCGCAGTCTTA-------------ACGCAGCGGGTCATGGC	49	23	del	N/A
137	AGCAGCAGCGGCGGCGGGAGTCCGCAGTCTTACGAGGAGCTGCAGACGCAGCGGGTCATGGC	AGCAGCAACGGCGGCGGG-------------ACGAGGAGCTGCAGACGCAGCGGGTCATGGC	49	23	del	N/A
138	AGCAGCAGCGGCGGCGGGAGTCCGCAGTC-TTACGAGGAGCTGCAGACGCAGCGGGTCATGGC	AGCAGCAGCTGCGGCGGGAGTCCGCAGTCTTTACGAGGAGCTGCAGACGCAGCGGGTCATGGC	63	22	Ins	N/A
139	AGCAGCAGCGGCGGCGGGAGTCCGCAGTCTTACGAGGAGCTGCAGACGCAGCGGGTCATGGC	AGCAGCAGCGGCGGCGTGAGTCCGCAGTCTT-------------GACGCAGCGGGTCATGGC	49	22	del	N/A
140	AGCAGCAGCGGCGGCGGGAGTCCGCAGTCTTACGAGGAGCTGCAGACGCAGCGGGTCATGGC	AGCAGCAGCGGCGGCGGGAGTCCGCAGTCTT-------------GACGCAGCGGATCATGGC	49	22	del	N/A
141	AGCAGCAGCGGCGGCGGGAGTCCGCAGTC-TTACGAGGAGCTGCAGACGCAGCGGGTCATGGC	AGCAGCAGCGGCGGCGGGAGTCCGCAGTCTTTACGAGGAGCTGCAGACGCAGCGGGTCACGGC	63	22	Ins	N/A
142	AGCAGCAGCGGCGGCGGGAGTCCGCAGTCTTACGAGGAGCTGCAGACGCAGCGGGTCATGGC	AGCAGCAGCGGCGGCGGG-------------ACGAGGAGCTGCAGACGCAGCGGATCATGGC	49	21	del	N/A
143	AGCAGCAGCGGCGGCGGGAGTCCGCAGTC-TTACGAGGAGCTGCAGACGCAGCGGGTCATGGC	AGCGGCAGCGGCGGCGGGAGTCCGCAGTCTTTACGAGGAGCTGCAGACGCAGCGGGTCATGGC	63	21	Ins	N/A
144	AGCAGCAGCGGCGGCGGGAGTCCGCAGTC-TTACGAGGAGCTGCAGACGCAGCGGGTCATGGC	AGCAGCAGCGGCGGCGGGAGTCCGCCGTCTTTACGAGGAGCTGCAGACGCAGCGGGTCATGGC	63	21	Ins	N/A
145	AGCAGCAGCGGCGGCGGGAGTCCGCAGTCTTACGAGGAGCTGCAGACGCAGCGGGTCATGGC	AGCAGCAGCGGCGGCGGG-------------ACGAAGAGCTGCAGACGCAGCGGGTCATGGC	49	21	del	N/A
146	AGCAGCAGCGGCGGCGGGAGTCCGCAGTCTTACGAGGAGCTGCAGACGCAGCGGGTCATGGC	AGCAGCAGCGGCGGCGGGAGTCCGCAGTCT-------------AGACGCAGCGGGTCATGGC	49	21	del	N/A
147	AGCAGCAGCGGCGGCGGGAGTCCGCAGTC-TTACGAGGAGCTGCAGACGCAGCGGGTCATGGC	AGCAGCAGCGGCGGCGGGAGTTCGCAGTCTTTACGAGGAGCTGCAGACGCAGCGGGTCATGGC	63	21	Ins	N/A
148	AGCAGCAGCGGCGGCGGGAGTCCGCAGTCTTACGAGGAGCTGCAGACGCAGCGGGTCATGGC	AGCAGCAGCGGCGGCTGGAGTCCGCAGTCTT-------------GACGCAGCGGGTCATGGC	49	21	del	N/A
149	AGCAGCAGCGGCGGCGGGAGTCCGCAGTCTT-ACGAGGAGCTGCAGACGCAGCGGGTCATGGC	AGCAGCAGCGGCGGCGGGAGTCCGCAGTCTTCACGAGGAGCTGCAGACGCAGCGGGTCATGGC	63	20	Ins	N/A
150	AGCAGCAGCGGCGGCGGGAGTCCGCAGTC-TTACGAGGAGCTGCAGACGCAGCGGGTCATGGC	AGCAGCAGCGGCGGCGGGAGTCCGCAGTCTTTACGACGAGCTGCAGACGCAGCGGGTCATGGC	63	20	Ins	N/A
151	AGCAGCAGCGGCGGCGGGAGTCCGCAGTC-TTACGAGGAGCTGCAGACGCAGCGGGTCATGGC	AGCAGCAGCGGCGGCGGAAGTCCGCAGTCTTTACGAGGAGCTGCAGACGCAGCGGGTCATGGC	63	20	Ins	N/A
152	AGCAGCAGCGGCGGCGGGAGTCCGCAGTC-TTACGAGGAGCTGCAGACGCAGCGGGTCATGGC	AGCAGCAGCGGCGGCGGGAGTCCGGAGTCTTTACGAGGAGCTGCAGACGCAGCGGGTCATGGC	63	20	Ins	N/A
153	AGCAGCAGCGGCGGCGGGAGTCCGCAGTC-TTACGAGGAGCTGCAGACGCAGCGGGTCATGGC	AGCAGCAGCGGCGGCGGGAGTCCGCAGTCTTTACGATGAGCTGCAGACGCAGCGGGTCATGGC	63	20	Ins	N/A
154	AGCAGCAGCGGCGGCGGGAGTCCGCAGTCTTACGAGGAGCTGCAGACGCAGCGGGTCATGGC	AGCAGCAGCGGCGGCGGG-------------ATGAGGAGCTGCAGACGCAGCGGGTCATGGC	49	20	del	N/A
155	AGCAGCAGCGGCGGCGGGAGTCCGCAGTCTTACGAGGAGCTGCAGACGCAGCGGGTCATGGC	AGCAGCAGCGGCGGCGGGAGTCCGCAGTCT-------------CGACGCAGCGGGTCATGGC	49	19	del	N/A
156	AGCAGCAGCGGCGGCGGGAGTCCGCAGTC-TTACGAGGAGCTGCAGACGCAGCGGGTCATGGC	AGCAGCAGCGGCGGCGGGAGTGCGCAGTCTTTACGAGGAGCTGCAGACGCAGCGGGTCATGGC	63	19	Ins	N/A
157	AGCAGCAGCGGCGGCGGGAGTCCGCAGTC-TTACGAGGAGCTGCAGACGCAGCGGGTCATGGC	AGCAGCAGCGGCGGCGGGAGTCCGCAGTCTTTACGAGGAGCTGCAGACGCAGCAGGTCATGGC	63	19	Ins	N/A
158	AGCAGCAGCGGCGGCGGGAGTCCGCAGTCTTACGAGGAGCTGCAGACGCAGCGGGTCATGGC	AGCAGCAGCGGCGGCGGGAGTCCGCAGTCTT-------------GACGCAGCGGGTTATGGC	49	19	del	N/A
159	AGCAGCAGCGGCGGCGGGAGTCCGCAGTCTTACGAGGAGCTGCAGACGCAGCGGGTCATGGC	AGCAGCAGCGGCGGCGGG-------------ACTAGGAGCTGCAGACGCAGCGGGTCATGGC	49	19	del	N/A
160	AGCAGCAGCGGCGGCGGGAGTCCGCAGTCT-TACGAGGAGCTGCAGACGCAGCGGGTCATGGC	AGCAGCAGCGGCGGCGGGAGTCCGCAGTCTCTACGAGGAGCTGCAGACGCAGCGGGTCATGGC	63	18	Ins	N/A
161	AGCAGCAGCGGCGGCGGGAGTCCGCAGTC-TTACGAGGAGCTGCAGACGCAGCGGGTCATGGC	AGCAGCAGCGGCGGCGGGAGTCCGCAGTCTTTGCGAGGAGCTGCAGACGCAGCGGGTCATGGC	63	18	Ins	N/A
162	AGCAGCAGCGGCGGCGGGAGTCCGCAGTC-TTACGAGGAGCTGCAGACGCAGCGGGTCATGGC	AGCAGCAGCGGCGGCGGGAGGCCGCAGTCTTTACGAGGAGCTGCAGACGCAGCGGGTCATGGC	63	18	Ins	N/A
163	AGCAGCAGCGGCGGCGGGAGTCCGCAGTCTTACGAGGAGCTGCAGACGCAGCGGGTCATGGC	AGCAGCAGCGGCGGCGG-------------TACGAGGAGCTGCAGACGCAGCGGGTCATGGC	49	18	del	N/A
164	AGCAGCAGCGGCGGCGGGAGTCCGCAGTCTTACGAGGAGCTGCAGACGCAGCGGGTCATGGC	AGCAGCAGCGGCGGCGGGACTCCGCAGTCTT-------------GACGCAGCGGGTCATGGC	49	18	del	N/A
165	AGCAGCAGCGGCGGCGGGAGTCCGCAGTCTTACGAGGAGCTGCAGACGCAGCGGGTCATGGC	AGCAGCAGCGGCGGCGGGAGTCCGCAGTCTT-------------GACGCAGCGAGTCATGGC	49	18	del	N/A
166	AGCAGCAGCGGCGGCGGGAGTCCGCAGTC-TTACGAGGAGCTGCAGACGCAGCGGGTCATGGC	AGCAGCAGCGGCGGCGGGAGTCCGCAGTCTTTACGAAGAGCTGCAGACGCAGCGGGTCATGGC	63	18	Ins	N/A
167	AGCAGCAGCGGCGGCGGGAGTCCGCAGTCTTACGAGGAGCTGCAGACGCAGCGGGTCATGGC	AGCAGCAGCGGCGGCGGGAGTCCGCAGTC-------------CTGACGCAGCGGGTCATGGC	49	18	del	N/A
168	AGCAGCAGCGGCGGCGGGAGTCCGCAGTCTTACGAGGAGCTGCAGACGCAGCGGGTCATGGC	AGCAGCAGCGGCGGCGGG-------------ACGAGGAGCTGCAGACGCAGCGGGTCATAGC	49	18	del	N/A
169	AGCAGCAGCGGCGGCGGGAGTCCGCAGTC-TTACGAGGAGCTGCAGACGCAGCGGGTCATGGC	AGCAGCAGCGGCGGCGGGAGTCCGCAGTCTTTACGAGGAGCTGCAGACGTAGCGGGTCATGGC	63	17	Ins	N/A
170	AGCAGCAGCGGCGGCGGGAGTCCGCAGTCTTACGAGGAGCTGCAGACGCAGCGGGTCATGGC	AGCAGCAGCGGCGGCGGG-------------ACGAGGAGCTGCAGACGCAGCGGGTAATGGC	49	17	del	N/A
171	AGCAGCAGCGGCGGCGGGAGTCCGCAGTC-TTACGAGGAGCTGCAGACGCAGCGGGTCATGGC	AGCAGCAGCGGCGGCGGGAGTCCGCAGTCTTTACGAGGAGCTGCAGACGCCGCGGGTCATGGC	63	17	Ins	N/A
172	AGCAGCAGCGGCGGCGGGAGTCCGCAGTC-TTACGAGGAGCTGCAGACGCAGCGGGTCATGGC	AGCAGCAGCGGCGGAGGGAGTCCGCAGTCTTTACGAGGAGCTGCAGACGCAGCGGGTCATGGC	63	17	Ins	N/A
173	AGCAGCAGCGGCGGCGGGAGTCCGCAGTCTTACGAGGAGCTGCAGACGCAGCGGGTCATGGC	AGCAGCAGCGGCGGCGGGAGTCCGCAGTCTT-------------GACGCAGCGGGTCAGGGC	49	17	del	N/A
174	AGCAGCAGCGGCGGCGGGAGTCCGCAGTCTTACGAGGAGCTGCAGACGCAGCGGGTCATGGC	AGCAGCAGCGGCGGCGAG-------------ACGAGGAGCTGCAGACGCAGCGGGTCATGGC	49	17	del	N/A
175	AGCAGCAGCGGCGGCGGGAGTCCGCAGTCTTACGAGGAGCTGCAGACGCAGCGGGTCATGGC	AGCAGCAGCGGCGGCGGGAGTCCGCAGTCTT-------------GACGCAGCGGGTCATAGC	49	16	del	N/A
176	AGCAGCAGCGGCGGCGGGAGTCCGCAGTC-TTACGAGGAGCTGCAGACGCAGCGGGTCATGGC	AGCAGCAGCGGCGGCTGGAGTCCGCAGTCTTTACGAGGAGCTGCAGACGCAGCGGGTCATGGC	63	16	Ins	N/A
177	AGCAGCAGCGGCGGCGGGAGTCCGCAGTCTTACGAGGAGCTGCAGACGCAGCGGGTCATGGC	AGCAGCAGCGGCGGCGGGAGTCCGCACTCTT-------------GACGCAGCGGGTCATGGC	49	16	del	N/A
178	AGCAGCAGCGGCGGCGGGAGTCCGCAGTCTTACGAGGAGCTGCAGACGCAGCGGGTCATGGC	AGCAGCAGCGGCGGCGGG-------------ACGAGGAGCTGCAGACGCAACGGGTCATGGC	49	15	del	N/A
179	AGCAGCAGCGGCGGCGGGAGTCCGCAGTC-TTACGAGGAGCTGCAGACGCAGCGGGTCATGGC	AGCAGCAGCGGCGGCGGGAGTCCGCAGTCTTTACGAGGAGCTGCAGGCGCAGCGGGTCATGGC	63	15	Ins	N/A
180	AGCAGCAGCGGCGGCGGGAGTCCGCAGTCTTACGAGGAGCTGCAGACGCAGCGGGTCATGGC	AGCAGCAGCGGCGGCTGG-------------ACGAGGAGCTGCAGACGCAGCGGGTCATGGC	49	15	del	N/A
181	AGCAGCAGCGGCGGCGGGAGTCCGCAGTCTTACGAGGAGCTGCAGACGCAGCGGGTCATGGC	AGCAGCAGCGGCGGCGGGAGTCCGCAATCTT-------------GACGCAGCGGGTCATGGC	49	15	del	N/A
182	AGCAGCAGCGGCGGCGGGAGTCCGCAGTC-TTACGAGGAGCTGCAGACGCAGCGGGTCATGGC	AGCAGCAGCGGCGGCGGGAGTCCGCAGTCTTTACGAGGAGCTCCAGACGCAGCGGGTCATGGC	63	14	Ins	N/A
183	AGCAGCAGCGGCGGCGGGAGTCCGCAGTCTTACGAGGAGCTGCAGACGCAGCGGGTCATGGC	AGCAGCAGCGGCGGCGGG-------------ACGACGAGCTGCAGACGCAGCGGGTCATGGC	49	14	del	N/A
184	AGCAGCAGCGGCGGCGGGAGTCCGCAGTC-TTACGAGGAGCTGCAGACGCAGCGGGTCATGGC	AGCAGCAGCGGCGGGGGGAGTCCGCAGTCTTTACGAGGAGCTGCAGACGCAGCGGGTCATGGC	63	14	Ins	N/A
185	AGCAGCAGCGGCGGCGGGAGTCCGCAGTCTTACGAGGAGCTGCAGACGCAGCGGGTCATGGC	AGCAGCGGCGGCGGCGGG-------------ACGAGGAGCTGCAGACGCAGCGGGTCATGGC	49	14	del	N/A
186	AGCAGCAGCGGCGGCGGGAGTCCGCAGTCTTACGAGGAGCTGCAGACGCAGCGGGTCATGGC	AGCAGCAGCGGCGGCGGGAGTACGAAGTCTT-------------GACGCAGCGGGTCATGGC	49	13	del	N/A
187	AGCAGCAGCGGCGGCGGGAGTCCGCAGTC-TTACGAGGAGCTGCAGACGCAGCGGGTCATGGC	AGCAGCAGCGGCGGCGGGAGTCCGCAGTCTTTACGAGGAGCGGCAGACGCAGCGGGTCATGGC	63	13	Ins	N/A
188	AGCAGCAGCGGCGGCGGGAGTCCGCAGTC-TTACGAGGAGCTGCAGACGCAGCGGGTCATGGC	AGCAGCAGCGGCGGCGGGAGTCCGCAGTCTTTACGAGGATCTGCAGACGCAGCGGGTCATGGC	63	13	Ins	N/A
189	AGCAGCAGCGGCGGCGGGAGTCCGCAGTCTTACGAGGAGCTGCAGACGCAGCGGGTCATGGC	AGCAGCAGCGGCGGCGGGAGTCCGCAGTCTT-------------GACGTAGCGGGTCATGGC	49	13	del	N/A
190	AGCAGCAGCGGCGGCGGGAGTCCGCAGTCTTACGAGGAGCTGCAGACGCAGCGGGTCATGGC	AGCAGCAGCGGCGGCGGG-------------ACGAGGAGCTGCAGACGCAGCGGGTCGTGGC	49	13	del	N/A
191	AGCAGCAGCGGCGGCGGGAGTCCGCAGTC-TTACGAGGAGCTGCAGACGCAGCGGGTCATGGC	AGCAGCAGCGGCGGCGGGAGTCCGCAGTCTTTACTAGGAGCTGCAGACGCAGCGGGTCATGGC	63	13	Ins	N/A
192	AGCAGCAGCGGCGGCGGGAGTCCGCAGTC-TTACGAGGAGCTGCAGACGCAGCGGGTCATGGC	AGCAGCAGCGGCGGCGGGAGTCCGCAGTCGTGACGAGGAGCTGCAGACGCAGCGGGTCATGGC	63	12	Ins	N/A
193	AGCAGCAGCGGCGGCGGGAGTCCGCAGTC-TTACGAGGAGCTGCAGACGCAGCGGGTCATGGC	AGCAGCAGCGGCGGCGGGAGTCCTCAGTCTTTACGAGGAGCTGCAGACGCAGCGGGTCATGGC	63	12	Ins	N/A
194	AGCAGCAGCGGCGGCGGGAGTCCGCAGTCTTACGAGGAGCTGCAGACGCAGCGGGTCATGGC	AGCATCAGCGGCGGCGGGAGTCCGCAGTCTT-------------GACGCAGCGGGTCATGGC	49	12	del	N/A
195	AGCAGCAGCGGCGGCGGGAGTCCGCAGTC-TTACGAGGAGCTGCAGACGCAGCGGGTCATGGC	AGCAGCAGCGGCGGCGGGAGTCCGCAGTCTTTACGAGGAGCTGCAGACGCAGCTGGTCATGGC	63	12	Ins	N/A
196	AGCAGCAGCGGCGGCGGGAGTCCGCAGTCTTACGAGGAGCTGCAGACGCAGCGGGTCATGGC	AGCAGCAGCGGCGGCGGGGGTCCGCAGTCTT-------------GACGCAGCGGGTCATGGC	49	12	del	N/A
197	AGCAGCAGCGGCGGCGGGAGTCCGCAGTCTTACGAGGAGCTGCAGACGCAGCGGGTCATGGC	AGCAGCAGCGGCGGCGGGAATCCGCAGTCTT-------------GACGCAGCGGGTCATGGC	49	12	del	N/A
198	AGCAGCAGCGGCGGCGGGAGTCCGCAGTCTTACGAGGAGCTGCAGACGCAGCGGGTCATGGC	AGCAGCAGCGGCGGCGGGAGTCCGCAGTCTT-------------GACGCAGCGGGTCACGGC	49	12	del	N/A
199	AGCAGCAGCGGCGGCGGGAGTCCGCAGTC-TTACGAGGAGCTGCAGACGCAGCGGGTCATGGC	AGCAGCAGCGGCGGCGGGAGTCCGCAGTCTTTACGAGGAGCTTCAGACGCAGCGGGTCATGGC	63	12	Ins	N/A
200	AGCAGCAGCGGCGGCGGGAGTCCGCAGTC-TTACGAGGAGCTGCAGACGCAGCGGGTCATGGC	AGCAGCAGCGGCGGCGGGAGTCCGCAGTCTTTACGAGGAGCTGCAGACGCAGCGGGTCATGGG	63	12	Ins	N/A
201	AGCAGCAGCGGCGGCGGGAGTCCGCAGTC-TTACGAGGAGCTGCAGACGCAGCGGGTCATGGC	AGCAGCAGCGGCGGCGGGAGTCCGCAGTCTTTACGAGGAGCTGCAGACGCAGCGGGTCAAGGC	63	12	Ins	N/A
202	AGCAGCAGCGGCGGCGGGAGTCCGCAGTCTTACGAGGAGCTGCAGACGCAGCGGGTCATGGC	AGCAGCAGCGGCGGCGGGAGTTCGCAGTCTT-------------GACGCAGCGGGTCATGGC	49	12	del	N/A
203	AGCAGCAGCGGCGGCGGGAGTCCGCAGTCTTACGAGGAGCTGCAGACGCAGCGGGTCATGGC	GGCAGCAGCGGCGGCGGGAGTCCGCAGTCTTACGAGGAGCTGCAGACGCAGCGGGTCATGGC	62	12	WT or Sub	N/A
204	AGCAGCAGCGGCGGCGGGAGTCCGCAGTCTTACGAGGAGCTGCAGACGCAGCGGGTCATGGC	AGCAGCAGCGGCGGCGGGAGTCCGCAGTCTT-------------GACGCCGCGGGTCATGGC	49	12	del	N/A
205	AGCAGCAGCGGCGGCGGGAGTCCGCAGTCTTACGAGGAGCTGCAGACGCAGCGGGTCATGGC	AGCAGCAGCGGCGGCGG-------------AACGAGGAGCTGCAGACGCAGCGGGTCATGGC	49	12	del	N/A
206	AGCAGCAGCGGCGGCGGGAGTCCGCAGTC-TTACGAGGAGCTGCAGACGCAGCGGGTCATGGC	AGCAGCAGCGGCGGCGGGAGTCCGCAGCCTTTACGAGGAGCTGCAGACGCAGCGGGTCATGGC	63	11	Ins	N/A
207	AGCAGCAGCGGCGGCGGGAGTCCGCAGTCTTACGAGGAGCTGCAGACGCAGCGGGTCATGGC	AGCAGCAGCGGCGGCGGG-------------ACGAGGAGCTGCGGACGCAGCGGGTCATGGC	49	11	del	N/A
208	AGCAGCAGCGGCGGCGGGAGTCCGCAGTCTTACGAGGAGCTGCAGACGCAGCGGGTCATGGC	AGCAGCAGCTGCGGCGGGAGTCCGCAGTCTT-------------GACGCAGCGGGTCATGGC	49	11	del	N/A
209	AGCAGCAGCGGCGGCGGGAGTCCGCAGTCTTACGAGGAGCTGCAGACGCAGCGGGTCATGGC	AGCAGCAGCGGCGGCGGG-------------ACGAGGAGCTGCAGACGCAGCAGGTCATGGC	49	11	del	N/A
210	AGCAGCA---GCGGCGGCGGGAGTCCGCAGTC-TTACGAGGAGCTGCAGACGCAGCGGGTCATGGC	AGCAGCAGCGGCGGCGGCGGGAGTCCGCAGTCTTTACGAGGAGCTGCAGACGCAGCGGGTCATGGC	66	11	Ins	N/A
211	AGCAGCAGCGGCGGCGGGAGTCCGCAGTCTTACGAGGAGCTGCAGACGCAGCGGGTCATGGC	AGCAGCAGCGGCGGCGGGAGGCCGCGGTCTT-------------GACGCAGCGGGTCATGGC	49	11	del	N/A
212	AGCAGCAGCGGCGGCGGGAGTCCGCAGTC-TTACGAGGAGCTGCAGACGCAGCGGGTCATGGC	AGCAGCAGCGGCGGCGGGACTCCGCAGTCTTTACGAGGAGCTGCAGACGCAGCGGGTCATGGC	63	11	Ins	N/A
213	AGCAGCAGCGGCGGCGGGAGTCCGCAGTC-TTACGAGGAGCTGCAGACGCAGCGGGTCATGGC	AGCAGCAGCGGCGGCGGGAGTCCGCAGTCTTTACGAGGAGCTGCAGACGCAGCGGGACATGGC	63	11	Ins	N/A
214	AGCAGCAGCGGCGGCGGGAGTCCGCAGTCTTACGAGGAGCTGCAGACGCAGCGGGTCATGGC	AGCAGCAGCGGCGGCGGGAGTCCGCAGTCTT-------------GACGCAGCAGGTCATGGC	49	11	del	N/A
215	AGCAGCAGCGGCGGCGGGAGTCCGCAGTCTTACGAGGAGCTGCAGACGCAGCGGGTCATGGC	AGCAGCAGCGGCGGCGGG-------------ACGAGGAGCTGCAGACGCAGCGAGTCATGGC	49	11	del	N/A
216	AGCAGCAGCGGCGGCGGGAGTCCGCAGTC-TTACGAGGAGCTGCAGACGCAGCGGGTCATGGC	AGCAGCAGCGGCGGCGGGAGTCCGCAGTCTTTACGAGGAGCTGCAGACTCAGCGGGTCATGGC	63	11	Ins	N/A
217	AGCAGCAGCGGCGGCGGGAGTCCGCAGTC-TTACGAGGAGCTGCAGACGCAGCGGGTCATGGC	AGCAGCAGCGGCGGCGGGAGTCCGCAGTCATTACGAGGAGCTGCAGACGCAGCGGGTCATGGC	63	11	Ins	N/A
218	AGCAGCAGCGGCGGCGGGAGTCCGCAGTC-TTACGAGGAGCTGCAGACGCAGCGGGTCATGGC	AGCAGCAGCGGCGGCGGGAGTCCCCAGTCTTTACGAGGAGCTGCAGACGCAGCGGGTCATGGC	63	11	Ins	N/A
219	AGCAGCAGCGGCGGCGGGAGTCCGCAGTCTTACGAGGAGCTGCAGACGCAGCGGGTCATGGC	AGCAGCAGCGGCGGCGGG-------------ACGAGGAGCTCCAGACGCAGCGGGTCATGGC	49	11	del	N/A
220	AGCAGCAGCGGCGGCGGGAGTCCGCAGTC-TTACGAGGAGCTGCAGACGCAGCGGGTCATGGC	AGCAGCAGCGGCGGCGGGAGTCCGCAGTCTTTACGAGGAGCTGCAGACGCAGCGGGTCATTGC	63	11	Ins	N/A
221	AGCAGCAGCGGCGGCGGGAGTCCGCAGTCTTACGAGGAGCTGCAGACGCAGCGGGTCATGGC	AGCAGCAGCGGCGGCGGGAGTCCGCAGTCTT-------------GACGCAGCGGGTCATGGG	49	11	del	N/A
222	AGCAGCAGCGGCGGCGGGAGTCCGCAGTC-TTACGAGGAGCTGCAGACGCAGCGGGTCATGGC	AGCAGCAGCGGCGGCGGGAGTCCGCAGTCTTTACGCGGCGCTGCAGACGCAGCGGGTCATGGC	63	11	Ins	N/A
223	AGCAGCAGCGGCGGCGGGAGTCCGCAGTC-TTACGAGGAGCTGCAGACGCAGCGGGTCATGGC	AGCAGCAGCGGCGGCGGGAGTCCGCAGTCTTTACGAGGAGCTGCAGACGCAGGGGGTCATGGC	63	11	Ins	N/A
224	AGCAGCAGCGGCGGCGGGAGTCCGCAGTCTTACGAGGAGCTGCAGACGCAGCGGGTCATGGC	AGCAGCAGCGGCGGCGGGAGTCCGCAGTCTT-------------GACGCAGCGGGCCATGGC	49	11	del	N/A
225	AGCAGCAGCGGCGGCGGGAGTCCGCAGTCTTACGAGGAGCTGCAGACGCAGCGGGTCATGGC	AGCAGCAGCGGCGGCGGG-------------ACGATGAGCTGCAGACGCAGCGGGTCATGGC	49	10	del	N/A
226	AGCAGCAGCGGCGGCGGGAGTCCGCAGTC-TTACGAGGAGCTGCAGACGCAGCGGGTCATGGC	AGCAGCAGCGGCGGCGGGAGCCCGCAGTCTTTACGAGGAGCTGCAGACGCAGCGGGTCATGGC	63	10	Ins	N/A
227	AGCAGCAGCGGCGGCGGGAGTCCGCAGTCTTACGAGGAGCTGCAGACGCAGCGGGTCATGGC	AGCATCAGCGGCGGCGGG-------------ACGAGGAGCTGCAGACGCAGCGGGTCATGGC	49	10	del	N/A
228	AGCAGCAGCGGCGGCGGGAGTCCGCAGTCTTACGAGGAGCTGCAGACGCAGCGGGTCATGGC	AGCAGCAGCTGCGGCGGG-------------ACGAGGAGCTGCAGACGCAGCGGGTCATGGC	49	10	del	N/A
229	AGCAGCAGCGGCGGCGGGAGTCCGCAGTC-TTACGAGGAGCTGCAGACGCAGCGGGTCATGGC	AGCAGCAGGGGCGGCGGGAGTCCGCAGTCTTTACGAGGAGCTGCAGACGCAGCGGGTCATGGC	63	10	Ins	N/A
230	AGCAGCAGCGGCGGCGGGAGTCCGCAGTC-TTACGAGGAGCTGCAGACGCAGCGGGTCATGGC	AGCAGCAGCGGCTGCGGGAGTCCGCAGTCTTTACGAGGAGCTGCAGACGCAGCGGGTCATGGC	63	10	Ins	N/A
231	AGCAGCAGCGGCGGCGGGAGTCCGCAGTCTTACGAGGAGCTGCAGACGCAGCGGGTCATGGC	AGCAGCAGCGGCGGCGGGAGTCCGCAGCCTT-------------GACGCAGCGGGTCATGGC	49	10	del	N/A
232	AGCAGCAGCGGCGGCGGGAGTCCGCAGTCTTACGAGGAGCTGCAGACGCAGCGGGTCATGGC	AGCAGCAGCGGCGGGGGGAGTCCGCAGTCTT-------------GACGCAGCGGGTCATGGC	49	10	del	N/A
233	AGCAGCAGCGGCGGCGGGAGTCCGCAGTCTTACGAGGAGCTGCAGACGCAGCGGGTCATGGC	AGCAGCAGCGGCGGCGGGAGTCCGCAGTCTT-------------GACGCGGCGGGTCATGGC	49	10	del	N/A
234	AGCAGCAGCGGCGGCGGGAGTCCGCAGTCT-TACGAGGAGCTGCAGACGCAGCGGGTCATGGC	AGCAGCAGCGGCGGCGGGAGTCCGCAGTCTGGACGAGGAGCTGCAGACGCAGCGGGTCATGGC	63	9	Ins	N/A
235	AGCAGCAGCGGCGGCGGGAGTCCGCAGTCTTACGAGGAGCTGCAGACGCAGCGGGTCATGGC	AGGAGCAGCGGCGGCGGGAGTCCGCAGTCTT-------------GACGCAGCGGGTCATGGC	49	9	del	N/A
236	AGCAGCAGCGGCGGCGGGAGTCCGCAGTCTTACGAGGAGCTGCAGACGCAGCGGGTCATGGC	AGCAGCAGCGGCGGCGGGAGTCCGCAGTCTT-------------GGCGCAGCGGGTCATGGC	49	9	del	N/A
237	AGCAGCAGCGGCGGCGGGAGTCCGCAGTCTTACGAGGAGCTGCAGACGCAGCGGGTCATGGC	AGCAGCAGCGGCGGCG-------------TGACGAGGAGCTGCAGACGCAGCGGGTCATGGC	49	9	del	N/A
238	AGCAGCAGCGGCGGCGGGAGTCCGCAGTCTTACGAGGAGCTGCAGACGCAGCGGGTCATGGC	AGCAGCAGCGGCGGCGGGAGTCCGCAGTCTT-------------GACGCAGCGGGTCCTGGC	49	9	del	N/A
239	AGCAGCAGCGGCGGCGGGAGTCCGCAGTCTTACGAGGAGCTGCAGACGCAGCGGGTCATGGC	AGCAGCAGCGGCGGCGGG-------------ACGAGGAAGTGCAGACGCAGCGGGTCATGGC	49	9	del	N/A
240	AGCAGCAGCGGCGGCGGGAGTCCGCAGTC-TTACGAGGAGCTGCAGACGCAGCGGGTCATGGC	AGCAGCAGCGGCGGCGGGAGTCCGCAGTCTTTACGAGGAGCTGCAGACGCTGCGGGTCATGGC	63	9	Ins	N/A
241	AGCAGCAGCGGCGGCGGGAGTCCGCAGTC-TTACGAGGAGCTGCAGACGCAGCGGGTCATGGC	AGCAGCAGCGGCGGCGGGAGTCCGCAGTCTTTACGAGGAGCTGCAGACGCATCGGGTCATGGC	63	9	Ins	N/A
242	AGCAGCAGCGGCGGCGGGAGTCCGCAGTCTTACGAGGAGCTGCAGACGCAGCGGGTCATGGC	AGGAGCAGCGGCGGCGGG-------------ACGAGGAGCTGCAGACGCAGCGGGTCATGGC	49	9	del	N/A
243	AGCAGCAGCGGCGGCGGGAGTCCGCAGTCTTACGAGGAGCTGCAGACGCAGCGGGTCATGGC	AGCGGCAGCGGCGGCGGGAGTCCGCAGTCTT-------------GACGCAGCGGGTCATGGC	49	9	del	N/A
244	AGCAGCAGCGGCGGCGGGAGTCCGCAGTCTTACGAGGAGCTGCAGACGCAGCGGGTCATGGC	AGCAGCAGTGGCGGCGGGAGTCCGCAGTCTTACGAGGAGCTGCAGACGCAGCGGGTCATGGC	62	9	WT or Sub	N/A
245	AGCAGCAGCGGCGGCGGGAGTCCGCAGTCTTACGAGGAGCTGCAGACGCAGCGGGTCATGGC	AGCAGCAGCGGCGGCGGG-------------ACGAGGAGCTTCAGACGCAGCGGGTCATGGC	49	9	del	N/A
246	AGCAGCAGCGGCGGCGGGAGTCCGCAGTCTTACGAGGAGCTGCAGACGCAGCGGGTCATGGC	AGCAGCAGCGGCGGCGGGAGTCGGCAGTGTT-------------GACGCAGCGGGTCATGGC	49	9	del	N/A
247	AGCAGCAGCGGCGGCGGGAGTCCGCAGTCTTACGAGGAGCTGCAGACGCAGCGGGTCATGGC	AGCAGCGGCGGCGGCGGGAGTCCGCAGTCTT-------------GACGCAGCGGGTCATGGC	49	9	del	N/A
248	AGCAGCAGCGGCGGCGGGAGTCCGCAGTCTTACGAGGAGCTGCAGACGCAGCGGGTCATGGC	AGCAGCAGCGGCGGCGGGAGTCCGCAGTCTT-------------GACGCAGCTGGTCATGGC	49	9	del	N/A
249	AGCAGCAGCGGCGGCGGGAGTCCGCAGTC-TTACGAGGAGCTGCAGACGCAGCGGGTCATGGC	AGCAGCAGCGGCGGCGGGAGTCCGCAGTCTTTACGAGGAGCTGCCGACGCAGCGGGTCATGGC	63	9	Ins	N/A
250	AGCAGCAGCGGCGGCGGGAGTCCGCAGTCTTACGAGGAGCTGCAGACGCAGCGGGTCATGGC	AGCAGCAGCGGCGGCGGGAGTCCGCGGTGTT-------------GACGCAGCGGGTCATGGC	49	9	del	N/A
251	AGCAGCAGCGGCGGCGGGAGTCCGCAGTCTTACGAGGAGCTGCAGACGCAGCGGGTCATGGC	AGTAGCAGCGGCGGCGGGAGTCCGCAGTCTTACGAGGAGCTGCAGACGCAGCGGGTCATGGC	62	9	WT or Sub	N/A
252	AGCAGCAGCGGCGGCGGGAGTCCGCAGTC-TTACGAGGAGCTGCAGACGCAGCGGGTCATGGC	AGGAGCAGCGGCGGCGGGAGTCCGCAGTCTTTACGAGGAGCTGCAGACGCAGCGGGTCATGGC	63	8	Ins	N/A
253	AGCAGCAGCGGCGGCGGGAGTCCGCAGTC-TTACGAGGAGCTGCAGACGCAGCGGGTCATGGC	AGCAGCCGCGGCGGCGGGAGTCCGCAGTCTTTACGAGGAGCTGCAGACGCAGCGGGTCATGGC	63	8	Ins	N/A
254	AGCAGCAGCGGCGGCGGGAGTCCGCAGTCTTACGAGGAGCTGCAGACGCAGCGGGTCATGGC	AGCAGCAGCGGCGGCGGGAGTCCGCAGTCTT-------------GACGCAGCGGGGCATGGC	49	8	del	N/A
255	AGCAGCAGCGGCGGCGGGAGTCCGCAGTCTTACGAGGAGCTGCAGACGCAGCGGGTCATGGC	AGCAGCAGCGGCGGCGGGAGGCGGCAGTCTT-------------GACGCAGCGGGTCATGGC	49	8	del	N/A
256	AGCAGCAGCGGCGGCGGGAGTCCGCAGTCTTACGAGGAGCTGCAGACGCAGCGGGTCATGGC	AGCAGCAGCGGCGGCGG--------------ACGAGGAGCTGCAGACGCAGCGGGTCATGGC	48	8	del	N/A
257	AGCAGCAGCGGCGGCGGGAGTCCGCAGTCTTACGAGGAGCTGCAGACGCAGCGGGTCATGGC	AGCAGCAGCGGCGGCGGGAG-------------GAGGCGCTGCAGACGCAGCGGGTCATGGC	49	8	del	N/A
258	AGCAGCAGCGGCGGCGGGAGTCCGCAGTCTTACGAGGAGCTGCAGACGCAGCGGGTCATGGC	AGCAGCAGCGGCGGCGGGTGTCCGCAGTCTT-------------GACGCAGCGGGTCATGGC	49	8	del	N/A
259	AGCAGCAGCGGCGGCGGGAGTCCGCAGTCTTACGAGGAGCTGCAGACGCAGCGGGTCATGGC	AGCAGCAGCGGCGGCGGGAGTCCGCAGTATT-------------GACGCAGCGGGTCATGGC	49	8	del	N/A
260	AGCAGCAGCGGCGGCGGGAGTCCGCAGTC-TTACGAGGAGCTGCAGACGCAGCGGGTCATGGC	AGCAGCAGCGGCGGCGGGATTCCGCAGTCTTTACGAGGAGCTGCAGACGCAGCGGGTCATGGC	63	8	Ins	N/A
261	AGCAGCAGCGGCGGCGGGAGTCCGCAGTCTTACGAGGAGCTGCAGACGCAGCGGGTCATGGC	AGCAGCAGCGGCGGCGGGAG-------------GAGGAACTGCAGACGCAGCGGGTCATGGC	49	8	del	N/A
262	AGCAGCAGCGGCGGCGGGAGTCCGCAGTCTTACGAGGAGCTGCAGACGCAGCGGGTCATGGC	AGCAGCAGCGGCGGCGGGAG-------------GAGGAGGTGCAGACGCAGCGGGTCATGGC	49	8	del	N/A
263	AGCAGCAGCGGCGGCGGGAGTCCGCAGTCTTACGAGGAGCTGCAGACGCAGCGGGTCATGGC	AGCAGCAGCGGCGGCGGGAGGACGCAGTCTT-------------GACGCAGCGGGTCATGGC	49	8	del	N/A
264	AGCAGCAGCGGCGGCGGGAGTCCGCAGTCTTACGAGGAGCTGCAGACGCAGCGGGTCATGGC	AGCAGCAGCGGCGGCGGG-------------ACGAGGAGCTGCAGACGCAGCGGGTTATGGC	49	8	del	N/A
265	AGCAGCAGCGGCGGCGGGAGTCCGCAGTC-TTACGAGGAGCTGCAGACGCAGCGGGTCATGGC	AGCAGCAGCGGCGGCGGGAGTCCGCAGTCTTTACGAGGAGCTGCAGACGCAGAGGGTCATGGC	63	8	Ins	N/A
266	AGCAGCAGCGGCGGCGGGAGTCCGCAGTCTTACGAGGAGCTGCAGACGCAGCGGGTCATGGC	AGCAGCAGCGGCGGCGGGAGCCCGCAGTCTT-------------GACGCAGCGGGTCATGGC	49	8	del	N/A
267	AGCAGCAGCGGCGGCGGGAGTCCGCAGTC-TTACGAGGAGCTGCAGACGCAGCGGGTCATGGC	AGCAGCAGCGGCGGCGGGAGTCCGCAGTCTTTACGAGGAGCTGCAGAAGCAGCGGGTCATGGC	63	8	Ins	N/A
268	AGCAGCAGCGGCGGCGGGAGTCCGCAGTCTTACGAGGAGCTGCAGACGCAGCGGGTCATGGC	AGCAGCAGCGGCTGCGGGAGTCCGCAGTCTT-------------GACGCAGCGGGTCATGGC	49	8	del	N/A
269	AGCAGCAGCGGCGGCGGGAGTCCGCAGTC-TTACGAGGAGCTGCAGACGCAGCGGGTCATGGC	AGCAGCAGCGGCGGCGGGAGTCCGCAGTCTTTTCGAGGAGCTGCAGACGCAGCGGGTCATGGC	63	8	Ins	N/A
270	AGCAGCAGCGGCGGCGGGAGTCCGCAGTC-TTACGAGGAGCTGCAGACGCAGCGGGTCATGGC	AGCAGCAGCGTCGGCGGGAGTCCGCAGTCTTTACGAGGAGCTGCAGACGCAGCGGGTCATGGC	63	8	Ins	N/A
271	AGCAGCAGCGGCGGCGGGAGTCCGCAGTCTTACGAGGAGCTGCAGACGCAGCGGGTCATGGC	AGCAGCAGCGGCGGCGGGAGTCCGCAGTCTT-------------GACGCAGCGGCTCATGGC	49	8	del	N/A
272	AGCAGCAGCGGCGGCGGGAGTCCGCAGTC-TTACGAGGAGCTGCAGACGCAGCGGGTCATGGC	AGCAGCAGCGGCGGCGGGAGTCCGCAGTCTTTACGAGGAGCTGCAGACGCAGCGGGGCATGGC	63	8	Ins	N/A
273	AGCAGCAGCGGCGGCGGGAGTCCGCAGTC-TTACGAGGAGCTGCAGACGCAGCGGGTCATGGC	AGCAGCAGCGGCGGCGGGAGTCCGCAGTCTTTACGAGGAGCTGCAAACGCAGCGGGTCATGGC	63	8	Ins	N/A
274	AGCAGCAGCGGCGGCGGGAGTCCGCAGTCTTACGAGGAGCTGCAGACGCAGCGGGTCATGGC	AGCAGCAGCGGCTGCGGG-------------ACGAGGAGCTGCAGACGCAGCGGGTCATGGC	49	8	del	N/A
275	AGCAGCAGCGGCGGCGGGAGTCCGCAGTC-TTACGAGGAGCTGCAGACGCAGCGGGTCATGGC	AGCAGCAGCGGCGGCGGGAGTCCGCAGTCTTTACAAGGAGCTGCAGACGCAGCGGGTCATGGC	63	8	Ins	N/A
276	AGCAGCAGCGGCGGCGGGAGTCCGCAGTCTTACGAGGAGCTGCAGACGCAGCGGGTCATGGC	AGCAGCAGCGGCGGCGGGAGACCGCAGTCTT-------------GACGCAGCGGGTCATGGC	49	8	del	N/A
277	AGCAGCAGCGGCGGCGGGAGTCCGCAGTCTTACGAGGAGCTGCAGACGCAGCGGGTCATGGC	AGCAGCAGCGGCGGCGGG-------------ACGAGGAGCTGTTGACGCAGCGGGTCATGGC	49	8	del	N/A
278	AGCAGCAGCGGCGGCGGGAGTCCGCAGTC-TTACGAGGAGCTGCAGACGCAGCGGGTCATGGC	AGCAGCAGCGGCGGCGCGAGTCCGCAGTCTTTACGAGGAGCTGCAGACGCAGCGGGTCATGGC	63	7	Ins	N/A
279	AGCAGCAGCGGCGGCGGGAGTCCGCAGTCTTACGAGGAGCTGCAGACGCAGCGGGTCATGGC	AGCAGCAGCGGCGGCGGG-------------ACGAGGAGCTGCAGACGCAGCGGGCCATGGC	49	7	del	N/A
280	AGCAGCAGCGGCGGCGGGAGTCCGCAGTCTTACGAGGAGCTGCAGACGCAGCGGGTCATGGC	AGCAGCAGCGGCGGCGGGAGTACGCAGTGTT-------------GACGCAGCGGGTCATGGC	49	7	del	N/A
281	AGCAGCAGCGGCGGCGGGAGTCCGCAGTCTTACGAGGAGCTGCAGACGCAGCGGGTCATGGC	AGCAGCAGCGGCGGCGGGAG-------------GAGGAGCTGTAGACGCAGCGGGTCATGGC	49	7	del	N/A
282	AGCAGCAGCGGCGGCGGGAGTCCGCAGTCTTACGAGGAGCTGCAGACGCAGCGGGTCATGGC	AGCAGCAGCGGCGGCGGG-------------ACGAGGGGCTGCAGACGCAGCGGGTCATGGC	49	7	del	N/A
283	AGCAGCAGCGGCGGCGGGAGTCCGCAGTCTTACGAGGAGCTGCAGACGCAGCGGGTCATGGC	AGCAGCAGCGGCGGCGGGAGTCCGCGGTCTTACGAGGAGCTGCAGACGCAGCGGGTCATGGC	62	7	WT or Sub	N/A
284	AGCAGCAGCGGCGGCGGGAGTCCGCAGTC-TTACGAGGAGCTGCAGACGCAGCGGGTCATGGC	AGCAGGAGCGGCGGCGGGAGTCCGCAGTCTTTACGAGGAGCTGCAGACGCAGCGGGTCATGGC	63	7	Ins	N/A
285	AGCAGCAGCGGCGGCGGGAGTCCGCAGTCTTACGAGGAGCTGCAGACGCAGCGGGTCATGGC	AGCAGCAGCGGCGGCGGGAGGCCGCAGTGTT-------------GACGCAGCGGGTCATGGC	49	7	del	N/A
286	AGCAGCAGCGGCGGCGGGAGTCCGCAGTCTTACGAGGAGCTGCAGACGCAGCGGGTCATGGC	AGCAGCAGCGGCGGCGGGAGTCCGCAGTCTT-------------GACGCTGCGGGTCATGGC	49	7	del	N/A
287	AGCAGCAGCGGCGGCGGGAGTCCGCAGTCTTACGAGGAGCTGCAGACGCAGCGGGTCATGGC	AGCAGCAGCGGCGGCGGG-------------ACGAGGATCTGCAGACGCAGCGGGTCATGGC	49	7	del	N/A
288	AGCAGCAGCGGCGGCGGGAGTCCGCAG-TCTTACGAGGAGCTGCAGACGCAGCGGGTCATGGC	AGCAGCAGCGGCGGCGGGAGTCCGCAGTTTTTACGAGGAGCTGCAGACGCAGCGGGTCATGGC	63	7	Ins	N/A
289	AGCAGCAGCGGCGGCGGGAGTCCGCAGTC-TTACGAGGAGCTGCAGACGCAGCGGGTCATGGC	AGCAGCAGCGGGGGCGGGAGTCCGCAGTCTTTACGAGGAGCTGCAGACGCAGCGGGTCATGGC	63	7	Ins	N/A
290	AGCAGCAGCGGCGGCGGGAGTCCGCAGTCTTACGAGGAGCTGCAGACGCAGCGGGTCATGGC	AGCAGCAGCGGCGGCGGGAGTCCGCAGTCTTACGAGGAGCTGTAGACGCAGCGGGTCATGGC	62	7	WT or Sub	N/A
291	AGCAGCAGCGGCGGCGGGAGTCCGCAGTCTTACGAGGAGCTGCAGACGCAGCGGGTCATGGC	AGCAGCAGCGGCGGCGGG-------------ACGAGGAGCTGCAGACGCGGCGGGTCATGGC	49	7	del	N/A
292	AGCAGCAGCGGCGGCGGGAGTCCGCAGTCTTACGAGGAGCTGCAGACGCAGCGGGTCATGGC	AGCAGCAGCGGCGGCGGG-------------ACGAGGAGCTGCAGATGCAACGGGTCATGGC	49	7	del	N/A
293	AGCAGCAGCGGCGGCGGGAGTCCGCAGTC-TTACGAGGAGCTGCAGACGCAGCGGGTCATGGC	AGCAGCAGCGGCGGCGGGAGTCCGCAGTCTTTACGAGGAGCTGAAGACGCAGCGGGTCATGGC	63	7	Ins	N/A
294	AGCAGCAGCGGCGGCGGGAGTCCGCAGTCTTACGAGGAGCTGCAGACGCAGCGGGTCATGGC	AGCAGCAGCGGCGGCGGGAGTCCGCAGTCTT-------------GACTCAGCGGGTCATGGC	49	7	del	N/A
295	AGCAGCAGCGGCGGCGGGAGTCCGCAGTCTTACGAGGAGCTGCAGACGCAGCGGGTCATGGC	AGCAGCAGCGGCGGGGGG-------------ACGAGGAGCTGCAGACGCAGCGGGTCATGGC	49	7	del	N/A
296	AGCAGCAGCGGCGGCGGGAGTCCGCAGTC-TTACGAGGAGCTGCAGACGCAGCGGGTCATGGC	AGCAGCAGCGGCGGCGGTAGTCCGCAGTCTTTACGAGGAGCTGCAGACGCAGCGGGTCATGGC	63	7	Ins	N/A
297	AGCAGCAGCGGCGGCGGGAGTCCGCAGTCTTACGAGGAGCTGCAGACGCAGCGGGTCATGGC	AGCAGCAGCGGCGGCGGGAG-------------GAGGAAGTGCAGACGCAGCGGGTCATGGC	49	7	del	N/A
298	AGCAGCAGCGGCGGCGGGAGTCCGCAGTCTTACGAGGAGCTGCAGACGCAGCGGGTCATGGC	CGCAGCAGCGGCGGCGGG-------------ACGAGGAGCTGCAGACGCAGCGGGTCATGGC	49	7	del	N/A
299	AGCAGCAGCGGCGGCGGGAGTCCGCAGTCTTACGAGGAGCTGCAGACGCAGCGGGTCATGGC	AGCAGCAGCGGCGGCGGG-------------GCGAGGAGCTGCAGACGCAGCGGGTCATGGC	49	7	del	N/A
300	AGCAGCAGCGGCGGCGGGAGTCCGCAGTC-TTACGAGGAGCTGCAGACGCAGCGGGTCATGGC	AGCAGCAGCGGCGGCGGGCGTCCGCAGTCTTTACGAGGAGCTGCAGACGCAGCGGGTCATGGC	63	7	Ins	N/A
301	AGCAGCAGCGGCGGCGGGAGTCCGCAGTCTTACGAGGAGCTGCAGACGCAGCGGGTCATGGC	AGCAGCAGCGGCGGCGGGAGTACGCAGTCT-------------AGACGCAGCGGGTCATGGC	49	7	del	N/A
302	AGCAGCAGCGGCGGCGGGAGTCCGCAGTCTTACGAGGAGCTGCAGACGCAGCGGGTCATGGC	AGCAGCAGCGGCGGCGGG-------------ACGAGGAGCTGCAGACGCAGCGGGTCATTGC	49	7	del	N/A
303	AGCAGCAGCGGCGGCGGGAGTCCGCAGTC-TTACGAGGAGCTGCAGACGCAGCGGGTCATGGC	AGCAGCAGCGGCGGCGGGAGTCCGCAGTCTTTACGAGAAGCTGCAGACGCAGCGGGTCATGGC	63	7	Ins	N/A
304	AGCAGCAGCGGCGGCGGGAGTCCGCAGTCTTACGAGGAGCTGCAGACGCAGCGGGTCATGGC	AGCAGCAGCGGAGGCGGGAGTCCGCAGTCTT-------------GACGCAGCGGGTCATGGC	49	7	del	N/A
305	AGCAGCAGCGGCGGCGGGAGTCCGCAGTCTTACGAGGAGCTGCAGACGCAGCGGGTCATGGC	AGCAGCAGCGGCGTCGGGAGTCCGCAGTCTT-------------GACGCAGCGGGTCATGGC	49	6	del	N/A
306	AGCAGCAGCGGCGGCGGGAGTCCGCAGTCTTACGAGGAGCTGCAGACGCAGCGGGTCATGGC	AGCAGCAGCGGCGGCGGGAG-------------GAGGAAGTGCTGACGCAGCGGGTCATGGC	49	6	del	N/A
307	AGCAGCAGCGGCGGCGGGAGTCCGCAGTC-TTACGAGGAGCTGCAGACGCAGCGGGTCATGGC	AGCAGCAGCGGCGGCGGGAGTCCGCAGTCTTTACGAGGAGCAGCAGACGCAGCGGGTCATGGC	63	6	Ins	N/A
308	AGCAGCAGCGGCGGCGGGAGTCCGCAGTC-TTACGAGGAGCTGCAGACGCAGCGGGTCATGGC	AGCAGCAGCGGCGGCGGGAGTCCGCAGTCTTTCCGAGGAGCTGCAGACGCAGCGGGTCATGGC	63	6	Ins	N/A
309	AGCAGCAGCGGCGGCGGGAGTCCGCAGTCTTACGAGGAGCTGCAGACGCAGCGGGTCATGGC	AGCAGCAGCGGCGGCGGG-------------ACGAGGAGCTGCAGACTCAGCGGGTCATGGC	49	6	del	N/A
310	AGCAGCAGCGGCGGCGGGAGTCCGCAGTCTTACGAGGAGCTGCAGACGCAGCGGGTCATGGC	AGCAGCAGCGGCGGCGGGAGT-------------AGGAGCTGCAGACGCAGCGGGTCATGGC	49	6	del	N/A
311	AGCAGCAGCGGCGGCGGGAGTCCGCAGTCTTACGAGGAGCTGCAGACGCAGCGGGTCATGGC	AGCAGCAGCGGCGGCGGG-------------ACGAGTAGCTGCAGACGCAGCGGGTCATGGC	49	6	del	N/A
312	AGCAGCAGCGGCGGCGGGAGTCCGCAGTCTTACGAGGAGCTGCAGACGCAGCGGGTCATGGC	AGCAGCAGCGGCGGCGGAAGTCCGCAGTCTT-------------GACGCAGCGGGTCATGGC	49	6	del	N/A
313	AGCAGCAGCGGCGGCGGGAGTCCGCAGTC-TTACGAGGAGCTGCAGACGCAGCGGGTCATGGC	AGCAGCAGCGGCGGCGGGAGACCGCAGTCGTTACGAGGAGCTGCAGACGCAGCGGGTCATGGC	63	6	Ins	N/A
314	AGCAGCAGCGGCGGCGGGAGTCCGCAGTCTTACGAGGAGCTGCAGACGCAGCGGGTCATGGC	AGCAGCAGCGGCGGCGGGAGTCCGCAGTCTT-------------GACGCAGCGGGTCATTGC	49	6	del	N/A
315	AGCAGCAGCGGCGGCGGGAGTCCGCAGTCTTACGAGGAGCTGCAGACGCAGCGGGTCATGGC	AGCAGCAGCGGCGGCGGGAGTCCGCAGTTTT-------------GACGCAGCGGGTCATGGC	49	6	del	N/A
316	AGCAGCAGCGGCGGCGGGAGTCCGCAGTCTTACGAGGAGCTGCAGACGCAGCGGGTCATGGC	AGCAGCAGCGGCGGCGGGAGGCCGCAGTCT-------------AGACGCAGCGGGTCATGGC	49	6	del	N/A
317	AGCAGCAGCGGCGGCGGGAGTCCGCAGTCTTACGAGGAGCTGCAGACGCAGCGGGTCATGGC	AGCAGCAGCGGCGGCGGGAGTCCGCAGTCTT-------------GACCCAGCGGGTCATGGC	49	6	del	N/A
318	AGCAGCAGCGGCGGCGGGAGTCCGCAGTCTTACGAGGAGCTGCAGACGCAGCGGGTCATGGC	AGCAGCAGCGGCGGCGGGAGTCCGCAGTCTT-------------GACGCAGCGGGTCAAGGC	49	6	del	N/A
319	AGCAGCAGCGGCGGCGGGAGTCCGCAGTC-TTACGAGGAGCTGCAGACGCAGCGGGTCATGGC	AGCAGCAGCCGCGGCGGGAGTCCGCAGTCTTTACGAGGAGCTGCAGACGCAGCGGGTCATGGC	63	6	Ins	N/A
320	AGCAGCAGCGGCGGCGGGAGTCCGCAGTCTTACGAGGAGCTGCAGACGCAGCGGGTCATGGC	AGCAGCAGCGGCGGCGGGAGTCCGCAGTCTT-------------GACGCAGCGTGTCATGGC	49	6	del	N/A
321	AGCAGCAGCGGCGGCGGGAGTCCGCAGTC-TTACGAGGAGCTGCAGACGCAGCGGGTCATGGC	AGCAGCAGCGGCGGCGGGAGTCCGCAGTCTTTACGAGGCGGTGCAGACGCAGCGGGTCATGGC	63	6	Ins	N/A
322	AGCAGCAGCGGCGGCGGGAGTCCGCAGTC-TTACGAGGAGCTGCAGACGCAGCGGGTCATGGC	AGCAGCAGCGGCGTCGGGAGTCCGCAGTCTTTACGAGGAGCTGCAGACGCAGCGGGTCATGGC	63	6	Ins	N/A
323	AGCAGCAGCGGCGGCGGGAGTCCGCAGTC-TTACGAGGAGCTGCAGACGCAGCGGGTCATGGC	ATCAGCAGCGGCGGCGGGAGTCCGCAGTCTTTACGAGGAGCTGCAGACGCAGCGGGTCATGGC	63	6	Ins	N/A
324	AGCAGCAGCGGCGGCGGGAGTCCGCAGTC-TTACGAGGAGCTGCAGACGCAGCGGGTCATGGC	AGCAGCAGCGGCGGCGGGAGTCCGCATTCTTTACGAGGAGCTGCAGACGCAGCGGGTCATGGC	63	6	Ins	N/A
325	AGCAGCAGCGGCGGCGGGAGTCCGCAGTC-TTACGAGGAGCTGCAGACGCAGCGGGTCATGGC	AGCAGCAGCGGCGGCGGGAGTCCGCAGTCGGTACGAGGAGCTGCAGACGCAGCGGGTCATGGC	63	6	Ins	N/A
326	AGCAGCAGCGGCGGCGGGAGTCCGCAGTC-TTACGAGGAGCTGCAGACGCAGCGGGTCATGGC	AGCATCAGCGGCGGCGGGAGTCCGCAGTCTTTACGAGGAGCTGCAGACGCAGCGGGTCATGGC	63	6	Ins	N/A
327	AGCAGCAGCGGCGGCGGGAGTCCGCAGTCTTACGAGGAGCTGCAGACGCAGCGGGTCATGGC	AGCAGCAGCGGCGGCGGGAGTCCGAAGTGTT-------------GACGCAGCGGGTCATGGC	49	6	del	N/A
328	AGCAGCAGCGGCGGCGGGAGTCCGCAGTCTTACGAGGAGCTGCAGACGCAGCGGGTCATGGC	AGCAGCAGCGGCGGCGGG-------------ACGGGGAGCTGCAGACGCAGCGGGTCATGGC	49	6	del	N/A
329	AGCAGCAGCGGCGGCGGGAGTCCGCAGTCTTACGAGGAGCTGCAGACGCAGCGGGTCATGGC	AGCAGCAGCGGCGGCGGG-------------ACGAGGAGCTGAAGACGCAGCGGGTCATGGC	49	6	del	N/A
330	AGCAGCAGCGGCGGCGGGAGTCCGCAGTC-TTACGAGGAGCTGCAGACGCAGCGGGTCATGGC	AGCAGCAGCGGCGGCGGGAGTCCGCAGACTTTACGAGGAGCTGCAGACGCAGCGGGTCATGGC	63	6	Ins	N/A
331	AGCAGCAGCGGCGGCGGGAGTCCGCAGTC-TTACGAGGAGCTGCAGACGCAGCGGGTCATGGC	AGCAGCAGCGGCGGCGGGAGTCCGCAGTCTTTACGAGTAGCTGCAGACGCAGCGGGTCATGGC	63	6	Ins	N/A
332	AGCAGCAGCGGCGGCGGGAGTCCGCAGTCTTACGAGGAGCTGCAGACGCAGCGGGTCATGGC	AGCAGCAGCGGCGGCGGG-------------ACGAGGCACTGCAGACGCAGCGGGTCATGGC	49	6	del	N/A
333	AGCAGCAGCGGCGGCGGGAGTCCGCAGTCTTACGAGGAGCTGCAGACGCAGCGGGTCATGGC	AGCAGCAGCGGCGGCGGGAGTCCGCAG-------------TGTAGACGCAGCGGGTCATGGC	49	6	del	N/A
334	AGCAGCAGCGGCGGCGGGAGTCCGCAGTC-TTACGAGGAGCTGCAGACGCAGCGGGTCATGGC	AGCAGCAGCGGCGGCGGGAGTCCGCAGTCTTTACGAGGAGCTGCAGACGCAGCGGGTCTTGGC	63	6	Ins	N/A
335	AGCAGCAGCGGCGGCGGGAGTCCGCAGT-CTTACGAGGAGCTGCAGACGCAGCGGGTCATGGC	AGCAGCAGCGGCGGCGGGAGTCCGCAGTGTTTACGAGGAGCTGCAGACGCAGCGGGTCATGGC	63	5	Ins	N/A
336	AGCAGCAGCGGCGGCGGGAGTCCGCAGTCTTACGAGGAGCTGCAGACGCAGCGGGTCATGGC	AGCAGCAGCGGCGGCGGG-------------ACGCGGCGCTGCAGACGCAGCGGGTCATGGC	49	5	del	N/A
337	AGCAGCAGCGGCGGCGGGAGTCCGCAGTCTTACGAGGAGCTGCAGACGCAGCGGGTCATGGC	AGCAGCAGCGGCGGCGGGAG-------------GAGGAGGTGCTGACGCAGCGGGTCATGGC	49	5	del	N/A
338	AGCAGCAGCGGCGGCGGGAGTCCGCAGTCTTACGAGGAGCTGCAGACGCAGCGGGTCATGGC	AGCAGCAGCGGCGGCGGGAGGCCGCGGTGTT-------------GACGCAGCGGGTCATGGC	49	5	del	N/A
339	AGCAGCAGCGGCGGCGGGAGTCCGCAGTCTTACGAGGAGCTGCAGACGCAGCGGGTCATGGC	AGCAGCAGCGGCGGCGGG-------------ACGAGGAGCTGCAGACGCAGCGGGTCAGGGC	49	5	del	N/A
340	AGCAGCAGCGGCGGCGGGAGTCCGCAGTCTTACGAGGAGCTGCAGACGCAGCGGGTCATGGC	ACCAGCAGCGGCGGCGGGAGTCCGCAGTCTT-------------GACGCAGCGGGTCATGGC	49	5	del	N/A
341	AGCAGCAGCGGCGGCGGGAGTCCGCAGTC-TTACGAGGAGCTGCAGACGCAGCGGGTCATGGC	AGAAGCAGCGGCGGCGGGAGTCCGCAGTCTTTACGAGGAGCTGCAGACGCAGCGGGTCATGGC	63	5	Ins	N/A
342	AGCAGCAGCGGCGGCGGGAGTCCGCAGTC-TTACGAGGAGCTGCAGACGCAGCGGGTCATGGC	AGCAGCAGCGGCGGCGGGAGTCCGCAGTCTTTACGAGGAGCTGCAGAGGCAGCGGGTCATGGC	63	5	Ins	N/A
343	AGCAGCAGCGGCGGCGGGAGTCCGCAGTC-TTACGAGGAGCTGCAGACGCAGCGGGTCATGGC	AGCAGCAGCGGCGGCGGGAGTCCGAAGTCTTTACGAGGAGCTGCAGACGCAGCGGGTCATGGC	63	5	Ins	N/A
344	AGCAGCAGCGGCGGCGGGAGTCCGCAGTCTTACGAGGAGCTGCAGACGCAGCGGGTCATGGC	AGCAGCAGCGGCGGTGGGAGTCCGCAGTCTTACGAGGAGCTGCAGACGCAGCGGGTCATGGC	62	5	WT or Sub	N/A
345	AGCAGCAGCGGCGGCGGGAGTCCGCAGTC-TTACGAGGAGCTGCAGACGCAGCGGGTCATGGC	AGCAGCAGCGGCGGCGGGAGTCCGCAGTCTTTACGAGGTGCTGCAGACGCAGCGGGTCATGGC	63	5	Ins	N/A
346	AGCAGCAGCGGCGGCGGGAGTCCGCAGTCTTACGAGGAGCTGCAGACGCAGCGGGTCATGGC	AGCGGCAGCGGCGGCGGG-------------ACGAGGAGCTGCAGACGCAGCGGGTCATGGC	49	5	del	N/A
347	AGCAGCAGCGGCGGCGGGAGTCCGCAGTCTTACGAGGAGCTGCAGACGCAGCGGGTCATGGC	AGCAGCAGCGGCGGCGGGAGTCCGCAGTCTTACGAGGAGCTGCAGACGCAGCGGGTCATGTC	62	5	WT or Sub	N/A
348	AGCAGCAGCGGCGGCGGGAGTCCGCAGTCTTACGAGGAGCTGCAGACGCAGCGGGTCATGGC	AGCAGCAGCGTCGGCGGGAGTCCGCAGTCTT-------------GACGCAGCGGGTCATGGC	49	5	del	N/A
349	AGCAGCAGCGGCGGCGGGAGTCCGCAGTCTTACGAGGAGCTGCAGACGCAGCGGGTCATGGC	AGCAGCAGCGGCGGCGGGAGTCGGCGGTCTT-------------GACGCAGCGGGTCATGGC	49	5	del	N/A
350	AGCAGCAGCGGCGGCGGGAGTCCGCAGTCTTACGAGGAGCTGCAGACGCAGCGGGTCATGGC	AGCAGCAGCGGCGGCGGCAGTCCGCAGTCTT-------------GACGCAGCGGGTCATGGC	49	5	del	N/A
351	AGCAGCAGCGGCGGCGGGAGTCCGCAGTCTTACGAGGAGCTGCAGACGCAGCGGGTCATGGC	AGCAGCAGCGGCGGCGGGAGTCCGCAGTCTT-------------GAAGCAGCGGGTCATGGC	49	5	del	N/A
352	AGCAGCAGCGGCGGCGGGAGTCCGCAGTCTTACGAGGAGCTGCAGACGCAGCGGGTCATGGC	AGCAGCAGCGGCGGCGGG-------------ACGAGGCGCTGCTGACGCAGCGGGTCATGGC	49	5	del	N/A
353	AGCAGCAGCGGCGGCGGGAGTCCGCAGT-CTTACGAGGAGCTGCAGACGCAGCGGGTCATGGC	AGCAGCAGCGGCGGCGGGAGTCCGCAGTATTTACGAGGAGCTGCAGACGCAGCGGGTCATGGC	63	5	Ins	N/A
354	AGCAGCAGCGGCGGCGGGAGTCCGCAGTC-TTACGAGGAGCTGCAGACGCAGCGGGTCATGGC	AGCAGCAGCGGCGGCGGGAGTCCGCAGTCTTTAGGAGGAGCTGCAGACGCAGCGGGTCATGGC	63	5	Ins	N/A
355	AGCAGCAGCGGCGGCGGGAGTCCGCAGTCTTACGAGGAGCTGCAGACGCAGCGGGTCATGGC	AGCAGCAGCGGCGGCGGG-------------TCGAGGAGCTGCAGACGCAGCGGGTCATGGC	49	5	del	N/A
356	AGCAGCAGCGGCGGCGGGAGTCCGCAGTCTTACGAGGAGCTGCAGACGCAGCGGGTCATGGC	AGCAGCAGCGGCGGCGGGAGTCCGCAGTCTTACGAGGAGCTGCAGACGCAGTGGGTCATGGC	62	5	WT or Sub	N/A
357	AGCAGCAGCGGCGGCGGGAGTCCGCAGTCT-TACGAGGAGCTGCAGACGCAGCGGGTCATGGC	AGCAGCAGCGGCGGCGGGAGTCCGCAGTCTATACGAGGAGCTGCAGACGCAGCGGGTCATGGC	63	5	Ins	N/A
358	AGCAGCAGCGGCGGCGGGAGTCCGCAGTC-TTACGAGGAGCTGCAGACGCAGCGGGTCATGGC	AGCAGCAGCGGCGGCGGGAGTCCGCAGTCTTTACGAGGAGCTGCAGACGCAGCGGGTCCTGGC	63	5	Ins	N/A
359	AGCAGCAGCGGCGGCGGGAGTCCGCAGTCTTACGAGGAGCTGCAGACGCAGCGGGTCATGGC	AGCAGCAGCGGCGGCGGGAGGACGAAGTCTT-------------GACGCAGCGGGTCATGGC	49	5	del	N/A
360	AGCAGCAGCGGCGGCGGGAGTCCGCAGTC-TTACGAGGAGCTGCAGACGCAGCGGGTCATGGC	AGCAGCAGCGGCGGCCGGAGTCCGCAGTCTTTACGAGGAGCTGCAGACGCAGCGGGTCATGGC	63	5	Ins	N/A
361	AGCAGCAGCGGCGGCGGGAGTCCGCAGTC-TTACGAGGAGCTGCAGACGCAGCGGGTCATGGC	CGCAGCAGCGGCGGCGGGAGTCCGCAGTCTTTACGAGGAGCTGCAGACGCAGCGGGTCATGGC	63	5	Ins	N/A
362	AGCAGCAGCGGCGGCGGGAGTCCGCAGTCTTACGAGGAGCTGCAGACGCAGCGGGTCATGGC	AGCAGCTGCGGCGGCGGGAGTCCGCAGTCTT-------------GACGCAGCGGGTCATGGC	49	5	del	N/A
363	AGCAGCAGCGGCGGCGGGAGTCCGCAGTCTTACGAGGAGCTGCAGACGCAGCGGGTCATGGC	CGCAGCAGCGGCGGCGGGAGTCCGCAGTCTT-------------GACGCAGCGGGTCATGGC	49	5	del	N/A
364	AGCAGCAGCGGCGGCGGGAGTCCGCAGTCTTACGAGGAGCTGCAGACGCAGCGGGTCATGGC	AGCAGCAGCGGCGGCGGG-------------ACGAGGAGCTGCAGACGCTGCGGGTCATGGC	49	5	del	N/A
365	AGCAGCAGCGGCGGCGGGAGTCCGCAGTCTTACGAGGAGCTGCAGACGCAGCGGGTCATGGC	AGCAGCAGCGGCGGCGGG-------------ACGAGGAGCCGCAGACGCAGCGGGTCATGGC	49	5	del	N/A
366	AGCAGCAGCGGCGGCGGGAGTCCGCAGTCTTACGAGGAGCTGCAGACGCAGCGGGTCATGGC	AGCAGCAGCGGCGGCGGG-------------ACGAGGCGGTGCAGACGCAGCGGGTCATGGC	49	5	del	N/A
367	AGCAGCAGCGGCGGCGGGAGTCCGCAGTCTTACGAGGAGCTGCAGACGCAGCGGGTCATGGC	AGCAGCAGCGGCGGCGGGAGTCCGCAGTCTTACGAGGAGCTACAGACGCAGCGGGTCATGGC	62	5	WT or Sub	N/A
368	AGCAGCAGCGGCGGCGGGAGTCCGCAGTCTT-ACGAGGAGCTGCAGACGCAGCGGGTCATGGC	AGCAGCAGCGGCGGCGGGAGTCCGCAGTCTTGACGAGGAGGTGCAGACGCAGCGGGTCATGGC	63	5	Ins	N/A
369	AGCAGCAGCGGCGGCGGGAGTCCGCAGTCTTACGAGGAGCTGCAGACGCAGCGGGTCATGGC	AGCAGCAGCGGCGGCGGG-------------ACGAGGAGCTGCAGACGCAGGGGGTCATGGC	49	5	del	N/A
370	AGCAGCAGCGGCGGCGGGAGTCCGCAGTCTTACGAGGAGCTGCAGACGCAGCGGGTCATGGC	AGCAGCAGCGGCGGCGGGAGGCGGCAGTGTT-------------GACGCAGCGGGTCATGGC	49	5	del	N/A
371	AGCAGCAGCGGCGGCGGGAGTCCGCAGTC-TTACGAGGAGCTGCAGACGCAGCGGGTCATGGC	AGCAGCAGCGGCGGCGGGAGTCCGCAGTCTTTACGAGGAGCTGCAGACGCAGCGCGTCATGGC	63	5	Ins	N/A
372	AGCAGCAGCGGCGGCGGGAGTCCGCAGTC-TTACGAGGAGCTGCAGACGCAGCGGGTCATGGC	AGCAGCAGCGGCGGCGGGAGTCCGCACTCTTTACGAGGAGCTGCAGACGCAGCGGGTCATGGC	63	5	Ins	N/A
373	AGCAGCAGCGGCGGCGGGAGTCCGCAGTC-TTACGAGGAGCTGCAGACGCAGCGGGTCATGGC	AGCAGCAGCGGCGGCGGGAGTCCGCAGTCTTTACGAGGCGCTGTAGACGCAGCGGGTCATGGC	63	5	Ins	N/A
374	AGCAGCAGCGGCGGCGGGAGTCCGCAGTCTTACGAGGAGCTGCAGACGCAGCGGGTCATGGC	AGCAGCAGCGGCGGCGGGAGGCCGCGGTCT-------------AGACGCAGCGGGTCATGGC	49	4	del	N/A
375	AGCAGCAGCGGCGGCGGGAGTCCGCAGTCTTACGAGGAGCTGCAGACGCAGCGGGTCATGGC	AGCAGCAGCGGCGGCGGGAGTCCCCAGTCTT-------------GACGCAGCGGGTCATGGC	49	4	del	N/A
376	AGCAGCAGCGGCGGCGGGAGTCCGCAGTC-TTACGAGGAGCTGCAGACGCAGCGGGTCATGGC	AGCAGCAGCGGCGGCGGGAGTCCGCAGTCTTTACGAGGAGCTGGAGACGCAGCGGGTCATGGC	63	4	Ins	N/A
377	AGCAGCAGCGGCGGCGGGAGTCCGCAGTCTTACGAGGAGCTGCAGACGCAGCGGGTCATGGC	AGCAGCAGCGGCGGCGGG-------------ACGAGGAGCTGCAGACGCAGCTGGTCATGGC	49	4	del	N/A
378	AGCAGCAGCGGCGGCGGGAGTCCGCAGTC-TTACGAGGAGCTGCAGACGCAGCGGGTCATGGC	AGCAGCAGCGGCGGCGGGAGTCCGCAGTCGTTACGAGGCGCTGCAGACGCAGCGGGTCATGGC	63	4	Ins	N/A
379	AGCAGCAGCGGCGGCGGGAGTCCGCAGTCTTACGAGGAGCTGCAGACGCAGCGGGTCATGGC	AGCAGCAGCGGCGGCGGG-------------ACGAGGAGCTGCAGACGCAGCGGGTCACGGC	49	4	del	N/A
380	AGCAGCAGCGGCGGCGGGAGTCCGCAGTC-TTACGAGGAGCTGCAGACGCAGCGGGTCATGGC	AGCAGCAGCGGCGGCGGGAGTCCGCAGTCTTTACGAGGAAGTGCAGACGCAGCGGGTCATGGC	63	4	Ins	N/A
381	AGCAGCAGCGGCGGCGGGAGTCCGCAGTCTTACGAGGAGCTGCAGACGCAGCGGGTCATGGC	AGCAGCAGCGGCGGCGGG-------------ACGCGGAGCTGTAGACGCAGCGGGTCATGGC	49	4	del	N/A
382	AGCAGCAGCGGCGGCGGGAGTCCGCAGTCTTACGAGGAGCTGCAGACGCAGCGGGTCATGGC	AGCAGCAGCGGCGGCGGGAGTACGCACTCTT-------------GACGCAGCGGGTCATGGC	49	4	del	N/A
383	AGCAGCAGCGGCGGCGGGAGTCCGCAGTCTTACGAGGAGCTGCAGACGCAGCGGGTCATGGC	AGCAGCAGCGGCGGCGGGAGTCCGCATTCTT-------------GACGCAGCGGGTCATGGC	49	4	del	N/A
384	AGCAGCAGCGGCGGCGGGAGTCCGCAGTCTTACGAGGAGCTGCAGACGCAGCGGGTCATGGC	AGCAGCAGCGGCGGCGGGAGTCCGCAGTCTTACGAGGCGCTGCAGACGCAGCGGGTCATGGC	62	4	WT or Sub	N/A
385	AGCAGCAGCGGCGGCGGGAGTCCGCAGTCTTACGAGGAGCTGCAGACGCAGCGGGTCATGGC	AGCAGCAGCGGCGGCGGG-------------ACGAGGAGGTGTAGACGCAGCGGGTCATGGC	49	4	del	N/A
386	AGCAGCAGCGGCGGCGGGAGTCCGCAGTCTTACGAGGAGCTGCAGACGCAGCGGGTCATGGC	AGCAGCAGCGGCGGCGGGAGTCCGCAGTCTT-------------GACGAAGCGGGTCATGGC	49	4	del	N/A
387	AGCAGCAGCGGCGGCGGGAGTCCGCAGTCTTACGAGGAGCTGCAGACGCAGCGGGTCATGGC	AGCAGCAGCGGCGGCGGG-------------ACGAGGCACTGCTGACGCAGCGGGTCATGGC	49	4	del	N/A
388	AGCAGCAGCGGCGGCGGGAGTCCGCAGTCTTACGAGGAGCTGCAGACGCAGCGGGTCATGGC	AGCAGCAGCGGCGGCGGG-------------ACGAGGAGGTGCTGACGCAGCGGGTCATGGC	49	4	del	N/A
389	AGCAGCAGCGGCGGCGGGAGTCCGCAGTCTTACGAGGAGCTGCAGACGCAGCGGGTCATGGC	AGCAGCAGCGGCGGCGGGAGTCCGCAGTCT-------------GGACGCAGCGGGTCATGGC	49	4	del	N/A
390	AGCAGCAGCGGCGGCGGGAGTCCGCAGTCTTACGAGGAGCTGCAGACGCAGCGGGTCATGGC	AGCAGCAGCGGCGGCGGG-------------ACGAGGAGCTGCAGCCGCAGCGGGTCATGGC	49	4	del	N/A
391	AGCAGCAGCGGCGGCGGGAGTCCGCAGTCTTACGAGGAGCTGCAGACGCAGCGGGTCATGGC	AGCAGCAGCGGCGGCGG-------------CACGAGGAGCTGCAGACGCAGCGGGTCATGGC	49	4	del	N/A
392	AGCAGCAGCGGCGGCGGGAGTCCGCAGTCTTACGAGGAGCTGCAGACGCAGCGGGTCATGGC	AGCAGCAGCGGCGGCGGG-------------ACGAGGAAGTGCTGACGCAGCGGGTCATGGC	49	4	del	N/A
393	AGCAGCAGCGGCGGCGGGAGTCCGCAGTCTTACGAGGAGCTGCAGACGCAGCGGGTCATGGC	AGCAGCAGCGGCGGCGGG-------------ACGAGGAGCTGCCGACGCAGCGGGTCATGGC	49	4	del	N/A
394	AGCAGCAGCGGCGGCGGGAGTCCGCAGTCTTACGAGGAGCTGCAGACGCAGCGGGTCATGGC	AGCAGCAGCGGCGGCGGG-------------ACGAGAAGCTGCAGACGCAGCGGGTCATGGC	49	4	del	N/A
395	AGCAGCAGCGGCGGCGGGAGTCCGCAGTCTTACGAGGAGCTGCAGACGCAGCGGGTCATGGC	AGCAGCAGCGGCGGCAGGAGTCCGCAGTCTT-------------GACGCAGTGGGTCATGGC	49	4	del	N/A
396	AGCAGCAGCGGCGGCGGGAGTCCGCAGTCTTACGAGGAGCTGCAGACGCAGCGGGTCATGGC	AGCAGCAGCGGCGGCGGGAGTCCGCAGACTT-------------GACGCAGCGGGTCATGGC	49	4	del	N/A
397	AGCAGCAGCGGCGGCGGGAGTCCGCAGTCTTACGAGGAGCTGCAGACGCAGCGGGTCATGGC	AGCAGCAGCGGCGGCGGGAGTCCGCAGTCTT-------------GACGCAGCGGGTCTTGGC	49	4	del	N/A
398	AGCAGCAGCGGCGGCGGGAGTCCGCAGTCTTACGAGGAGCTGCAGACGCAGCGGGTCATGGC	AGCAGCAGCGGCGGCGGGAGTCCGCAGTCGTACGAGGAGCTGCAGACGCAGCGGGTCATGGC	62	4	WT or Sub	N/A
399	AGCAGCAGCGGCGGCGGGAGTCCGCAGTCTTACGAGGAGCTGCAGACGCAGCGGGTCATGGC	AGCAGCAGCGGCGGCGGGAGTCCGCAGTCTT-------------TACGCAGCGGGTCATGGC	49	4	del	N/A
400	AGCAGCAGCGGCGGCGGGAGTCCGCAGTCTTACGAGGAGCTGCAGACGCAGCGGGTCATGGC	AGCAGCAGCGGCGGCGGGAGTCCGCAGTCTT-------------GACGCATCGGGTCATGGC	49	4	del	N/A
401	AGCAGCAGCGGCGGCGGGAGTCCGCAGTC-TTACGAGGAGCTGCAGACGCAGCGGGTCATGGC	AGCAGCAGCGGCGGCGGGAGTCCGCAGTCTTTACGAGGAGCTGCAGACGCAGCGGGTGATGGC	63	4	Ins	N/A
402	AGCAGCAGCGGCGGCGGGAGTCCGCAGTCTTACGAGGAGCTGCAGACGCAGCGGGTCATGGC	AGCAGCAGCGGCGGCGGGACGCCGCGGTGTT-------------GACGCAGCGGGTCATGGC	49	4	del	N/A
403	AGCAGCAGCGGCGGCGGGAGTCCGCAGTCTTACGAGGAGCTGCAGACGCAGCGGGTCATGGC	AGCAGCAGCGGCGGCGGG-------------ACGAGGCGGTGTAGACGCAGCGGGTCATGGC	49	4	del	N/A
404	AGCAGCAGCGGCGGCGGGAGTCCGCAGTCTTACGAGGAGCTGCAGACGCAGCGGGTCATGGC	AGCAGCAGCGGCGGCGGGAGGAGGAAGTCTT-------------GACGCAGCGGGTCATGGC	49	4	del	N/A
405	AGCAGCAGCGGCGGCGGGAGTCCGCAGTCTTACGAGGAGCTGCAGACGCAGCGGGTCATGGC	AGCAGCAGCGGCGGCGGGAGGACGCAGTCT-------------AGACGCAGCGGGTCATGGC	49	4	del	N/A
406	AGCAGCAGCGGCGGCGGGAGTCCGCAGTCTTACGAGGAGCTGCAGACGCAGCGGGTCATGGC	AGCAGCAGCGGCGGCGGGAGTCGGCGCTCTT-------------GACGCAGCGGGTCATGGC	49	4	del	N/A
407	AGCAGCAGCGGCGGCGGGAGTCCGCAGTCTTACGAGGAGCTGCAGACGCAGCGGGTCATGGC	AGCAGCAGCGGCGGCGGGCGTCCGCAGTCTT-------------GACGCAGCGGGTCATGGC	49	4	del	N/A
408	AGCAGCAGCGGCGGCGGGAGTCCGCAGTC-TTACGAGGAGCTGCAGACGCAGCGGGTCATGGC	AGCAGCAGCGGAGGCGGGAGTCCGCAGTCTTTACGAGGAGCTGCAGACGCAGCGGGTCATGGC	63	4	Ins	N/A
409	AGCAGCAGCGGCGGCGGGAGTCCGCAGTCTTACGAGGAGCTGCAGACGCAGCGGGTCATGGC	AGCAGCAGCGGCGGCGGGAGTCCGCATTCTTACGAGGAGCTGCAGACGCAGCGGGTCATGGC	62	4	WT or Sub	N/A
410	AGCAGCAGCGGCGGCGGGAGTCCGCAGTC-TTACGAGGAGCTGCAGACGCAGCGGGTCATGGC	AGCAGCTGCGGCGGCGGGAGTCCGCAGTCTTTACGAGGAGCTGCAGACGCAGCGGGTCATGGC	63	4	Ins	N/A
411	AGCAGCAGCGGCGGCGGGAGTCCGCAGTCTTACGAGGAGCTGCAGACGCAGCGGGTCATGGC	AGCAGCAGCGGCGGCGGG-------------ACGAGGAGCTGCAGGCGCAGCGGGTCATGGC	49	4	del	N/A
412	AGCAGCAGCGGCGGCGGGAGTCCGCAGTC-TTACGAGGAGCTGCAGACGCAGCGGGTCATGGC	AGCAGCAGCGGCGGCGGGAGTCCGCAGTCTTTACGTGGAGCTGCAGACGCAGCGGGTCATGGC	63	4	Ins	N/A
413	AGCAGCAGCGGCGGCGGGAGTCCGCAGTCTTACGAGGAGCTGCAGACGCAGCGGGTCATGGC	AGCAGCAGCGGCGGCGGG-------------ACGAGGAGCTGCAGACGCAGCGGGTCAAGGC	49	4	del	N/A
414	AGCAGCAGCGGCGGCGGGAGTCCGCAGTCTT-ACGAGGAGCTGCAGACGCAGCGGGTCATGGC	AGCAGCAGCGGCGGCGGGAGTCCGCAGTCTTGACGAGGCGCTGCAGACGCAGCGGGTCATGGC	63	4	Ins	N/A
415	AGCAGCAGCGGCGGCGGGAGTCCGCAGTCTTACGAGGAGCTGCAGACGCAGCGGGTCATGGC	AGCAGCAGCGGCGGCGGGACGCCGCAGTCTT-------------GACGCAGCGGGTCATGGC	49	4	del	N/A
416	AGCAGCAGCGGCGGCGGGAGTCCGCAGTCTTACGAGGAGCTGCAGACGCAGCGGGTCATGGC	AGCAGCAGCGGCGGCGGGAGTCCGCAGTCTT-------------GACGCAGCGGGACATGGC	49	4	del	N/A
417	AGCAGCA---GCGGCGGCGGGAGTCCGCAGTCTTACGAGGAGCTGCAGACGCAGCGGGTCATGGC	AGCAGCAGCGGCGGCGGCGGGAGTCCGCAGTCTT-------------GACGCAGCGGGTCATGGC	52	4	del	N/A
418	AGCAGCAGCGGCGGCGGGAGTCCGCAGTC-TTACGAGGAGCTGCAGACGCAGCGGGTCATGGC	AGCAGCAGAGGCGGCGGGAGTCCGCAGTCTTTACGAGGAGCTGCAGACGCAGCGGGTCATGGC	63	4	Ins	N/A
419	AGCAGCAGCGGCGGCGGGAGTCCGCAGTCTTACGAGGAGCTGCAGACGCAGCGGGTCATGGC	AGCAGCAGCGGCGGCGGGAG-------------GCGGCGGTGCTGACGCAGCGGGTCATGGC	49	4	del	N/A
420	AGCAGCAGCGGCGGCGGGAGTCCGCAGTC-TTACGAGGAGCTGCAGACGCAGCGGGTCATGGC	AGCAGCAGCGGCGGCGGGAGTGCGCAGTCGTTACGAGGAGCTGCAGACGCAGCGGGTCATGGC	63	4	Ins	N/A
421	AGCAGCAGCGGCGGCGGGAGTCCGCAGTCTTACGAGGAGCTGCAGACGCAGCGGGTCATGGC	AGCAGCAGCGGCGGCGGGAGGCCGCAG-------------TGTAGACGCAGCGGGTCATGGC	49	4	del	N/A
422	AGCAGCAGCGGCGGCGGGAGTCCGCAGTCTTACGAGGAGCTGCAGACGCAGCGGGTCATGGC	AGCAGCAGCGGCGGCGGGAG-------------GCGGCGGTGTAGACGCAGCGGGTCATGGC	49	4	del	N/A
423	AGCAGCAGCGGCGGCGGGAGTCCGCAGTCTTACGAGGAGCTGCAGACGCAGCGGGTCATGGC	AGCAGCAGCGGCGGCGGGAGTCCTCAGTCTT-------------GACGCAGCGGGTCATGGC	49	4	del	N/A
424	AGCAGCAGCGGCGGCGGGAGTCCGCAGTC-TTACGAGGAGCTGCAGACGCAGCGGGTCATGGC	AGCAGCAGCGGCGGCGGGTGTCCGCAGTCTTTACGAGGAGCTGCAGACGCAGCGGGTCATGGC	63	4	Ins	N/A
425	AGCAGCAGCGGCGGCGGGAGTCCGCAGTCTTACGAGGAGCTGCAGACGCAGCGGGTCATGGC	AGCAGCAGCGGGGGCGGGAGTCCGCAGTCTT-------------GACGCAGCGGGTCATGGC	49	4	del	N/A
426	AGCAGCAGCGGCGGCGGGAGTCCGCAGTCTTACGAGGAGCTGCAGACGCAGCGGGTCATGGC	AGCAGCAGCGGCGGCGGG-------------ACGACGCGCTCCAGACGCAGCGGGTCATGGC	49	4	del	N/A
427	AGCAGCAGCGGCGGCGGGAGTCCGCAGTCTTACGAGGAGCTGCAGACGCAGCGGGTCATGGC	AGCAGCATCGGCGGCGGGAGTCCGCAGTCTT-------------GACGCAGCGGGTCATGGC	49	4	del	N/A
428	AGCAGCAGCGGCGGCGGGAGTCCGCAGTCTTACGAGGAGCTGCAGACGCAGCGGGTCATGGC	AGCAGCAGCGGCGGCGGG-------------CCGAGGAGCTGCAGACGCAGCGGGTCATGGC	49	4	del	N/A
429	AGCAGCAGCGGCGGCGGGAGTCCGCAGTCTTACGAGGAGCTGCAGACGCAGCGGGTCATGGC	AGCAGCAGCGGCGGCGGG-------------ACGACGAACTGCAGACGCAGCGGGTCATGGC	49	4	del	N/A
430	AGCAGCAGCGGCGGCGGGAGTCCGCAGTCTTACGAGGAGCTGCAGACGCAGCGGGTCATGGC	AGCAGCTGCGGCGGCGGG-------------ACGAGGAGCTGCAGACGCAGCGGGTCATGGC	49	4	del	N/A
431	AGCAGCAGCGGCGGCGGGAGTCCGCAGTCTTACGAGGAGCTGCAGACGCAGCGGGTCATGGC	AGCAGCAGCGGCGGCGGGAGTCCGCAGTCTTACGAGGAACTGCAGACGCAGCGGGTCATGGC	62	3	WT or Sub	N/A
432	AGCAGCAGCGGCGGCGGGAGTCCGCAGTCTTACGAGGAGCTGCAGACGCAGCGGGTCATGGC	AGCAGCAGCGGCGGCGGGAGTCCGCA-------------CTGTTGACGCAGCGGGTCATGGC	49	3	del	N/A
433	AGCAGCAGCGGCGGCGGGAGTCCGCAGTCTTACGAGGAGCTGCAGACGCAGCGGGTCATGGC	AGCAGCAGCGGTGGCGGGAGTCCGCAGTCTTACGAGGAGCTGCAGACGCAGCGGGTCATGGC	62	3	WT or Sub	N/A
434	AGCAGCAGCGGCGGCGGGAGTCCGCAGTCTTACGAGGAGCTGCAGACGCAGCGGGTCATGGC	AGCAGCAGCGGCGGCGGGAGTCCGCAGTCTTACGAGGAGCTGCAGACGCAGCGGGTCATGAC	62	3	WT or Sub	N/A
435	AGCAGCAGCGGCGGCGGGAGTCCGCAGTCTT-ACGAGGAGCTGCAGACGCAGCGGGTCATGGC	AGCAGCAGCGGCGGCGGGAGTCCGCAGTCTTAACGAGGAGCTGCAGACGCAGCGGGTCATGGC	63	3	Ins	N/A
436	AGCAGCAGCGGCGGCGGGAGTCCGCAGTCTTACGAGGAGCTGCAGACGCAGCGGGTCATGGC	AGCAGCAGCGGCGGCGGG-------------ACGAGCAGCTGCAGACGCAGCGGGTCATGGC	49	3	del	N/A
437	AGCAGCAGCGGCGGCGGGAGTCCGCAGTC-TTACGAGGAGCTGCAGACGCAGCGGGTCATGGC	AGCAGCAGCGGCGGCGGGAGTCCGCAGTCTTTACGAGGAACTGCTGACGCAGCGGGTCATGGC	63	3	Ins	N/A
438	AGCAGCAGCGGCGGCGGGAGTCCGCAGTCTTACGAGGAGCTGCAGACGCAGCGGGTCATGGC	AGCAGCAGCGGCGGCGGG-------------ACGAGGAGCTACAGACGCAGTGGGTCATGGC	49	3	del	N/A
439	AGCAGCAGCGGCGGCGGGAGTCCGCAGTCTTACGAGGAGCTGCAGACGCAGCGGGTCATGGC	AGCAGCAGCGGCGGCGGGAGGCC-------------GAACTCCAGACGCAGCGGGTCATGGC	49	3	del	N/A
440	AGCAGCAGCGGCGGCGGGAGTCCGCAGTCTTACGAGGAGCTGCAGACGCAGCGGGTCATGGC	GGCAGCAGCGGCGGCGGGAGTCCACAGTCTT-------------GACGCAGCGGGTCATGGC	49	3	del	N/A
441	AGCAGCAGCGGCGGCGGGAGTCCGCAGTCTTACGAGGAGCTGCAGACGCAGCGGGTCATGGC	AGCAGCAGCGGCGGCGGGAGGCCGC-------------GGTGCTGACGCAGCGGGTCATGGC	49	3	del	N/A
442	AGCAGCAGCGGCGGCGGGAGTCCGCAGTC-TTACGAGGAGCTGCAGACGCAGCGGGTCATGGC	AGCAGCAGCGGCGGCGGGAGGCCGCAATCTTTACGAGGAGCTGCAGACGCAGCGGGTCATGGC	63	3	Ins	N/A
443	AGCAGCAGCGGCGGCGGGAGTCCGCAGTCTTACGAGGAGCTGCAGACGCAGCGGGTCATGGC	AGCAGCAGCGGCGGCGGG-------------ACTAGGAGCTGTAGACGCAGCGGGTCATGGC	49	3	del	N/A
444	AGCAGCAGCGGCGGCGGGAGTCCGCAGTCTTACGAGGAGCTGCAGACGCAGCGGGTCATGGC	AGCAGAAGCGGCGGCGGGAGTCCGCAGTCTT-------------GACGCAGCGGGTCATGGC	49	3	del	N/A
445	AGCAGCAGCGGCGGCGGGAGTCCGCAGTCTTACGAGGAGCTGCAGACGCAGCGGGTCATGGC	AGCAGCAGCGGCGGCGGGAGTCCACAGTCTTACGAGGAGCTGCAGACGCAGCGGGTCATGGC	62	3	WT or Sub	N/A
446	AGCAGCAGCGGCGGCGGGAGTCCGCAGTC-TTACGAGGAGCTGCAGACGCAGCGGGTCATGGC	AGCAGCAGCGGCGGCGGGAGTACGCAGTCTTTACGAGGAGCTGCAGACGCAGCGGGTCATGGC	63	3	Ins	N/A
447	AGCAGCAGCGGCGGCGGGAGTCCGCAGTC-TTACGAGGAGCTGCAGACGCAGCGGGTCATGGC	AGCAGCAGCGGCGGCGGGAGTCCGCAGTCTTTACGAGGAGCTGCAGTCGCAGCGGGTCATGGC	63	3	Ins	N/A
448	AGCAGCAGCGGCGGCGGGAGTCCGCAGTCTTACGAGGAGCTGCAGACGCAGCGGGTCATGGC	AGCAGCAGCGGCGGCGGGAGGCCGAAGTCTT-------------GACGCAGCGGGTCATGGC	49	3	del	N/A
449	AGCAGCAGCGGCGGCGGGAGTCCGCAGTCTTACGAGGAGCTGCAGACGCAGCGGGTCATGGC	AGCAGGAGCGGCGGCGGGAGTCCGCAGTCTT-------------GACGCAGCGGGTCATGGC	49	3	del	N/A
450	AGCAGCAGCGGCGGCGGGAGTCCGCAGTCTTACGAGGAGCTGCAGACGCAGCGGGTCATGGC	AGCAGCAGCGGCGGCGGGAG-------------GAGGAACTGCTGACGCAGCGGGTCATGGC	49	3	del	N/A
451	AGCAGCAGCGGCGGCGGGAGTCCGCAGTCTTACGAGGAGCTGCAGACGCAGCGGGTCATGGC	AGCAGCAGCGGCGGCGGGAGTCCGCAGTCTTACGAGGAGCTGCAGACACAGCGGGTCATGGC	62	3	WT or Sub	N/A
452	AGCAGCAGCGGCGGCGGGAGTCCGCAGTCTTACGAGGAGCTGCAGACGCAGCGGGTCATGGC	AGCAGCATCGGCGGCGGG-------------ACGAGGAGCTGCAGACGCAGCGGGTCATGGC	49	3	del	N/A
453	AGCAGCAGCGGCGGCGGGAGTCCGCAGTC-TTACGAGGAGCTGCAGACGCAGCGGGTCATGGC	AGCAGCAGCGGCGGCGGGAGTCCGCAGTCGGGACGAGGAGCTGCAGACGCAGCGGGTCATGGC	63	3	Ins	N/A
454	AGCAGCAGCGGCGGCGGGAGTCCGCAGTCTTACGAGGAGCTGCAGACGCAGCGGGTCATGGC	AGCAGCAGCGGCGGCGGGACGCCGCAG-------------TGTAGACGCAGCGGGTCATGGC	49	3	del	N/A
455	AGCAGCAGCGGCGGCGGGAGTCCGCAGTCTTACGAGGAGCTGCAGACGCAGCGGGTCATGGC	AGCAGCAGCCGCGGCGGGAGTCCGCAGTCTT-------------GACGCAGCGGGTCATGGC	49	3	del	N/A
456	AGCAGCAGCGGCGGCGGGAGTCCGCAGTCTTACGAGGAGCTGCAGACGCAGCGGGTCATGGC	AGCAGCAGCGGCGGCGGGAGTCCGAAGTC-------------CTGACGCAGCGGGTCATGGC	49	3	del	N/A
457	AGCAGCAGCGGCGGCGGGAGTCCGCAGTCTTACGAGGAGCTGCAGACGCAGCGGGTCATGGC	AGCAGCAGCGGCGGCGGGAGTACGCGGTCTT-------------GACGCAGCGGGTCATGGC	49	3	del	N/A
458	AGCAGCAGCGGCGGCGGGAGTCCGCAGTCTTACGAGGAGCTGCAGACGCAGCGGGTCATGGC	AGCAGCAGCGGCGGCGGGAGTACGCAG-------------TGCTGACGCAGCGGGTCATGGC	49	3	del	N/A
459	AGCAGCAGCGGCGGCGGGAGTCCGCAGTCTTACGAGGAGCTGCAGACGCAGCGGGTCATGGC	AGCAGCAGCGGGGGCGGG-------------ACGAGGAGCTGCAGACGCAGCGGGTCATGGC	49	3	del	N/A
460	AGCAGCAGCGGCGGCGGGAGTCCGCAGTCTTACGAGGAGCTGCAGACGCAGCGGGTCATGGC	AGCAGCAGCGGCGGCGGGAGTCGGCGGTCT-------------AGACGCAGCGGGTCATGGC	49	3	del	N/A
461	AGCAGCAGCGGCGGCGGGAGTCCGCAGTCTTACGAGGAGCTGCAGACGCAGCGGGTCATGGC	AGCAGCAGCGGCGGCGGGAG-------------GAGGCGCTGTAGACGCAGCGGGTCATGGC	49	3	del	N/A
462	AGCAGCAGCGGCGGCGGGAGTCCGCAGTCTTACGAGGAGCTGCAGACGCAGCGGGTCATGGC	AGCAGCAGCGGCGGCGGGAGTCCGAAGTCT-------------AGACGCAGCGGGTCATGGC	49	3	del	N/A
463	AGCAGCAGCGGCGGCGGGAGTCCGCAGTCTTACGAGGAGCTGCAGACGCAGCGGGTCATGGC	AGCAGCAGCGGCGGCGGGAG-------------GAGGAGCTCTAGACGCAGCGGGTCATGGC	49	3	del	N/A
464	AGCAGCAGCGGCGGCGGGAGTCCGCAGTCTTACGAGGAGCTGCAGACGCAGCGGGTCATGGC	AGCAGCAGCGGCGGCGGGAG-------------GAGGAAGTGTAGACGCAGCGGGTCATGGC	49	3	del	N/A
465	AGCAGCAGCGGCGGCGGGAGTCCGCAGTCTTACGAGGAGCTGCAGACGCAGCGGGTCATGGC	AGCAGCAGCGGCGGCGCGAGTCCGCAGTCTT-------------GACGCAGCGGGTCATGGC	49	3	del	N/A
466	AGCAGCAGCGGCGGCGGGAGTCCGCAGTCTTACGAGGAGCTGCAGACGCAGCGGGTCATGGC	AGCAGCAGCGGCGGCGGGAG-------------GCGGAAGTGCAGACGCAGCGGGTCATGGC	49	3	del	N/A
467	AGCAGCAGCGGCGGCGGGAGTCCGCAGTC-TTACGAGGAGCTGCAGACGCAGCGGGTCATGGC	AGTAGCAGCGGCGGCGGGAGTCCACAGTCTTTACGAGGAGCTGCAGACGCAGCGGGTCATGGC	63	3	Ins	N/A
468	AGCAGCAGCGGCGGCGGGAGTCCGCAGTCTTACGAGGAGCTGCAGACGCAGCGGGTCATGGC	AGCAGCAGCGGCGGCGGG-------------ACGAGGAGCTGCAAACGCAGCGGGTCATGGC	49	3	del	N/A
469	AGCAGCAGCGGCGGCGGGAGTCCGCAGTCTTACGAGGAGCTGCAGACGCAGCGGGTCATGGC	AGCAGCAGCGGCGGTGGGAGGCCGCAGTCTT-------------GACGCAGCGGGTCATGGC	49	3	del	N/A
470	AGCAGCAGCGGCGGCGGGAGTCCGCAGTCTTACGAGGAGCTGCAGACGCAGCGGGTCATGGC	AGCAGCAGCGGCGGCGGGAGGCCGAAGTGTT-------------GACGCAGCGGGTCATGGC	49	3	del	N/A
471	AGCAGCAGCGGCGGCGGGAGTCCGCAGTCTTACGAGGAGCTGCAGACGCAGCGGGTCATGGC	AGCAGCAGCGGCGGCGGGAGTAGGCAGTCTT-------------GACGCAGCGGGTCATGGC	49	3	del	N/A
472	AGCAGCAGCGGCGGCGGGAGTCCGCAGTC-TTACGAGGAGCTGCAGACGCAGCGGGTCATGGC	AGCAGCAGCGGCGGCGGGAGTCCGCAGTCTTTACCAGGAGCTGCAGACGCAGCGGGTCATGGC	63	3	Ins	N/A
473	AGCAGCAGCGGCGGCGGGAGTCCGCAGTCTTACGAGGAGCTGCAGACGCAGCGGGTCATGGC	AGCAGCAGCGGCGGCGGG-------------ACGAGGCGCTCCAGACGCAGCGGGTCATGGC	49	3	del	N/A
474	AGCAGCAGCGGCGGCGGGAGTCCGCAGTCTTACGAGGAGCTGCAGACGCAGCGGGTCATGGC	AGCAGCAGCGGCGGCGGG-------------ACGACGAGGTCTTGACGCAGCGGGTCATGGC	49	3	del	N/A
475	AGCAGCAGCGGCGGCGGGAGTCCGCAGTC-TTACGAGGAGCTGCAGACGCAGCGGGTCATGGC	AGCAGCAGCGGCGGCGGGAGTCCGCAGTCTTTACGAGGAGCTGCAGACGAAGCGGGTCATGGC	63	3	Ins	N/A
476	AGCAGCAGCGGCGGCGGGAGTCCGCAGTC-TTACGAGGAGCTGCAGACGCAGCGGGTCATGGC	AGCAGCAGCGGCGGCGGGAGTCCGCAGTCTTTAGGAGGCGCTGCAGACGCAGCGGGTCATGGC	63	3	Ins	N/A
477	AGCAGCAGCGGCGGCGGGAGTCCGCAGTCTTACGAGGAGCTGCAGACGCAGCGGGTCATGGC	AGCAGCAGCGGCGGCGGG-------------ACGAGGCGCTGTAGACGCAGCGGGTCATGGC	49	3	del	N/A
478	AGCAGCAGCGGCGGCGGGAGTCCGCAGTCTTACGAGGAGCTGCAGACGCAGCGGGTCATGGC	AGCAGCAGCGGCGGCGGG-------------ACGAGGAACTGTAGACGCAGCGGGTCATGGC	49	3	del	N/A
479	AGCAGCAGCGGCGGCGGGAGTCCGCAGTCTTACGAGGAGCTGCAGACGCAGCGGGTCATGGC	AGCAGCAGCGGCGGCGGGAGTCCGCGCTCTT-------------GACGCAGCGGGTCATGGC	49	3	del	N/A
480	AGCAGCAGCGGCGGCGGGAGTCCGCAGTCTTACGAGGAGCTGCAGACGCAGCGGGTCATGGC	AGCAGCAGCGGCGGCGGGAG-------------GAGGAGGTGTAGACGCAGCGGGTCATGGC	49	3	del	N/A
481	AGCAGCAGCGGCGGCGGGAGTCCGCAGTCTTACGAGGAGCTGCAGACGCAGCGGGTCATGGC	AGCAACAGCGGCGGCGGGAGTCCGCAGTCTT-------------GACGCAGTGGGTCATGGC	49	3	del	N/A
482	AGCAGCAGCGGCGGCGGGAGTCCGCAGTCTTACGAGGAGCTGCAGACGCAGCGGGTCATGGC	AGCAGCAGCGGCGGCGGG-------------ACGACGCGCTGCAGACGCAGCGGGTCATGGC	49	3	del	N/A
483	AGCAGCAGCGGCGGCGGGAGTCCGCAGTCTTACGAGGAGCTGCAGACGCAGCGGGTCATGGC	AGCAGCAGCGGCGGCGGGAGTCCGCCGTCTT-------------GACGCAGCGGGTCATGGC	49	3	del	N/A
484	AGCAGCAGCGGCGGCGGGAGTCCGCAGTCTTACGAGGAGCTGCAGACGCAGCGGGTCATGGC	AGCAGCAGCGGCGGCGGG-------------ACGCGGCACTGCAGACGCAGCGGGTCATGGC	49	3	del	N/A
485	AGCAGCAGCGGCGGCGGGAGTCCGCAGTCTTACGAGGAGCTGCAGACGCAGCGGGTCATGGC	AGCAGCAGCGGCGGCGGG-------------ACGCGGCGGTGTTGACGCAGCGGGTCATGGC	49	3	del	N/A
486	AGCAGCAGCGGCGGCGGGAGTCCGCAGTCTTACGAGGAGCTGCAGACGCAGCGGGTCATGGC	AGCAGCAGCGGCGGCGGG-------------ACGAGGAGCTGCAGACGCAGCGGGTCATGGG	49	3	del	N/A
487	AGCAGCAGCGGCGGCGGGAGTCCGCAGTCTTACGAGGAGCTGCAGACGCAGCGGGTCATGGC	AGCAGCAGCGGCGGCGGGAGTCCGCAGTCTT-------------GTCGCAGCGGGTCATGGC	49	3	del	N/A
488	AGCAGCAGCGGCGGCGGGAGTCCGCAGTCTTACGAGGAGCTGCAGACGCAGCGGGTCATGGC	AGCAGCAGCGGCGGCGGGAG-------------GAGGAGCTGCTGACGCAGCGGGTCATGGC	49	3	del	N/A
489	AGCAGCAGCGGCGGCGGGAGTCCGCAGTC-TTACGAGGAGCTGCAGACGCAGCGGGTCATGGC	AGCCGCAGCGGCGGCGGGAGTCCGCAGTCTTTACGAGGAGCTGCAGACGCAGCGGGTCATGGC	63	3	Ins	N/A
490	AGCAGCAGCGGCGGCGGGAGTCCGCAGTCTTACGAGGAGCTGCAGACGCAGCGGGTCATGGC	AGCAGCAGCGGCGGCGGGAGTCCGCAG-------------TGCAGACGCAGCGGGTCATGGC	49	3	del	N/A
491	AGCAGCAGCGGCGGCGGGAGTCCGCAGTCTTACGAGGAGCTGCAGACGCAGCGGGTCATGGC	AGCAGCAGCGGCGGCGGG-------------ACGTGGAGCTGCAGACGCAGCGGGTCATGGC	49	3	del	N/A
492	AGCAGCAGCGGCGGCGGGAGTCCGCAGTCTTACGAGGAGCTGCAGACGCAGCGGGTCATGGC	AGCAGCAGCGGTGGCGGG-------------ACGAGGAGCTACAGACGCAGCGGGTCATGGC	49	3	del	N/A
493	AGCAGCAGCGGCGGCGGGAGTCCGCAGTCTTACGAGGAGCTGCAGACGCAGCGGGTCATGGC	AGCAGCAGCGGCGGCGGG-------------ACGAGGAGCTGCAGACCCAGCGGGTCATGGC	49	3	del	N/A
494	AGCAGCAGCGGCGGCGGGAGTCCGCAGTCTTACGAGGAGCTGCAGACGCAGCGGGTCATGGC	AGCAGCAGCGGCGGCGGG-------------AAGAGGAGCTGCAGACGCAGCGGGTCATGGC	49	3	del	N/A
495	AGCAGCAGCGGCGGCGGGAGTCCGCAGTC-TTACGAGGAGCTGCAGACGCAGCGGGTCATGGC	AGCAGCAGCGGCGGCGGGAGTCCGCAGTCTTTACGAGGAGCTGCAGACGGAGCGGGTCATGGC	63	3	Ins	N/A
496	AGCAGCAGCGGCGGCGGGAGTCCGCAGTC-TTACGAGGAGCTGCAGACGCAGCGGGTCATGGC	AGCAGCAGCGGCGGCGGGAGTCCGCAGTCTTTAAGAGGAGCTGCAGACGCAGCGGGTCATGGC	63	3	Ins	N/A
497	AGCAGCAGCGGCGGCGGGAGTCCGCAGTCTTACGAGGAGCTGCAGACGCAGCGGGTCATGGC	AGCAGCAGCGGCGGCGGGACGCCGAAGTGTT-------------GACGCAGCGGGTCATGGC	49	3	del	N/A
498	AGCAGCAGCGGCGGCGGGAGTCCGCAGTCTTACGAGGAGCTGCAGACGCAGCGGGTCATGGC	AGCAGCAGCGGCGGCGGG-------------ACGAGGAACTCCAGACGCAGCGGGTCATGGC	49	3	del	N/A
499	AGCAGCAGCGGCGGCGGGAGTCCGCAGTCTTACGAGGAGCTGCAGACGCAGCGGGTCATGGC	AGCAGCAGCGGCGGCGGG-------------ACGAGGAGCTGCAGACGCCGCGGGTCATGGC	49	3	del	N/A
500	AGCAGCAGCGGCGGCGGGAGTCCGCAGTCTTACGAGGAGCTGCAGACGCAGCGGGTCATGGC	AGCAGCAGTGGCGGCGGGAGTCCGCAGTCTT-------------GATGCAGCGGGTCATGGC	49	3	del	N/A
501	AGCAGCAGCGGCGGCGGGAGTCCGCAGTC-TTACGAGGAGCTGCAGACGCAGCGGGTCATGGC	AGCAGCAGCGGCGGCGGGAGTCCGCAGTCTTTACGAGGAGCTGCAGACGCAGCGTGTCATGGC	63	3	Ins	N/A
502	AGCAGCAGCGGCGGCGGGAGTCCGCAGTCTTACGAGGAGCTGCAGACGCAGCGGGTCATGGC	AGCAGCAGCGGCGGCGGG-------------ACGCGGAGGTGCAGACGCAGCGGGTCATGGC	49	3	del	N/A
503	AGCAGCAGCGGCGGCGGGAGTCCGCAGTCTTACGAGGAGCTGCAGACGCAGCGGGTCATGGC	AGCAGCAGCGGCGGCGGG-------------ACGAGGAAGTGTAGACGCAGCGGGTCATGGC	49	3	del	N/A
504	AGCAGCAGCGGCGGCGGGAGTCCGCAGTCTTACGAGGAGCTGCAGACGCAGCGGGTCATGGC	AGCAGCAGCGGCGGCGGGAGTCCGCAGTCTT-------------GACGCAGCGCGTCATGGC	49	3	del	N/A
505	AGCAGCAGCGGCGGCGGGAGTCCGCAGTC-TTACGAGGAGCTGCAGACGCAGCGGGTCATGGC	AGCAGCAGCGGCGGCGGGAGTCCGCAGTCTTTACGAGGAGCTGCATACGCAGCGGGTCATGGC	63	3	Ins	N/A
506	AGCAGCAGCGGCGGCGGGAGTCCGCAGTCTTACGAGGAGCTGCAGACGCAGCGGGTCATGGC	AGCAGCAGTGGCGGCGGGAGTCCACAGTCTT-------------GACGCAGCGGGTCATGGC	49	3	del	N/A
507	AGCAGCAGCGGCGGCGGGAGTCCGCAGTCTTACGAGGAGCTGCAGACGCAGCGGGTCATGGC	AGCAGCAGCGGCGGCGGGAGGCCGAACTCTT-------------GACGCAGCGGGTCATGGC	49	3	del	N/A
508	AGCAGCAGCGGCGGCGGGAGTCCGCAGTC-TTACGAGGAGCTGCAGACGCAGCGGGTCATGGC	AGCAGCAGCGGCGGCGGGAGTCCGCAGTCTTTACGACGAGGTGCAGACGCAGCGGGTCATGGC	63	3	Ins	N/A
509	AGCAGCAGCGGCGGCGGGAGTCCGCAGTC-TTACGAGGAGCTGCAGACGCAGCGGGTCATGGC	AGCAGCAGCGGCGGCGGGAGTCCGCTGTCTTTACGAGGAGCTGCAGACGCAGCGGGTCATGGC	63	3	Ins	N/A
510	AGCAGCAGCGGCGGCGGGAGTCCGCAGTCTTACGAGGAGCTGCAGACGCAGCGGGTCATGGC	AGCAGCAGCGGCGGCGGGAG-------------GAGGCGCTGCTGACGCAGCGGGTCATGGC	49	3	del	N/A
511	AGCAGCAGCGGCGGCGGGAGTCCGCAGTCTTACGAGGAGCTGCAGACGCAGCGGGTCATGGC	AGCAGCAGCGGCGGC-GGAGTCCGCAGTCTT-------------GACGCAGCGGGTCATGGC	48	3	del	N/A
512	AGCAGCAGCGGCGGCGGGAGTCCGCAGTC-TTACGAGGAGCTGCAGACGCAGCGGGTCATGGC	AGCAGCAGCGGCGGCGGGAGTCCGCAGTCTTTACGAGGCGCTGCAGACGCAGTGGGTCATGGC	63	3	Ins	N/A
513	AGCAGCAGCGGCGGCGGGAGTCCGCAGTCTTACGAGGAGCTGCAGACGCAGCGGGTCATGGC	AGCAGCAGCGGCGGCGGGAGGCCGC-------------GGTGTAGACGCAGCGGGTCATGGC	49	3	del	N/A
514	AGCAGCAGCGGCGGCGGGAGTCCGCAGTCTTACGAGGAGCTGCAGACGCAGCGGGTCATGGC	AGCAGCAGCGGCGGCGGGAGTACGAAGTC-------------CTGACGCAGCGGGTCATGGC	49	3	del	N/A
515	AGCAGCAGCGGCGGCGGGAGTCCGCAGTC-TTACGAGGAGCTGCAGACGCAGCGGGTCATGGC	AGCAGCAGCGGCGGCGGGACGCCGCAGTCTTTACGAGGAGCTGCAGACGCAGCGGGTCATGGC	63	3	Ins	N/A
516	AGCAGCAGCGGCGGCGGGAGTCCGCAGTCTTACGAGGAGCTGCAGACGCAGCGGGTCATGGC	AGCAGCAGCGGCGGCGGGAGTCCGCAGTCTTACGAGGAGCTGCAGACGCAGCGGGTCGTGGC	62	3	WT or Sub	N/A
517	AGCAGCAGCGGCGGCGGGAGTCCGCAGTCTTACGAGGAGCTGCAGACGCAGCGGGTCATGGC	AGCAGCAGCGGCGGCGGG-------------ACGAGGACCTGCAGACGCAGCGGGTCATGGC	49	3	del	N/A
518	AGCAGCAGCGGCGGCGGGAGTCCGCAGTCTTACGAGGAGCTGCAGACGCAGCGGGTCATGGC	AGCAGCAGCGGCGGCGGGAGGACGCGGTGTT-------------GACGCAGCGGGTCATGGC	49	3	del	N/A
519	AGCAGCAGCGGCGGCGGGAGTCCGCAGTCTTACGAGGAGCTGCAGACGCAGCGGGTCATGGC	AGCAGCAGCGGCGGCGGG-------------ACGAGGAACTGCTGACGCAGCGGGTCATGGC	49	3	del	N/A
520	AGCAGCAGCGGCGGCGGGAGTCCGCAGTCTTACGAGGAGCTGCAGACGCAGCGGGTCATGGC	AGCAGCAGCGGCGGCGGGAG-------------GCGGCGCTCTAGACGCAGCGGGTCATGGC	49	3	del	N/A
521	AGCAGCAGCGGCGGCGGGAGTCCGCAGTCTTACGAGGAGCTGCAGACGCAGCGGGTCATGGC	AGCAGCAGAGGCGGCGGGAGTCCGCAGTCTT-------------GACGCAGCGGGTCATGGC	49	3	del	N/A
522	AGCAGCAGCGGCGGCGGGAGTCCGCAGTCTTACGAGGAGCTGCAGACGCAGCGGGTCATGGC	AGCAGCAGCGGCGGCGGGAGTCCGCAGTCTTACGACGAGCTGCAGACGCAGCGGGTCATGGC	62	3	WT or Sub	N/A
523	AGCAGCAGCGGCGGCGGGAGTCCGCAGTCTTACGAGGAGCTGCAGACGCAGCGGGTCATGGC	AACAGCAGCGGCGGCGGGAGTCCGCAGTCTTACGAGGAGCTGCAGACGCAGCGGGTCATGGC	62	3	WT or Sub	N/A
524	AGCAGCAGCGGCGGCGGGAGTCCGCAGTCTTACGAGGAGCTGCAGACGCAGCGGGTCATGGC	AGCAGCAGCGGCGGCGGGAGGCCGCAG-------------TGCTGACGCAGCGGGTCATGGC	49	3	del	N/A
525	AGCAGCAGCGGCGGCGGGAGTCCGCAGTCTTACGAGGAGCTGCAGACGCAGCGGGTCATGGC	AGCAGAAGCGGCGGCGGG-------------ACGAGGAGCTGCAGACGCAGCGGGTCATGGC	49	3	del	N/A
526	AGCAGCAGCGGCGGCGGGAGTCCGCAGTCTTACGAGGAGCTGCAGACGCAGCGGGTCATGGC	AGCAGCAGCGGCGGCGGGAGTCCGCAGTCTT-------------GACGCAGGGGGTCATGGC	49	3	del	N/A
527	AGCAGCAGCGGCGGCGGGAGTCCGCAGTCTTACGAGGAGCTGCAGACGCAGCGGGTCATGGC	AGCAGCAGCGGCGGCGGG-------------ACGAGGAGCTGCAGACGCATCGGGTCATGGC	49	3	del	N/A
528	AGCAGCAGCGGCGGCGGGAGTCCGCAGTC-TTACGAGGAGCTGCAGACGCAGCGGGTCATGGC	AGCAGCAGCGGCGGCGGGAGTCCGCAGTCTTTACGAGGAGCTGCAGACGCAGCGGTTCATGGC	63	3	Ins	N/A
529	AGCAGCAGCGGCGGCGGGAGTCCGCAGTCTTACGAGGAGCTGCAGACGCAGCGGGTCATGGC	AGCAGCAGCGGCGGCGGGAGGACGCACTCTT-------------GACGCAGCGGGTCATGGC	49	3	del	N/A
530	AGCAGCAGCGGCGGCGGGAGTCCGCAGTCTTACGAGGAGCTGCAGACGCAGCGGGTCATGGC	AGCAGCAGCGGCGGCGGGAGTCGGAAGTCTT-------------GACGCAGCGGGTCATGGC	49	3	del	N/A
531	AGCAGCAGCGGCGGCGGGAGTCCGCAGTC-TTACGAGGAGCTGCAGACGCAGCGGGTCATGGC	AGCAGCAGCGGCGGCGGGAGTCCGCAGTCTTTACGAGGACCTGCAGACGCAGCGGGTCATGGC	63	3	Ins	N/A
532	AGCAGCAGCGGCGGCGGGAGTCCGCAGTCTTACGAGGAGCTGCAGACGCAGCGGGTCATGGC	AGCAGCAGTGGCGGCGGGAGTCCGCAGTCT-------------CGACGCAGCGGGTCATGGC	49	3	del	N/A
533	AGCAGCAGCGGCGGCGGGAGTCCGCAGTCTTACGAGGAGCTGCAGACGCAGCGGGTCATGGC	AGCAGCAGCGGCGGCGGGACTCCGCGGTGTT-------------GACGCAGCGGGTCATGGC	49	2	del	N/A
534	AGCAGCAGCGGCGGCGGGAGTCCGCAGTCTTACGAGGAGCTGCAGACGCAGCGGGTCATGGC	AGCAGCAGCGGCGGCGGGAGGCCGAAG-------------TGCTGACGCAGCGGGTCATGGC	49	2	del	N/A
535	AGCAGCAGCGGCGGCGGGAGTCCGCAGTCTTACGAGGAGCTGCAGACGCAGCGGGTCATGGC	AGCAGCAGCGGCGGCGGG-------------ACGAGGAGCTGCAGACGCAGCGGGGCATGGC	49	2	del	N/A
536	AGCAGCAGCGGCGGCGGGAGTCCGCAGTCTTACGAGGAGCTGCAGACGCAGCGGGTCATGGC	AGCAGCAGCGGCGGCGGGAG-------------GAGGCACTGCAGACGCAGCGGGTCATGGC	49	2	del	N/A
537	AGCAGCAGCGGCGGCGGGAGTCCGCAGTCTTACGAGGAGCTGCAGACGCAGCGGGTCATGGC	AGCAGCAGCGGCGGCGGGAGGACGCA-------------CTGTTGACGCAGCGGGTCATGGC	49	2	del	N/A
538	AGCAGCAGCGGCGGC---GGGAGTCCGCAGTC-TTACGAGGAGCTGCAGACGCAGCGGGTCATGGC	GGCAGCAGCGGCGGCGGTGGGAGTCCGCAGTCTTTACGAGGAGCTGCAGACGCAGCGGGTCATGGC	66	2	Ins	N/A
539	AGCAGCAGCGGCGGCGGGAGTCCGCAGTCTTACGAGGAGCTGCAGACGCAGCGGGTCATGGC	AGCAGCAGCGGCGGCGGGAGTCCACAGTCTT-------------GACGCAGCGGGTCATGAC	49	2	del	N/A
540	AGCAGCAGCGGCGGCGGGAGTCCGCAGTC-TTACGAGGAGCTGCAGACGCAGCGGGTCATGGC	AGCAGCAGTGGCGGCGGGAGTCCACAGTCTTTACGAGGAGCTGCAGACGCAGCGGGTCATGGC	63	2	Ins	N/A
541	AGCAGCAGCGGCGGCGGGAGTCCGCAGTCTTACGAGGAGCTGCAGACGCAGCGGGTCATGGC	AGCAGCAGCGGCGGCGGGAGGCGGCGGTGTT-------------GACGCAGCGGGTCATGGC	49	2	del	N/A
542	AGCAGCAGCGGCGGCGGGAGTCCGCAGTCTTACGAGGAGCTGCAGACGCAGCGGGTCATGGC	AGCAGCAGCGGCGGCGGGAG-------------GACGAGGTCCAGACGCAGCGGGTCATGGC	49	2	del	N/A
543	AGCAGCAGCGGCGGCGGGAGTCCGCAGTCTTACGAGGAGCTGCAGACGCAGCGGGTCATGGC	AGCAGCAGTGGCGGCGGG-------------ACGAGGAGCTGCAGACGCAGCGGGTCATGCC	49	2	del	N/A
544	AGCAGCAGCGGCGGCGGGAGTCCGCAGTC-TTACGAGGAGCTGCAGACGCAGCGGGTCATGGC	AGCAGCAGCGGCGGCGGGAGTCCGCAGTCTTTACGAGGCGCTCCAGACGCAGCGGGTCATGGC	63	2	Ins	N/A
545	AGCAGCAGCGGCGGCGGGAGTCCGCAGTC-TTACGAGGAGCTGCAGACGCAGCGGGTCATGGC	AGCAGCAGCGGCGGCGGGAGTCCGGAGTCGTTACGAGGAGCTGCAGACGCAGCGGGTCATGGC	63	2	Ins	N/A
546	AGCAGCAGCGGCGGCGGGAGTCCGCAGTCTTACGAGGAGCTGCAGACGCAGCGGGTCATGGC	AGCAGCAGCGGCGGCGGGAGGACGCGGTCTT-------------GACGCAGCGGGTCATGGC	49	2	del	N/A
547	AGCAGCAGCGGCGGCGGGAGTCCGCAGTCTTACGAGGAGCTGCAGACGCAGCGGGTCATGGC	AGCAGCAGCGGCGGCGGG-------------ACGAGGCACTCCAGACGCAGCGGGTCATGGC	49	2	del	N/A
548	AGCAGCAGCGGCGGCGGGAGTCCGCAGTC-TTACGAGGAGCTGCAGACGCAGCGGGTCATGGC	AGCAGAAGCGGCGGCGGGAGTCCGCAGTCTTTACGAGGAGCTGCAGACGCAGCGGGTCATGGC	63	2	Ins	N/A
549	AGCAGCAGCGGCGGCGGGAGTCCGCAGTCTTACGAGGAGCTGCAGACGCAGCGGGTCATGGC	AGCAGCAGCGGCGGCGGGAG-------------GAGGAAGTCCTGACGCAGCGGGTCATGGC	49	2	del	N/A
550	AGCAGCAGCGGCGGCGGGAGTCCGCAGTCTTACGAGGAGCTGCAGACGCAGCGGGTCATGGC	AGCAGCAGCGGCGGCGGG-------------ACTAGGAAGTGCTGACGCAGCGGGTCATGGC	49	2	del	N/A
551	AGCAGCAGCGGCGGCGGGAGTCCGCAGTCT-TACGAGGAGCTGCAGACGCAGCGGGTCATGGC	AGCAGCAGCGGCGGCGGAAGTCCGCAGTCTGTACGAGGAGCTGCAGACGCAGCGGGTCATGGC	63	2	Ins	N/A
552	AGCAGCAGCGGCGGCGGGAGTCCGCAGTC-TTACGAGGAGCTGCAGACGCAGCGGGTCATGGC	AGCAGCAGCGGCGCCGGGAGTCCGCAGTCTTTACGAGGAGCTGCAGACGCAGCGGGTCATGGC	63	2	Ins	N/A
553	AGCAGCAGCGGCGGCGGGAGTCCGCAGTCTTACGAGGAGCTGCAGACGCAGCGGGTCATGGC	AGCACCAGCGGCGGCGGGAGTCCGCAGTCTT-------------GACGCAGCGGGTCATGGC	49	2	del	N/A
554	AGCAGCAGCGGCGGCGGGAGTCCGCAGTC-TTACGAGGAGCTGCAGACGCAGCGGGTCATGGC	AGCAGCAGTGGCGGCGGGAGTCCGCAGTCTTTACGAGGAGCTGTAGACGCAGCGGGTCATGGC	63	2	Ins	N/A
555	AGCAGCAGCGGCGGCGGGAGTCCGCAGTCTTACGAGGAGCTGCAGACGCAGCGGGTCATGGC	AGCAGCAGCGGCGGCGGGAGTCCGCAG-------------TGCTGACGCAGCGGGTCATGGC	49	2	del	N/A
556	AGCAGCAGCGGCGGCGGGAGTCCGCAGTCTTACGAGGAGCTGCAGACGCAGCGGGTCATGGC	AGCAGCAGCGGCGGCGGGAGTCCGCAGTCTTACGAGGAGCTGCAGACGCAGCGGATCATGGC	62	2	WT or Sub	N/A
557	AGCAGCAGCGGCGGCGGGAGTCCGCAGTC-TTACGAGGAGCTGCAGACGCAGCGGGTCATGGC	AGCAGCAGCGGCGGAGGGAGTCCGCAGTCGTTACGAGGAGCTGCAGACGCAGCGGGTCATGGC	63	2	Ins	N/A
558	AGCAGCAGCGGCGGCGGGAGTCCGCAGTCTTACGAGGAGCTGCAGACGCAGCGGGTCATGGC	AGCAGCCGCGGCGGCGGGAGTCCGCAGTCTT-------------GACGCAGCGGGTCATGGC	49	2	del	N/A
559	AGCAGCAGCGGCGGCGGGAGTCCGCAGTCTTACGAGGAGCTGCAGACGCAGCGGGTCATGGC	AGCAGCAGCGGCGGCGGGAG-------------GAGGAGGTGTTGACGCAGCGGGTCATGGC	49	2	del	N/A
560	AGCAGCAGCGGCGGCGGGAGTCCGCAGTCTTACGAGGAGCTGCAGACGCAGCGGGTCATGGC	AGCAGCAGCGGCGGCGGGAG-------------GACGAACTGCAGACGCAGCGGGTCATGGC	49	2	del	N/A
561	AGCAGCAGCGGCGGCGGGAGTCCGCAGTCTTACGAGGAGCTGCAGACGCAGCGGGTCATGGC	AGCAGCAGCGGCGGCGGGAGTAGGCAGTGTT-------------GACGCAGCGGGTCATGGC	49	2	del	N/A
562	AGCAGCAGCGGCGGCGGGAGTCCGCAGTC-TTACGAGGAGCTGCAGACGCAGCGGGTCATGGC	AGCAGCAGTGGCGGCGGGAGTCCGCAGTCTTTACGAGGAGCTACAGACGCAGCGGGTCATGGC	63	2	Ins	N/A
563	AGCAGCAGCGGCGGCGGGAGTCCGCAGTC-TTACGAGGAGCTGCAGACGCAGCGGGTCATGGC	AGCAGCAGCGGTGGCGAGAGTCCGCAGTCTTTACGAGGAGCTGCAGACGCAGCGGGTCATGGC	63	2	Ins	N/A
564	AGCAGCAGCGGCGGCGGGAGTCCGCAGTCTTACGAGGAGCTGCAGACGCAGCGGGTCATGGC	AGCAGCAGCGGCGGCGGGAGGCC-------------GAGCTGTAGACGCAGCGGGTCATGGC	49	2	del	N/A
565	AGCAGCAGCGGCGGCGGGAGTCCGCAGTCTTACGAGGAGCTGCAGACGCAGCGGGTCATGGC	AGCAGCGGCGGCGGCGGTAGTCCGCAGTCTT-------------GACGCAGCGGGTCATGGC	49	2	del	N/A
566	AGCAGCAGCGGCGGCGGGAGTCCGCAGTC-TTACGAGGAGCTGCAGACGCAGCGGGTCATGGC	AGCAGCAGCGGCCGCGGGAGTCCGCAGTCTTTACGAGGAGCTGCAGACGCAGCGGGTCATGGC	63	2	Ins	N/A
567	AGCAGCAGCGGCGGCGGGAGTCCGCAGTCTTACGAGGAGCTGCAGACGCAGCGGGTCATGGC	AGCAGCAGCGGCGGCGGG-------------ACGAGGAGCTTCAGACGCAGCGGATCATGGC	49	2	del	N/A
568	AGCAGCAGCGGCGGCGGGAGTCCGCAGTCTTACGAGGAGCTGCAGACGCAGCGGGTCATGGC	AGCAGCAGCGGCGGCGGGAGTCCGC-------------GCTCTAGACGCAGCGGGTCATGGC	49	2	del	N/A
569	AGCAGCAGCGGCGGCGGGAGTCCGCAGTCTTACGAGGAGCTGCAGACGCAGCGGGTCATGGC	AGCAGCAGCGGCGGTGGGAGTCCGCAGTCTT-------------GACGCAGCGGGTCATGAC	49	2	del	N/A
570	AGCAGCAGCGGCGGCGGGAGTCCGCA-GTCTTACGAGGAGCTGCAGACGCAGCGGGTCATGGC	AGCAGCAGCGGCGGCGGGAGTCCGCAGGTTTTACGAGGAGCTGCAGACGCAGCGGGTCATGGC	63	2	Ins	N/A
571	AGCAGCAGCGGCGGCGGGAGTCCGCAGTCTTACGAGGAGCTGCAGACGCAGCGGGTCATGGC	AGCAGCAGCGGCGGCGGGAGGCCGCACTCT-------------AGACGCAGCGGGTCATGGC	49	2	del	N/A
572	AGCAGCAGCGGCGGCGGGAGTCCGCAGTCTTACGAGGAGCTGCAGACGCAGCGGGTCATGGC	AGCAGCAGCGGCGGCGGG-------------ACGACGAAGTGTTGACGCAGCGGGTCATGGC	49	2	del	N/A
573	AGCAGCAGCGGCGGCGGGAGTCCGCAGTC-TTACGAGGAGCTGCAGACGCAGCGGGTCATGGC	AGCAGCAGCGGCGGCGGGGGTCCGCAGTCTTTACGAGGAGCTGTAGACGCAGCGGGTCATGGC	63	2	Ins	N/A
574	AGCAGCAGCGGCGGCGGGAGTCCGCAGTCTTACGAGGAGCTGCAGACGCAGCGGGTCATGGC	AGCAGCAGCGGCGGCGGGAGT-CGCAGTCTT-------------GACGCAGCGGGTCATGGC	48	2	del	N/A
575	AGCAGCAGCGGCGGCGGGAGTCCGCAGTCTTACGAGGAGCTGCAGACGCAGCGGGTCATGGC	AGCAGCAGCGGCGGCGGGAGGCCGCAGTC-------------CTGACGCAGCGGGTCATGGC	49	2	del	N/A
576	AGCAGCAGCGGCGGCGGGAGTCCGCAGTC-TTACGAGGAGCTGCAGACGCAGCGGGTCATGGC	AGCAGCAGCGGCGGCGGGAGTCCGCAGTCTTTACGAGCAGCTGCAGACGCAGCGGGTCATGGC	63	2	Ins	N/A
577	AGCAGCAGCGGCGGCGGGAGTCCGCAGTCTTACGAGGAGCTGCAGACGCAGCGGGTCATGGC	AGCAGCAGGGGCGGCGGG-------------ACGAGGAGCTGCAGACGCAGCGGGTCATGGC	49	2	del	N/A
578	AGCAGCAGCGGCGGCGGGAGTCCGCAGTCTTACGAGGAGCTGCAGACGCAGCGGGTCATGGC	AGCAGCAGCGGCGGCGGGAGGCGGCA-------------CTGTTGACGCAGCGGGTCATGGC	49	2	del	N/A
579	AGCAGCAGCGGCGGCGGGAGTCCGCAGTCTTACGAGGAGCTGCAGACGCAGCGGGTCATGGC	AGCAGCAGCGGCGGCGGG-------------ACGAGGAGATGCAGACGCAGCGGGTCATGGC	49	2	del	N/A
580	AGCAGCAGCGGCGGCGGGAGTCCGCAGTCTTACGAGGAGCTGCAGACGCAGCGGGTCATGGC	AGCAGCAGCGGCGGCGGGAGTCCGCAGTCTTACTAGGAGCTGCAGACGCAGCGGGTCATGGC	62	2	WT or Sub	N/A
581	AGCAGCAGCGGCGGCGGGAGTCCGCAGTCTTACGAGGAGCTGCAGACGCAGCGGGTCATGGC	AGCAGCAGCGGCGGCGGGACTCCGCGGTCTT-------------GACGCAGCGGGTCATGGC	49	2	del	N/A
582	AGCAGCAGCGGCGGCGGGAGTCCGCAGTCTTACGAGGAGCTGCAGACGCAGCGGGTCATGGC	AGCAGCAGCGGCGGCGGGAGTACGAAG-------------TGTAGACGCAGCGGGTCATGGC	49	2	del	N/A
583	AGCAGCAGCGGCGGCGGGAGTCCGCAGTCTTACGAGGAGCTGCAGACGCAGCGGGTCATGGC	AGCAGCAGCGGCGGCGGGAG-------------GACGAAGTGTAGACGCAGCGGGTCATGGC	49	2	del	N/A
584	AGCAGCAGCGGCGGCGGGAGTCCGCAGTCTTACGAGGAGCTGCAGACGCAGCGGGTCATGGC	AGCAGCAGCGGCGGCGGGAG----------TACGAGG---TGCTGACGCAGCGGGTCATGGC	49	2	del	N/A
585	AGCAGCAGCGGCGGCGGGAGTCCGCAGTCTTACGAGGAGCTGCAGACGCAGCGGGTCATGGC	AGCAGCAGCGGCGGCGGG-------------ACGAGGAGCTGCAGTCGCAGCGGGTCATGGC	49	2	del	N/A
586	AGCAGCAGCGGCGGCGGGAGTCCGCAGTC-TTACGAGGAGCTGCAGACGCAGCGGGTCATGGC	AGCAGCAGCGGCGGCGGGAGTCCGCAGTCTTTACGAGGAACTGCAGACGCAGTGGGTCATGGC	63	2	Ins	N/A
587	AGCAGCAGCGGCGGCGGGAGTCCGCAGTCTTACGAGGAGCTGCAGACGCAGCGGGTCATGGC	AGCAGCAGCGGCGGCGGGAGTCCGCTGTCTT-------------GACGCAGCGGGTCATGGC	49	2	del	N/A
588	AGCAGCAGCGGCGGCGGGAGTCCGCAGTCTTACGAGGAGCTGCAGACGCAGCGGGTCATGGC	CGCAGCAGCGGCGGCGGGAGTACGCAGTCTT-------------GACGCAGCGGGTCATGGC	49	2	del	N/A
589	AGCAGCAGCGGCGGCGGGAGTCCGCAGTC-TTACGAGGAGCTGCAGACGCAGCGGGTCATGGC	AGCAGCAGCGGCGGCGGGAGTCCGCAGTCGTTACGAGGAACTGCAGACGCAGCGGGTCATGGC	63	2	Ins	N/A
590	AGCAGCAGCGGCGGCGGGAGTCCGCAGTC-TTACGAGGAGCTGCAGACGCAGCGGGTCATGGC	AGCAGCAGCGGCGGCGGGAGTCCGCAGTCTTTACGAGGAACTGTTGACGCAGCGGGTCATGGC	63	2	Ins	N/A
591	AGCAGCAGCGGCGGCGGGAGTCCGCAGTC-TTACGAGGAGCTGCAGACGCAGCGGGTCATGGC	GGCAGCAGCGGCGGCGGGAGTCCACAGTCTTTACGAGGAGCTGCAGACGCAGCGGGTCATGGC	63	2	Ins	N/A
592	AGCAGCAGCGGCGGCGGGAGTCCGCAGTCTTACGAGGAGCTGCAGACGCAGCGGGTCATGGC	AGCAGCAGTGGCGGCGGGAGTACGCAGTCTT-------------GACGCAGCGGGTCATGGC	49	2	del	N/A
593	AGCAGCAGCGGCGGCGGGAGTCCGCAGTCTTACGAGGAGCTGCAGACGCAGCGGGTCATGGC	AGCAGCAGCGGCGGCGGG-------------ACGACGAGCTCTAGACGCAGCGGGTCATGGC	49	2	del	N/A
594	AGCAGCAGCGGCGGCGGGAGTCCGCAGTCTTACGAGGAGCTGCAGACGCAGCGGGTCATGGC	AGCAGCAGCGGCGACGGGAGTCCGCAGTCTTACGAGGAGCTGCAGACGCAGCGGGTCATGGC	62	2	WT or Sub	N/A
595	AGCAGCAGCGGCGGCGGGAGTCCGCAGTCTTACGAGGAGCTGCAGACGCAGCGGGTCATGGC	AGCAGCAGCGGTGGCGGG-------------ACGAGGAGCTGCAGACGCAGCGGGTCATGAC	49	2	del	N/A
596	AGCAGCAGCGGCGGCGGGAGTCCGCAGTCT-TACGAGGAGCTGCAGACGCAGCGGGTCATGGC	AGCAGCAGCGGCGGCGGGAGTCCGCAGTCTGGACGAGGCGCTGCAGACGCAGCGGGTCATGGC	63	2	Ins	N/A
597	AGCAGCAGCGGCGGCGGGAGTCCGCAGTCTTACGAGGAGCTGCAGACGCAGCGGGTCATGGC	AGCAGCAGCGGCGGCGGG-------------ACGCGGCGCTGTAGACGCAGCGGGTCATGGC	49	2	del	N/A
598	AGCAGCAGCGGCGGCGGGAGTCCGCAGTCTTACGAGGAGCTGCAGACGCAGCGGGTCATGGC	AGCAGCAGCGGCGGCGGGAG-------------GAGGCGGTGTTGACGCAGCGGGTCATGGC	49	2	del	N/A
599	AGCAGCAGCGGCGGCGGGAGTCCGCAGTCTTACGAGGAGCTGCAGACGCAGCGGGTCATGGC	AGCAGCAGCGGCGG----------------TACGAGGAGCTGCAGACGCAGCGGGTCATGGC	46	2	del	N/A
600	AGCAGCAGCGGCGGCGGGAGTCCGCAGTCTTACGAGGAGCTGCAGACGCAGCGGGTCATGGC	AGCAGCAGCGGCGGAGGGAGTCCGCAGTCTT-------------GACGCAGCGGGTCATGGC	49	2	del	N/A
601	AGCAGCAGCGGCGGCGGGAGTCCGCAGTCTTACGAGGAGCTGCAGACGCAGCGGGTCATGGC	AGCAGCAGCGGCGGCGGGACTCCGCGCTCTT-------------GACGCAGCGGGTCATGGC	49	2	del	N/A
602	AGCAGCAGCGGCGGCGGGAGTCCGCAGTCTTACGAGGAGCTGCAGACGCAGCGGGTCATGGC	AGCAGCAGCGGCGGCGGGAGTCCGCA-------------CTCCTGACGCAGCGGGTCATGGC	49	2	del	N/A
603	AGCAGCAGCGGCGGCGGGAGTCCGCAGTC-TTACGAGGAGCTGCAGACGCAGCGGGTCATGGC	AGCACCAGCGGCGGCGGGAGTCCGCAGTCTTTACGAGGAGCTGCAGACGCAGCGGGTCATGGC	63	2	Ins	N/A
604	AGCAGCAGCGGCGGCGGGAGTCCGCAGTCTTACGAGGAGCTGCAGACGCAGCGGGTCATGGC	AGCAGCAGCGGCGGCGGGAG-------------GAGGCGGTGCAGACGCAGCGGGTCATGGC	49	2	del	N/A
605	AGCAGCAGCGGCGGCGGGAGTCCGCAGTCTTACGAGGAGCTGCAGACGCAGCGGGTCATGGC	AGCAGCAGCGGCGGCGGG-------------ACTAGGCGCTGCAGACGCAGCGGGTCATGGC	49	2	del	N/A
606	AGCAGCAGCGGCGGCGGGAGTCCGCAGTC-TTACGAGGAGCTGCAGACGCAGCGGGTCATGGC	AGCAGCAGCGGCGGCGGGAGGACGCAGTCTTTACGAGGAGCTGCAGACGCAGCGGGTCATGGC	63	2	Ins	N/A
607	AGCAGCAGCGGCGGCGGGAGTCCGCAGTCTTACGAGGAGCTGCAGACGCAGCGGGTCATGGC	AGCAGCAGCGGCGGCGGG-------------ACGCCGAGCTGCAGACGCAGCGGGTCATGGC	49	2	del	N/A
608	AGCAGCAGCGGCGGCGGGAGTCCGCAGTC-TTACGAGGAGCTGCAGACGCAGCGGGTCATGGC	AGCAGTAGCGGCGGCGGGAGTCCACAGTCTTTACGAGGAGCTGCAGACGCAGCGGGTCATGGC	63	2	Ins	N/A
609	AGCAGCAGCGGCGGCGGGAGTCCGCAGTCTTACGAGGAGCTGCAGACGCAGCGGGTCATGGC	AGCAGCAGCGGCGGCGGGAATCCGCAGTCTTACGAGGAGCTGCAGACGCAGCGGGTCATGGC	62	2	WT or Sub	N/A
610	AGCAGCAGCGGCGGCGGGAGTCCGCAGTCTTACGAGGAGCTGCAGACGCAGCGGGTCATGGC	AGCAGCAGCGGCGGCGGGAGGCGGCA-------------CTCCTGACGCAGCGGGTCATGGC	49	2	del	N/A
611	AGCAGCAGCGGCGGCGGGAGTCCGCAGTC-TTACGAGGAGCTGCAGACGCAGCGGGTCATGGC	AGCAGCAGCGGCGGCGGGAGACCGCAGGCTTTACGAGGAGCTGCAGACGCAGCGGGTCATGGC	63	2	Ins	N/A
612	AGCAGCAGCGGCGGCGGGAGTCCGCAGTCTTACGAGGAGCTGCAGACGCAGCGGGTCATGGC	AGCAGCAGCGGCGGCGGG-------------ACTACGAACTGCAGACGCAGCGGGTCATGGC	49	2	del	N/A
613	AGCAGCAGCGGCGGCGGGAGTCCGCAGTC-TTACGAGGAGCTGCAGACGCAGCGGGTCATGGC	AGCAGCAGTGGCGGCGGGAGTCCGCAGTCTTTACGGGGAGCTGCAGACGCAGCGGGTCATGGC	63	2	Ins	N/A
614	AGCAGCAGCGGCGGCGGGAGTCCGCAGTCTTACGAGGAGCTGCAGACGCAGCGGGTCATGGC	AGCAGCAGCGGCGGCGGGACTACGAAG-------------TGCTGACGCAGCGGGTCATGGC	49	2	del	N/A
615	AGCAGCAGCGGCGGCGGGAGTCCGCAGTCTTACGAGGAGCTGCAGACGCAGCGGGTCATGGC	AGCAGCAGCGGCGGCGGG-------------ACGAGGTGCTGCAGACGCAGCGGGTCATGGC	49	2	del	N/A
616	AGCAGCAGCGGCGGCGGGAGTCCGCAGTCTTACGAGGAGCTGCAGACGCAGCGGGTCATGGC	AGCAGCAGCGGCGGCGGGAGGCGGCAG-------------TGCTGACGCAGCGGGTCATGGC	49	2	del	N/A
617	AGCAGCAGCGGCGGCGGGAGTCCGCAGTC-TTACGAGGAGCTGCAGACGCAGCGGGTCATGGC	AGCAGCAGCGGCGGCGGGAGTCCGCAGTCTTTACGAGGAGCTGCAGCCGCAGCGGGTCATGGC	63	2	Ins	N/A
618	AGCAGCAGCGGCGGCGGGAGTCCGCAGTC-TTACGAGGAGCTGCAGACGCAGCGGGTCATGGC	AGCAGCAGCGGCGGCGGGAGTCCGCAGTCTTTACGAGGAGCTGCAGACGCAGCGGGTCATCGC	63	2	Ins	N/A
619	AGCAGCAGCGGCGGCGGGAGTCCGCAGTCTTACGAGGAGCTGCAGACGCAGCGGGTCATGGC	AGCAGCAGCGGCGGCGGGAGT-------------AGGAACTGCAGACGCAGCGGGTCATGGC	49	2	del	N/A
620	AGCAGCAGCGGCGGCGGGAGTCCGCAGTCTTACGAGGAGCTGCAGACGCAGCGGGTCATGGC	AGTAGCAGCGGCGGCGGGAGTCCGCAGTCTT-------------GATGCAGCGGGTCATGGC	49	2	del	N/A
621	AGCAGCAGCGGCGGCGGGAGTCCGCAGTC-TTACGAGGAGCTGCAGACGCAGCGGGTCATGGC	AGCAGCAGCGGCGGCGGGAGTCCGCAGTCTTTACGACGCGCTGCAGACGCAGCGGGTCATGGC	63	2	Ins	N/A
622	AGCAGCAGCGGCGGCGGGAGTCCGCAGTCTTACGAGGAGCTGCAGACGCAGCGGGTCATGGC	AGCAGCAGCGGCGGCGGGAGTCCGCAGTCTTACGAGGAGCTGCAGACGCAGCGGGTCATGGT	62	2	WT or Sub	N/A
623	AGCAGCAGCGGCGGCGGGAGTCCGCAGTC-TTACGAGGAGCTGCAGACGCAGCGGGTCATGGC	AGCAGCAGCGGGGGCGGGAGTCCGCAGTCGTTACGAGGAGCTGCAGACGCAGCGGGTCATGGC	63	2	Ins	N/A
624	AGCAGCAGCGGCGGCGGGAGTCCGCAGTC-TTACGAGGAGCTGCAGACGCAGCGGGTCATGGC	AGCAGCGGCGGCGGCGGGAGTCCGCAGTCTTTACGAGGCGCTGCAGACGCAGCGGGTCATGGC	63	2	Ins	N/A
625	AGCAGCAGCGGCGGCGGGAGTCCGCAGTCTTACGAGGAGCTGCAGACGCAGCGGGTCATGGC	AGCAGCACCGGCGGCGGG-------------ACGAGGAGCTGCAGACGCAGCGGGTCATGGC	49	2	del	N/A
626	AGCAGCAGCGGCGGCGGGAGTCCGCAGTC-TTACGAGGAGCTGCAGACGCAGCGGGTCATGGC	AGCAGCAGCGGCGGCGGGAGTCCGCAGTCTTTACGAGGAGTTGCAGACGCAGCGGGTAATGGC	63	2	Ins	N/A
627	AGCAGCAGCGGCGGCGGGAGTCCGCAGTCTTACGAGGAGCTGCAGACGCAGCGGGTCATGGC	AGCAGCAGCGGCGGGGG--------------ACGAGGAGCTGCAGACGCAGCGGGTCATGGC	48	2	del	N/A
628	AGCAGCAGCGGCGGCGGGAGTCCGCAGTCTTACGAGGAGCTGCAGACGCAGCGGGTCATGGC	AGCAGCAGCGGCGGCGGGACGCCGCAGTGTT-------------GACGCAGCGGGTCATGGC	49	2	del	N/A
629	AGCAGCAGCGGCGGCGGGAGTCCGCAGT-CTTACGAGGAGCTGCAGACGCAGCGGGTCATGGC	AGCAGCAGCGGCGGCGGGAGTCCGCAGTCCTTACGAGGAGCTGCAGACGCAGCGGGTCATGAC	63	2	Ins	N/A
630	AGCAGCAGCGGCGGCGGGAGTCCGCAGTCTTACGAGGAGCTGCAGACGCAGCGGGTCATGGC	AGCAGCAGCGGCGGCGG-------------AACGAGGAGCTGCAGACGCAGCGTGTCATGGC	49	2	del	N/A
631	AGCAGCAGCGGCGGCGGGAGTCCGCAGTCTTACGAGGAGCTGCAGACGCAGCGGGTCATGGC	AGCAGCAGCGGCGGCGGGAGT-------------AGGAACTGCTGACGCAGCGGGTCATGGC	49	2	del	N/A
632	AGCAGCAGCGGCGGCGGGAGTCCGCAGTC-TTACGAGGAGCTGCAGACGCAGCGGGTCATGGC	AGCAGCAGCGGCGGCGGGTGTCCGCAGTCTTTACGAGGATCTGCAGACGCAGCGGGTCATGGC	63	2	Ins	N/A
633	AGCAGCAGCGGCGGCGGGAGTCCGCAGTC-TTACGAGGAGCTGCAGACGCAGCGGGTCATGGC	TGCAGCAGCGGCGGCGGGAGTCCGCAGTCTTTACGAGGAGCTGCAGACGCAGCGGGTCATGGC	63	2	Ins	N/A
634	AGCAGCAGCGGCGGCGGGAGTCCGCAGTC-TTACGAGGAGCTGCAGACGCAGCGGGTCATGGC	AGCAGCAGCGGTGGCGGGAGTCCGCAGTCGTTACGAGGAGCTGCAGACGCAGCGGGTCATGGC	63	2	Ins	N/A
635	AGCAGCAGCGGCGGCGGGAGTCCGCAGTCTTACGAGGAGCTGCAGACGCAGCGGGTCATGGC	AGCAGCAGCGGCGGTGGG-------------ACGAGGAACTGCAGACGCAGCGGGTCATGGC	49	2	del	N/A
636	AGCAGCAGCGGCGGCGGGAGTCCGCAGTC-TTACGAGGAGCTGCAGACGCAGCGGGTCATGGC	AGCAGCA---GCGGCGGGAGTCCGCAGTCGTTACGAGGAGCTGCAGACGCAGCGGGTCATGGC	60	2	del	N/A
637	AGCAGCAGCGGCGGCGGGAGTCCGCAGTCTTACGAGGAGCTGCAGACGCAGCGGGTCATGGC	AGCAGCAGCGGCGGCGGGAGTACGCAGTC-------------CTGACGCAGCGGGTCATGGC	49	2	del	N/A
638	AGCAGCAGCGGCGGCGGGAGTCCGCAGTCTTACGAGGAGCTGCAGACGCAGCGGGTCATGGC	AGCAGCAGCGGCGGCGGG-------------ACGAGGAGCTGCAGACGCAGCGGCTCATGGC	49	2	del	N/A
639	AGCAGCAGCGGCGGCGGGAGTCCGCAGTCTTACGAGGAGCTGCAGACGCAGCGGGTCATGGC	AGCAGCAGCGGCGGCGGGAGTCCGCAGTCTT-------------GACGCAGCGGGTCATCGC	49	2	del	N/A
640	AGCAGCAGCGGCGGCGGGAGTCCGCAGTCTTACGAGGAGCTGCAGACGCAGCGGGTCATGGC	AGCAGCAGCGGCGGCGGGAGGACGCAG-------------TGCTGACGCAGCGGGTCATGGC	49	2	del	N/A
641	AGCAGCAGCGGCGGCGGGAGTCCGCAGTC-TTACGAGGAGCTGCAGACGCAGCGGGTCATGGC	AGCAGCAGTGGCGGCGAGAGTCCGCAGTCTTTACGAGGAGCTGCAGACGCAGCGGGTCATGGC	63	2	Ins	N/A
642	AGCAGCAGCGGCGGCGGGAGTCCGCAGTCTTACGAGGAGCTGCAGACGCAGCGGGTCATGGC	AGTAGCAGCGGCGGCGGGAGTCCGCAGTCTT-------------GACGCAGCGGGTCATGCC	49	2	del	N/A
643	AGCAGCAGCGGCGGCGGGAGTCCGCAGTCTTACGAGGAGCTGCAGACGCAGCGGGTCATGGC	AGCAGCAGCGGCGGCGGGAGGCGGCGGTCTT-------------GACGCAGCGGGTCATGGC	49	2	del	N/A
644	AGCAGCAGCGGCGGCGGGAGTCCGCAGTCTTACGAGGAGCTGCAGACGCAGCGGGTCATGGC	AGCAGCAGCGGCGGCGGG-------------ACGAGGAGCTGCAGATGCAGCGGGTCATGTC	49	2	del	N/A
645	AGCAGCAGCGGCGGCGGGAGTCCGCAGTCTTACGAGGAGCTGCAGACGCAGCGGGTCATGGC	AGCAGCAGCGGCGGCGGGAGTCCGCAGTCAT-------------GACGCAGCGGGTCATGGC	49	2	del	N/A
646	AGCAGCAGCGGCGGCGGGAGTCCGCAGTCTTACGAGGAGCTGCAGACGCAGCGGGTCATGGC	AGCAGCAGCGGCGGCGGG-------------ACGCGGAACTGCTGACGCAGCGGGTCATGGC	49	2	del	N/A
647	AGCAGCAGCGGCGGCGGGAGTCCGCAGTCTTACGAGGAGCTGCAGACGCAGCGGGTCATGGC	AGCAGCAGCGGCGGCGGGAG-------------GCGGAAGTGTAGACGCAGCGGGTCATGGC	49	2	del	N/A
648	AGCAGCAGCGGCGGCGGGAGTCCGCAGTCTTACGAGGAGCTGCAGACGCAGCGGGTCATGGC	AGCAGCAGCGGCGGCGGG-------------ACGACGCGCTGCTGACGCAGCGGGTCATGGC	49	2	del	N/A
649	AGCAGCAGCGGCGGCGGGAGTCCGCAGTCTTACGAGGAGCTGCAGACGCAGCGGGTCATGGC	AGCAGCAGCGGCGGCGGG-------------ACGACGAGCTCCAGACGCAGCGGGTCATGGC	49	2	del	N/A
650	AGCAGCAGCGGCGGCGGGAGTCCGCAGTCTTACGAGGAGCTGCAGACGCAGCGGGTCATGGC	AGCAGCAGCGGCGGCGGG-------------ACGAGGAGCTGCAGACGCAGCGGTTCATGGC	49	2	del	N/A
651	AGCAGCAGCGGCGGCGGGAGTCCGCAGTCTTACGAGGAGCTGCAGACGCAGCGGGTCATGGC	AGCAGCAGCGGCGGCGGGAGTCGGCGGTC-------------CTGACGCAGCGGGTCATGGC	49	2	del	N/A
652	AGCAGCAGCGGCGGCGGGAGTCCGCAGTCTTACGAGGAGCTGCAGACGCAGCGGGTCATGGC	AGCAGCAGCGGCGGCGGGAGTCGGCGGTGTT-------------GACGCAGCGGGTCATGGC	49	2	del	N/A
653	AGCAGCAGCGGCGGCGGGAGTCCGCAGTCTTACGAGGAGCTGCAGACGCAGCGGGTCATGGC	AGCAGCAGCGGCGGCGGG-------------ACGAGGAGCTGCAGACGCAGCGGGTCTTGGC	49	2	del	N/A
654	AGCAGCAGCGGCGGCGGGAGTCCGCAGTC-TTACGAGGAGCTGCAGACGCAGCGGGTCATGGC	AGCAGCAGCGGCGGC-GGAGTCCGCAGTCTTTACGAGGAGCTGCAGACGCAGCGGGTCATGGC	62	2	WT or Sub	N/A
655	AGCAGCAGCGGCGGCGGGAGTCCGCAGTC-TTACGAGGAGCTGCAGACGCAGCGGGTCATGGC	AGCAGCAGGGGCGGCGGGGGTCCGCAGTCTTTACGAGGAGCTGCAGACGCAGCGGGTCATGGC	63	2	Ins	N/A
656	AGCAGCAGCGGCGGCGGGAGTCCGCAGTCTTACGAGGAGCTGCAGACGCAGCGGGTCATGGC	AGCAGCAGCGGCGGCGGG-------------ACTAGGCGCTGTAGACGCAGCGGGTCATGGC	49	2	del	N/A
657	AGCAGCAGCGGCGGCGGGAGTCCGCAGTCTTACGAGGAGCTGCAGACGCAGCGGGTCATGGC	AGCAGCAGCGGCGGCAGGAGTCCGCAGTCTTACGAGGAGCTGCAGACGCAGCGGGTCATGGC	62	2	WT or Sub	N/A
658	AGCAGCAGCGGCGGCGGGAGTCCGCAGTC-TTACGAGGAGCTGCAGACGCAGCGGGTCATGGC	AGCAGCAGCGGCGGCGGGAGTCCGCAGGCGTTACGAGGAGCTGCAGACGCAGCGGGTCATGGC	63	2	Ins	N/A
659	AGCAGCAGCGGCGGCGGGAGTCCGCAGTCTTACGAGGAGCTGCAGACGCAGCGGGTCATGGC	AGCAGCAGCGGCGGCGGGAGGACGAAGTGTT-------------GACGCAGCGGGTCATGGC	49	2	del	N/A
660	AGCAGCAGCGGCGGCGGGAGTCCGCAGTCTT-ACGAGGAGCTGCAGACGCAGCGGGTCATGGC	AGCAGCAGCGGCGGCGGGAGACCGCAGTCTTGACGAGGAGCTGCAGACGCAGCGGGTCATGGC	63	2	Ins	N/A
661	AGCAGCAGCGGCGGCGGGAGTCCGCAGTCTTACGAGGAGCTGCAGACGCAGCGGGTCATGGC	AGCAGCAGCGGCGGCGGGAGTCTGCAGTCTTACGAGGAGCTGCAGACGCAGCGGGTCATGGC	62	2	WT or Sub	N/A
662	AGCAGCAGCGGCGGCGGGAGTCCGCAGTCTTACGAGGAGCTGCAGACGCAGCGGGTCATGGC	AGCAGCAGCGGCGGCGGGAGTACGCA-------------CTGTAGACGCAGCGGGTCATGGC	49	2	del	N/A
663	AGCAGCAGCGGCGGCGGGAGTCCGCAGTCTTACGAGGAGCTGCAGACGCAGCGGGTCATGGC	AGCAGCAGCGGCGGCGGGAGTCCGAACTCTT-------------GACGCAGCGGGTCATGGC	49	2	del	N/A
664	AGCAGCAGCGGCGGCGGGAGTCCGCAGTCTTACGAGGAGCTGCAGACGCAGCGGGTCATGGC	AGCAGCAGCGGCGGCGGGAGTACGAGGTCTT-------------GACGCAGCGGGTCATGGC	49	2	del	N/A
665	AGCAGCAGCGGCGGCGGGAGTCCGCAGTC-TTACGAGGAGCTGCAGACGCAGCGGGTCATGGC	AGCAGCAGCGGCGGCGGGAGTCCGCAGTCTTTACGAGGAGCTGTAGACGCAGTGGGTCATGGC	63	2	Ins	N/A
666	AGCAGCAGCGGCGGCGGGAGTCCGCAGTCTTACGAGGAGCTGCAGACGCAGCGGGTCATGGC	AGCAGCAGCGGCGGCGGGAG-------------GCGGCGCTGTAGACGCAGCGGGTCATGGC	49	2	del	N/A
667	AGCAGCAGCGGCGGCGGGAGTCCGCAGTC-TTACGAGGAGCTGCAGACGCAGCGGGTCATGGC	AGCAGCAGCGCCGGCGGGAGTCCGCAGTCTTTACGAGGAGCTGCAGACGCAGCGGGTCATGGC	63	2	Ins	N/A
668	AGCAGCAGCGGCGGCGGGAGTCCGCAGTCTTACGAGGAGCTGCAGACGCAGCGGGTCATGGC	AGCAGCAGCGGCGG----------------GACTAGGAGCTGCAGACGCAGCGGGTCATGGC	46	2	del	N/A
669	AGCAGCAGCGGCGGCGGGAGTCCGCAGTCTTACGAGGAGCTGCAGACGCAGCGGGTCATGGC	AGCAGCAGCGGCGGCGGG-------------ACGACGCGCTGTAGACGCAGCGGGTCATGGC	49	2	del	N/A
670	AGCAGCAGCGGCGGCGGGAGTCCGCAGTCTTACGAGGAGCTGCAGACGCAGCGGGTCATGGC	AGCAGCAGCGGCGGCGGG-------------ACGAGGAACTACAGACGCAGCGGGTCATGGC	49	2	del	N/A
671	AGCAGCAGCGGCGGCGGGAGTCCGCAGTCTTACGAGGAGCTGCAGACGCAGCGGGTCATGGC	AGCAGCAGCGGCGGCGGGAG-------------GACGAAGTGCTGACGCAGCGGGTCATGGC	49	2	del	N/A
672	AGCAGCAGCGGCGGCGGGAGTCCGCAGTC-TTACGAGGAGCTGCAGACGCAGCGGGTCATGGC	AACAGCAGCGGCGGCGGGAGTCCGCAGTCTTTATGAGGAGCTGCAGACGCAGCGGGTCATGGC	63	2	Ins	N/A
673	AGCAGCAGCGGCGGCGGGAGTCCGCAGTCTTACGAGGAGCTGCAGACGCAGCGGGTCATGGC	AGCAGCAGCGGCGGAGGG-------------ACGAGGAGCTGCAGACGCAGCGGGTCATGGC	49	2	del	N/A
674	AGCAGCAGCGGCGGCGGGAGTCCGCAGTCTTACGAGGAGCTGCAGACGCAGCGGGTCATGGC	AGCAGCAGCGGCGGCGGG-------------ACGCGGAGCTGCTGACGCAGCGGGTCATGGC	49	2	del	N/A
675	AGCAGCAGCGGCGGCGGGAGTCCGCAGTCTTACGAGGAGCTGCAGACGCAGCGGGTCATGGC	AGAAGCAGCGGCGGCGGGAGTCCGCAGTCTT-------------GACGCAGCGGGTCATGGC	49	2	del	N/A
676	AGCAGCAGCGGCGGCGGGAGTCCGCAGTCTTACGAGGAGCTGCAGACGCAGCGGGTCATGGC	ATCAGCAGCGGCGGCGGG-------------ACGAGGAGCTGCAGACGCAGCGGGTCATGGC	49	2	del	N/A
677	AGCAGCAGCGGCGGCGGGAGTCCGCAGT-CTTACGAGGAGCTGCAGACGCAGCGGGTCATGGC	AGCAGCAGCGGCGGCGGGAGTCCGCAGTCCTTACGAGGAGCTGCAGACACAGCGGGTCATGGC	63	2	Ins	N/A
678	AGCAGCAGCGGCGGCGGGAGTCCGCAGTCTTACGAGGAGCTGCAGACGCAGCGGGTCATGGC	AGCAGCAGCGGTGGCGGG-------------ACGAGGAGCTGCAGACGCAGCGGGTCATGTC	49	2	del	N/A
679	AGCAGCAGCGGCGGCGGGAGTCCGCAGTCTTACGAGGAGCTGCAGACGCAGCGGGTCATGGC	AGCAGCAGCGGCGGCGGG-------------ACGAGGAGCTGCAGACGTAGCGGGTCATGGC	49	2	del	N/A
680	AGCAGCAGCGGCGGCGGGAGTCCGCAGTCTTACGAGGAGCTGCAGACGCAGCGGGTCATGGC	AGCAGCAGCGGCGGCGGG-------------ACGAGGAGCTGCAGACGCAGAGGGTCATGGC	49	2	del	N/A
681	AGCAGCAGCGGCGGCGGGAGTCCGCAGTCTTACGAGGAGCTGCAGACGCAGCGGGTCATGGC	AGCAGCAGCGGTGGCGGG-------------ACGAGGAGCGGCAGACGCAGCGGGTCATGGC	49	2	del	N/A
682	AGCAGCAGCGGCGGCGGGAGTCCGCAGTCTTACGAGGAGCTGCAGACGCAGCGGGTCATGGC	AGCAACAGCGGCGGCGGG-------------ACGAGGAGCTGCAGACGCAGCGTGTCATGGC	49	2	del	N/A
683	AGCAGCAGCGGCGGCGGGAGTCCGCAGTCTTACGAGGAGCTGCAGACGCAGCGGGTCATGGC	AGCAGCAGCGGCGGCGGGAGTCCGCAGTCTT-------------GAGGCAGCGGGTCATGGC	49	2	del	N/A
684	AGCAGCAGCGGCGGCGGGAGTCCGCAGTCTTACGAGG-AGCTGCAGACGCAGCGGGTCATGGC	AGCAGCAGCGGCGGCGGGAG-------------GAGGCAG-TGCAGACGCAGCGGGTCATGGC	49	2	del	N/A
685	AGCAGCAGCGGCGGCGGGAGTCCGCAGTCTTACGAGGAGCTGCAGACGCAGCGGGTCATGGC	AGCAGCAGCGGCGGCGGG-------------ACGAGGCGCTGTTGACGCAGCGGGTCATGGC	49	2	del	N/A
686	AGCAGCAGCGGCGGCGGGAGTCCGCAGTCTTACGAGGAGCTGCAGACGCAGCGGGTCATGGC	AGCAGCAGCGGCGGCCGGAGTCCGCAGTCTT-------------GACGCAGCGGGTCATGGC	49	2	del	N/A
687	AGCAGCAGCGGCGGCGGGAGTCCGCAGTCTTACGAGGAGCTGCAGACGCAGCGGGTCATGGC	AGCAGCAGCGGCGGCGGG-------------ACGAGGAGGTGTTGACGCAGCGGGTCATGGC	49	2	del	N/A
688	AGCAGCAGCGGCGGCGGGAGTCCGCAGTCTTACGAGGAGCTGCAGACGCAGCGGGTCATGGC	AGCAGCAGCGGCGGTGGGAGTCCGCAGTCTT-------------GACGCAGCGGGTAATGGC	49	2	del	N/A
689	AGCAGCAGCGGCGGCGGGAGTCCGCAGTC-TTACGAGGAGCTGCAGACGCAGCGGGTCATGGC	GGCAGCAGCGGCGGCGGGAGTCCGCAGTCTTTACGAGGAGCTGCAGACGCAGTGGGTCATGGC	63	2	Ins	N/A
690	AGCAGCAGCGGCGGCGGGAGTCCGCAGTCTTACGAGGAGCTGCAGACGCAGCGGGTCATGGC	AGCAGCAGCGGCGGCGGG-------------ACGAGGAGCTCCTGACGCAGCGGGTCATGGC	49	2	del	N/A
691	AGCAGCAGCGGCGGCGGGAGTCCGCAGTCTTACGAGGAGCTGCAGACGCAGCGGGTCATGGC	AGCAGCAGCGGCGGCGGGAGGCCGCAGTC-------------CAGACGCAGCGGGTCATGGC	49	2	del	N/A
692	AGCAGCAGCGGCGGCGGGAGTCCGCAGTCTTACGAGGAGCTGCAGACGCAGCGGGTCATGGC	AGCAGCAGCGGCGGCGGGACTAGGCAG-------------TGCAGACGCAGCGGGTCATGGC	49	2	del	N/A
693	AGCAGCAGCGGCGGCGGGAGTCCGCAGTCTTACGAGGAGCTGCAGACGCAGCGGGTCATGGC	AGCAGCAGCGGCGGCGGG-------------ACGAGGAACTCTAGACGCAGCGGGTCATGGC	49	2	del	N/A
694	AGCAGCAGCGGCGGCGGGAGTCCGCAGTCTTACGAGGAGCTGCAGACGCAGCGGGTCATGGC	AGCAACAGCGGCGGCGGGAGTCCGCAGTCTT-------------GACGCGGCGGGTCATGGC	49	2	del	N/A
695	AGCAGCAGCGGCGGCGGGAGTCCGCAGTC-TTACGAGGAGCTGCAGACGCAGCGGGTCATGGC	AGCAGCAGCGGCGGCGGGGGTCCGCAGTCGTTACGAGGAGCTGCAGACGCAGCGGGTCATGGC	63	2	Ins	N/A
696	AGCAGCAGCGGCGGCGGGAGTCCGCAGTCTTACGAGGAGCTGCAGACGCAGCGGGTCATGGC	AGCAGCAGCGGTGGCGGG-------------ACGAGGAGCTGCAGACGCAGTGGGTCATGGC	49	2	del	N/A
697	AGCAGCAGCGGCGGCGGGAGTCCGCAGTC-TTACGAGGAGCTGCAGACGCAGCGGGTCATGGC	AGCAGCAGCGGCGGCGGGAGAGCGCAGTCTTTACGAGGAGCTGCAGACGCAGCGGGTCATGGC	63	2	Ins	N/A
698	AGCAGCAGCGGCGGCGGGAGTCCGCAGTC-TTACGAGGAGCTGCAGACGCAGCGGGTCATGGC	AGCAGCAGCGGCGGCGGGAGTGCGCAGTCTTTACGAGGAACTGCAGACGCAGCGGGTCATGGC	63	2	Ins	N/A
699	AGCAGCAGCGGCGGCGGGAGTCCGCAGTC-TTACGAGGAGCTGCAGACGCAGCGGGTCATGGC	AGCAGCAGCGGCGGCGGGAGTCCGCAGTCTTTACGTGGATCTGCAGACGCAGCGGGTCATGGC	63	2	Ins	N/A
700	AGCAGCAGCGGCGGCGGGAGTCCGCAGTCTTACGAGGAGCTGCAGACGCAGCGGGTCATGGC	AGCAGCAGCGGCGGCGGGAG-------------GAGGAGGTCCAGACGCAGCGGGTCATGGC	49	2	del	N/A
701	AGCAGCAGCGGCGGCGGGAGTCCGCAGTC-TTACGAGGAGCTGCAGACGCAGCGGGTCATGGC	AACAGCAGCGGCGGCGGGAGTCCACAGTCTTTACGAGGAGCTGCAGACGCAGCGGGTCATGGC	63	2	Ins	N/A
702	AGCAGCAGCGGCGGCGGGAGTCCGCAGTCTTACGAGGAGCTGCAGACGCAGCGGGTCATGGC	AACAGCAGCGGCGGCGGG-------------ACGAGGCGCTGCAGACGCAGCGGGTCATGGC	49	2	del	N/A
703	AGCAGCAGCGGCGGCGGGAGTCCGCAGTC-TTACGAGGAGCTGCAGACGCAGCGGGTCATGGC	AGCAGCA---GCGGCGGGAGTCCACAGTCTTTACGAGGAGCTGCAGACGCAGCGGGTCATGGC	60	2	del	N/A
704	AGCAGCAGCGGCGGCGGGAGTCCGCAGTCTTACGAGGAGCTGCAGACGCAGCGGGTCATGGC	AGCAGCAGCGGCGGCGGGAG-------------GAGGAGGTCTTGACGCAGCGGGTCATGGC	49	2	del	N/A
705	AGCAGCAGCGGCGGCGGGAGTCCGCAGTCTTACGAGGAGCTGCAGACGCAGCGGGTCATGGC	AGCAGCAGCGGCGGCGGGAGTCCGAGGTCTT-------------GACGCAGCGGGTCATGGC	49	2	del	N/A
706	AGCAGCAGCGGCGGCGGGAGTCCGCAGTCTTACGAGGAGCTGCAGACGCAGCGGGTCATGGC	AGCAGCAGCGGCGGCGGGAG-------------GCGGAGGTGCAGACGCAGCGGGTCATGGC	49	2	del	N/A
707	AGCAGCAGCGGCGGCGGGAGTCCGCAGTCTTACGAGGAGCTGCAGACGCAGCGGGTCATGGC	AGCAGCAGCGGCGGCGGGAGTCCGCAGTCTTACGAGGAGCTGCAGACGCAGCGGGTAATGGC	62	2	WT or Sub	N/A

## Sheet: Twist_cl5
Twist_5_join.fq
WT sequence
(blue: indicator sequences at each ends of comparision range, green: crRNA sequence, red: WT marker sequence )
AGCAGCAGCGGCGGCCGGGAGTCCGCAGTCTTACGAGGAGCTGCAGACGCAGCGGGTCATGGC
crRNA sequence
CGGGAGTCCGCAGTCTTACG
Comparison range (R) [?]		Minimum frequency (n) [?]		WT marker (r) [?]
62		1		5
Run again with different values
Result Summary
Total Sequences	With both indicator sequences	More than minimum frequency	Insertions	Deletions	Indel frequency	HDR frequency
273453	271329	270073	149457	117218	266675 (98.7%)	0 (0.0%)
#ID	WT Sequence	RGEN Treated Sequence	Length	Count	Type	HDR
1	AGCAGCAGCGGCGGCGGGAGTCCGCAGTC-TTACGAGGAGCTGCAGACGCAGCGGGTCATGGC	AGCAGCAGCGGCGGCGGGAGTCCGCAGTCTTTACGAGGAGCTGCAGACGCAGCGGGTCATGGC	63	138699	Ins	N/A	51.3561
2	AGCAGCAGCGGCGGCGGGAGTCCGCAGTCTTACGAGGAGCTGCAGACGCAGCGGGTCATGGC	AGCAGCAGCGGCGGCGGGAGTCCGCAGTCTT-------------GACGCAGCGGGTCATGGC	49	70001	del	N/A	25.9193
3	AGCAGCAGCGGCGGCGGGAGTCCGCAGTCTTACGAGGAGCTGCAGACGCAGCGGGTCATGGC	AGCAGCAGCGGCGGCGGG-------------ACGAGGAGCTGCAGACGCAGCGGGTCATGGC	49	36582	del	N/A	13.5452
4	AGCAGCAGCGGCGGCGGGAGTCCGCAGTCTTACGAGGAGCTGCAGACGCAGCGGGTCATGGC	AGCAGCAGCGGCGGCGGGAGTCCGCAGTCTTACGAGGAGCTGCAGACGCAGCGGGTCATGGC	62	3202	WT or Sub	N/A	1.18561
5	AGCAGCAGCGGCGGCGGGAGTCCGCAGTC-TTACGAGGAGCTGCAGACGCAGCGGGTCATGGC	AGCAGCAGTGGCGGCGGGAGTCCGCAGTCTTTACGAGGAGCTGCAGACGCAGCGGGTCATGGC	63	758	Ins	N/A	0.280665
6	AGCAGCAGCGGCGGCGGGAGTCCGCAGTC-TTACGAGGAGCTGCAGACGCAGCGGGTCATGGC	AGCAGCAGCGGCGGTGGGAGTCCGCAGTCTTTACGAGGAGCTGCAGACGCAGCGGGTCATGGC	63	676	Ins	N/A	0.250303
7	AGCAGCAGCGGCGGCGGGAGTCCGCAGTCTTACGAGGAGCTGCAGACGCAGCGGGTCATGGC	AGCAGCAGTGGCGGCGGGAGTCCGCAGTCTT-------------GACGCAGCGGGTCATGGC	49	579	del	N/A	0.214386
8	AGCAGCAGCGGCGGCGGGAGTCCGCAGTC-TTACGAGGAGCTGCAGACGCAGCGGGTCATGGC	AGCAGCAGCGGTGGCGGGAGTCCGCAGTCTTTACGAGGAGCTGCAGACGCAGCGGGTCATGGC	63	572	Ins	N/A	92.7516
9	AGCAGCAGCGGCGGCGGGAGTCCGCAGTC-TTACGAGGAGCTGCAGACGCAGCGGGTCATGGC	AGTAGCAGCGGCGGCGGGAGTCCGCAGTCTTTACGAGGAGCTGCAGACGCAGCGGGTCATGGC	63	567	Ins	N/A
10	AGCAGCAGCGGCGGCGGGAGTCCGCAGTCTTACGAGGAGCTGCAGACGCAGCGGGTCATGGC	AGCAGCAGCGGCGGTGGGAGTCCGCAGTCTT-------------GACGCAGCGGGTCATGGC	49	506	del	N/A
11	AGCAGCAGCGGCGGCGGGAGTCCGCAGTC-TTACGAGGAGCTGCAGACGCAGCGGGTCATGGC	AGCAGTAGCGGCGGCGGGAGTCCGCAGTCTTTACGAGGAGCTGCAGACGCAGCGGGTCATGGC	63	471	Ins	N/A
12	AGCAGCAGCGGCGGCGGGAGTCCGCAGTC-TTACGAGGAGCTGCAGACGCAGCGGGTCATGGC	AGCAGCAGCGGCGGCGGGAGTCCACAGTCTTTACGAGGAGCTGCAGACGCAGCGGGTCATGGC	63	452	Ins	N/A
13	AGCAGCAGCGGCGGCGGGAGTCCGCAGTCTTACGAGGAGCTGCAGACGCAGCGGGTCATGGC	AGCAGTAGCGGCGGCGGGAGTCCGCAGTCTT-------------GACGCAGCGGGTCATGGC	49	414	del	N/A
14	AGCAGCAGCGGCGGCGGGAGTCCGCAGTC-TTACGAGGAGCTGCAGACGCAGCGGGTCATGGC	AGCAACAGCGGCGGCGGGAGTCCGCAGTCTTTACGAGGAGCTGCAGACGCAGCGGGTCATGGC	63	409	Ins	N/A
15	AGCAGCAGCGGCGGCGGGAGTCCGCAGTC-TTACGAGGAGCTGCAGACGCAGCGGGTCATGGC	AACAGCAGCGGCGGCGGGAGTCCGCAGTCTTTACGAGGAGCTGCAGACGCAGCGGGTCATGGC	63	389	Ins	N/A
16	AGCAGCAGCGGCGGCGGGAGTCCGCAGTCTTACGAGGAGCTGCAGACGCAGCGGGTCATGGC	AGCAGCAGTGGCGGCGGG-------------ACGAGGAGCTGCAGACGCAGCGGGTCATGGC	49	386	del	N/A
17	AGCAGCAGCGGCGGCGGGAGTCCGCAGTC-TTACGAGGAGCTGCAGACGCAGCGGGTCATGGC	AGCAGCAGCGGCGGCGGGAGTCCGCAGTCTTTACGAGGAGCTGCAGACGCAGTGGGTCATGGC	63	378	Ins	N/A
18	AGCAGCAGCGGCGGCGGGAGTCCGCAGTCTTACGAGGAGCTGCAGACGCAGCGGGTCATGGC	AGCAGCAGCGGTGGCGGGAGTCCGCAGTCTT-------------GACGCAGCGGGTCATGGC	49	363	del	N/A
19	AGCAGCAGCGGCGGCGGGAGTCCGCAGTCTTACGAGGAGCTGCAGACGCAGCGGGTCATGGC	AGTAGCAGCGGCGGCGGGAGTCCGCAGTCTT-------------GACGCAGCGGGTCATGGC	49	346	del	N/A
20	AGCAGCAGCGGCGGCGGGAGTCCGCAGTCTTACGAGGAGCTGCAGACGCAGCGGGTCATGGC	AGCAGCAGCGGCGGTGGG-------------ACGAGGAGCTGCAGACGCAGCGGGTCATGGC	49	326	del	N/A
21	AGCAGCAGCGGCGGCGGGAGTCCGCAGTCTTACGAGGAGCTGCAGACGCAGCGGGTCATGGC	AGTAGCAGCGGCGGCGGG-------------ACGAGGAGCTGCAGACGCAGCGGGTCATGGC	49	323	del	N/A
22	AGCAGCAGCGGCGGCGGGAGTCCGCAGTCTTACGAGGAGCTGCAGACGCAGCGGGTCATGGC	AGCAGCAGCGGCGGCGGGAGTCCACAGTCTT-------------GACGCAGCGGGTCATGGC	49	302	del	N/A
23	AGCAGCAGCGGCGGCGGGAGTCCGCAGTC-TTACGAGGAGCTGCAGACGCAGCGGGTCATGGC	GGCAGCAGCGGCGGCGGGAGTCCGCAGTCTTTACGAGGAGCTGCAGACGCAGCGGGTCATGGC	63	289	Ins	N/A
24	AGCAGCAGCGGCGGCGGGAGTCCGCAGTCTTACGAGGAGCTGCAGACGCAGCGGGTCATGGC	AGCAGCAGCGGTGGCGGG-------------ACGAGGAGCTGCAGACGCAGCGGGTCATGGC	49	284	del	N/A
25	AGCAGCAGCGGCGGCGGGAGTCCGCAGTC-TTACGAGGAGCTGCAGACGCAGCGGGTCATGGC	AGCAGCA---GCGGCGGGAGTCCGCAGTCTTTACGAGGAGCTGCAGACGCAGCGGGTCATGGC	60	282	del	N/A
26	AGCAGCAGCGGCGGCGGGAGTCCGCAGTCTTACGAGGAGCTGCAGACGCAGCGGGTCATGGC	AACAGCAGCGGCGGCGGGAGTCCGCAGTCTT-------------GACGCAGCGGGTCATGGC	49	249	del	N/A
27	AGCAGCAGCGGCGGCGGGAGTCCGCAGTCTTACGAGGAGCTGCAGACGCAGCGGGTCATGGC	AGCAGTAGCGGCGGCGGG-------------ACGAGGAGCTGCAGACGCAGCGGGTCATGGC	49	239	del	N/A
28	AGCAGCAGCGGCGGCGGGAGTCCGCAGTC-TTACGAGGAGCTGCAGACGCAGCGGGTCATGGC	AGCAGCAGCGGCGGCGGGAGTCCGCAGTCTTTACGAGGAGCTGCAGACGCAGCGGGTCATGTC	63	226	Ins	N/A
29	AGCAGCAGCGGCGGCGGGAGTCCGCAGTCTTACGAGGAGCTGCAGACGCAGCGGGTCATGGC	AGCAGCAGCGGCGGCGGGAGTCCGCAGTCTT-------------GACGCAGTGGGTCATGGC	49	222	del	N/A
30	AGCAGCAGCGGCGGCGGGAGTCCGCAGTC-TTACGAGGAGCTGCAGACGCAGCGGGTCATGGC	AGCAGCAGCGGCGGCGGGAGTCCGCAGTCTTTACGAGGAGCTACAGACGCAGCGGGTCATGGC	63	220	Ins	N/A
31	AGCAGCAGCGGCGGCGGGAGTCCGCAGTCTTACGAGGAGCTGCAGACGCAGCGGGTCATGGC	AGCAACAGCGGCGGCGGGAGTCCGCAGTCTT-------------GACGCAGCGGGTCATGGC	49	216	del	N/A
32	AGCAGCAGCGGCGGCGGGAGTCCGCAGTC-TTACGAGGAGCTGCAGACGCAGCGGGTCATGGC	AGCAGCAGCGGCGGCGGGAGTCCGCAGTCTTTACGAGGAGCTGCAGACACAGCGGGTCATGGC	63	192	Ins	N/A
33	AGCAGCAGCGGCGGCGGGAGTCCGCAGTCTTACGAGGAGCTGCAGACGCAGCGGGTCATGGC	AACAGCAGCGGCGGCGGG-------------ACGAGGAGCTGCAGACGCAGCGGGTCATGGC	49	191	del	N/A
34	AGCAGCAGCGGCGGCGGGAGTCCGCAGTCTTACGAGGAGCTGCAGACGCAGCGGGTCATGGC	GGCAGCAGCGGCGGCGGGAGTCCGCAGTCTT-------------GACGCAGCGGGTCATGGC	49	175	del	N/A
35	AGCAGCAGCGGCGGCGGGAGTCCGCAGTCTTACGAGGAGCTGCAGACGCAGCGGGTCATGGC	AGCAACAGCGGCGGCGGG-------------ACGAGGAGCTGCAGACGCAGCGGGTCATGGC	49	165	del	N/A
36	AGCAGCAGCGGCGGCGGGAGTCCGCAGTCTTACGAGGAGCTGCAGACGCAGCGGGTCATGGC	AGCAGCAGCGGCGGCGGG-------------ACGAGGAGCTGCAGACGCAGTGGGTCATGGC	49	163	del	N/A
37	AGCAGCAGCGGCGGCGGGAGTCCGCAGTC-TTACGAGGAGCTGCAGACGCAGCGGGTCATGGC	AGCAGCAGCGGCGGCAGGAGTCCGCAGTCTTTACGAGGAGCTGCAGACGCAGCGGGTCATGGC	63	162	Ins	N/A
38	AGCAGCAGCGGCGGCGGGAGTCCGCAGTCTTACGAGGAGCTGCAGACGCAGCGGGTCATGGC	AGCAGCA---GCGGCGGGAGTCCGCAGTCTT-------------GACGCAGCGGGTCATGGC	46	158	del	N/A
39	AGCAGCAGCGGCGGCGGGAGTCCGCAGTC-TTACGAGGAGCTGCAGACGCAGCGGGTCATGGC	AGCAGCAGCGGCGGCGGGAGTCCGCAGTCTTTACGAGGAGCTGCAGACGCAGCGGGTCATGGT	63	158	Ins	N/A
40	AGCAGCAGCGGCGGCGGGAGTCCGCAGTC-TTACGAGGAGCTGCAGACGCAGCGGGTCATGGC	AGCAGCAGCGGCGGCGGGAGTCCGCAGTCTTTACGAGGAGCTGTAGACGCAGCGGGTCATGGC	63	152	Ins	N/A
41	AGCAGCAGCGGCGGCGGGAGTCCGCAGTC-TTACGAGGAGCTGCAGACGCAGCGGGTCATGGC	AGCAGCAGCGGCGGCGGGAGTCCGCAGTCGTTACGAGGAGCTGCAGACGCAGCGGGTCATGGC	63	151	Ins	N/A
42	AGCAGCAGCGGCGGCGGGAGTCCGCAGTC-TTACGAGGAGCTGCAGACGCAGCGGGTCATGGC	AGCAGCAGCGGCGGCGAGAGTCCGCAGTCTTTACGAGGAGCTGCAGACGCAGCGGGTCATGGC	63	149	Ins	N/A
43	AGCAGCAGCGGCGGCGGGAGTCCGCAGTCTTACGAGGAGCTGCAGACGCAGCGGGTCATGGC	AGCAGCAGCGGCGGCGGGAGTCCGCAGTCTT-------------GACGCAGCGGGTCATGTC	49	143	del	N/A
44	AGCAGCAGCGGCGGCGGGAGTCCGCAGTCTTACGAGGAGCTGCAGACGCAGCGGGTCATGGC	AGCAGCAGCGGCGG----------------GACGAGGAGCTGCAGACGCAGCGGGTCATGGC	46	134	del	N/A
45	AGCAGCAGCGGCGGCGGGAGTCCGCAGTCTTACGAGGAGCTGCAGACGCAGCGGGTCATGGC	AGCAGCAGCGGCGGCGGG-------------ACGAGGAGCTACAGACGCAGCGGGTCATGGC	49	131	del	N/A
46	AGCAGCAGCGGCGGCGGGAGTCCGCAGTC-TTACGAGGAGCTGCAGACGCAGCGGGTCATGGC	AGCAGCAGCGGCGGCGGGAGTCCGTAGTCTTTACGAGGAGCTGCAGACGCAGCGGGTCATGGC	63	131	Ins	N/A
47	AGCAGCAGCGGCGGCGGGAGTCCGCAGTCTT-ACGAGGAGCTGCAGACGCAGCGGGTCATGGC	AGCAGCAGCGGCGGCGGGAGTCCGCAGTCTTGACGAGGAGCTGCAGACGCAGCGGGTCATGGC	63	126	Ins	N/A
48	AGCAGCAGCGGCGGCGGGAGTCCGCAGTC-TTACGAGGAGCTGCAGACGCAGCGGGTCATGGC	AGCAGCAGCGGCGGCGGGAGTCCGCAGTCTTTACGAGGAGTTGCAGACGCAGCGGGTCATGGC	63	124	Ins	N/A
49	AGCAGCAGCGGCGGCGGGAGTCCGCAGTC-TTACGAGGAGCTGCAGACGCAGCGGGTCATGGC	AGCAGCAGCGGCGGCGGGAGTCCGCAGTCTTTACGAGGAGCTGCAGACGCAGCGGGTCATGAC	63	122	Ins	N/A
50	AGCAGCAGCGGCGGCGGGAGTCCGCAGTC-TTACGAGGAGCTGCAGACGCAGCGGGTCATGGC	AGCAGCAGCGGCGGCGGGAGTCCGCAGTCTTTACGAGGCGCTGCAGACGCAGCGGGTCATGGC	63	115	Ins	N/A
51	AGCAGCAGCGGCGGCGGGAGTCCGCAGTC-TTACGAGGAGCTGCAGACGCAGCGGGTCATGGC	AGCAGCAGCGGCGGCGGGAGTCCGCAGTCTTTACGAGGAGCTGCAGACGCAGCGGGTCATGCC	63	112	Ins	N/A
52	AGCAGCAGCGGCGGCGGGAGTCCGCAGTCTTACGAGGAGCTGCAGACGCAGCGGGTCATGGC	AGCAGCAGCGGCGGCGGG-------------ACGAGGAGCTGCAGACGCAGCGGGTCATGTC	49	109	del	N/A
53	AGCAGCAGCGGCGGCGGGAGTCCGCAGTC-TTACGAGGAGCTGCAGACGCAGCGGGTCATGGC	AGCAGCAGCGGCGGCGGGAGTCCGCAGTCTTTACGAGGAGCTGCGGACGCAGCGGGTCATGGC	63	103	Ins	N/A
54	AGCAGCAGCGGCGGCGGGAGTCCGCAGTCTTACGAGGAGCTGCAGACGCAGCGGGTCATGGC	AGCAGCAGCGGCGGCGGG-------------ACGAGGAGCTGCAGACACAGCGGGTCATGGC	49	103	del	N/A
55	AGCAGCAGCGGCGGCGGGAGTCCGCAGTCTTACGAGGAGCTGCAGACGCAGCGGGTCATGGC	AGCAGCAGCGGCGGCAGGAGTCCGCAGTCTT-------------GACGCAGCGGGTCATGGC	49	102	del	N/A
56	AGCAGCAGCGGCGGCGGGAGTCCGCAGTC-TTACGAGGAGCTGCAGACGCAGCGGGTCATGGC	AGCAGCAGCGGCGGCGGGAGTCCGCAGTCTTTATGAGGAGCTGCAGACGCAGCGGGTCATGGC	63	100	Ins	N/A
57	AGCAGCAGCGGCGGCGGGAGTCCGCAGTCTTACGAGGAGCTGCAGACGCAGCGGGTCATGGC	AGCAGCAGCGGCGGCGGG-------------ACGAGGAGCTGTAGACGCAGCGGGTCATGGC	49	100	del	N/A
58	AGCAGCAGCGGCGGCGGGAGTCCGCAGTCTTACGAGGAGCTGCAGACGCAGCGGGTCATGGC	AGCAGCAGCGGCGGCGGGAGTCCGTAGTCTT-------------GACGCAGCGGGTCATGGC	49	99	del	N/A
59	AGCAGCAGCGGCGGCGGGAGTCCGCAGTC-TTACGAGGAGCTGCAGACGCAGCGGGTCATGGC	AGCAGCAGCGGCGGCGGGAGTCCGCAGTCTTTACGAGGAGCTGCAGACGCAGCGGGTCATGGA	63	92	Ins	N/A
60	AGCAGCAGCGGCGGCGGGAGTCCGCAGTCTTACGAGGAGCTGCAGACGCAGCGGGTCATGGC	AGCAGCAACGGCGGCGGGAGTCCGCAGTCTT-------------GACGCAGCGGGTCATGGC	49	90	del	N/A
61	AGCAGCAGCGGCGGCGGGAGTCCGCAGTCTTACGAGGAGCTGCAGACGCAGCGGGTCATGGC	GGCAGCAGCGGCGGCGGG-------------ACGAGGAGCTGCAGACGCAGCGGGTCATGGC	49	88	del	N/A
62	AGCAGCAGCGGCGGCGGGAGTCCGCAGTCTTACGAGGAGCTGCAGACGCAGCGGGTCATGGC	AGCAGCAGCGGCGGCGGGAGTCCGCAGTCTT-------------GACGCAGCGGGTCATGAC	49	86	del	N/A
63	AGCAGCAGCGGCGGCGGGAGTCCGCAGTCTTACGAGGAGCTGCAGACGCAGCGGGTCATGGC	AGCAGCAGCGGCGGCGGGAGTACGCAGTCTT-------------GACGCAGCGGGTCATGGC	49	84	del	N/A
64	AGCAGCAGCGGCGGCGGGAGTCCGCAGTC-TTACGAGGAGCTGCAGACGCAGCGGGTCATGGC	AGCAGCAGCGGCGGCGGGAGTCCGCAGTCTTTACGAGGAACTGCAGACGCAGCGGGTCATGGC	63	84	Ins	N/A
65	AGCAGCAGCGGCGGCGGGAGTCCGCAGTC-TTACGAGGAGCTGCAGACGCAGCGGGTCATGGC	AGCAGCAGCGGCAGCGGGAGTCCGCAGTCTTTACGAGGAGCTGCAGACGCAGCGGGTCATGGC	63	83	Ins	N/A
66	AGCAGCAGCGGCGGCGGGAGTCCGCAGTCTTACGAGGAGCTGCAGACGCAGCGGGTCATGGC	AGCAGCAGCGGCAGCGGGAGTCCGCAGTCTT-------------GACGCAGCGGGTCATGGC	49	83	del	N/A
67	AGCAGCAGCGGCGGCGGGAGTCCGCAGTCTTACGAGGAGCTGCAGACGCAGCGGGTCATGGC	AGCAGCAGCGGCGGCGAGAGTCCGCAGTCTT-------------GACGCAGCGGGTCATGGC	49	81	del	N/A
68	AGCAGCAGCGGCGGCGGGAGTCCGCAGTCTTACGAGGAGCTGCAGACGCAGCGGGTCATGGC	AGCAGCAGCGGCGGCGGG-------------ACGAGGAACTGCAGACGCAGCGGGTCATGGC	49	79	del	N/A
69	AGCAGCAGCGGCGGCGGGAGTCCGCAGTC-TTACGAGGAGCTGCAGACGCAGCGGGTCATGGC	AGCAGCAGCGGCGGCGGGAGTCCGCAGGCTTTACGAGGAGCTGCAGACGCAGCGGGTCATGGC	63	77	Ins	N/A
70	AGCAGCAGCGGCGGCGGGAGTCCGCAGTC-TTACGAGGAGCTGCAGACGCAGCGGGTCATGGC	AGCAGCAGCGGCGGCGGGAGTCCGCAGTCTTTACGAGGAGCTGCAGACGCAGCGGGTCGTGGC	63	74	Ins	N/A
71	AGCAGCAGCGGCGGCGGGAGTCCGCAGTCT-TACGAGGAGCTGCAGACGCAGCGGGTCATGGC	AGCAGCAGCGGCGGCGGGAGTCCGCAGTCTGTACGAGGAGCTGCAGACGCAGCGGGTCATGGC	63	73	Ins	N/A
72	AGCAGCAGCGGCGGCGGGAGTCCGCAGTC-TTACGAGGAGCTGCAGACGCAGCGGGTCATGGC	AGCAGCAACGGCGGCGGGAGTCCGCAGTCTTTACGAGGAGCTGCAGACGCAGCGGGTCATGGC	63	71	Ins	N/A
73	AGCAGCAGCGGCGGCGGGAGTCCGCAGTCTTACGAGGAGCTGCAGACGCAGCGGGTCATGGC	AGCAGCAGCGGCGGCGGGAGTCCGCAGTCTT-------------GACGCAGCGGGTCATGGT	49	71	del	N/A
74	AGCAGCAGCGGCGGCGGGAGTCCGCAGTC-TTACGAGGAGCTGCAGACGCAGCGGGTCATGGC	AGCAGCAGCGGCGGCGGGAGTCCGCAGTCTTTACGAGGAGGTGCAGACGCAGCGGGTCATGGC	63	70	Ins	N/A
75	AGCAGCAGCGGCGGCGGGAGTCCGCAGTC-TTACGAGGAGCTGCAGACGCAGCGGGTCATGGC	AGCAGCAGCGGCGACGGGAGTCCGCAGTCTTTACGAGGAGCTGCAGACGCAGCGGGTCATGGC	63	70	Ins	N/A
76	AGCAGCAGCGGCGGCGGGAGTCCGCAGTC-TTACGAGGAGCTGCAGACGCAGCGGGTCATGGC	AGCAGCAGCGGCGGCGGGAGTCCGCAGTCTTTACGAGGAGCCGCAGACGCAGCGGGTCATGGC	63	69	Ins	N/A
77	AGCAGCAGCGGCGGCGGGAGTCCGCAGTCTTACGAGGAGCTGCAGACGCAGCGGGTCATGGC	AGCAGCAGCGGCGGCGGGAGGCCGCAGTCTT-------------GACGCAGCGGGTCATGGC	49	69	del	N/A
78	AGCAGCAGCGGCGGCGGGAGTCCGCAGTC-TTACGAGGAGCTGCAGACGCAGCGGGTCATGGC	AGCAGCAGCGGCGGCGGGAGTCCGCAGTCTTTACGAGGAGCTGCAGACGCAGCGGGTAATGGC	63	66	Ins	N/A
79	AGCAGCAGCGGCGGCGGGAGTCCGCAGTC-TTACGAGGAGCTGCAGACGCAGCGGGTCATGGC	AGCAGCAGCGACGGCGGGAGTCCGCAGTCTTTACGAGGAGCTGCAGACGCAGCGGGTCATGGC	63	65	Ins	N/A
80	AGCAGCAGCGGCGGCGGGAGTCCGCAGTC-TTACGAGGAGCTGCAGACGCAGCGGGTCATGGC	AGCAGCAGCGGCGGCGGGAGTCCGCAGTCTTTACGAGGAGCTGCAGATGCAGCGGGTCATGGC	63	65	Ins	N/A
81	AGCAGCAGCGGCGGCGGGAGTCCGCAGTCTTACGAGGAGCTGCAGACGCAGCGGGTCATGGC	AGCAGCAGCGGCGGCGGGAGTCCGCGGTCTT-------------GACGCAGCGGGTCATGGC	49	64	del	N/A
82	AGCAGCAGCGGCGGCGGGAGTCCGCAGTCTTACGAGGAGCTGCAGACGCAGCGGGTCATGGC	AGCAGCAGCGGCAGCGGG-------------ACGAGGAGCTGCAGACGCAGCGGGTCATGGC	49	64	del	N/A
83	AGCAGCAGCGGCGGCGGGAGTCCGCAGTCTTACGAGGAGCTGCAGACGCAGCGGGTCATGGC	AGCAGCAGCGACGGCGGGAGTCCGCAGTCTT-------------GACGCAGCGGGTCATGGC	49	61	del	N/A
84	AGCAGCAGCGGCGGCGGGAGTCCGCAGTC-TTACGAGGAGCTGCAGACGCAGCGGGTCATGGC	AGCAGCAGCGGCGGCGGGAGTCCGCAGTCTTTACGAGGAGCTGCAGACGCAGCGGGTCATAGC	63	61	Ins	N/A
85	AGCAGCAGCGGCGGCGGGAGTCCGCAGTCTTACGAGGAGCTGCAGACGCAGCGGGTCATGGC	AGCAGCAGCGGCGGCGGGAGTCCGCAGTCTT-------------GATGCAGCGGGTCATGGC	49	58	del	N/A
86	AGCAGCAGCGGCGGCGGGAGTCCGCAGTC-TTACGAGGAGCTGCAGACGCAGCGGGTCATGGC	AGCAGCAGCGGCGGCGGAAGTCCGCAGTCTTTACGAGGAGCTGCAGACGCAGCGGGTCATGGC	63	56	Ins	N/A
87	AGCAGCAGCGGCGGCGGGAGTCCGCAGTC-TTACGAGGAGCTGCAGACGCAGCGGGTCATGGC	AGCAGCAGCGGCGGCGGGAGTCTGCAGTCTTTACGAGGAGCTGCAGACGCAGCGGGTCATGGC	63	54	Ins	N/A
88	AGCAGCAGCGGCGGCGGGAGTCCGCAGTCTTACGAGGAGCTGCAGACGCAGCGGGTCATGGC	AGCAGCAGCGACGGCGGG-------------ACGAGGAGCTGCAGACGCAGCGGGTCATGGC	49	54	del	N/A
89	AGCAGCAGCGGCGGCGGGAGTCCGCAGTC-TTACGAGGAGCTGCAGACGCAGCGGGTCATGGC	AGCAGCAGCGGCGGCGGGAGTCCGCAGTCTTTACGAGGAGCTGCAGACGCGGCGGGTCATGGC	63	52	Ins	N/A
90	AGCAGCAGCGGCGGCGGGAGTCCGCAGTCTTACGAGGAGCTGCAGACGCAGCGGGTCATGGC	AGCAGCAGCGGCGGCGGG-------------ACGAGGAGCTGCAGACGCAGCGGGTCATGGT	49	51	del	N/A
91	AGCAGCAGCGGCGGCGGGAGTCCGCAGTC-TTACGAGGAGCTGCAGACGCAGCGGGTCATGGC	AGCAGCAGCGGCGGCGGGAGTCCGCAGTCTTTACGAGGAGCTGCAGACGCAACGGGTCATGGC	63	51	Ins	N/A
92	AGCAGCAGCGGCGGCGGGAGTCCGCAGTCTTACGAGGAGCTGCAGACGCAGCGGGTCATGGC	AGCAGCAGCGGCGACGGG-------------ACGAGGAGCTGCAGACGCAGCGGGTCATGGC	49	50	del	N/A
93	AGCAGCAGCGGCGGCGGGAGTCCGCAGTCTTACGAGGAGCTGCAGACGCAGCGGGTCATGGC	AGCAGCAGCGGCGACGGGAGTCCGCAGTCTT-------------GACGCAGCGGGTCATGGC	49	47	del	N/A
94	AGCAGCAGCGGCGGCGGGAGTCCGCAGTCTTACGAGGAGCTGCAGACGCAGCGGGTCATGGC	AGCAGCAGCGGCGGCGGGAGTCCGCAGTCTT-------------GACGCAGCGGGTCATGCC	49	47	del	N/A
95	AGCAGCAGCGGCGGCGGGAGTCCGCAGTC-TTACGAGGAGCTGCAGACGCAGCGGGTCATGGC	AGCAGCAGCGGCGGCGGGAGTCAGCAGTCTTTACGAGGAGCTGCAGACGCAGCGGGTCATGGC	63	47	Ins	N/A
96	AGCAGCAGCGGCGGCGGGAGTCCGCAGTCTTACGAGGAGCTGCAGACGCAGCGGGTCATGGC	AGCAGCAGCGGCGGCGGGAGTCCGCAGTCTT-------------GACACAGCGGGTCATGGC	49	45	del	N/A
97	AGCAGCAGCGGCGGCGGGAGTCCGCAGTC-TTACGAGGAGCTGCAGACGCAGCGGGTCATGGC	AGCAGCAGCGGCGGCTGGAGTCCGCAGTCTTTACGAGGAGCTGCAGACGCAGCGGGTCATGGC	63	42	Ins	N/A
98	AGCAGCAGCGGCGGCGGGAGTCCGCAGTC-TTACGAGGAGCTGCAGACGCAGCGGGTCATGGC	AGCAGCAGCGGCGGCGGGAGACCGCAGTCTTTACGAGGAGCTGCAGACGCAGCGGGTCATGGC	63	42	Ins	N/A
99	AGCAGCAGCGGCGGCGGGAGTCCGCAGTCTTACGAGGAGCTGCAGACGCAGCGGGTCATGGC	AGCAGCAGCGGCGGCGGG-------------ACGAGGAGTTGCAGACGCAGCGGGTCATGGC	49	41	del	N/A
100	AGCAGCAGCGGCGGCGGGAGTCCGCAGTC-TTACGAGGAGCTGCAGACGCAGCGGGTCATGGC	AGCAGCGGCGGCGGCGGGAGTCCGCAGTCTTTACGAGGAGCTGCAGACGCAGCGGGTCATGGC	63	40	Ins	N/A
101	AGCAGCAGCGGCGGCGGGAGTCCGCAGTCTTACGAGGAGCTGCAGACGCAGCGGGTCATGGC	AGCAGCAGCGGCGGCGGGAG-------------GAGGAGCTGCAGACGCAGCGGGTCATGGC	49	39	del	N/A
102	AGCAGCAGCGGCGGCGGGAGTCCGCAGTCTTACGAGGAGCTGCAGACGCAGCGGGTCATGGC	AGCAGCAGCGGCGGCGGG-------------ACGAGGAGCTGCAGACGCAGCGGGTCATGAC	49	39	del	N/A
103	AGCAGCAGCGGCGGCGGGAGTCCGCAGTC-TTACGAGGAGCTGCAGACGCAGCGGGTCATGGC	AGCAGCAGCGGCGGCGGGAGTCCGCAGTCTTTACGAGGAGCTGCAGACGCAGCGGATCATGGC	63	38	Ins	N/A
104	AGCAGCAGCGGCGGCGGGAGTCCGCAGTC-TTACGAGGAGCTGCAGACGCAGCGGGTCATGGC	AGCAGCAGCGGCGGCGGGAGTCCGCAGTCTTTACGAGGAGCTGCAGACGCAGCGGGTCAGGGC	63	38	Ins	N/A
105	AGCAGCAGCGGCGGCGGGAGTCCGCAGTC-TTACGAGGAGCTGCAGACGCAGCGGGTCATGGC	AGCAGCAGCGGCGGCGGGAGTCCGCAGTCTTTACGACGAGCTGCAGACGCAGCGGGTCATGGC	63	37	Ins	N/A
106	AGCAGCAGCGGCGGCGGGAGTCCGCAGTC-TTACGAGGAGCTGCAGACGCAGCGGGTCATGGC	AGCAGCAGCGGCGGCGGGAGTCCGCAGTCTTTACGAGGAGCTGCAGACGCAGCGGGCCATGGC	63	37	Ins	N/A
107	AGCAGCAGCGGCGGCGGGAGTCCGCAGTCTTACGAGGAGCTGCAGACGCAGCGGGTCATGGC	AGCAGCAGCGGCGGCAGG-------------ACGAGGAGCTGCAGACGCAGCGGGTCATGGC	49	36	del	N/A
108	AGCAGCAGCGGCGGCGGGAGTCCGCAGTCTTACGAGGAGCTGCAGACGCAGCGGGTCATGGC	AGCAGCAGCGGCGGCGGGAGTCTGCAGTCTT-------------GACGCAGCGGGTCATGGC	49	36	del	N/A
109	AGCAGCAGCGGCGGCGGGAGTCCGCAGTCTTACGAGGAGCTGCAGACGCAGCGGGTCATGGC	AGCAGCAGCGGCGGCGGGAGTCCGAAGTCTT-------------GACGCAGCGGGTCATGGC	49	36	del	N/A
110	AGCAGCAGCGGCGGCGGGAGTCCGCAGTC-TTACGAGGAGCTGCAGACGCAGCGGGTCATGGC	AGCAGCAGCGGCGGCGGGGGTCCGCAGTCTTTACGAGGAGCTGCAGACGCAGCGGGTCATGGC	63	36	Ins	N/A
111	AGCAGCAGCGGCGGCGGGAGTCCGCAGTC-TTACGAGGAGCTGCAGACGCAGCGGGTCATGGC	AGCAGCAGCGGCGGGGGGAGTCCGCAGTCTTTACGAGGAGCTGCAGACGCAGCGGGTCATGGC	63	35	Ins	N/A
112	AGCAGCAGCGGCGGCGGGAGTCCGCAGTCTTACGAGGAGCTGCAGACGCAGCGGGTCATGGC	AGCAGCAGCGGCGGCGGGAGTCCGCAGTCTT-------------GACGCAGCGGGTCATGGA	49	35	del	N/A
113	AGCAGCAGCGGCGGCGGGAGTCCGCAGTC-TTACGAGGAGCTGCAGACGCAGCGGGTCATGGC	AGCAGCAGCGGCGGCGGGAGTCCGCAGTCTTTACGAGGAGCTGCTGACGCAGCGGGTCATGGC	63	35	Ins	N/A
114	AGCAGCAGCGGCGGCGGGAGTCCGCAGTC-TTACGAGGAGCTGCAGACGCAGCGGGTCATGGC	AGCAGCAGCGGCGGCGGGAGTCCGCAGTCTTTACGAGGAGCTGCAGACGCAGCGAGTCATGGC	63	34	Ins	N/A
115	AGCAGCAGCGGCGGCGGGAGTCCGCAGTC-TTACGAGGAGCTGCAGACGCAGCGGGTCATGGC	AGCAGCAGCGGCGGCGGGAATCCGCAGTCTTTACGAGGAGCTGCAGACGCAGCGGGTCATGGC	63	34	Ins	N/A
116	AGCAGCAGCGGCGGCGGGAGTCCGCAGTC-TTACGAGGAGCTGCAGACGCAGCGGGTCATGGC	AGCAGCAGCGGCGGCGGGAGTCCGCAGTCTTTACGGGGAGCTGCAGACGCAGCGGGTCATGGC	63	33	Ins	N/A
117	AGCAGCAGCGGCGGCGGGAGTCCGCAGTC-TTACGAGGAGCTGCAGACGCAGCGGGTCATGGC	AGCAGCAGCGGCGGCGGGAGTCCGCGGTCTTTACGAGGAGCTGCAGACGCAGCGGGTCATGGC	63	33	Ins	N/A
118	AGCAGCAGCGGCGGCGGGAGTCCGCAGTC-TTACGAGGAGCTGCAGACGCAGCGGGTCATGGC	AGCAGCAGCGGCGGCGGGAGTCCGCAATCTTTACGAGGAGCTGCAGACGCAGCGGGTCATGGC	63	33	Ins	N/A
119	AGCAGCAGCGGCGGCGGGAGTCCGCAGTCTTACGAGGAGCTGCAGACGCAGCGGGTCATGGC	AGCAGCAACGGCGGCGGG-------------ACGAGGAGCTGCAGACGCAGCGGGTCATGGC	49	31	del	N/A
120	AGCAGCAGCGGCGGCGGGAGTCCGCAGTC-TTACGAGGAGCTGCAGACGCAGCGGGTCATGGC	AGCAGCAGCGGCGGCGGGAGTCCGCAGTCTTTACGAGGATCTGCAGACGCAGCGGGTCATGGC	63	30	Ins	N/A
121	AGCAGCAGCGGCGGCGGGAGTCCGCAGTCTTACGAGGAGCTGCAGACGCAGCGGGTCATGGC	AGCAGCAGCGGCGGCGGG-------------ATGAGGAGCTGCAGACGCAGCGGGTCATGGC	49	30	del	N/A
122	AGCAGCAGCGGCGGCGGGAGTCCGCAGTCTTACGAGGAGCTGCAGACGCAGCGGGTCATGGC	AGCAGCAGCGGCGGCGGG-------------ACGAGGAGCTGCAGACGCAGCGGGTCATGCC	49	29	del	N/A
123	AGCAGCAGCGGCGGCGGGAGTCCGCAGTCTTACGAGGAGCTGCAGACGCAGCGGGTCATGGC	AGCAGCAGCGGCGGCGGGAGTCCGCAGTCTT-------------GACGCAGCGGGTAATGGC	49	29	del	N/A
124	AGCAGCAGCGGCGGCGGGAGTCCGCAGTCTTACGAGGAGCTGCAGACGCAGCGGGTCATGGC	AGCAGCAGCGGCGGCGGGAGTCCGCAGTGTT-------------GACGCAGCGGGTCATGGC	49	29	del	N/A
125	AGCAGCAGCGGCGGCGGGAGTCCGCAGTCTTACGAGGAGCTGCAGACGCAGCGGGTCATGGC	AGCAGCAGCGGCGGCGGGAGTCCGCAGTCTT-------------GACGCAACGGGTCATGGC	49	28	del	N/A
126	AGCAGCAGCGGCGGCGGGAGTCCGCAGT-CTTACGAGGAGCTGCAGACGCAGCGGGTCATGGC	AGCAGCAGCGGCGGCGGGAGTCCGCAGTCCTTACGAGGAGCTGCAGACGCAGCGGGTCATGGC	63	28	Ins	N/A
127	AGCAGCAGCGGCGGCGGGAGTCCGCAGTCTTACGAGGAGCTGCAGACGCAGCGGGTCATGGC	AGCAGCAGCGGCGGCGGG-------------ACGAGGAGCTGCTGACGCAGCGGGTCATGGC	49	28	del	N/A
128	AGCAGCAGCGGCGGCGGGAGTCCGCAGTCTTACGAGGAGCTGCAGACGCAGCGGGTCATGGC	AGCAGCAGCGGCGGCGGGAGTCCGCAGTCTT-------------GACGCAGCGGGTCATAGC	49	28	del	N/A
129	AGCAGCAGCGGCGGCGGGAGTCCGCAGTCTTACGAGGAGCTGCAGACGCAGCGGGTCATGGC	AGCAGCAGCGGCGGCGGG-------------ACGAGGAGCTGCAGATGCAGCGGGTCATGGC	49	28	del	N/A
130	AGCAGCAGCGGCGGCGGGAGTCCGCAGTCTTACGAGGAGCTGCAGACGCAGCGGGTCATGGC	AGCAGCAGCGGCGGCGG-------------TACGAGGAGCTGCAGACGCAGCGGGTCATGGC	49	28	del	N/A
131	AGCAGCAGCGGCGGCGGGAGTCCGCAGTCTTACGAGGAGCTGCAGACGCAGCGGGTCATGGC	AGCAGCAGCGGCGGCGGG-------------ACGAGGAGCTGCAGACGCAGCGGGTAATGGC	49	27	del	N/A
132	AGCAGCAGCGGCGGCGGGAGTCCGCAGTC-TTACGAGGAGCTGCAGACGCAGCGGGTCATGGC	AGCAGCAGCGGCGGCGGGAGTCCGCAGTCTTTACGAGGAGCTGCAGACGCAGCGGGTTATGGC	63	27	Ins	N/A
133	AGCAGCAGCGGCGGCGGGAGTCCGCAGTC-TTACGAGGAGCTGCAGACGCAGCGGGTCATGGC	AGCAGCAGCGGCGGCGGGAGTCCGCAGTCTTTACGAGGAGCTGCAGACGCCGCGGGTCATGGC	63	26	Ins	N/A
134	AGCAGCAGCGGCGGCGGGAGTCCGCAGTCTTACGAGGAGCTGCAGACGCAGCGGGTCATGGC	AGCAGCAGCGGCGGCGGGAGTCAGCAGTCTT-------------GACGCAGCGGGTCATGGC	49	26	del	N/A
135	AGCAGCAGCGGCGGCGGGAGTCCGCAGTCTT-ACGAGGAGCTGCAGACGCAGCGGGTCATGGC	AGCAGCAGCGGCGGCGGGAGTCCGCAGTCTTCACGAGGAGCTGCAGACGCAGCGGGTCATGGC	63	26	Ins	N/A
136	AGCAGCAGCGGCGGCGGGAGTCCGCAGTCTTACGAGGAGCTGCAGACGCAGCGGGTCATGGC	AGCAGCAGCGGCGGCGGGAGTCCGCAGTC-------------CTGACGCAGCGGGTCATGGC	49	26	del	N/A
137	AGCAGCAGCGGCGGCGGGAGTCCGCAGTCTTACGAGGAGCTGCAGACGCAGCGGGTCATGGC	AGCAGCAGCGGCGGCGGGAGTCCGCAGTCTT-------------GACGCAGCGAGTCATGGC	49	25	del	N/A
138	AGCAGCAGCGGCGGCGGGAGTCCGCAGTC-TTACGAGGAGCTGCAGACGCAGCGGGTCATGGC	AGCAGCAGCGGCGGCGGGAGTCCGCAGTCTTTGCGAGGAGCTGCAGACGCAGCGGGTCATGGC	63	25	Ins	N/A
139	AGCAGCAGCGGCGGCGGGAGTCCGCAGTC-TTACGAGGAGCTGCAGACGCAGCGGGTCATGGC	AGCAGCAGCGGCGGCGGGAGTCCGCCGTCTTTACGAGGAGCTGCAGACGCAGCGGGTCATGGC	63	25	Ins	N/A
140	AGCAGCAGCGGCGGCGGGAGTCCGCAGTCTTACGAGGAGCTGCAGACGCAGCGGGTCATGGC	AGCAGCAGCGGCGGCGGGAATCCGCAGTCTT-------------GACGCAGCGGGTCATGGC	49	25	del	N/A
141	AGCAGCAGCGGCGGCGGGAGTCCGCAGTCTTACGAGGAGCTGCAGACGCAGCGGGTCATGGC	AGCAGCAGCGGCGGCTGGAGTCCGCAGTCTT-------------GACGCAGCGGGTCATGGC	49	24	del	N/A
142	AGCAGCAGCGGCGGCGGGAGTCCGCAGTC-TTACGAGGAGCTGCAGACGCAGCGGGTCATGGC	AGCAGCAGCGGCGGCGGGAGGCCGCAGTCTTTACGAGGAGCTGCAGACGCAGCGGGTCATGGC	63	24	Ins	N/A
143	AGCAGCAGCGGCGGCGGGAGTCCGCAGTCTTACGAGGAGCTGCAGACGCAGCGGGTCATGGC	AGCAGCAGCGGCGGCGGG-------------ACGCGGAGCTGCAGACGCAGCGGGTCATGGC	49	24	del	N/A
144	AGCAGCAGCGGCGGCGGGAGTCCGCAGTCT-TACGAGGAGCTGCAGACGCAGCGGGTCATGGC	AGCAGCAGCGGCGGCGGGAGTCCGCAGTCTCTACGAGGAGCTGCAGACGCAGCGGGTCATGGC	63	23	Ins	N/A
145	AGCAGCAGCGGCGGCGGGAGTCCGCAGTCTTACGAGGAGCTGCAGACGCAGCGGGTCATGGC	AGCAGCAGCGGCGGCGGG-------------ACGAGGAGCTGCAGACGCAGCGGGTCATGGA	49	23	del	N/A
146	AGCAGCAGCGGCGGCGGGAGTCCGCAGTCTTACGAGGAGCTGCAGACGCAGCGGGTCATGGC	AGCAGCAGCGGCGGCGGG-------------ACGAGGAGGTGCAGACGCAGCGGGTCATGGC	49	23	del	N/A
147	AGCAGCAGCGGCGGCGGGAGTCCGCAGTCTTACGAGGAGCTGCAGACGCAGCGGGTCATGGC	AGCAGCAGCGGCGGCGGG-------------ACGAAGAGCTGCAGACGCAGCGGGTCATGGC	49	23	del	N/A
148	AGCAGCAGCGGCGGCGGGAGTCCGCAGTCTTACGAGGAGCTGCAGACGCAGCGGGTCATGGC	AGCAGCAGCGGCGGCGGGAGTCCGCAGTCTT-------------GACGCAGCGGATCATGGC	49	23	del	N/A
149	AGCAGCAGCGGCGGCGGGAGTCCGCAGTC-TTACGAGGAGCTGCAGACGCAGCGGGTCATGGC	AGCAGCAGCGGCGGCGGGAGTCCGCAGTCGGTACGAGGAGCTGCAGACGCAGCGGGTCATGGC	63	23	Ins	N/A
150	AGCAGCAGCGGCGGCGGGAGTCCGCAGTCTTACGAGGAGCTGCAGACGCAGCGGGTCATGGC	AGCAGCAGCGGCGGCGGGGGTCCGCAGTCTT-------------GACGCAGCGGGTCATGGC	49	22	del	N/A
151	AGCAGCAGCGGCGGCGGGAGTCCGCAGTCTTACGAGGAGCTGCAGACGCAGCGGGTCATGGC	AGCAGCAGCGGCGGCGGG-------------ACGAGGCGCTGCAGACGCAGCGGGTCATGGC	49	22	del	N/A
152	AGCAGCAGCGGCGGCGGGAGTCCGCAGTC-TTACGAGGAGCTGCAGACGCAGCGGGTCATGGC	AGCAGCAGCGGCGGCGGGAGTTCGCAGTCTTTACGAGGAGCTGCAGACGCAGCGGGTCATGGC	63	22	Ins	N/A
153	AGCAGCAGCGGCGGCGGGAGTCCGCAGTC-TTACGAGGAGCTGCAGACGCAGCGGGTCATGGC	AGCAGCAGCGGCGGCGGGAGTCCGCAGTCTTTACGAGGAGCTGCAGACGCAGCGGGTCACGGC	63	22	Ins	N/A
154	AGCAGCAGCGGCGGCGGGAGTCCGCAGTC-TTACGAGGAGCTGCAGACGCAGCGGGTCATGGC	AGCAGCAGCGGCGGCGGGAGTCCGCAGTCTTTACGAGGGGCTGCAGACGCAGCGGGTCATGGC	63	22	Ins	N/A
155	AGCAGCAGCGGCGGCGGGAGTCCGCAGTC-TTACGAGGAGCTGCAGACGCAGCGGGTCATGGC	AGCAGCAGCGGCGGCGGGAGTCCGCAGTCTTTACGCGGAGCTGCAGACGCAGCGGGTCATGGC	63	21	Ins	N/A
156	AGCAGCAGCGGCGGCGGGAGTCCGCAGTC-TTACGAGGAGCTGCAGACGCAGCGGGTCATGGC	AGCAGCAGCGGCGGCGGGAGTGCGCAGTCTTTACGAGGAGCTGCAGACGCAGCGGGTCATGGC	63	21	Ins	N/A
157	AGCAGCAGCGGCGGCGGGAGTCCGCAGTCTTACGAGGAGCTGCAGACGCAGCGGGTCATGGC	AGCAGCAGCGGCGGCGGG-------------ACTAGGAGCTGCAGACGCAGCGGGTCATGGC	49	21	del	N/A
158	AGCAGCAGCGGCGGCGGGAGTCCGCAGTC-TTACGAGGAGCTGCAGACGCAGCGGGTCATGGC	AGCAGCAGCGGCGGCGGGAGTCCGCAGTCTTTACGATGAGCTGCAGACGCAGCGGGTCATGGC	63	21	Ins	N/A
159	AGCAGCAGCGGCGGCGGGAGTCCGCAGTC-TTACGAGGAGCTGCAGACGCAGCGGGTCATGGC	AGCAGCAGCGGCGGCGGGAGTCCGCAGTCTTTACGAGGAGCTGCAGACGTAGCGGGTCATGGC	63	21	Ins	N/A
160	AGCAGCAGCGGCGGCGGGAGTCCGCAGTC-TTACGAGGAGCTGCAGACGCAGCGGGTCATGGC	AGCAGCAGCGGCGGCGGGAGTCCGCAGTCTTTACGAGGAGCTGCAGACGCAGCGGGTCATTGC	63	20	Ins	N/A
161	AGCAGCAGCGGCGGCGGGAGTCCGCAGTC-TTACGAGGAGCTGCAGACGCAGCGGGTCATGGC	AGCAGCAGCGGCGGCGGGAGTCCGCAGTCTTTACGAGGAGCTGCAGACGCAGCAGGTCATGGC	63	20	Ins	N/A
162	AGCAGCAGCGGCGGCGGGAGTCCGCAGTC-TTACGAGGAGCTGCAGACGCAGCGGGTCATGGC	AGCAGCAGCGGCGGCGGGAGCCCGCAGTCTTTACGAGGAGCTGCAGACGCAGCGGGTCATGGC	63	20	Ins	N/A
163	AGCAGCAGCGGCGGCGGGAGTCCGCAGTC-TTACGAGGAGCTGCAGACGCAGCGGGTCATGGC	AGCAGCAGGGGCGGCGGGAGTCCGCAGTCTTTACGAGGAGCTGCAGACGCAGCGGGTCATGGC	63	20	Ins	N/A
164	AGCAGCAGCGGCGGCGGGAGTCCGCAGTC-TTACGAGGAGCTGCAGACGCAGCGGGTCATGGC	AGCGGCAGCGGCGGCGGGAGTCCGCAGTCTTTACGAGGAGCTGCAGACGCAGCGGGTCATGGC	63	20	Ins	N/A
165	AGCAGCAGCGGCGGCGGGAGTCCGCAGTCTTACGAGGAGCTGCAGACGCAGCGGGTCATGGC	AGCAGCAGCGGCGGCGGGAGTCCGCAGTCTTACGAGGAGCTGCAGACGCAGTGGGTCATGGC	62	19	WT or Sub	N/A
166	AGCAGCAGCGGCGGCGGGAGTCCGCAGTC-TTACGAGGAGCTGCAGACGCAGCGGGTCATGGC	AGCAGCAGCGGCTGCGGGAGTCCGCAGTCTTTACGAGGAGCTGCAGACGCAGCGGGTCATGGC	63	19	Ins	N/A
167	AGCAGCAGCGGCGGCGGGAGTCCGCAGTC-TTACGAGGAGCTGCAGACGCAGCGGGTCATGGC	AGCAGCAGCGGCGGAGGGAGTCCGCAGTCTTTACGAGGAGCTGCAGACGCAGCGGGTCATGGC	63	19	Ins	N/A
168	AGCAGCAGCGGCGGCGGGAGTCCGCAGTCTTACGAGGAGCTGCAGACGCAGCGGGTCATGGC	AGCAGCAGCGGCGGCGGGAGTCCGCAGTCTT-------------GACGCAGCGGGTCGTGGC	49	19	del	N/A
169	AGCAGCAGCGGCGGCGGGAGTCCGCAGTC-TTACGAGGAGCTGCAGACGCAGCGGGTCATGGC	AGCAGCAGCGGCGGCGGGAGTCCGCAGTCTTTACGAGGAGCGGCAGACGCAGCGGGTCATGGC	63	19	Ins	N/A
170	AGCAGCAGCGGCGGCGGGAGTCCGCAGTCTTACGAGGAGCTGCAGACGCAGCGGGTCATGGC	AGCAGCAGCGGCGGCGGGAGTCCGCACTCTT-------------GACGCAGCGGGTCATGGC	49	18	del	N/A
171	AGCAGCAGCGGCGGCGGGAGTCCGCAGTCTTACGAGGAGCTGCAGACGCAGCGGGTCATGGC	AGCAGCAGCGGCGGCGGGAGTCGGCAGTCTT-------------GACGCAGCGGGTCATGGC	49	18	del	N/A
[truncated: 562 more rows]

## Sheet: Twist_cl6
File name
[truncated: 711 more rows]

## Sheet: Twist_cl12
Twist_12_join.fq
[truncated: 675 more rows]

[truncated: 5 more sheets: Twist_cl15, Twist_tum1L, Twist_tum2L, Twist_tum3RL, Twist_tum3RR]
